# Supplementary material for: Super-resolution imaging uncovers the nanoscopic segregation of polarity proteins in epithelia
Source: eLife. 2022 Nov 7;11:e62087. doi: 10.7554/eLife.62087 (PMC9674336; doi:10.7554/eLife.62087)
Supplement: Figure 1—source data 2. [file elife-62087-fig1-data2.zip › Figure 1/Human Crumbs ZO-1 AB sample 1.csv]

prob_prot	ref_prot	var_prob_prot	var_ref_prot
22.7748	4.6302	255.3623	10.637
22.5674	4.6804	244.4873	10.6294
22.3468	4.7326	233.819	10.7798
22.1456	4.7863	224.0841	11.0246
21.9932	4.8523	216.218	11.3351
21.8892	4.9181	210.548	11.5901
21.821	4.9639	206.5136	11.6874
21.792	4.9984	203.857	11.6256
21.8001	5.0321	202.3948	11.3768
21.8179	5.0566	201.6233	10.9699
21.8368	5.0716	201.2959	10.5234
21.8779	5.0842	201.2778	10.1154
21.9356	5.0939	201.44	9.734
22.0	5.1065	201.3954	9.3727
22.0747	5.1232	201.669	9.1502
22.1672	5.1399	202.0377	9.1565
22.2966	5.1683	203.0793	9.4012
22.4646	5.2155	205.3864	9.8903
22.6563	5.2716	208.7111	10.603
22.8432	5.3314	213.1278	11.5208
23.0151	5.3949	219.0486	12.6465
23.1842	5.4584	226.6345	13.9024
23.3373	5.5187	235.0203	15.2334
23.474	5.5611	244.0751	16.6358
23.5788	5.5848	252.3372	18.13
23.6455	5.5986	259.0407	19.6825
23.6678	5.6185	262.9122	21.2192
23.6476	5.6344	261.8535	22.6299
23.6156	5.6355	257.4558	23.9207
23.6013	5.6371	251.371	25.1793
23.606	5.6492	244.9576	26.3804
23.6497	5.6539	240.7044	27.5287
23.7542	5.6492	240.6501	28.524
23.9044	5.6554	244.6241	29.2632
24.095	5.6754	253.1028	29.7245
24.3185	5.6895	265.8523	29.9334
24.5587	5.6938	281.7678	30.0595
24.7996	5.6799	299.5805	30.1484
25.0445	5.6455	319.2422	29.9338
25.2791	5.5993	339.784	29.3815
25.4683	5.5409	360.0474	28.5329
25.5966	5.4773	379.4707	27.4611
25.6516	5.4064	394.9178	26.192
25.6234	5.3267	403.9703	24.8591
25.4851	5.2381	403.2078	23.5706
25.2532	5.1427	390.7785	22.475
24.9639	5.0522	370.2724	21.5785
24.6294	4.9749	345.4662	20.8374
24.2871	4.9051	321.6854	20.2107
23.9662	4.8404	301.8649	19.7616
23.683	4.797	288.0282	19.4466
23.4477	4.7752	280.0191	19.263
23.2701	4.7651	278.3444	19.3087
23.1504	4.7593	282.6352	19.489
23.0901	4.7543	292.1494	19.7374
23.1001	4.7413	305.1262	20.1307
23.1567	4.733	318.1791	20.6721
23.2286	4.738	328.4345	21.2233
23.2994	4.7543	332.1165	21.7824
23.3622	4.7721	327.0296	22.3732
23.3963	4.7794	312.7552	22.961
23.3964	4.782	293.857	23.5941
23.3891	4.7866	274.3864	24.2759
23.3822	4.7858	255.6804	24.9458
23.3703	4.7872	238.8997	25.5413
23.3531	4.8001	225.1239	26.0602
23.3326	4.8171	213.9162	26.4832
23.3034	4.8199	204.8098	26.8022
23.2799	4.8091	197.08	26.9823
23.2846	4.7945	190.0344	27.0691
23.3132	4.777	183.943	27.0945
23.3537	4.7586	179.0345	27.0311
23.3954	4.7473	174.4912	26.7909
23.4392	4.744	170.5662	26.3643
23.489	4.7432	167.4956	25.9263
23.5423	4.7328	165.2529	25.5515
23.5823	4.7168	163.4287	25.2184
23.6025	4.7077	162.315	24.8907
23.6081	4.7063	162.6195	24.6672
23.6156	4.6954	164.4879	24.3641
23.6249	4.6711	167.1054	24.0216
23.6196	4.6384	169.9997	23.6059
23.5798	4.6012	172.6569	23.087
23.5156	4.5681	174.4687	22.5618
23.4358	4.5389	175.0288	22.0616
23.3277	4.5068	174.5657	21.6132
23.2106	4.4702	173.3351	21.1687
23.0847	4.4365	169.9811	20.7374
22.957	4.4129	165.9248	20.385
22.8173	4.3985	161.621	20.0965
22.6996	4.3929	157.8006	20.0117
22.6344	4.3873	155.1346	20.1291
22.623	4.3892	153.4322	20.3201
22.6457	4.4105	152.717	20.5856
22.6907	4.4431	152.817	20.9375
22.7764	4.4815	153.6614	21.4089
22.8879	4.5318	154.7157	21.9044
23.01	4.5919	156.0989	22.4075
23.1178	4.6481	158.2692	22.8673
23.2041	4.692	160.6656	23.1941
23.2688	4.7328	162.5535	23.5013
23.3114	4.7736	164.2268	23.9018
23.3554	4.8132	166.0375	24.2741
23.4014	4.8537	167.6271	24.5277
23.4633	4.8869	169.6668	24.6687
23.5237	4.9139	171.6907	24.7715
23.5838	4.9449	173.9233	24.9159
23.6394	4.9757	176.0452	25.1385
23.6888	4.9967	176.9308	25.339
23.7392	5.011	177.1863	25.4876
23.7522	5.026	175.8827	25.5932
23.7434	5.0319	173.6765	25.6224
23.7361	5.0194	171.4304	25.438
23.7187	4.9952	168.0706	25.1676
23.698	4.9707	165.3424	24.924
23.6634	4.9437	163.1039	24.6385
23.6214	4.9138	160.8689	24.2064
23.592	4.8887	158.4707	23.6594
23.5831	4.873	155.8373	23.0903
23.5797	4.8606	153.1364	22.5679
23.5637	4.8498	150.506	22.0944
23.5598	4.8504	148.5662	21.5635
23.5438	4.8707	146.5908	20.9154
23.4987	4.9092	144.9067	20.2595
23.4273	4.9602	143.4243	19.6152
23.3415	5.0161	142.0524	18.9187
23.235	5.0729	140.587	18.1371
23.1169	5.1395	138.7259	17.3777
23.013	5.2306	137.1716	16.6782
22.9096	5.3332	135.6251	15.9835
22.8162	5.4298	133.8221	15.4073
22.7406	5.5191	131.7312	15.0081
22.6656	5.6141	129.2123	14.8187
22.5826	5.7142	125.9169	14.7308
22.4927	5.8171	121.8362	14.6962
22.4028	5.9192	117.4287	14.8248
22.3265	6.03	112.6171	15.1795
22.2899	6.1532	108.4874	15.7218
22.2866	6.2695	105.5892	16.3937
22.2973	6.3803	103.3937	17.1528
22.3276	6.4995	101.776	17.9206
22.3738	6.6135	100.2557	18.6728
22.4228	6.7155	98.7677	19.439
22.4726	6.8048	97.4359	20.1674
22.5221	6.8887	96.0355	20.7707
22.5707	6.9852	94.3611	21.4638
22.6221	7.0929	92.6669	22.4601
22.6828	7.2133	91.3884	23.8253
22.7577	7.3555	90.719	25.817
22.8556	7.5294	90.7625	28.6875
22.9841	7.7489	91.6023	32.6893
23.1305	8.0115	93.4686	38.1066
23.2936	8.3285	96.3378	45.3335
23.4795	8.7188	100.1968	54.7934
23.6651	9.1735	104.6153	66.8893
23.8399	9.6979	109.0056	81.7449
23.9961	10.3101	113.0501	99.0498
24.1406	11.0337	116.8932	119.2403
24.2821	11.881	119.9811	142.3086
24.4449	12.8478	122.7078	167.9206
24.6466	13.9504	125.3725	196.2192
24.8813	15.1954	127.9621	226.6873
25.1687	16.6011	131.1764	258.8118
25.5058	18.1891	134.4901	291.8747
25.8617	19.9637	137.302	325.3783
26.2298	21.9322	139.9254	360.1124
26.6242	24.0933	141.8957	394.9369
27.0624	26.4511	143.617	430.2287
27.5407	29.0134	145.9814	466.8798
28.0611	31.7872	149.4569	505.8697
28.6267	34.7725	153.8045	548.8722
29.2309	37.9769	158.5768	597.2079
29.8625	41.3901	163.4577	652.0435
30.4922	44.9875	168.1699	713.336
31.1187	48.7585	172.5848	779.0647
31.7337	52.673	176.2228	848.7825
32.345	56.6937	179.5551	920.667
32.9738	60.8423	183.2948	992.5482
33.6295	65.0759	188.736	1063.0833
34.34	69.347	197.2028	1130.61
35.1042	73.6502	209.2217	1197.3955
35.9325	77.9333	224.5315	1264.413
36.8316	82.1312	241.9969	1335.9007
37.7751	86.1682	260.6772	1415.9163
38.7517	89.9413	278.5474	1505.9817
39.7846	93.3403	295.2425	1607.0919
40.8874	96.2441	309.4849	1714.2847
42.0737	98.4463	320.053	1819.4812
43.38	99.7793	328.9544	1914.4947
44.8111	100.1279	337.3843	1987.6956
46.3779	99.3504	345.8536	2023.3273
48.1163	97.3463	356.3169	2008.1551
49.9829	94.0794	370.2866	1934.5781
51.9782	89.5535	387.6386	1796.1762
54.0846	83.8797	410.3548	1599.2779
56.253	77.2322	437.6061	1362.0098
58.4249	69.817	469.6736	1102.7417
60.5699	61.9446	505.714	847.2507
62.612	53.9344	541.7297	617.1065
64.4609	46.0834	576.5353	426.006
66.0391	38.6308	605.207	279.4404
67.2802	31.8071	627.7189	175.8917
68.1353	25.7677	644.1508	108.5542
68.5123	20.5842	651.2399	68.2866
68.423	16.2592	650.301	46.2227
67.8757	12.7298	637.9912	34.6023
66.873	9.9235	615.0012	28.4838
65.4228	7.7385	584.24	25.1512
63.5766	6.0669	546.498	22.7234
61.42	4.8302	506.0992	20.4236
59.0424	3.9283	467.1506	18.3306
56.555	3.2636	430.91	16.2566
54.0588	2.7731	398.5163	14.3808
51.627	2.4152	371.623	12.7653
49.3055	2.1551	349.6609	11.3833
47.173	1.9698	332.8963	10.253
45.302	1.8441	319.8834	9.3782
43.7054	1.7589	310.1095	8.7768
42.3712	1.704	301.7319	8.422
41.304	1.6696	294.2288	8.2523
40.4877	1.6536	288.2972	8.1972
39.8929	1.6548	283.4667	8.2042
39.4707	1.6683	279.1601	8.2799
39.2121	1.6964	275.1007	8.4495
39.1012	1.7359	270.7834	8.6238
39.0878	1.7928	266.1267	8.8024
39.1519	1.8644	261.3761	8.9521
39.2803	1.9349	256.1935	9.0197
39.4709	1.9972	251.4785	8.9882
39.7031	2.0652	247.7378	8.9104
39.9398	2.1475	244.4493	8.7912
40.1649	2.2365	241.1722	8.6271
40.373	2.3225	237.7312	8.4359
40.5397	2.4031	232.8042	8.2071
40.6308	2.4769	226.2062	7.9517
40.6609	2.5423	218.9576	7.683
40.6609	2.5972	212.4641	7.4359
40.6502	2.644	207.681	7.2713
40.6495	2.682	205.3319	7.1791
40.7063	2.7114	205.8275	7.0662
40.8333	2.7286	209.162	6.9379
41.0013	2.7352	214.5025	6.883
41.1963	2.7279	221.2726	6.8898
41.3962	2.719	228.4548	6.949
41.6095	2.7055	236.2999	7.042
41.8451	2.6791	244.7747	7.1302
42.1237	2.6465	253.2156	7.2431
42.4547	2.6127	261.0442	7.3462
42.8282	2.5737	268.3684	7.3741
43.2532	2.5376	275.7291	7.3514
43.7008	2.5071	283.5157	7.3346
44.1472	2.4741	291.0484	7.2405
44.5801	2.4406	298.2549	7.0474
44.9489	2.4096	304.5214	6.8463
45.2568	2.3757	310.0866	6.6256
45.4852	2.3499	316.1406	6.4061
45.6484	2.3306	323.4343	6.1715
45.7675	2.3057	332.7851	5.9219
45.8462	2.2738	342.8837	5.6813
45.8915	2.2365	353.6731	5.4726
45.9116	2.197	364.5357	5.3186
45.9115	2.1567	373.736	5.2032
45.8759	2.1095	380.0303	5.0434
45.8206	2.0486	383.1227	4.7554
45.7587	1.9816	384.2916	4.389
45.6851	1.9189	383.9336	4.0289
45.6092	1.8666	380.9121	3.6612
45.5601	1.8247	376.6527	3.3309
45.5325	1.7891	373.3939	3.0675
45.5093	1.7553	371.4312	2.8541
45.5104	1.7263	370.3547	2.6569
45.5455	1.6966	370.7301	2.4901
45.6049	1.6658	373.0104	2.3823
45.6784	1.6409	376.8922	2.3396
45.7419	1.6207	381.8503	2.3002
45.7996	1.6111	387.975	2.2715
45.8501	1.6108	394.2377	2.2645
45.8698	1.6082	398.4487	2.2775
45.8559	1.5956	399.3716	2.2662
45.8045	1.5781	395.859	2.234
45.7136	1.5582	389.0081	2.224
45.595	1.538	379.2563	2.2544
45.455	1.5242	367.448	2.3242
45.2812	1.5137	355.3209	2.3858
45.0922	1.4998	343.6347	2.3911
44.9038	1.4769	332.6023	2.3186
44.7067	1.4549	324.0911	2.2063
44.5209	1.4446	319.0392	2.0834
44.3559	1.4368	317.547	1.9709
44.2041	1.4246	319.5229	1.8754
44.0388	1.4138	322.888	1.7991
43.8765	1.4065	325.7186	1.7704
43.7131	1.4032	327.3002	1.8044
43.5425	1.4114	326.9009	1.91
43.3696	1.4289	325.0693	2.069
43.1873	1.4506	322.8545	2.2618
42.9999	1.471	320.9307	2.4557
42.835	1.486	320.341	2.6184
42.6953	1.4931	322.7074	2.7102
42.5914	1.5019	327.9743	2.7593
42.5376	1.5087	335.5398	2.7857
42.5266	1.5108	344.5524	2.78
42.5513	1.5072	353.6912	2.7212
42.5961	1.4956	362.0169	2.5774
42.6274	1.4828	369.6742	2.4123
42.6527	1.4748	376.0188	2.2929
42.6665	1.4671	381.2024	2.2233
42.6679	1.4597	385.5948	2.1701
42.6779	1.4525	388.7463	2.1039
42.6889	1.4427	391.1838	2.0371
42.663	1.4351	393.1223	1.9921
42.5935	1.4381	393.9516	1.9622
42.5088	1.4452	393.3975	1.9385
42.4189	1.4416	392.3882	1.9005
42.3284	1.43	392.3943	1.8493
42.2459	1.414	394.1157	1.7748
42.1708	1.3984	397.4883	1.6855
42.0853	1.3802	401.8748	1.5936
42.0073	1.3629	407.5379	1.5122
41.9399	1.3486	412.4976	1.4687
41.8757	1.3351	416.1075	1.4973
41.784	1.3195	412.4324	1.5683
41.6509	1.305	402.8073	1.6471
41.4865	1.292	388.7675	1.7121
41.2911	1.276	368.6499	1.7817
41.0525	1.2618	347.7167	1.8683
40.7628	1.2476	329.3444	1.9519
40.4076	1.2339	314.8421	2.0557
39.9737	1.2171	304.5453	2.1395
39.4614	1.2042	298.4363	2.2235
38.8862	1.1942	294.1083	2.255
38.2499	1.1779	290.4044	2.2138
37.5724	1.1494	286.7706	2.1254
36.9008	1.1173	282.3722	2.026
36.2288	1.0951	277.0793	1.96
35.5755	1.0817	272.7234	1.9755
34.962	1.0711	270.8173	2.0311
34.4565	1.0606	270.1339	2.0717
34.0444	1.0603	270.0104	2.106
33.7083	1.0691	270.3089	2.1387
33.414	1.081	270.9059	2.1665
33.1173	1.096	270.1398	2.1942
32.8001	1.1158	267.0055	2.2195
32.4741	1.1354	261.3862	2.2407
32.1325	1.1425	253.1759	2.2308
31.7551	1.1356	242.908	2.1903
31.3522	1.1242	231.8069	2.1477
30.942	1.1121	220.3928	2.0724
30.5289	1.0981	209.7461	1.9571
30.1165	1.0798	201.2305	1.8351
29.7273	1.0656	194.7143	1.7699
29.3833	1.0555	189.4656	1.7555
29.097	1.0508	184.6037	1.7842
28.8532	1.0514	180.7079	1.8549
28.6438	1.0558	178.6445	1.9978
28.4601	1.0577	178.0864	2.1832
28.2781	1.0621	179.4293	2.3507
28.1111	1.0724	183.3472	2.4902
27.9777	1.0807	189.8656	2.6021
27.8684	1.0856	197.3495	2.7064
27.7542	1.082	204.2529	2.7827
27.6268	1.0673	208.5065	2.8022
27.4626	1.0563	208.7231	2.7911
27.2531	1.0502	204.4363	2.7763
27.0214	1.0392	197.4188	2.7691
26.7541	1.0216	188.6239	2.7265
26.4159	1.0017	178.9616	2.6477
26.05	0.9869	170.4947	2.591
25.648	0.9759	163.3416	2.5376
25.1885	0.9562	155.9512	2.4199
24.6956	0.9249	149.6227	2.2673
24.1927	0.8871	143.8215	2.1163
23.699	0.8483	137.6083	1.9621
23.215	0.8072	131.1765	1.8024
22.7343	0.7675	125.1911	1.6506
22.2365	0.7351	119.0023	1.4963
21.7549	0.7114	112.8976	1.3694
21.3001	0.6909	107.2712	1.2652
20.8791	0.6719	102.0122	1.19
20.4945	0.6553	97.1088	1.142
20.135	0.644	92.5962	1.1146
19.8033	0.6393	88.6703	1.0939
19.5066	0.634	85.3396	1.0573
19.2335	0.6144	82.7345	0.9873
18.9846	0.5881	80.9777	0.8982
18.7724	0.5713	79.9852	0.8131
18.594	0.5684	79.6274	0.7587
18.4202	0.5677	79.4551	0.7376
18.2375	0.5667	79.3755	0.7574
18.063	0.567	79.4955	0.8135
17.9074	0.5703	80.0921	0.8798
17.7424	0.5762	81.1343	0.9409
17.5601	0.5838	82.3256	1.0103
17.3942	0.5937	83.877	1.0942
17.2596	0.6044	86.4352	1.1834
17.1534	0.6133	90.2388	1.2758
17.0594	0.6201	95.6736	1.3707
16.9608	0.6237	102.6835	1.4442
16.8568	0.6241	110.4429	1.4807
16.7521	0.6151	117.7058	1.4994
16.6114	0.5977	121.6494	1.4993
