# Supplementary material for: Super-resolution imaging uncovers the nanoscopic segregation of polarity proteins in epithelia
Source: eLife. 2022 Nov 7;11:e62087. doi: 10.7554/eLife.62087 (PMC9674336; doi:10.7554/eLife.62087)
Supplement: Figure 1—source data 2. [file elife-62087-fig1-data2.zip › Figure 1/Human Crumbs ZO-1 AB sample 2.csv]

prob_prot	ref_prot	var_prob_prot	var_ref_prot
12.2471	0.7407	112.1016	1.32
12.0153	0.763	92.5611	1.3434
11.7893	0.7802	76.7397	1.3654
11.5803	0.7899	65.2639	1.3618
11.4001	0.7912	58.1422	1.326
11.2584	0.7865	55.0784	1.2635
11.1648	0.7813	55.3187	1.1937
11.1044	0.7813	58.1966	1.1452
11.0592	0.792	62.9289	1.1321
11.0393	0.7951	68.5082	1.1207
11.0363	0.7862	74.0485	1.1058
11.0286	0.7801	78.673	1.1046
11.0099	0.7782	82.0867	1.1089
10.983	0.7769	84.0851	1.1077
10.9475	0.7704	84.256	1.1089
10.8982	0.7612	82.6253	1.1146
10.8435	0.7543	79.6593	1.1265
10.7739	0.7507	75.7446	1.1247
10.6809	0.7472	71.1708	1.1134
10.5916	0.7455	66.5667	1.1038
10.5131	0.7429	62.3978	1.084
10.4343	0.7331	58.5579	1.0454
10.3495	0.717	54.762	0.9652
10.2592	0.7042	50.9644	0.8865
10.1721	0.6977	47.4003	0.8286
10.0991	0.6928	44.2011	0.7736
10.0416	0.6868	41.5532	0.7366
9.9952	0.6808	39.4981	0.7261
9.9622	0.6727	38.0721	0.721
9.9461	0.6592	37.5525	0.7136
9.9366	0.6462	37.9134	0.7323
9.9335	0.6385	38.8966	0.7736
9.9464	0.6427	40.7047	0.8234
9.9643	0.6428	43.0128	0.8636
9.9899	0.6365	45.5251	0.8936
10.0197	0.6327	48.1435	0.9261
10.0352	0.6295	50.5795	0.9403
10.0473	0.6265	52.9725	0.9355
10.0661	0.625	54.9516	0.927
10.0819	0.6213	56.4666	0.9191
10.0842	0.6195	57.4666	0.9186
10.09	0.6245	58.1167	0.9427
10.0964	0.6309	58.4368	0.9894
10.1023	0.6363	58.4401	1.0305
10.1239	0.6427	57.648	1.0536
10.1488	0.6471	56.5111	1.0547
10.1629	0.6481	55.2049	1.0291
10.1543	0.6519	53.5527	1.021
10.1238	0.6624	51.7906	1.0401
10.0826	0.6748	49.8675	1.0608
10.0324	0.6924	48.0151	1.0903
9.9676	0.7158	46.0289	1.1512
9.894	0.7336	43.9013	1.235
9.8212	0.7466	41.8384	1.3383
9.748	0.7576	40.1011	1.4374
9.6842	0.7668	38.8421	1.5286
9.621	0.7768	38.0744	1.629
9.5483	0.7836	37.6119	1.7167
9.4678	0.7898	37.3733	1.7665
9.3933	0.7892	37.5054	1.7737
9.3383	0.7739	37.9926	1.7208
9.2843	0.7475	38.7157	1.6103
9.2274	0.717	39.5327	1.4903
9.1744	0.6907	40.2833	1.3912
9.113	0.6667	40.8609	1.278
9.0479	0.6437	41.3628	1.1395
8.9896	0.6206	41.7895	1.0105
8.9276	0.5988	41.9371	0.8787
8.8744	0.5853	41.8781	0.7499
8.8243	0.5772	41.7415	0.6652
8.7626	0.5634	41.3753	0.6043
8.7	0.5458	40.6649	0.5696
8.6474	0.5342	39.8195	0.5793
8.5954	0.5207	38.736	0.6185
8.524	0.5006	37.4217	0.6766
8.4292	0.4816	35.9888	0.7534
8.3383	0.4712	34.4311	0.8541
8.2739	0.4567	33.0416	0.9408
8.2189	0.4415	31.8904	0.9866
8.168	0.4327	30.9838	1.0018
8.1239	0.4276	30.6725	0.983
8.0972	0.4183	30.8397	0.9416
8.0813	0.4082	31.2817	0.8999
8.074	0.4059	32.0248	0.8572
8.0675	0.4142	33.0742	0.8077
8.0538	0.4273	34.2002	0.7485
8.0398	0.4383	34.9228	0.6959
8.0257	0.4436	34.9967	0.6524
8.0076	0.4481	34.5529	0.6222
7.9733	0.4542	33.7331	0.5973
7.9232	0.4617	32.5629	0.5797
7.8737	0.4714	31.067	0.5865
7.8334	0.4741	29.4572	0.599
7.8048	0.4728	28.0342	0.61
7.7889	0.4754	27.1398	0.6277
7.7719	0.4793	26.7137	0.6567
7.7523	0.4753	26.6029	0.6611
7.7352	0.4718	26.997	0.6621
7.7161	0.4721	27.7175	0.6756
7.6862	0.4717	28.4452	0.6877
7.636	0.474	29.1873	0.6919
7.5523	0.4781	29.6009	0.7041
7.4498	0.4713	29.685	0.7079
7.3383	0.4585	29.1993	0.7061
7.2049	0.4488	27.8745	0.7134
7.053	0.4408	25.7953	0.7122
6.8768	0.4334	23.3284	0.7024
6.6846	0.4271	20.8989	0.6974
6.4828	0.4205	18.6281	0.687
6.2683	0.4117	16.5105	0.6744
6.0592	0.4007	14.5864	0.6719
5.869	0.3916	12.9727	0.6698
5.6935	0.3779	11.8215	0.6509
5.5366	0.3574	11.1037	0.6261
5.3911	0.3364	10.6365	0.5871
5.2575	0.3219	10.4154	0.5382
5.138	0.3141	10.4066	0.4947
5.0287	0.3132	10.3707	0.4652
4.9388	0.3132	10.2051	0.4488
4.8626	0.3093	10.0904	0.4338
4.7951	0.3053	10.0204	0.424
4.7339	0.306	9.8701	0.4245
4.6657	0.3066	9.5671	0.4302
4.5981	0.3055	9.2309	0.4404
4.544	0.3015	8.9627	0.4486
4.4982	0.2977	8.7464	0.455
4.4599	0.3002	8.521	0.4667
4.4337	0.3024	8.3166	0.4742
4.4083	0.298	8.1988	0.4662
4.3886	0.2907	8.2074	0.4491
4.3712	0.2871	8.2883	0.4379
4.349	0.2832	8.3533	0.4296
4.3229	0.2816	8.3703	0.4168
4.2935	0.2769	8.3412	0.3953
4.2551	0.268	8.2747	0.3643
4.2057	0.2567	8.1733	0.3243
4.1465	0.2394	7.9927	0.2805
4.0836	0.2213	7.7064	0.247
4.0244	0.2105	7.3888	0.2251
3.9769	0.2002	7.1287	0.206
3.942	0.1864	6.8784	0.187
3.9023	0.1737	6.5785	0.1747
3.8357	0.163	6.3015	0.1586
3.768	0.1534	6.1503	0.1468
3.7262	0.1467	6.1385	0.1392
3.695	0.1436	6.267	0.1332
3.6602	0.1398	6.4764	0.1242
3.6231	0.1365	6.6426	0.1145
3.5878	0.1364	6.7966	0.1113
3.5667	0.1369	6.9777	0.111
3.5563	0.1343	7.1796	0.1091
3.5443	0.1321	7.3699	0.1098
3.5366	0.1362	7.5314	0.1161
3.5375	0.1464	7.5947	0.1323
3.5372	0.1629	7.6321	0.1643
3.5428	0.1851	7.769	0.2199
3.5657	0.2128	7.9865	0.3076
3.595	0.2451	8.1409	0.4355
3.6283	0.2824	8.2163	0.6227
3.6691	0.3266	8.3549	0.9136
3.7191	0.3833	8.5841	1.3405
3.7748	0.4593	8.8088	1.925
3.8293	0.5593	8.9463	2.7324
3.8899	0.6772	9.0305	3.7564
3.9586	0.8192	9.0759	5.0738
4.0308	0.991	9.1074	6.7309
4.1186	1.2016	9.2137	8.7359
4.2137	1.4671	9.3795	10.9926
4.3155	1.788	9.5667	13.4327
4.4396	2.1705	9.7287	16.2829
4.5931	2.6249	9.9397	19.4932
4.767	3.1807	10.2483	23.0557
4.9556	3.8506	10.6358	27.0731
5.157	4.6174	11.1036	31.462
5.38	5.5033	11.6523	36.3711
5.6266	6.5403	12.2675	41.9449
5.9023	7.7599	12.9527	48.2167
6.2074	9.1539	13.8075	54.9934
6.532	10.7053	14.8245	62.8494
6.8808	12.4226	15.7492	72.3914
7.2712	14.3244	16.5474	83.3924
7.7101	16.3842	17.32	96.0897
8.1792	18.5719	18.105	110.4409
8.6742	20.8602	18.7331	125.8612
9.207	23.1863	19.0367	142.1885
9.7805	25.4777	19.1954	159.3106
10.4005	27.6382	19.2987	176.2846
11.058	29.5839	19.3802	192.7229
11.7492	31.2033	19.5003	207.2738
12.4721	32.3988	19.8192	218.0129
13.2194	33.0671	20.5046	223.0678
13.9845	33.114	21.7853	221.1038
14.7522	32.5298	23.7987	211.7146
15.5107	31.3263	26.8552	195.0625
16.232	29.501	30.9472	171.7753
16.8813	27.1637	35.7247	144.7028
17.4409	24.4505	41.4337	116.0951
17.88	21.4945	47.4439	88.7233
18.2085	18.4619	53.1153	64.6676
18.4194	15.5031	58.4496	45.008
18.484	12.7105	63.1584	30.1467
18.4026	10.1792	66.7029	19.757
18.1883	7.9747	68.8473	12.7131
17.859	6.1016	69.085	7.9938
17.4383	4.578	67.6641	4.9131
16.9347	3.3721	64.5797	2.9578
16.3511	2.4442	59.6653	1.882
15.7267	1.7313	54.5145	1.28
15.0822	1.1811	48.9106	0.932
14.4574	0.7678	43.5404	0.6939
13.8756	0.5106	38.8551	0.5093
13.337	0.3766	34.8509	0.3864
12.8332	0.3001	32.277	0.3102
12.3865	0.2513	31.0442	0.259
12.007	0.2148	31.012	0.2186
11.6871	0.1847	32.246	0.1917
11.4368	0.1669	34.7453	0.1816
11.2426	0.1656	38.2305	0.191
11.0877	0.1765	42.3823	0.2122
10.9688	0.1896	46.9791	0.2349
10.8881	0.2046	51.6105	0.2578
10.8345	0.2207	55.735	0.2752
10.8012	0.2379	59.2536	0.2971
10.7757	0.2527	61.9157	0.3243
10.748	0.2685	64.0287	0.352
10.7131	0.2889	65.4249	0.3815
10.6781	0.3146	65.818	0.4119
10.6299	0.3402	65.5465	0.435
10.5478	0.3641	64.8199	0.4665
10.4475	0.3811	64.0035	0.4995
10.3411	0.3898	63.2262	0.5203
10.2175	0.3944	62.3303	0.5278
10.0647	0.4012	61.5436	0.5393
9.8869	0.4052	61.1997	0.544
9.692	0.4063	61.1964	0.5365
9.49	0.4053	61.5082	0.5227
9.2802	0.4036	62.1488	0.5106
9.069	0.4042	63.115	0.5023
8.8518	0.4055	64.1601	0.4937
8.6286	0.4028	65.2808	0.4853
8.4154	0.3969	66.4159	0.478
8.2078	0.3846	67.3716	0.4596
7.9898	0.3671	68.0534	0.4331
7.7611	0.352	68.3157	0.4146
7.5504	0.3384	68.1787	0.4016
7.3678	0.3241	67.6044	0.3871
7.1954	0.3137	66.7155	0.375
7.0326	0.3065	65.682	0.3669
6.8758	0.3009	64.4099	0.3617
6.7282	0.298	63.082	0.3625
6.6102	0.2968	61.7991	0.3705
6.5162	0.2949	60.7538	0.3818
6.4362	0.2905	59.7543	0.3889
6.3738	0.2873	58.6993	0.4036
6.3299	0.2877	57.6381	0.42
6.3057	0.2893	56.7239	0.4293
6.2975	0.2906	55.9881	0.4394
6.3022	0.2918	55.5528	0.4517
6.3175	0.2904	55.3465	0.4569
6.3451	0.2882	55.2726	0.4557
6.3739	0.2885	55.4916	0.4545
6.4028	0.2851	56.109	0.4522
6.4377	0.2753	57.0348	0.4328
6.4739	0.269	58.7371	0.4139
6.5039	0.2684	61.5737	0.4012
6.5305	0.2728	65.146	0.3956
6.5544	0.2798	69.281	0.4073
6.5691	0.2849	73.6833	0.4344
6.5729	0.2834	78.1431	0.4574
6.5505	0.276	82.2841	0.4672
6.4939	0.2726	85.99	0.4866
6.4168	0.2772	88.6078	0.5307
6.3379	0.2779	90.4263	0.5744
6.2529	0.2725	91.0071	0.6184
6.1524	0.27	90.4989	0.6604
6.0298	0.2698	88.7521	0.6912
5.8929	0.2708	86.0444	0.7345
5.7425	0.2716	82.8786	0.7874
5.5922	0.2697	79.6861	0.8422
5.4503	0.2671	76.7177	0.8948
5.3123	0.2614	74.0818	0.8893
5.1786	0.2564	71.555	0.8733
5.0423	0.2509	69.2199	0.8434
4.9058	0.2471	67.0499	0.8244
4.7733	0.2435	64.9963	0.7991
4.6399	0.2377	63.0207	0.7649
4.5085	0.2299	61.012	0.7362
4.3797	0.2213	58.752	0.7083
4.2433	0.2122	56.3132	0.6735
4.1037	0.1997	53.6274	0.5902
3.9703	0.1868	50.7467	0.501
3.8377	0.1721	47.2988	0.43
3.7131	0.1542	43.5638	0.3639
3.5975	0.1376	39.817	0.3047
3.4813	0.1226	36.1519	0.2501
3.3673	0.109	32.6281	0.2067
3.2559	0.1015	29.0229	0.1839
3.1571	0.0973	25.7045	0.1716
3.0767	0.09031	22.8527	0.152
3.0089	0.08225	20.4003	0.1292
2.9474	0.07688	18.462	0.1082
2.8939	0.07342	16.9072	0.09115
2.8513	0.07151	15.6078	0.08215
2.807	0.06985	14.5408	0.07417
2.758	0.06784	13.6652	0.06594
2.7088	0.06976	12.978	0.06447
2.6609	0.07559	12.4683	0.0716
2.6181	0.08147	12.1401	0.07906
2.5888	0.08501	12.0043	0.085
2.5741	0.08911	12.0815	0.09399
2.5704	0.09414	12.2649	0.108
2.5679	0.09933	12.419	0.1238
2.5573	0.1029	12.567	0.1426
2.5525	0.1047	12.8153	0.1679
2.5614	0.1063	13.1063	0.1982
2.5671	0.1087	13.4591	0.2309
2.5772	0.1123	13.9033	0.2669
2.6071	0.1161	14.4809	0.2933
2.6385	0.119	15.116	0.3132
2.6498	0.1213	15.6378	0.3254
2.6521	0.1226	16.1133	0.3291
2.658	0.1218	16.6092	0.3175
2.6644	0.1193	17.0528	0.2901
2.6727	0.1156	17.3489	0.2511
2.6846	0.1136	17.5809	0.2145
2.6921	0.1129	17.8717	0.1884
2.6926	0.1097	18.1455	0.1613
2.691	0.1023	18.3443	0.1325
2.6884	0.09685	18.5099	0.1167
2.6843	0.09608	18.7411	0.113
2.6773	0.09531	18.9943	0.1119
2.6669	0.09478	19.0957	0.1129
2.6518	0.09867	19.0539	0.1256
2.6429	0.1052	19.007	0.1469
2.6367	0.1144	18.8149	0.1758
2.6286	0.121	18.5017	0.209
2.615	0.12	18.0723	0.2343
2.6009	0.1162	17.4692	0.2564
2.5915	0.1149	16.7998	0.279
2.5865	0.1169	16.3027	0.2978
2.5797	0.1176	15.8624	0.3153
2.5742	0.1168	15.387	0.3284
2.5661	0.1178	15.0421	0.3278
2.5547	0.1219	14.942	0.3164
2.5398	0.1267	14.918	0.3
2.5182	0.1283	14.8512	0.2709
2.5038	0.1253	14.8461	0.2268
2.4989	0.1203	14.8293	0.1877
2.4928	0.1162	14.7987	0.1633
2.4838	0.1138	14.8252	0.1437
2.4755	0.1116	14.9027	0.1288
2.4718	0.1078	14.9569	0.1158
2.479	0.1028	15.1131	0.1045
2.5084	0.098	15.6339	0.1004
2.5537	0.0969	16.4497	0.1067
2.6054	0.09824	17.4996	0.1159
2.6568	0.1029	18.7011	0.1319
2.7122	0.1077	20.1654	0.1538
2.7753	0.1086	22.0112	0.1682
2.848	0.1089	24.3106	0.1805
2.9195	0.1093	26.8371	0.1954
2.9892	0.1099	29.5793	0.2119
3.0612	0.1104	32.5054	0.2209
3.1296	0.1121	35.3189	0.2179
3.1928	0.1172	38.0492	0.2221
3.2589	0.1236	40.8797	0.2333
3.3284	0.1271	43.81	0.2364
3.4072	0.1309	46.8315	0.2418
3.5004	0.1384	50.1909	0.2603
3.5955	0.1469	54.0592	0.2854
3.6894	0.1523	58.4486	0.3112
3.8195	0.1585	64.1716	0.3515
3.988	0.1719	71.7668	0.4103
4.1859	0.1912	81.6951	0.4987
4.4183	0.2121	94.819	0.6382
4.6781	0.231	111.262	0.8218
4.9845	0.2535	132.4718	1.0802
5.3246	0.2821	157.8065	1.4309
5.6927	0.3151	187.9158	1.8437
6.0723	0.3473	222.4857	2.2872
6.4752	0.3796	262.0697	2.8083
6.8784	0.4159	305.1155	3.4735
7.267	0.456	349.7256	4.1955
7.633	0.4909	392.7686	4.7585
7.9817	0.5243	434.5807	5.3339
8.2828	0.5584	470.6422	5.851
8.5413	0.5956	501.2475	6.3633
8.7537	0.6247	523.0348	6.6425
8.9174	0.6445	536.3986	6.6339
9.0287	0.6603	541.9264	6.496
9.0891	0.6735	538.1028	6.2787
9.1285	0.6821	529.542	6.0497
9.1426	0.684	514.8131	5.7333
9.143	0.6854	498.1067	5.4389
9.1279	0.6878	478.5301	5.263
9.1195	0.6897	458.4647	5.1147
9.1298	0.694	439.8534	4.9822
9.1512	0.7056	423.5378	4.9102
9.1908	0.7174	410.0127	4.8423
9.2601	0.722	399.8191	4.6985
9.3468	0.7243	391.524	4.4843
