# Supplementary material for: Super-resolution imaging uncovers the nanoscopic segregation of polarity proteins in epithelia
Source: eLife. 2022 Nov 7;11:e62087. doi: 10.7554/eLife.62087 (PMC9674336; doi:10.7554/eLife.62087)
Supplement: Figure 1—source data 2. [file elife-62087-fig1-data2.zip › Figure 1/Human Crumbs ZO-1 AB sample 3.csv]

prob_prot	ref_prot	var_prob_prot	var_ref_prot
22.1458	2.0713	153.258	4.803
22.2348	2.0779	157.6946	4.8061
22.332	2.0801	161.6602	4.7961
22.4414	2.0742	165.0609	4.7647
22.5663	2.0681	167.6455	4.7476
22.6996	2.0661	169.3942	4.7288
22.8275	2.0673	170.4925	4.6985
22.961	2.0751	171.0159	4.6711
23.118	2.0887	171.2405	4.612
23.2721	2.1028	170.7094	4.56
23.4136	2.1198	169.3231	4.5258
23.5495	2.1347	167.6506	4.4708
23.6792	2.1525	165.9612	4.4238
23.8093	2.1868	164.5349	4.4784
23.9304	2.2322	162.7422	4.6104
24.0492	2.2768	160.8758	4.7881
24.1695	2.3211	159.1181	5.0072
24.2828	2.3708	157.5255	5.2688
24.3793	2.4252	155.8961	5.6031
24.4561	2.4837	153.7687	5.9961
24.5183	2.5381	151.2809	6.3564
24.5785	2.5832	148.8348	6.6775
24.631	2.6218	146.4629	7.0301
24.6641	2.6563	144.263	7.375
24.6762	2.6879	142.2062	7.6245
24.6784	2.72	140.5298	7.8122
24.676	2.7514	139.4539	8.0334
24.6687	2.7753	139.0353	8.2495
24.6574	2.7938	139.29	8.4545
24.6417	2.8161	140.3908	8.688
24.631	2.8409	142.1425	8.9693
24.624	2.8659	144.3158	9.2839
24.6142	2.8907	146.8021	9.6283
24.6017	2.912	149.5462	9.9865
24.5963	2.9315	152.4577	10.3414
24.6006	2.9519	154.9014	10.6118
24.6064	2.9765	156.8578	10.8934
24.6126	2.9905	158.277	11.0469
24.6135	3.0033	159.0189	11.2243
24.5979	3.0203	158.8872	11.3337
24.5718	3.0385	157.7353	11.3976
24.5489	3.0604	155.634	11.4696
24.5219	3.0899	152.7751	11.5408
24.4871	3.1223	149.4277	11.6607
24.4387	3.1496	145.6407	11.8358
24.3773	3.1674	141.432	12.0632
24.3098	3.1777	136.7825	12.2847
24.2412	3.1907	131.8055	12.457
24.1764	3.2113	127.1079	12.562
24.1109	3.2288	122.7537	12.5773
24.0413	3.2428	118.573	12.4456
23.984	3.2477	114.5545	12.0604
23.9382	3.247	110.8262	11.5324
23.8935	3.2486	107.7764	11.0109
23.8541	3.2418	105.5984	10.5242
23.8291	3.2276	103.8926	10.0836
23.8231	3.2187	102.5267	9.6793
23.8271	3.2173	101.5294	9.3411
23.8413	3.2253	101.0135	9.1073
23.8681	3.2365	100.7765	9.0182
23.8994	3.2396	100.7403	8.9723
23.932	3.2413	101.1684	8.9529
23.9754	3.253	102.026	8.9494
24.0224	3.2723	102.7427	9.0117
24.066	3.2892	103.2222	9.1014
24.1029	3.3002	103.867	9.1004
24.1237	3.3056	104.6721	9.0919
24.1332	3.315	105.3225	9.1443
24.133	3.3312	105.5624	9.1896
24.1323	3.3534	105.3114	9.2456
24.1343	3.367	104.8317	9.2455
24.1202	3.3721	104.1502	9.212
24.0878	3.3799	103.3815	9.2859
24.0412	3.3879	102.3	9.4864
23.9861	3.3938	100.7117	9.7574
23.9277	3.4034	98.7563	10.0564
23.8696	3.412	96.6214	10.3724
23.8142	3.4204	94.4806	10.6889
23.7556	3.4354	92.2322	10.9745
23.6928	3.4489	90.0411	11.1858
23.6396	3.4575	88.1645	11.3004
23.5954	3.4616	86.5111	11.277
23.5511	3.47	84.9754	11.1767
23.5029	3.4753	83.4446	10.9815
23.4566	3.4677	81.9732	10.7441
23.4069	3.4569	80.7316	10.4319
23.3502	3.4512	79.7442	10.0427
23.2974	3.4475	78.8893	9.603
23.2459	3.4419	77.8228	9.1541
23.196	3.4359	76.692	8.7556
23.1392	3.4334	75.7121	8.4098
23.0758	3.433	75.0977	8.0669
23.0073	3.4291	74.4503	7.7621
22.9385	3.4293	73.5936	7.525
22.8746	3.441	72.6435	7.3972
22.8231	3.4611	71.7593	7.381
22.7699	3.486	71.0064	7.4772
22.7115	3.5236	70.2393	7.7123
22.6641	3.5658	69.301	8.0678
22.6233	3.6098	68.1751	8.5545
22.5819	3.6579	66.9612	9.1929
22.5306	3.7037	65.5261	9.901
22.4727	3.7543	64.0998	10.6924
22.416	3.8183	62.6649	11.6039
22.3651	3.8944	61.0059	12.6353
22.313	3.9642	59.24	13.6961
22.241	4.0285	57.3652	14.7215
22.1514	4.0995	55.5541	15.7989
22.0626	4.1648	53.8846	16.8003
21.9714	4.2151	52.3706	17.6966
21.8687	4.252	51.0229	18.6151
21.7647	4.2869	49.928	19.5565
21.6655	4.3156	49.106	20.4866
21.5729	4.3341	48.6114	21.3772
21.4814	4.3406	48.2853	22.2173
21.3919	4.3349	48.1602	22.9437
21.3075	4.3234	48.2804	23.5736
21.2156	4.3124	48.5418	24.1938
21.1196	4.2962	48.8974	24.593
21.0316	4.2738	49.3934	24.7937
20.9541	4.2426	50.0781	24.823
20.8726	4.2105	50.6516	24.7946
20.7809	4.1818	51.1735	24.5906
20.6907	4.1584	51.6902	24.1892
20.6134	4.1408	52.0237	23.6579
20.5469	4.1238	52.2456	22.9766
20.4778	4.1049	52.4555	22.3288
20.4122	4.0849	52.739	21.5973
20.3557	4.07	53.158	20.9158
20.3152	4.0577	53.7414	20.2874
20.2852	4.0463	54.2983	19.5491
20.2614	4.0504	54.9423	18.9281
20.2428	4.0731	55.7495	18.4654
20.2334	4.1136	56.908	18.2619
20.2291	4.1753	58.4317	18.3056
20.2276	4.2563	60.1962	18.6473
20.2308	4.3529	62.164	19.4188
20.2397	4.4699	64.4671	20.6098
20.2609	4.6112	67.1096	22.37
20.2969	4.7802	69.8068	24.9057
20.3412	4.9865	72.3961	28.2859
20.3913	5.2301	74.819	32.6681
20.4428	5.5124	77.2644	38.5409
20.4985	5.8449	79.6841	46.0368
20.5625	6.2186	82.0665	54.8945
20.622	6.6356	84.19	64.7901
20.6796	7.0973	86.0818	75.8761
20.7362	7.6066	87.608	88.462
20.8009	8.1609	88.8955	102.1892
20.8816	8.7586	90.0589	116.1151
20.9684	9.4022	91.1346	129.5071
21.0582	10.0863	92.0021	142.2624
21.1444	10.8279	92.4394	154.3913
21.2215	11.6343	92.6622	164.9686
21.2996	12.4915	92.7756	173.3796
21.3819	13.3861	92.6448	179.8136
21.4622	14.3309	92.4081	184.895
21.5457	15.3334	92.0502	188.828
21.6318	16.3937	91.5589	191.8055
21.7093	17.5305	90.9884	194.3894
21.7757	18.7502	90.4399	196.8242
21.841	20.0596	89.8896	199.3642
21.9089	21.4645	89.2153	202.5819
21.9769	22.9518	88.5292	206.7412
22.0504	24.5258	87.9661	212.2895
22.1343	26.1989	87.6483	219.7553
22.2334	27.9902	87.4695	228.6556
22.3533	29.8876	87.6014	238.8648
22.5039	31.893	88.2691	250.577
22.6875	34.0034	89.4915	263.9305
22.9025	36.2001	91.5562	278.9323
23.1504	38.4619	94.5197	295.5845
23.4457	40.7892	98.4756	313.663
23.8071	43.1867	103.5902	333.8259
24.2466	45.6078	109.984	356.4973
24.7661	48.0315	118.1723	381.7789
25.3559	50.422	128.2371	409.6471
26.0293	52.7507	140.3994	440.0756
26.7938	54.9717	154.8861	472.9786
27.6596	57.0396	172.0791	508.8464
28.6261	58.907	192.2302	544.3247
29.6644	60.5547	214.6802	581.6708
30.7815	61.8992	239.4421	616.1675
31.9717	62.9097	266.3538	649.453
33.23	63.4997	295.6092	675.1103
34.5287	63.6529	326.4076	693.9788
35.8479	63.3624	357.4906	704.4451
37.1692	62.5841	388.4574	703.5496
38.4532	61.3144	417.2066	691.6472
39.6741	59.5441	442.1183	665.7301
40.805	57.3288	463.709	627.7846
41.8004	54.703	479.416	577.7264
42.6582	51.7113	490.5282	518.6184
43.3372	48.4216	494.4465	454.1348
43.8198	44.9147	492.2299	387.9655
44.0981	41.2535	484.6114	322.6811
44.1509	37.5352	471.434	261.2918
43.9937	33.8474	454.8599	206.1575
43.6132	30.2634	433.4892	159.2043
43.0355	26.8386	411.2092	120.6287
42.2577	23.642	386.4472	90.9374
41.2963	20.6997	360.7945	68.6508
40.1841	18.0366	335.2106	52.1486
38.9441	15.654	308.8394	40.1132
37.6053	13.5366	283.1198	31.5032
36.1848	11.6928	258.2205	25.4927
34.713	10.0998	233.7993	20.923
33.228	8.7323	210.9229	17.4485
31.735	7.5561	189.3655	14.727
30.2638	6.5637	169.5924	12.6841
28.8361	5.7381	151.89	11.1254
27.468	5.0398	136.2077	9.9211
26.1716	4.4655	122.4438	8.9651
24.9451	3.9877	110.5991	8.155
23.8051	3.5778	100.604	7.5754
22.743	3.2348	92.0574	7.1105
21.7684	2.9616	85.0054	6.6932
20.8807	2.7293	78.8701	6.3084
20.0594	2.5227	73.5884	5.9752
19.3029	2.3453	69.1591	5.6681
18.6122	2.1867	65.2328	5.3724
17.9816	2.0419	61.8885	5.0929
17.4081	1.9163	59.0624	4.7892
16.8882	1.8179	56.4763	4.4761
16.412	1.7288	54.2261	4.1775
15.97	1.6474	52.41	3.9036
15.5568	1.5809	50.893	3.6479
15.1788	1.523	49.6895	3.3682
14.8303	1.4673	48.7971	3.0889
14.5043	1.4142	47.9283	2.8761
14.1964	1.3622	47.0055	2.6894
13.898	1.3104	46.209	2.5024
13.6085	1.2697	45.5777	2.3562
13.3348	1.2415	44.9094	2.2471
13.0801	1.2136	44.1909	2.1502
12.8358	1.182	43.4693	2.0738
12.594	1.1515	42.6177	2.0156
12.3521	1.1246	41.5881	1.9601
12.1119	1.1028	40.5131	1.9038
11.8718	1.0869	39.3767	1.8586
11.6366	1.071	38.117	1.8147
11.4102	1.0474	36.8112	1.769
11.1852	1.0181	35.4623	1.7211
10.9609	0.9869	34.0651	1.6523
10.7343	0.9558	32.6933	1.5716
10.4976	0.9231	31.3158	1.5027
10.2626	0.8867	29.9141	1.4378
10.0388	0.8458	28.4656	1.35
9.8217	0.8041	27.0676	1.2533
9.6121	0.7692	25.7734	1.173
9.4055	0.744	24.5389	1.114
9.2038	0.7201	23.3663	1.0555
9.0075	0.6885	22.3419	0.9889
8.8241	0.6519	21.4814	0.9321
8.6513	0.6161	20.6934	0.8817
8.48	0.5829	19.9026	0.8236
8.3134	0.5522	19.2243	0.7665
8.1581	0.5238	18.6591	0.7147
8.0125	0.5006	18.104	0.6576
7.8729	0.4796	17.5766	0.603
7.7476	0.4599	17.1579	0.5516
7.6328	0.441	16.7738	0.5057
7.5254	0.4198	16.4493	0.4652
7.4208	0.3969	16.2128	0.4274
7.3182	0.381	16.022	0.403
7.2259	0.3764	15.9253	0.3906
7.1375	0.3707	15.9491	0.38
7.0486	0.3576	15.9858	0.3659
6.965	0.3411	15.9966	0.3506
6.8884	0.328	16.0223	0.3417
6.817	0.3181	16.0059	0.3404
6.7521	0.308	15.9677	0.3423
6.6866	0.2947	15.9699	0.3395
6.6165	0.2824	16.013	0.3344
6.5443	0.2719	16.094	0.3335
6.4776	0.262	16.1832	0.3371
6.4086	0.2529	16.2544	0.3354
6.3362	0.2424	16.3233	0.3303
6.2676	0.2333	16.3296	0.3294
6.203	0.2299	16.2857	0.3349
6.1427	0.2287	16.2114	0.338
6.0775	0.2255	16.1015	0.3344
6.0066	0.2223	15.991	0.33
5.9338	0.2216	15.8599	0.3366
5.8553	0.2215	15.6768	0.3439
5.7655	0.2214	15.507	0.3456
5.6788	0.2213	15.4021	0.3475
5.6038	0.2223	15.2487	0.3619
5.5281	0.2252	14.9924	0.3824
5.4422	0.2312	14.7604	0.398
5.3479	0.2356	14.6313	0.4092
5.2568	0.2402	14.562	0.4283
5.1713	0.2444	14.4717	0.4498
5.0847	0.2462	14.351	0.459
4.9961	0.2461	14.2702	0.4496
4.9111	0.2489	14.2	0.4377
4.8354	0.2509	14.1462	0.427
4.7635	0.2486	14.1175	0.4091
4.6875	0.2417	14.045	0.3787
4.6083	0.2346	13.9585	0.3455
4.5313	0.2293	13.9148	0.3156
4.4526	0.2206	13.8237	0.2815
4.3717	0.2085	13.6981	0.2485
4.2953	0.1951	13.5969	0.22
4.2244	0.1824	13.4492	0.1988
4.1529	0.1705	13.1957	0.1788
4.079	0.1572	12.9188	0.1588
4.0006	0.1432	12.7073	0.1391
3.9109	0.1316	12.4682	0.127
3.8182	0.1241	12.1992	0.1216
3.7344	0.1178	11.926	0.1139
3.6594	0.1104	11.6484	0.1062
3.5904	0.106	11.3468	0.1003
3.5238	0.1045	11.0541	0.09929
3.459	0.1037	10.7321	0.09996
3.3945	0.103	10.3982	0.09876
3.3303	0.1022	10.0784	0.09811
3.2608	0.1016	9.7686	0.1007
3.1844	0.1013	9.4868	0.1037
3.1126	0.09887	9.1835	0.103
3.0562	0.09493	8.9158	0.1033
3.0054	0.09289	8.6904	0.1073
2.9578	0.09171	8.4656	0.1105
2.9119	0.09205	8.2259	0.1139
2.866	0.09386	7.9873	0.116
2.8227	0.09612	7.7514	0.119
2.7851	0.09555	7.5354	0.1197
2.7455	0.0949	7.3286	0.1217
2.6975	0.09293	7.101	0.1212
2.645	0.09034	6.893	0.1223
2.5926	0.08778	6.7188	0.1208
2.5414	0.08568	6.5485	0.118
2.4925	0.08177	6.3631	0.1121
2.4455	0.07425	6.1871	0.101
2.4039	0.06391	6.0036	0.08785
2.366	0.05519	5.8108	0.07371
2.3285	0.0493	5.6064	0.06057
2.2887	0.04534	5.3822	0.0502
2.245	0.04251	5.1258	0.04484
2.2047	0.04138	4.8889	0.04322
2.1696	0.04069	4.6858	0.04107
2.1346	0.03918	4.4834	0.03715
2.0975	0.03639	4.2641	0.03261
2.0629	0.03384	4.0924	0.02999
2.0354	0.03201	3.9619	0.02901
2.0067	0.03133	3.8239	0.02797
1.9735	0.03141	3.7009	0.02735
1.9401	0.03185	3.6174	0.02765
1.9089	0.03133	3.5552	0.02774
1.8774	0.03033	3.505	0.02734
1.8519	0.02939	3.4708	0.02598
1.828	0.02873	3.4493	0.02498
1.7998	0.02756	3.4416	0.02379
1.7692	0.02645	3.4389	0.02165
1.7423	0.02735	3.432	0.021
1.7184	0.02941	3.4466	0.02472
1.6909	0.02984	3.4929	0.02647
1.6538	0.02989	3.5508	0.02715
1.6147	0.03083	3.5887	0.02805
1.5848	0.03084	3.6252	0.02735
1.5606	0.03004	3.6523	0.02683
1.538	0.02972	3.667	0.02685
1.5121	0.02916	3.7103	0.02531
1.4859	0.02694	3.775	0.02263
1.4629	0.02433	3.8279	0.02081
1.4419	0.02245	3.849	0.01974
1.4262	0.02098	3.8514	0.01854
1.4173	0.01951	3.8279	0.01743
1.4081	0.01829	3.7996	0.01648
1.393	0.01837	3.7743	0.01674
1.3714	0.0204	3.7263	0.0183
1.3474	0.0228	3.644	0.02077
1.3281	0.02527	3.5605	0.02323
1.3125	0.02808	3.4912	0.02572
1.2963	0.03201	3.4197	0.03
1.2777	0.03512	3.3293	0.03526
1.258	0.03726	3.2345	0.03871
1.2379	0.03902	3.1398	0.04031
1.2206	0.03854	3.0461	0.03864
1.2064	0.03667	2.9525	0.03726
1.1934	0.03483	2.8682	0.03689
1.1833	0.03413	2.8114	0.03612
1.1757	0.0348	2.7642	0.03562
1.1674	0.03617	2.6896	0.03515
1.1546	0.03518	2.5945	0.03216
1.1416	0.03156	2.5122	0.02737
1.1319	0.02931	2.458	0.02506
1.1192	0.02953	2.4093	0.02549
1.1005	0.02872	2.3351	0.02459
1.0847	0.02581	2.2601	0.02257
1.0755	0.02258	2.2227	0.01921
1.0671	0.01942	2.2059	0.01589
1.0524	0.0167	2.1668	0.0143
1.0333	0.01435	2.1117	0.01328
1.0136	0.01348	2.0461	0.01242
0.9914	0.013	1.9709	0.01174
0.9664	0.01285	1.8902	0.01182
0.9459	0.01202	1.8288	0.0109
0.9297	0.01002	1.8001	0.008564
0.9176	0.008456	1.7867	0.007169
0.9052	0.008127	1.7655	0.007283
