# Supplementary material for: Super-resolution imaging uncovers the nanoscopic segregation of polarity proteins in epithelia
Source: eLife. 2022 Nov 7;11:e62087. doi: 10.7554/eLife.62087 (PMC9674336; doi:10.7554/eLife.62087)
Supplement: Figure 1—source data 2. [file elife-62087-fig1-data2.zip › Figure 1/Human Crumbs ZO-1 PL sample 1.csv]

prob_prot	ref_prot	var_prob_prot	var_ref_prot
29.7766	1.8236	403.1226	12.7374
29.7944	1.8176	395.5949	11.831
29.8625	1.8038	391.2503	10.7395
29.9644	1.7855	390.932	9.5259
30.1074	1.7712	392.7183	8.4584
30.2887	1.7465	398.3378	7.5872
30.4412	1.7296	407.5731	7.0302
30.5826	1.7256	415.0994	6.6947
30.6489	1.7202	417.342	6.5329
30.6464	1.7194	414.9443	6.5774
30.5972	1.713	406.3361	6.6412
30.4924	1.6952	391.0452	6.7088
30.3516	1.675	376.0142	6.8386
30.224	1.6537	366.1209	6.9759
30.1333	1.6362	364.2935	7.1486
30.068	1.6126	368.8223	7.2629
30.0203	1.5834	381.1391	7.2991
29.9964	1.5553	396.291	7.2289
30.0028	1.5296	414.5354	7.1687
29.9534	1.503	427.2236	6.9705
29.8879	1.4755	436.9496	6.7596
29.8263	1.4347	443.305	6.2397
29.7428	1.3927	440.26	5.6696
29.6397	1.3474	427.7839	5.091
29.5377	1.3041	409.4936	4.4952
29.4477	1.2734	388.7109	3.9788
29.4204	1.2421	368.7214	3.4688
29.4102	1.2108	348.781	3.0584
29.4265	1.1873	336.2215	2.8014
29.4487	1.1737	330.7105	2.6697
29.444	1.1663	334.0604	2.617
29.4288	1.1674	343.1065	2.6352
29.399	1.173	356.0709	2.6434
29.3116	1.1848	369.2507	2.6592
29.2865	1.2048	383.6585	2.686
29.2436	1.2266	391.3824	2.7546
29.2448	1.2528	400.6341	2.84
29.3196	1.2851	415.0184	2.9429
29.3552	1.3155	435.6795	3.0953
29.438	1.3409	468.9664	3.2555
29.5271	1.3759	515.1847	3.4707
29.5378	1.4196	556.8754	3.778
29.4156	1.4656	570.5598	4.1671
29.274	1.5044	580.1692	4.6381
28.9045	1.5337	549.2465	5.1094
28.4886	1.5548	511.0818	5.5624
28.0073	1.57	466.6844	5.9098
27.4598	1.583	420.2378	6.0813
26.8736	1.5929	375.1209	6.0517
26.3385	1.6004	336.1441	5.7913
25.8361	1.599	298.9852	5.5028
25.4194	1.5884	267.9903	5.2156
25.1028	1.5768	243.5242	4.8814
24.8943	1.5736	225.8764	4.5944
24.8061	1.5717	216.8537	4.3846
24.7941	1.5743	213.4044	4.3209
24.9262	1.5657	216.341	4.306
25.1664	1.5525	225.4927	4.3401
25.447	1.5512	238.3338	4.5448
25.8562	1.5571	258.3146	4.8544
26.3139	1.555	281.4269	5.2188
26.7642	1.5416	306.3363	5.6155
27.2089	1.5224	333.0309	6.0319
27.6562	1.4997	361.9004	6.1884
28.0297	1.4837	379.0803	6.4931
28.3298	1.4536	389.6826	6.5208
28.5636	1.4162	396.0132	6.485
28.6814	1.3682	398.3762	6.4945
28.6554	1.3188	392.226	6.5228
28.5397	1.2725	383.2008	6.6662
28.3505	1.2374	374.627	6.9264
28.045	1.1993	357.0962	7.1098
27.6914	1.1651	337.8826	7.3294
27.2763	1.1332	313.7663	7.4875
26.8164	1.1054	285.5268	7.3918
26.41	1.0868	262.4651	7.3305
26.0145	1.0639	240.6046	6.9181
25.6624	1.0446	222.6496	6.4864
25.3876	1.0336	209.8755	6.0052
25.1071	1.0244	196.6491	5.4471
24.8303	1.0212	184.456	4.9491
24.552	1.0245	173.7525	4.4332
24.2549	1.031	164.7817	3.953
24.0328	1.0306	161.4742	3.4848
23.8421	1.0234	163.8358	3.0302
23.6766	1.0196	170.7906	2.6583
23.5685	1.0274	180.0424	2.4365
23.4674	1.0292	190.5344	2.1994
23.2875	1.0158	196.0848	1.9947
23.0395	0.9896	193.8138	1.8049
22.7502	0.9622	186.8584	1.6393
22.4091	0.9365	176.1065	1.4952
22.0314	0.9158	162.45	1.3957
21.697	0.8981	151.8832	1.3473
21.4047	0.8776	144.0813	1.3288
21.1749	0.8687	137.9795	1.3496
21.0221	0.8691	134.3634	1.3828
20.9383	0.8681	135.0946	1.4085
20.9198	0.8546	137.6809	1.4057
20.9796	0.8529	144.9047	1.4386
21.13	0.8582	157.0939	1.4929
21.2914	0.8681	172.1634	1.6101
21.4135	0.8678	186.3588	1.6979
21.4696	0.8578	197.5821	1.6287
21.4243	0.8379	200.4547	1.5277
21.3031	0.8149	192.9321	1.4664
21.1454	0.7964	182.3137	1.4385
20.9585	0.7813	169.729	1.4283
20.81	0.7626	163.8286	1.4103
20.6941	0.7414	168.528	1.3938
20.6419	0.7299	183.6713	1.3876
20.6218	0.7253	205.949	1.3598
20.5992	0.7221	228.5757	1.3565
20.5104	0.715	242.5449	1.3389
20.365	0.7136	252.5371	1.342
20.0948	0.7184	246.1921	1.3843
19.7755	0.7205	228.8904	1.4277
19.49	0.7272	212.2648	1.5169
19.2417	0.7337	193.3412	1.6132
19.0656	0.7374	178.9236	1.7309
18.9586	0.7426	169.0542	1.8971
18.915	0.7442	164.4702	2.1011
18.8779	0.7434	162.3628	2.277
18.8646	0.7426	159.7093	2.4598
18.8182	0.7415	155.1498	2.5624
18.7371	0.739	149.4357	2.5953
18.6363	0.7361	141.4812	2.5231
18.5143	0.7233	135.2147	2.2811
18.3847	0.7173	130.6826	2.0416
18.3019	0.7235	129.5464	1.8602
18.1793	0.7431	127.7341	1.7204
18.0396	0.7586	126.2198	1.6446
17.9066	0.7764	125.4972	1.6626
17.7634	0.7996	125.775	1.7542
17.6495	0.8275	126.9844	1.9253
17.6279	0.8546	128.8807	2.1344
17.5986	0.8936	130.2763	2.4195
17.5713	0.9486	130.5586	2.8475
17.5627	1.0094	130.3293	3.4198
17.5243	1.071	129.6145	4.1645
17.4666	1.1239	129.3136	5.0652
17.4295	1.1697	129.4694	6.0507
17.4194	1.2296	130.5439	7.1394
17.472	1.2859	133.9586	8.1678
17.5839	1.3441	141.0512	9.0503
17.7448	1.4038	152.5728	10.0404
17.8928	1.4629	169.677	11.1955
18.0061	1.5283	190.9539	13.1616
18.0793	1.5985	220.5884	16.1691
18.1212	1.6788	252.3627	21.4405
18.0562	1.7756	260.2748	29.4691
17.9745	1.8929	262.2614	40.7668
17.833	2.0322	253.3754	56.8301
17.6739	2.1843	235.788	77.1645
17.5296	2.3264	218.0696	98.1292
17.3725	2.4645	198.7354	121.9012
17.2413	2.5724	184.8425	143.8328
17.1434	2.6304	174.5279	158.4702
17.0651	2.6785	167.6194	172.8185
17.0636	2.6897	162.9723	174.8362
17.1345	2.6895	160.4083	174.2016
17.2743	2.6741	160.6028	168.9
17.5202	2.6437	163.6152	159.5239
17.8596	2.6205	170.3962	150.551
18.2351	2.6259	172.9816	144.6127
18.727	2.6513	179.7594	138.8676
19.2848	2.7105	187.7781	136.1393
19.972	2.8095	201.863	134.9882
20.7525	2.9055	226.0696	134.5041
21.6875	3.0284	267.0799	135.6595
22.6717	3.156	318.8678	136.738
23.7218	3.2761	366.9844	136.3316
24.8463	3.3861	411.5754	132.8049
26.0147	3.4973	428.702	128.2179
27.3136	3.591	392.8869	118.7092
28.635	3.7069	353.8016	108.3076
30.0372	3.8528	309.4461	98.0838
31.525	4.0184	273.7459	87.356
32.925	4.2476	255.6255	78.2938
34.3801	4.6141	253.0287	71.4392
35.7808	5.0988	265.3983	66.9487
37.0197	5.8327	285.6345	65.5962
38.0966	6.787	309.6881	66.9471
39.0785	7.9938	336.0791	71.3605
39.6499	9.6561	342.913	80.2845
40.192	11.6082	350.5272	93.6916
40.3554	14.2796	341.5092	112.5555
40.2266	17.4977	328.4561	137.7216
40.0273	21.3903	324.5393	173.4444
39.604	26.2747	321.5257	226.2282
39.0737	31.6995	325.1548	301.6874
38.4736	38.1753	326.2445	413.5627
37.8259	45.2278	325.4183	570.5791
37.1798	52.7166	324.4347	780.9536
36.7213	60.5021	319.0217	1046.3452
36.2998	68.1642	323.6227	1359.2469
36.0633	74.9877	340.6554	1685.4908
35.9229	81.1108	379.9396	2016.3668
35.7836	85.7156	434.2699	2282.0317
35.6434	88.4481	487.4311	2456.8033
35.4111	89.8022	523.5644	2531.0215
35.0134	88.4251	510.4965	2444.1502
34.5474	85.7378	469.1365	2282.1576
34.1095	81.2968	408.5305	2021.9716
33.7425	75.4513	347.4713	1715.2589
33.5107	68.9689	310.6023	1414.3773
33.6719	61.8425	301.7202	1129.6185
34.072	54.6284	325.1865	892.2622
34.7687	47.7306	376.5267	705.5628
35.727	41.2979	450.278	563.4829
36.7745	35.3742	541.2815	461.3165
37.8382	30.3432	622.2287	386.4985
38.8876	25.8075	701.9041	331.5074
39.6704	22.0765	754.6127	292.8333
40.0994	18.9428	774.1107	263.3126
40.2198	16.2544	772.6833	240.8865
39.5761	14.1317	717.3117	222.3351
38.4807	12.2876	648.53	207.2604
36.8483	10.8066	566.6015	192.7777
34.7452	9.5648	474.7397	179.3666
32.4274	8.4768	388.7637	165.1794
30.1188	7.5677	312.7891	150.802
27.8351	6.7612	258.164	137.2663
25.8024	6.0807	224.3555	123.175
24.1496	5.487	209.3532	110.0894
22.7719	4.9781	207.3232	97.3688
21.7442	4.5216	206.3003	85.3788
20.9254	4.1068	206.0383	74.5388
20.2673	3.7694	197.2293	64.8942
19.7837	3.4763	183.0506	56.3186
19.4242	3.247	169.7105	48.2763
19.1989	3.0676	159.0399	41.169
19.0671	2.9282	152.4795	35.2361
19.0241	2.8188	146.8988	30.5303
19.0265	2.7288	143.1211	26.9234
19.0894	2.6875	137.7606	24.5448
19.1867	2.6854	130.7137	22.9283
19.3108	2.6994	121.7201	22.2463
19.4252	2.7145	111.5116	22.182
19.6037	2.7256	103.9517	22.2746
19.8495	2.7435	97.6808	22.2673
20.1191	2.7587	93.7691	22.0378
20.4558	2.7658	93.4214	21.6697
20.8333	2.755	93.5901	20.9256
21.2547	2.7322	95.8673	19.8721
21.6514	2.7041	98.6905	18.5972
21.9885	2.6758	101.8869	17.1766
22.273	2.6311	104.0331	15.7431
22.5418	2.558	104.9382	14.2803
22.7419	2.4584	103.5415	12.7629
22.8508	2.3333	100.4315	11.1897
22.8934	2.2071	98.6551	9.7618
22.8577	2.0913	96.7226	8.2754
22.7916	1.9794	96.3496	6.9735
22.6722	1.8703	97.7285	5.7915
22.5935	1.7581	99.1312	4.7833
22.5608	1.6572	101.263	4.0365
22.6066	1.5697	104.6297	3.5384
22.7664	1.489	109.2678	3.1686
23.015	1.4216	116.2082	2.955
23.2735	1.3653	120.887	2.873
23.5363	1.3275	125.5088	2.9715
23.7517	1.3099	125.4069	3.2787
23.9055	1.3037	122.7331	3.8188
24.0652	1.3159	123.0507	4.7912
24.1529	1.3443	123.5494	6.202
24.2242	1.3792	126.4754	7.898
24.336	1.4195	131.4491	9.9959
24.3943	1.4627	131.7492	12.1695
24.4986	1.4963	131.4062	14.2124
24.6424	1.5244	126.5598	16.3268
24.8038	1.545	120.5053	18.0826
25.0211	1.5656	116.0152	19.56
25.2861	1.5845	116.5776	20.9613
25.5517	1.591	123.6686	22.3196
25.7498	1.5898	129.4221	23.8611
25.9153	1.5914	137.9095	25.4949
26.009	1.5942	137.2149	27.0079
25.9897	1.5884	128.8168	28.4082
25.866	1.5759	118.8276	29.3126
25.6845	1.561	108.2873	30.1066
25.4811	1.5398	100.6214	30.2341
25.3351	1.5112	98.0877	29.9721
25.2604	1.4923	100.807	29.5863
25.2449	1.4796	108.0543	29.0056
25.3303	1.4726	118.3576	28.411
25.5018	1.461	128.6241	27.7669
25.7687	1.4447	140.3067	27.1288
26.0611	1.4319	150.2265	26.5575
26.3573	1.4251	157.9469	26.0368
26.6472	1.419	164.1711	25.5497
26.8604	1.4009	165.8477	24.8766
26.9458	1.3811	158.3489	24.121
26.9587	1.3593	151.3576	23.0788
26.9008	1.3356	143.6931	21.8455
26.7854	1.3105	137.489	20.5654
26.6549	1.2825	134.2401	18.7538
26.477	1.2566	131.4412	17.0174
26.2964	1.2405	130.1494	15.2188
26.1664	1.2308	129.5058	13.4402
26.0313	1.2213	128.602	11.7711
25.9044	1.2183	127.4283	10.1751
25.8077	1.2258	125.2623	8.7289
25.7438	1.2331	123.1432	7.5061
25.7804	1.2311	120.3635	6.4615
25.873	1.2253	118.4962	5.6226
26.0314	1.2213	119.5908	5.0156
26.302	1.2228	124.7391	4.5242
26.6682	1.2274	134.994	4.2261
27.09	1.2308	148.505	4.0203
27.5408	1.2284	160.967	3.906
27.9629	1.2164	170.4246	3.9025
28.3392	1.2055	178.4976	3.9418
28.6261	1.2033	182.5647	4.1413
28.8113	1.2021	182.6592	4.3363
28.9192	1.1829	184.1991	4.4306
28.9292	1.1586	184.8506	4.4986
28.8677	1.1222	185.2054	4.5113
28.7889	1.0856	185.7887	4.4722
28.6593	1.0588	181.9481	4.3911
28.5379	1.0363	179.7626	4.3895
28.4269	1.0199	179.2166	4.4482
28.328	1.0118	179.8531	4.5377
28.2677	1.0071	183.3586	4.6944
28.2678	1.0008	189.9264	4.8895
28.2736	1.0033	197.1115	5.1621
28.2702	1.0147	203.588	5.469
28.3345	1.0363	211.305	5.7334
28.3525	1.0501	216.6887	5.8376
28.3584	1.0557	218.7955	5.9582
28.3369	1.0631	214.6069	5.7831
28.3266	1.0719	207.5769	5.6338
28.3143	1.0832	201.1001	5.4776
28.2776	1.0954	193.8279	5.2718
28.2099	1.1062	187.5872	5.1204
28.1531	1.1147	184.8389	4.9528
28.1059	1.1235	185.7693	4.8265
28.0822	1.1305	189.5448	4.8096
28.0577	1.1386	193.1785	4.8906
28.0516	1.1421	195.3635	4.9397
28.0285	1.1441	196.6283	4.9585
28.0003	1.1483	196.7633	4.9204
27.94	1.1536	195.8398	4.8443
27.9055	1.1547	195.307	4.6699
27.8927	1.1575	196.3065	4.5714
27.8887	1.1645	198.2481	4.5449
27.8622	1.1824	200.5287	4.5184
27.8281	1.2031	202.0581	4.5802
27.7728	1.2208	201.0809	4.8169
27.6904	1.2324	198.9739	5.3092
27.5907	1.2536	196.0317	6.0714
27.5105	1.2772	193.1324	6.8522
27.4926	1.3082	191.7957	7.8468
27.5344	1.3467	192.4895	9.0278
27.6266	1.3885	195.8543	10.307
27.7488	1.4108	200.4517	11.3936
27.9316	1.428	207.4618	11.9503
28.1488	1.4479	216.1628	12.3441
28.3552	1.451	225.5172	11.9379
28.5738	1.4494	236.871	11.4149
28.8086	1.4424	249.651	10.6479
29.0274	1.4439	262.7261	9.6983
29.2638	1.4432	277.7278	8.8653
29.4973	1.4399	292.8242	8.172
29.6956	1.426	306.1964	7.5827
29.9076	1.4038	319.6866	6.9942
30.1189	1.3821	333.8669	6.5229
30.2976	1.3629	343.8304	6.0385
30.4814	1.3454	352.2741	5.5249
30.628	1.3206	360.28	5.1727
30.7349	1.2916	361.1764	4.8753
30.8592	1.2633	358.2485	4.7348
30.9807	1.2435	352.659	4.7566
31.0972	1.2256	344.5574	4.8641
31.2354	1.2117	339.2077	5.0584
31.4211	1.2021	336.5119	5.2596
31.611	1.1857	338.6083	5.1898
31.8194	1.1686	346.4957	5.042
31.9649	1.1487	356.2992	4.7213
32.0803	1.1261	368.3822	4.4201
32.1258	1.1075	372.7411	4.1719
32.1023	1.0851	374.304	3.9799
32.045	1.064	366.9029	3.9207
31.9234	1.0457	351.6186	3.904
31.781	1.0348	339.0137	3.8972
31.6299	1.0324	327.1093	3.9237
31.5056	1.0417	319.6495	3.9064
31.3288	1.0516	312.8797	3.8522
31.1825	1.0594	308.4325	3.9353
31.0364	1.0686	307.314	3.8319
30.86	1.0894	303.2585	3.9484
30.7429	1.1266	302.1109	4.3482
30.6708	1.1894	302.8184	5.1828
30.6571	1.2697	306.1648	6.617
30.7288	1.3533	313.9471	8.603
30.9195	1.4495	326.5478	11.8643
31.1741	1.5431	343.4453	15.8508
31.4638	1.6323	362.3284	20.59
31.7274	1.7199	376.8423	26.9964
32.0012	1.7963	390.6261	32.3844
32.2619	1.8626	402.0983	37.7952
