# Supplementary material for: Super-resolution imaging uncovers the nanoscopic segregation of polarity proteins in epithelia
Source: eLife. 2022 Nov 7;11:e62087. doi: 10.7554/eLife.62087 (PMC9674336; doi:10.7554/eLife.62087)
Supplement: Figure 1—source data 2. [file elife-62087-fig1-data2.zip › Figure 1/Human Crumbs ZO-1 PL sample 2.csv]

prob_prot	ref_prot	var_prob_prot	var_ref_prot
15.9698	1.572	88.1794	30.569
16.0533	1.5649	90.5276	30.6156
16.1328	1.5594	92.5426	30.8195
16.2143	1.5547	94.2357	31.2399
16.2957	1.5496	95.4464	31.7576
16.3806	1.5442	95.8554	32.3349
16.4649	1.5343	95.838	32.8286
16.5366	1.5191	95.3346	33.2381
16.5917	1.5039	94.3991	33.6674
16.6226	1.4837	92.8012	34.0408
16.6402	1.4609	90.8812	34.169
16.6434	1.4399	88.6451	34.1404
16.6401	1.4205	86.3713	34.058
16.6357	1.4038	84.2132	34.0531
16.6425	1.3873	82.3534	34.1757
16.6647	1.3731	80.6846	34.1746
16.6873	1.3624	79.2115	34.2107
16.7051	1.3538	78.1273	34.2527
16.7245	1.3504	77.4283	34.4797
16.7346	1.353	77.1302	34.9743
16.7335	1.3541	76.9796	35.2393
16.7195	1.3567	76.9805	35.426
16.6938	1.3664	76.914	35.7513
16.6581	1.3793	76.6055	35.9
16.624	1.3937	76.3493	36.2038
16.586	1.4066	76.0258	36.5026
16.541	1.423	75.5739	36.9845
16.4931	1.4405	74.9443	37.6472
16.4599	1.461	74.3269	38.7847
16.441	1.4761	73.9583	39.7804
16.4353	1.4898	73.7254	41.0832
16.4463	1.4969	73.5693	42.1151
16.4822	1.5027	73.5733	43.0077
16.5487	1.5072	73.8954	43.679
16.6343	1.507	74.4959	43.879
16.7208	1.4975	75.3233	43.5731
16.7913	1.485	76.2341	42.7831
16.8682	1.4735	77.1804	41.8019
16.9622	1.4596	78.2778	40.3685
17.0611	1.4421	79.8651	38.583
17.1638	1.4277	81.4397	37.0446
17.263	1.4153	83.0884	35.6108
17.3568	1.4044	84.0578	34.3299
17.4532	1.3974	85.0356	33.3552
17.5248	1.394	85.7006	32.6642
17.5828	1.3939	86.143	32.253
17.6249	1.3943	85.9133	32.1217
17.6496	1.3914	85.5483	32.3217
17.6616	1.3905	84.9197	32.6544
17.67	1.3951	84.1591	33.0077
17.6717	1.4024	83.0192	33.4853
17.6715	1.4103	81.7904	34.1459
17.6775	1.4186	80.7623	34.7306
17.7036	1.4303	79.5569	35.1652
17.7272	1.4438	78.7457	35.4775
17.7475	1.4576	77.9092	35.6598
17.7757	1.4664	77.3754	35.323
17.8048	1.4786	77.6653	34.867
17.8359	1.4902	78.1844	34.2304
17.8757	1.4955	78.7111	33.4502
17.9147	1.4925	78.2806	32.4318
17.97	1.4801	78.1746	31.179
18.0283	1.4621	78.237	29.865
18.087	1.4444	78.7329	28.6817
18.1618	1.4314	79.2436	27.8911
18.2596	1.4198	79.8281	27.3801
18.3556	1.4064	80.8308	27.1288
18.442	1.3919	82.101	27.19
18.5121	1.3748	82.8821	27.5644
18.5842	1.3634	83.7385	28.3905
18.6561	1.36	84.7928	29.6015
18.7252	1.3599	86.1118	30.9965
18.7852	1.3554	87.3396	32.4216
18.8275	1.3484	88.192	33.9905
18.8535	1.3412	88.6196	35.4872
18.8712	1.3374	88.5711	36.8343
18.8874	1.3332	88.1044	37.5796
18.9106	1.333	86.9275	38.1909
18.9404	1.3374	85.0996	38.5794
18.9621	1.3475	82.6795	38.5741
18.9674	1.3578	79.822	38.2579
18.9779	1.3652	76.8865	37.5896
18.9849	1.3756	73.856	37.0315
18.9671	1.3873	70.577	36.5684
18.9364	1.3987	67.4276	36.1426
18.8897	1.4107	64.4431	35.9819
18.8306	1.4213	61.6172	36.1678
18.7647	1.4287	59.1043	36.5301
18.6986	1.434	57.0349	36.7353
18.6534	1.4432	55.5223	37.0732
18.6152	1.4479	54.5227	37.0189
18.5757	1.4464	53.7006	36.5311
18.5303	1.4385	52.8972	35.7704
18.4925	1.4209	52.4868	34.4018
18.4735	1.3963	52.6412	32.7265
18.4691	1.3688	52.9951	30.9209
18.4831	1.3393	53.9367	29.0195
18.4928	1.2997	55.2216	27.0559
18.4949	1.2532	56.6056	25.025
18.5087	1.206	58.3514	22.9627
18.5352	1.1617	60.4209	21.0089
18.5651	1.1202	62.4736	19.2294
18.5987	1.0765	64.3123	17.5181
18.626	1.0296	65.8389	15.7906
18.6346	0.9869	67.0523	14.2364
18.6237	0.948	68.206	12.8642
18.606	0.908	69.0393	11.5934
18.596	0.8695	69.7814	10.5149
18.5628	0.8342	70.2944	9.6739
18.5101	0.8019	70.7958	9.0152
18.4427	0.7759	71.2565	8.5342
18.369	0.7498	71.5387	8.1786
18.2808	0.7261	71.521	7.9646
18.1795	0.7088	71.3882	7.816
18.0743	0.6919	70.8046	7.6725
17.9942	0.6756	70.2486	7.6265
17.9386	0.667	69.5673	7.6488
17.8954	0.6609	68.7995	7.6403
17.8572	0.658	68.1345	7.7198
17.836	0.6639	67.7904	7.8872
17.8353	0.6771	67.8514	8.167
17.8491	0.6945	68.4077	8.5131
17.8913	0.713	69.2025	8.8288
17.957	0.7337	70.3775	9.2159
18.0158	0.7602	72.1493	9.6956
18.0639	0.7906	74.0141	10.3638
18.1188	0.8215	75.5152	11.0736
18.1772	0.8463	76.7472	11.7701
18.2038	0.8645	77.6061	12.5482
18.213	0.8784	77.6262	13.3566
18.2062	0.8973	76.724	14.2463
18.1804	0.9196	75.3219	15.2288
18.1347	0.9361	73.6081	16.2264
18.0723	0.9432	71.4676	17.149
17.9983	0.9473	69.0886	17.9884
17.9239	0.9574	66.9599	18.8304
17.8503	0.9666	65.1951	19.4815
17.775	0.9737	63.7086	20.0649
17.7062	0.9715	62.5413	20.3431
17.6561	0.9634	61.7616	20.3975
17.6232	0.9531	61.4116	20.31
17.5896	0.9383	61.391	19.9803
17.551	0.9237	61.498	19.545
17.5232	0.9143	61.705	19.064
17.5201	0.9096	62.0126	18.5655
17.5243	0.9023	62.4312	17.9202
17.5333	0.8963	62.7474	17.3314
17.5352	0.9038	62.8087	17.0458
17.5185	0.9233	62.8662	17.0775
17.4861	0.9501	62.8228	17.3665
17.4678	0.9836	62.56	17.9034
17.4676	1.025	62.173	18.7685
17.4627	1.071	61.5436	19.8584
17.4592	1.1215	60.7771	21.2756
17.4636	1.1742	59.9574	22.8299
17.4619	1.2278	59.1547	24.5525
17.4507	1.2829	58.4442	26.4874
17.4432	1.3333	57.5566	28.336
17.4367	1.3811	56.7202	30.1294
17.4172	1.4358	55.8762	32.1404
17.4151	1.488	55.1247	33.881
17.4366	1.5401	54.2743	35.4457
17.4646	1.5884	53.314	36.7939
17.4898	1.6314	52.2678	37.9113
17.5145	1.6709	51.2896	38.6839
17.5561	1.7092	50.3114	39.278
17.6082	1.746	49.2064	39.7178
17.6643	1.786	48.1845	39.9944
17.7364	1.8242	47.2082	40.1287
17.8465	1.867	46.368	40.1729
17.989	1.9184	45.7744	40.1967
18.1582	1.976	45.571	40.0036
18.3782	2.0419	45.678	39.7842
18.6623	2.1156	46.3677	39.3191
19.0109	2.2094	47.6549	39.1759
19.4038	2.3199	49.5622	39.1392
19.8558	2.4531	52.0789	39.244
20.3693	2.6144	55.3377	39.7599
20.9477	2.8122	59.4047	40.5991
21.5821	3.0815	64.0476	42.0007
22.24	3.4333	69.3624	43.9777
22.9107	3.9372	75.1046	46.8564
23.5807	4.6008	81.645	50.7685
24.2499	5.5101	88.8339	55.5642
24.9324	6.6592	96.0064	61.0931
25.6023	8.1459	102.8321	67.9615
26.2319	10.0165	108.8579	77.2622
26.8254	12.3314	114.3585	89.2233
27.3961	15.1904	118.9668	106.0351
27.9281	18.5522	122.9379	128.5917
28.4053	22.5701	125.877	159.9398
28.8436	27.0944	127.8469	202.5686
29.2295	32.1985	128.2235	260.5452
29.5766	37.6872	128.2	335.9362
29.8653	43.4104	127.2003	429.0162
30.1409	49.1216	125.7323	538.13
30.3551	54.4743	123.8676	654.909
30.523	59.1267	122.1557	767.4672
30.6378	62.824	120.9115	865.5299
30.6856	65.0859	119.8525	925.605
30.6982	66.0173	119.5592	952.2689
30.6856	65.0859	119.8525	925.605
30.6378	62.824	120.9115	865.5299
30.523	59.1267	122.1557	767.4672
30.3551	54.4743	123.8676	654.909
30.1409	49.1216	125.7323	538.13
29.8653	43.4104	127.2003	429.0162
29.5766	37.6872	128.2	335.9362
29.2295	32.1985	128.2235	260.5452
28.8436	27.0944	127.8469	202.5686
28.4053	22.5701	125.877	159.9398
27.9281	18.5522	122.9379	128.5917
27.3961	15.1904	118.9668	106.0351
26.8254	12.3314	114.3585	89.2233
26.2319	10.0165	108.8579	77.2622
25.6023	8.1459	102.8321	67.9615
24.9324	6.6592	96.0064	61.0931
24.2499	5.5101	88.8339	55.5642
23.5807	4.6008	81.645	50.7685
22.9107	3.9372	75.1046	46.8564
22.24	3.4333	69.3624	43.9777
21.5821	3.0815	64.0476	42.0007
20.9477	2.8122	59.4047	40.5991
20.3693	2.6144	55.3377	39.7599
19.8558	2.4531	52.0789	39.244
19.4038	2.3199	49.5622	39.1392
19.0109	2.2094	47.6549	39.1759
18.6623	2.1156	46.3677	39.3191
18.3782	2.0419	45.678	39.7842
18.1582	1.976	45.571	40.0036
17.989	1.9184	45.7744	40.1967
17.8465	1.867	46.368	40.1729
17.7364	1.8242	47.2082	40.1287
17.6643	1.786	48.1845	39.9944
17.6082	1.746	49.2064	39.7178
17.5561	1.7092	50.3114	39.278
17.5145	1.6709	51.2896	38.6839
17.4898	1.6314	52.2678	37.9113
17.4646	1.5884	53.314	36.7939
17.4366	1.5401	54.2743	35.4457
17.4151	1.488	55.1247	33.881
17.4172	1.4358	55.8762	32.1404
17.4367	1.3811	56.7202	30.1294
17.4432	1.3333	57.5566	28.336
17.4507	1.2829	58.4442	26.4874
17.4619	1.2278	59.1547	24.5525
17.4636	1.1742	59.9574	22.8299
17.4592	1.1215	60.7771	21.2756
17.4627	1.071	61.5436	19.8584
17.4676	1.025	62.173	18.7685
17.4678	0.9836	62.56	17.9034
17.4861	0.9501	62.8228	17.3665
17.5185	0.9233	62.8662	17.0775
17.5352	0.9038	62.8087	17.0458
17.5333	0.8963	62.7474	17.3314
17.5243	0.9023	62.4312	17.9202
17.5201	0.9096	62.0126	18.5655
17.5232	0.9143	61.705	19.064
17.551	0.9237	61.498	19.545
17.5896	0.9383	61.391	19.9803
17.6232	0.9531	61.4116	20.31
17.6561	0.9634	61.7616	20.3975
17.7062	0.9715	62.5413	20.3431
17.775	0.9737	63.7086	20.0649
17.8503	0.9666	65.1951	19.4815
17.9239	0.9574	66.9599	18.8304
17.9983	0.9473	69.0886	17.9884
18.0723	0.9432	71.4676	17.149
18.1347	0.9361	73.6081	16.2264
18.1804	0.9196	75.3219	15.2288
18.2062	0.8973	76.724	14.2463
18.213	0.8784	77.6262	13.3566
18.2038	0.8645	77.6061	12.5482
18.1772	0.8463	76.7472	11.7701
18.1188	0.8215	75.5152	11.0736
18.0639	0.7906	74.0141	10.3638
18.0158	0.7602	72.1493	9.6956
17.957	0.7337	70.3775	9.2159
17.8913	0.713	69.2025	8.8288
17.8491	0.6945	68.4077	8.5131
17.8353	0.6771	67.8514	8.167
17.836	0.6639	67.7904	7.8872
17.8572	0.658	68.1345	7.7198
17.8954	0.6609	68.7995	7.6403
17.9386	0.667	69.5673	7.6488
17.9942	0.6756	70.2486	7.6265
18.0743	0.6919	70.8046	7.6725
18.1795	0.7088	71.3882	7.816
18.2808	0.7261	71.521	7.9646
18.369	0.7498	71.5387	8.1786
18.4427	0.7759	71.2565	8.5342
18.5101	0.8019	70.7958	9.0152
18.5628	0.8342	70.2944	9.6739
18.596	0.8695	69.7814	10.5149
18.606	0.908	69.0393	11.5934
18.6237	0.948	68.206	12.8642
18.6346	0.9869	67.0523	14.2364
18.626	1.0296	65.8389	15.7906
18.5987	1.0765	64.3123	17.5181
18.5651	1.1202	62.4736	19.2294
18.5352	1.1617	60.4209	21.0089
18.5087	1.206	58.3514	22.9627
18.4949	1.2532	56.6056	25.025
18.4928	1.2997	55.2216	27.0559
18.4831	1.3393	53.9367	29.0195
18.4691	1.3688	52.9951	30.9209
18.4735	1.3963	52.6412	32.7265
18.4925	1.4209	52.4868	34.4018
18.5303	1.4385	52.8972	35.7704
18.5757	1.4464	53.7006	36.5311
18.6152	1.4479	54.5227	37.0189
18.6534	1.4432	55.5223	37.0732
18.6986	1.434	57.0349	36.7353
18.7647	1.4287	59.1043	36.5301
18.8306	1.4213	61.6172	36.1678
18.8897	1.4107	64.4431	35.9819
18.9364	1.3987	67.4276	36.1426
18.9671	1.3873	70.577	36.5684
18.9849	1.3756	73.856	37.0315
18.9779	1.3652	76.8865	37.5896
18.9674	1.3578	79.822	38.2579
18.9621	1.3475	82.6795	38.5741
18.9404	1.3374	85.0996	38.5794
18.9106	1.333	86.9275	38.1909
18.8874	1.3332	88.1044	37.5796
18.8712	1.3374	88.5711	36.8343
18.8535	1.3412	88.6196	35.4872
18.8275	1.3484	88.192	33.9905
18.7852	1.3554	87.3396	32.4216
18.7252	1.3599	86.1118	30.9965
18.6561	1.36	84.7928	29.6015
18.5842	1.3634	83.7385	28.3905
18.5121	1.3748	82.8821	27.5644
18.442	1.3919	82.101	27.19
18.3556	1.4064	80.8308	27.1288
18.2596	1.4198	79.8281	27.3801
18.1618	1.4314	79.2436	27.8911
18.087	1.4444	78.7329	28.6817
18.0283	1.4621	78.237	29.865
17.97	1.4801	78.1746	31.179
17.9147	1.4925	78.2806	32.4318
17.8757	1.4955	78.7111	33.4502
17.8359	1.4902	78.1844	34.2304
17.8048	1.4786	77.6653	34.867
17.7757	1.4664	77.3754	35.323
17.7475	1.4576	77.9092	35.6598
17.7272	1.4438	78.7457	35.4775
17.7036	1.4303	79.5569	35.1652
17.6775	1.4186	80.7623	34.7306
17.6715	1.4103	81.7904	34.1459
17.6717	1.4024	83.0192	33.4853
17.67	1.3951	84.1591	33.0077
17.6616	1.3905	84.9197	32.6544
17.6496	1.3914	85.5483	32.3217
17.6249	1.3943	85.9133	32.1217
17.5828	1.3939	86.143	32.253
17.5248	1.394	85.7006	32.6642
17.4532	1.3974	85.0356	33.3552
17.3568	1.4044	84.0578	34.3299
17.263	1.4153	83.0884	35.6108
17.1638	1.4277	81.4397	37.0446
17.0611	1.4421	79.8651	38.583
16.9622	1.4596	78.2778	40.3685
16.8682	1.4735	77.1804	41.8019
16.7913	1.485	76.2341	42.7831
16.7208	1.4975	75.3233	43.5731
16.6343	1.507	74.4959	43.879
16.5487	1.5072	73.8954	43.679
16.4822	1.5027	73.5733	43.0077
16.4463	1.4969	73.5693	42.1151
16.4353	1.4898	73.7254	41.0832
16.441	1.4761	73.9583	39.7804
16.4599	1.461	74.3269	38.7847
16.4931	1.4405	74.9443	37.6472
16.541	1.423	75.5739	36.9845
16.586	1.4066	76.0258	36.5026
16.624	1.3937	76.3493	36.2038
16.6581	1.3793	76.6055	35.9
16.6938	1.3664	76.914	35.7513
16.7195	1.3567	76.9805	35.426
16.7335	1.3541	76.9796	35.2393
16.7346	1.353	77.1302	34.9743
16.7245	1.3504	77.4283	34.4797
16.7051	1.3538	78.1273	34.2527
16.6873	1.3624	79.2115	34.2107
16.6647	1.3731	80.6846	34.1746
16.6425	1.3873	82.3534	34.1757
16.6357	1.4038	84.2132	34.0531
16.6401	1.4205	86.3713	34.058
16.6434	1.4399	88.6451	34.1404
16.6402	1.4609	90.8812	34.169
16.6226	1.4837	92.8012	34.0408
16.5917	1.5039	94.3991	33.6674
16.5366	1.5191	95.3346	33.2381
16.4649	1.5343	95.838	32.8286
16.3806	1.5442	95.8554	32.3349
16.2957	1.5496	95.4464	31.7576
16.2143	1.5547	94.2357	31.2399
16.1328	1.5594	92.5426	30.8195
16.0533	1.5649	90.5276	30.6156
15.9698	1.572	88.1794	30.569
