# Supplementary material for: Super-resolution imaging uncovers the nanoscopic segregation of polarity proteins in epithelia
Source: eLife. 2022 Nov 7;11:e62087. doi: 10.7554/eLife.62087 (PMC9674336; doi:10.7554/eLife.62087)
Supplement: Figure 1—source data 2. [file elife-62087-fig1-data2.zip › Figure 1/Human Crumbs ZO-1 PL sample 3.csv]

prob_prot	ref_prot	var_prob_prot	var_ref_prot
19.1831	6.8911	160.8987	74.47
19.1391	6.8786	160.4066	73.2431
19.11	6.8726	159.8487	72.3591
19.0759	6.8706	159.2838	71.6105
19.0346	6.8687	158.7085	71.0232
18.9934	6.8697	158.1679	70.5665
18.9607	6.8721	157.6709	70.5243
18.93	6.8788	157.2154	70.7161
18.8979	6.8782	156.8165	70.8379
18.8702	6.8678	156.5919	71.0152
18.8433	6.8562	156.4964	71.2958
18.8167	6.8486	156.4428	71.4987
18.7948	6.8347	156.6277	71.5214
18.7792	6.8068	156.9772	71.1518
18.775	6.7703	157.1942	70.5909
18.78	6.7358	157.3685	69.8391
18.7842	6.7083	157.6258	69.0336
18.779	6.6838	157.9089	68.238
18.7754	6.6532	158.1811	67.35
18.7815	6.6241	158.4985	66.5795
18.7857	6.5938	158.9098	65.8332
18.7875	6.5643	159.2276	65.4811
18.7916	6.5443	159.3872	65.495
18.8017	6.533	159.4537	65.6315
18.8061	6.5279	159.5258	65.9523
18.8073	6.5277	159.5004	66.255
18.8114	6.527	159.2449	66.7504
18.8123	6.5297	158.758	67.2064
18.8035	6.5421	158.1413	67.6304
18.7892	6.5635	157.4278	68.1632
18.7686	6.5869	156.5091	68.664
18.7504	6.611	155.5433	68.998
18.736	6.6444	154.6558	69.375
18.7192	6.6768	153.8288	69.8571
18.6938	6.7076	152.9664	70.4293
18.6645	6.7419	152.0992	71.2046
18.6325	6.776	151.1968	72.0226
18.6012	6.8056	150.3783	72.8474
18.5743	6.8315	149.6753	73.6492
18.552	6.8494	149.0354	74.4501
18.534	6.8612	148.4275	75.2063
18.5154	6.862	147.7114	75.7699
18.4905	6.8616	147.057	76.3603
18.4664	6.8596	146.4788	76.663
18.4544	6.8552	145.9393	76.9587
18.451	6.8459	145.3175	77.2447
18.4433	6.831	144.7026	77.6247
18.4339	6.8123	144.1028	78.0718
18.4317	6.792	143.5957	78.6739
18.4251	6.7695	143.2885	79.442
18.4195	6.7421	143.0844	80.3507
18.4215	6.7202	142.933	81.6128
18.4246	6.7027	142.965	83.1541
18.427	6.6861	143.2732	85.0576
18.4289	6.6743	143.7323	87.2761
18.4337	6.6687	144.2191	89.8024
18.4439	6.6715	144.8278	92.5689
18.4546	6.6776	145.6592	95.5076
18.4705	6.6878	146.668	98.5171
18.4965	6.7114	147.7941	101.484
18.529	6.7406	149.0381	104.6194
18.5737	6.7626	150.5088	107.4972
18.6229	6.7829	152.2374	109.6546
18.675	6.8086	154.1204	111.3333
18.733	6.836	156.2304	112.2963
18.7988	6.8712	158.3788	113.0431
18.8646	6.906	160.4317	113.5147
18.9231	6.9429	162.1808	113.9074
18.9821	6.9777	163.6273	114.1681
19.0474	7.0178	164.9154	114.5561
19.1189	7.0648	165.752	115.1188
19.1904	7.118	166.3893	115.9666
19.2507	7.1742	166.6972	117.1907
19.3067	7.2347	166.6185	118.8789
19.3581	7.296	166.3381	120.9464
19.4058	7.3674	165.853	123.4451
19.4483	7.4466	165.2995	126.3213
19.4705	7.5241	164.2329	129.6444
19.4803	7.5994	163.128	133.2475
19.489	7.6676	162.1118	137.2877
19.4995	7.7277	161.189	141.896
19.5121	7.7843	160.4728	146.6359
19.5226	7.8388	159.8273	151.6307
19.5317	7.8841	159.3338	156.7915
19.5342	7.9183	158.9718	162.3392
19.5255	7.9481	158.6718	168.1274
19.5107	7.9731	158.4673	174.3382
19.4955	7.9889	158.2925	180.5878
19.4856	8.0049	158.1278	186.7171
19.4756	8.0151	157.9635	192.7476
19.469	8.0298	157.8999	199.0835
19.4652	8.0349	157.7693	204.5702
19.4631	8.0359	157.5703	209.7692
19.4556	8.0264	157.5581	214.135
19.4386	8.0176	157.4922	217.7543
19.4269	8.0148	157.3856	220.0907
19.422	8.015	157.3931	221.2758
19.4215	8.0179	157.5271	221.6556
19.4259	8.0237	157.7516	220.8952
19.4323	8.0338	157.9576	219.3455
19.4364	8.0403	158.0919	216.5163
19.4352	8.0395	158.111	213.0603
19.4306	8.0416	158.0994	209.1873
19.4207	8.0468	157.9349	204.7329
19.4093	8.0411	157.5975	199.8738
19.3856	8.0297	156.9985	194.759
19.3504	8.0033	156.3039	189.5332
19.3064	7.972	155.5057	184.0313
19.2561	7.9395	154.6942	178.6642
19.2026	7.9011	153.9523	173.1738
19.1462	7.8516	153.2347	167.4874
19.0767	7.7966	152.5713	161.8898
18.9961	7.7369	151.976	156.1065
18.9182	7.6762	151.6744	150.5917
18.8521	7.6171	151.6167	144.9452
18.7877	7.5634	151.6554	139.5873
18.722	7.5286	151.566	134.8031
18.649	7.504	151.1911	130.6966
18.5719	7.4774	150.8039	127.017
18.4889	7.4428	150.0767	123.9552
18.4087	7.4178	149.127	121.6274
18.3315	7.4124	147.966	120.0691
18.2533	7.4126	146.6233	119.5461
18.1751	7.4153	145.2438	119.9786
18.0963	7.4262	143.6756	121.3186
18.0196	7.4458	142.1599	123.3084
17.946	7.4734	140.7542	126.0151
17.8792	7.5084	139.4683	129.7516
17.8158	7.5474	138.2576	134.14
17.7513	7.5881	137.1264	138.9073
17.6891	7.6337	136.0911	144.0211
17.6346	7.6802	135.27	149.2289
17.5912	7.7299	134.6119	154.6583
17.5533	7.7856	133.8042	159.6618
17.5244	7.8499	132.9783	164.6739
17.5044	7.9142	132.3698	169.1896
17.5	7.9763	132.1241	173.4799
17.5078	8.0299	132.0311	177.4057
17.5133	8.0738	132.14	181.1384
17.5282	8.1201	132.5872	184.8142
17.55	8.1717	133.1893	188.3497
17.5748	8.2342	134.0734	192.0398
17.6048	8.3027	135.2153	195.8969
17.6398	8.3671	136.2992	199.7055
17.6783	8.4297	137.4446	203.5551
17.7223	8.4841	138.4772	207.3868
17.7749	8.5347	139.5517	211.3789
17.823	8.5923	140.4111	214.5664
17.8714	8.6662	140.909	218.1097
17.9298	8.7518	141.0979	221.8118
18.0002	8.8449	140.9981	225.332
18.062	8.952	140.4942	228.7824
18.1256	9.0724	139.7727	231.9522
18.1979	9.2223	138.9009	235.4574
18.2798	9.4012	138.0336	239.9763
18.3598	9.5899	137.0127	244.5939
18.4396	9.8038	135.9083	250.0617
18.5252	10.0592	134.541	256.6563
18.6291	10.3541	133.2244	264.1939
18.7469	10.6706	131.9695	272.7108
18.8785	11.0276	131.044	282.6526
19.0118	11.4338	130.2235	294.007
19.1635	11.882	129.4137	305.9288
19.3414	12.3682	128.7426	318.7405
19.5329	12.8998	128.15	331.5192
19.7303	13.4951	127.7934	345.1175
19.9429	14.1659	128.0009	359.8706
20.1729	14.9142	128.3905	374.6423
20.4173	15.7309	129.0621	390.0772
20.6822	16.6391	130.1314	405.7559
20.9643	17.6519	131.7956	421.7914
21.2597	18.7954	133.8626	438.8448
21.5714	20.0827	136.2229	455.573
21.906	21.5332	139.1976	473.515
22.2539	23.1684	142.7697	492.5055
22.6196	24.9902	146.9441	511.6408
23.0142	27.0736	151.813	532.5451
23.4309	29.4489	157.6546	555.2171
23.8436	32.1176	164.387	580.4158
24.242	35.108	171.8524	608.5021
24.6477	38.4636	180.361	640.2989
25.0741	42.273	189.9824	676.4361
25.5093	46.5106	200.5381	716.8802
25.9353	51.2902	211.8576	765.7437
26.3415	56.5488	223.9439	824.362
26.7208	62.3609	236.4479	895.9507
27.0869	68.6922	249.2979	983.8381
27.4423	75.541	262.5082	1090.6327
27.7624	82.885	276.0017	1221.6925
28.0463	90.6024	289.7186	1378.0396
28.303	98.646	302.6503	1564.7194
28.5397	106.8089	314.825	1778.8529
28.7401	114.94	326.2375	2016.6195
28.9112	122.9032	337.1294	2277.286
29.0465	130.3867	346.6006	2543.1981
29.1499	137.2902	354.8956	2811.5534
29.2162	143.2593	361.7754	3061.0449
29.2597	148.1172	367.2042	3273.257
29.3001	151.8225	371.0252	3446.7485
29.3294	154.0152	372.7516	3541.7009
29.3417	154.95	373.5548	3590.1583
29.3294	154.0152	372.7516	3541.7009
29.3001	151.8225	371.0252	3446.7485
29.2597	148.1172	367.2042	3273.257
29.2162	143.2593	361.7754	3061.0449
29.1499	137.2902	354.8956	2811.5534
29.0465	130.3867	346.6006	2543.1981
28.9112	122.9032	337.1294	2277.286
28.7401	114.94	326.2375	2016.6195
28.5397	106.8089	314.825	1778.8529
28.303	98.646	302.6503	1564.7194
28.0463	90.6024	289.7186	1378.0396
27.7624	82.885	276.0017	1221.6925
27.4423	75.541	262.5082	1090.6327
27.0869	68.6922	249.2979	983.8381
26.7208	62.3609	236.4479	895.9507
26.3415	56.5488	223.9439	824.362
25.9353	51.2902	211.8576	765.7437
25.5093	46.5106	200.5381	716.8802
25.0741	42.273	189.9824	676.4361
24.6477	38.4636	180.361	640.2989
24.242	35.108	171.8524	608.5021
23.8436	32.1176	164.387	580.4158
23.4309	29.4489	157.6546	555.2171
23.0142	27.0736	151.813	532.5451
22.6196	24.9902	146.9441	511.6408
22.2539	23.1684	142.7697	492.5055
21.906	21.5332	139.1976	473.515
21.5714	20.0827	136.2229	455.573
21.2597	18.7954	133.8626	438.8448
20.9643	17.6519	131.7956	421.7914
20.6822	16.6391	130.1314	405.7559
20.4173	15.7309	129.0621	390.0772
20.1729	14.9142	128.3905	374.6423
19.9429	14.1659	128.0009	359.8706
19.7303	13.4951	127.7934	345.1175
19.5329	12.8998	128.15	331.5192
19.3414	12.3682	128.7426	318.7405
19.1635	11.882	129.4137	305.9288
19.0118	11.4338	130.2235	294.007
18.8785	11.0276	131.044	282.6526
18.7469	10.6706	131.9695	272.7108
18.6291	10.3541	133.2244	264.1939
18.5252	10.0592	134.541	256.6563
18.4396	9.8038	135.9083	250.0617
18.3598	9.5899	137.0127	244.5939
18.2798	9.4012	138.0336	239.9763
18.1979	9.2223	138.9009	235.4574
18.1256	9.0724	139.7727	231.9522
18.062	8.952	140.4942	228.7824
18.0002	8.8449	140.9981	225.332
17.9298	8.7518	141.0979	221.8118
17.8714	8.6662	140.909	218.1097
17.823	8.5923	140.4111	214.5664
17.7749	8.5347	139.5517	211.3789
17.7223	8.4841	138.4772	207.3868
17.6783	8.4297	137.4446	203.5551
17.6398	8.3671	136.2992	199.7055
17.6048	8.3027	135.2153	195.8969
17.5748	8.2342	134.0734	192.0398
17.55	8.1717	133.1893	188.3497
17.5282	8.1201	132.5872	184.8142
17.5133	8.0738	132.14	181.1384
17.5078	8.0299	132.0311	177.4057
17.5	7.9763	132.1241	173.4799
17.5044	7.9142	132.3698	169.1896
17.5244	7.8499	132.9783	164.6739
17.5533	7.7856	133.8042	159.6618
17.5912	7.7299	134.6119	154.6583
17.6346	7.6802	135.27	149.2289
17.6891	7.6337	136.0911	144.0211
17.7513	7.5881	137.1264	138.9073
17.8158	7.5474	138.2576	134.14
17.8792	7.5084	139.4683	129.7516
17.946	7.4734	140.7542	126.0151
18.0196	7.4458	142.1599	123.3084
18.0963	7.4262	143.6756	121.3186
18.1751	7.4153	145.2438	119.9786
18.2533	7.4126	146.6233	119.5461
18.3315	7.4124	147.966	120.0691
18.4087	7.4178	149.127	121.6274
18.4889	7.4428	150.0767	123.9552
18.5719	7.4774	150.8039	127.017
18.649	7.504	151.1911	130.6966
18.722	7.5286	151.566	134.8031
18.7877	7.5634	151.6554	139.5873
18.8521	7.6171	151.6167	144.9452
18.9182	7.6762	151.6744	150.5917
18.9961	7.7369	151.976	156.1065
19.0767	7.7966	152.5713	161.8898
19.1462	7.8516	153.2347	167.4874
19.2026	7.9011	153.9523	173.1738
19.2561	7.9395	154.6942	178.6642
19.3064	7.972	155.5057	184.0313
19.3504	8.0033	156.3039	189.5332
19.3856	8.0297	156.9985	194.759
19.4093	8.0411	157.5975	199.8738
19.4207	8.0468	157.9349	204.7329
19.4306	8.0416	158.0994	209.1873
19.4352	8.0395	158.111	213.0603
19.4364	8.0403	158.0919	216.5163
19.4323	8.0338	157.9576	219.3455
19.4259	8.0237	157.7516	220.8952
19.4215	8.0179	157.5271	221.6556
19.422	8.015	157.3931	221.2758
19.4269	8.0148	157.3856	220.0907
19.4386	8.0176	157.4922	217.7543
19.4556	8.0264	157.5581	214.135
19.4631	8.0359	157.5703	209.7692
19.4652	8.0349	157.7693	204.5702
19.469	8.0298	157.8999	199.0835
19.4756	8.0151	157.9635	192.7476
19.4856	8.0049	158.1278	186.7171
19.4955	7.9889	158.2925	180.5878
19.5107	7.9731	158.4673	174.3382
19.5255	7.9481	158.6718	168.1274
19.5342	7.9183	158.9718	162.3392
19.5317	7.8841	159.3338	156.7915
19.5226	7.8388	159.8273	151.6307
19.5121	7.7843	160.4728	146.6359
19.4995	7.7277	161.189	141.896
19.489	7.6676	162.1118	137.2877
19.4803	7.5994	163.128	133.2475
19.4705	7.5241	164.2329	129.6444
19.4483	7.4466	165.2995	126.3213
19.4058	7.3674	165.853	123.4451
19.3581	7.296	166.3381	120.9464
19.3067	7.2347	166.6185	118.8789
19.2507	7.1742	166.6972	117.1907
19.1904	7.118	166.3893	115.9666
19.1189	7.0648	165.752	115.1188
19.0474	7.0178	164.9154	114.5561
18.9821	6.9777	163.6273	114.1681
18.9231	6.9429	162.1808	113.9074
18.8646	6.906	160.4317	113.5147
18.7988	6.8712	158.3788	113.0431
18.733	6.836	156.2304	112.2963
18.675	6.8086	154.1204	111.3333
18.6229	6.7829	152.2374	109.6546
18.5737	6.7626	150.5088	107.4972
18.529	6.7406	149.0381	104.6194
18.4965	6.7114	147.7941	101.484
18.4705	6.6878	146.668	98.5171
18.4546	6.6776	145.6592	95.5076
18.4439	6.6715	144.8278	92.5689
18.4337	6.6687	144.2191	89.8024
18.4289	6.6743	143.7323	87.2761
18.427	6.6861	143.2732	85.0576
18.4246	6.7027	142.965	83.1541
18.4215	6.7202	142.933	81.6128
18.4195	6.7421	143.0844	80.3507
18.4251	6.7695	143.2885	79.442
18.4317	6.792	143.5957	78.6739
18.4339	6.8123	144.1028	78.0718
18.4433	6.831	144.7026	77.6247
18.451	6.8459	145.3175	77.2447
18.4544	6.8552	145.9393	76.9587
18.4664	6.8596	146.4788	76.663
18.4905	6.8616	147.057	76.3603
18.5154	6.862	147.7114	75.7699
18.534	6.8612	148.4275	75.2063
18.552	6.8494	149.0354	74.4501
18.5743	6.8315	149.6753	73.6492
18.6012	6.8056	150.3783	72.8474
18.6325	6.776	151.1968	72.0226
18.6645	6.7419	152.0992	71.2046
18.6938	6.7076	152.9664	70.4293
18.7192	6.6768	153.8288	69.8571
18.736	6.6444	154.6558	69.375
18.7504	6.611	155.5433	68.998
18.7686	6.5869	156.5091	68.664
18.7892	6.5635	157.4278	68.1632
18.8035	6.5421	158.1413	67.6304
18.8123	6.5297	158.758	67.2064
18.8114	6.527	159.2449	66.7504
18.8073	6.5277	159.5004	66.255
18.8061	6.5279	159.5258	65.9523
18.8017	6.533	159.4537	65.6315
18.7916	6.5443	159.3872	65.495
18.7875	6.5643	159.2276	65.4811
18.7857	6.5938	158.9098	65.8332
18.7815	6.6241	158.4985	66.5795
18.7754	6.6532	158.1811	67.35
18.779	6.6838	157.9089	68.238
18.7842	6.7083	157.6258	69.0336
18.78	6.7358	157.3685	69.8391
18.775	6.7703	157.1942	70.5909
18.7792	6.8068	156.9772	71.1518
18.7948	6.8347	156.6277	71.5214
18.8167	6.8486	156.4428	71.4987
18.8433	6.8562	156.4964	71.2958
18.8702	6.8678	156.5919	71.0152
18.8979	6.8782	156.8165	70.8379
18.93	6.8788	157.2154	70.7161
18.9607	6.8721	157.6709	70.5243
18.9934	6.8697	158.1679	70.5665
19.0346	6.8687	158.7085	71.0232
19.0759	6.8706	159.2838	71.6105
19.11	6.8726	159.8487	72.3591
19.1391	6.8786	160.4066	73.2431
19.1831	6.8911	160.8987	74.47
