# Supplementary material for: Super-resolution imaging uncovers the nanoscopic segregation of polarity proteins in epithelia
Source: eLife. 2022 Nov 7;11:e62087. doi: 10.7554/eLife.62087 (PMC9674336; doi:10.7554/eLife.62087)
Supplement: Figure 1—source data 2. [file elife-62087-fig1-data2.zip › Figure 1/Human E-cad ZO-1 AB sample 1.csv]

prob_prot	ref_prot	var_prob_prot	var_ref_prot
9.9905	3.1538	177.9443	7.8381
10.0589	3.1594	177.1899	7.9293
10.122	3.1635	175.9572	8.074
10.1761	3.1756	174.524	8.3281
10.2247	3.186	173.2107	8.6238
10.2654	3.1897	171.8638	8.9033
10.299	3.1997	170.7364	9.1754
10.336	3.2146	169.8991	9.4332
10.3751	3.2216	169.3895	9.6704
10.4128	3.2271	169.6534	9.8386
10.4517	3.231	170.6031	9.9527
10.4918	3.2343	172.301	9.9995
10.5377	3.2391	174.8445	9.9454
10.5917	3.2408	178.4365	9.7953
10.6509	3.241	182.8644	9.6307
10.7112	3.2444	187.8118	9.493
10.7726	3.2426	193.295	9.3902
10.8399	3.233	199.3612	9.265
10.911	3.2199	206.2344	9.1529
10.9837	3.2053	213.729	9.0744
11.0535	3.192	222.0347	9.1219
11.1231	3.1822	231.3912	9.2673
11.192	3.1767	241.3549	9.4879
11.248	3.1697	251.5592	9.7888
11.2972	3.1665	261.2256	10.1452
11.326	3.1586	269.0178	10.5087
11.3338	3.1469	274.6533	10.9071
11.3157	3.1358	276.819	11.3051
11.2742	3.1244	275.0453	11.6321
11.2205	3.1151	269.9922	11.9602
11.1501	3.105	261.4611	12.1885
11.0624	3.0941	250.5257	12.327
10.9632	3.0872	238.4813	12.3991
10.8452	3.0799	225.7208	12.3502
10.7215	3.066	213.5597	12.151
10.5799	3.0493	201.8231	11.8005
10.4454	3.032	191.5548	11.3194
10.3189	3.0149	182.4445	10.7943
10.2029	3.0001	174.7662	10.3226
10.0935	2.9879	168.414	9.9345
9.9985	2.9708	163.2633	9.6436
9.9188	2.9573	159.6427	9.4903
9.8517	2.9523	157.3698	9.4645
9.7935	2.9511	156.4987	9.5522
9.7624	2.9535	156.9492	9.7283
9.7594	2.9612	158.6037	10.0572
9.7775	2.9687	161.7291	10.4964
9.8016	2.9749	165.9648	11.0445
9.8407	2.9865	171.3052	11.6443
9.8994	3.0014	177.587	12.2093
9.9754	3.0113	184.5281	12.6649
10.068	3.0168	192.3235	13.0079
10.1758	3.0205	200.6188	13.1517
10.297	3.0237	209.247	13.0954
10.4177	3.0296	217.9039	12.8926
10.5441	3.0249	226.4373	12.6387
10.6707	3.0056	234.679	12.2568
10.7907	2.9866	242.4021	11.8444
10.9105	2.9729	249.1925	11.4712
11.0278	2.9578	255.0203	11.1559
11.1253	2.9431	259.6799	10.9346
11.2128	2.9356	263.2152	10.7487
11.2879	2.9302	265.5023	10.6071
11.3499	2.9187	266.7357	10.5091
11.3946	2.903	267.2551	10.4827
11.4128	2.8891	266.2879	10.464
11.4129	2.8773	264.2201	10.4264
11.4015	2.8624	261.2354	10.3355
11.3785	2.8406	257.8091	10.151
11.3412	2.8134	254.263	9.8334
11.2954	2.7884	250.6078	9.4259
11.2505	2.7658	247.4052	9.0545
11.2095	2.7436	244.5581	8.7056
11.1697	2.7264	241.8691	8.4371
11.139	2.7193	239.6049	8.3651
11.1073	2.7214	237.0725	8.4854
11.0804	2.7308	234.2466	8.7477
11.0506	2.7466	230.922	9.129
11.0182	2.7605	227.0684	9.6417
10.9875	2.7767	222.7237	10.2552
10.9552	2.7927	217.8157	10.9557
10.9222	2.8031	212.4836	11.7025
10.8789	2.8098	207.0555	12.4644
10.8309	2.8178	201.9099	13.1386
10.7749	2.8233	197.4728	13.7521
10.7207	2.8232	193.96	14.2366
10.6647	2.8168	191.2393	14.5355
10.6072	2.7991	189.6834	14.6579
10.5548	2.7683	189.5802	14.5908
10.505	2.7327	190.9003	14.3814
10.4526	2.6937	193.3121	14.083
10.3978	2.6424	196.5349	13.7193
10.344	2.5855	200.4294	13.3457
10.2895	2.5345	204.1974	13.0027
10.2445	2.4907	208.5692	12.7466
10.2149	2.4546	212.9828	12.5741
10.196	2.4259	217.1103	12.5008
10.1905	2.4074	221.296	12.5589
10.2105	2.3924	225.4018	12.6052
10.2643	2.3808	230.4452	12.5892
10.3456	2.3719	236.2831	12.5584
10.4569	2.3691	243.4235	12.5812
10.6035	2.378	251.9298	12.7413
10.7898	2.3949	262.0983	13.1206
11.0178	2.416	273.9815	13.7595
11.282	2.4446	287.5177	14.6953
11.5781	2.4872	302.5173	15.9564
11.9114	2.5427	319.1354	17.5902
12.2757	2.5994	337.0993	19.6195
12.6695	2.6574	356.719	22.081
13.0926	2.7231	377.5978	24.866
13.5345	2.7921	399.6205	27.8884
13.9776	2.8558	422.8111	30.9062
14.4167	2.9166	446.8422	33.6664
14.8533	2.9763	471.1067	36.0283
15.275	3.0307	495.3259	37.9292
15.672	3.0761	519.4302	39.1149
16.0362	3.1096	542.6725	39.606
16.3595	3.1331	564.6173	39.347
16.644	3.1413	585.1836	38.346
16.8974	3.1396	604.3589	37.0266
17.114	3.1297	621.1385	35.4172
17.3031	3.1185	636.0841	33.6326
17.4599	3.0983	648.5946	31.8532
17.585	3.0703	659.439	30.1584
17.6976	3.0371	668.3834	28.7765
17.7978	3.0033	675.0072	27.7616
17.8874	2.9695	679.8183	26.9711
17.9663	2.9402	682.9879	26.454
18.0402	2.9132	683.0542	26.0795
18.1211	2.8903	681.7599	25.8027
18.2067	2.8638	678.7027	25.5458
18.2963	2.8361	674.0613	25.1863
18.3935	2.8157	668.8275	24.797
18.4985	2.802	662.9513	24.3565
18.618	2.7933	657.2151	23.8658
18.7407	2.788	651.2584	23.4202
18.8717	2.7877	645.963	23.0075
18.9992	2.7914	641.108	22.6534
19.1272	2.802	636.9716	22.5887
19.258	2.8294	633.5313	22.9011
19.3808	2.8705	630.7676	23.619
19.4941	2.9228	628.2971	24.8392
19.5877	2.9947	625.5826	26.6889
19.6533	3.0814	623.4133	29.2857
19.6796	3.18	620.7534	32.6724
19.6573	3.2931	616.9836	36.8674
19.5829	3.4244	611.8904	41.8838
19.4616	3.5762	604.6751	47.6268
19.2775	3.7441	594.5752	53.941
19.0308	3.9225	581.4658	60.9004
18.7231	4.1173	565.6348	68.6677
18.3629	4.3392	547.4541	77.3032
17.9605	4.5787	526.8392	86.7279
17.524	4.8441	504.5291	97.1574
17.0621	5.145	481.4478	108.9351
16.5637	5.4764	457.3603	121.987
16.0428	5.8478	433.0	136.8359
15.5123	6.2584	408.7281	152.968
14.9565	6.7124	384.0471	170.507
14.3864	7.208	359.7129	189.7004
13.8173	7.7428	335.651	209.871
13.2411	8.3298	311.5646	231.2792
12.664	8.9755	287.3895	253.7835
12.0783	9.687	263.1352	276.6991
11.4942	10.4645	239.0858	299.8035
10.9129	11.3144	215.4828	323.5425
10.3266	12.2452	192.504	347.4005
9.7398	13.2686	170.7931	371.0708
9.1611	14.4043	150.6882	395.2537
8.5994	15.662	132.3852	419.6781
8.0487	17.0446	115.8701	444.617
7.5139	18.5651	101.0771	469.9711
6.9981	20.2152	87.9547	495.986
6.5033	22.0134	76.505	523.7333
6.0292	23.9525	66.1277	553.151
5.5807	26.0429	56.7756	585.1038
5.159	28.2914	48.3204	619.7945
4.7522	30.6814	40.6768	657.7527
4.3741	33.1744	33.8763	699.8749
4.024	35.7522	27.8641	744.5948
3.7037	38.3838	22.7178	791.7004
3.4143	41.0032	18.5175	839.7742
3.1452	43.5477	15.1465	888.3222
2.9046	45.9553	12.5545	936.0357
2.6912	48.1514	10.609	982.7602
2.5046	50.0317	9.2423	1027.5628
2.3456	51.5059	8.3534	1067.4217
2.2054	52.4807	7.7624	1099.4061
2.0785	52.8626	7.3402	1119.071
1.9656	52.5632	6.9925	1118.6798
1.8705	51.5319	6.7565	1091.6231
1.7851	49.7539	6.5251	1035.2987
1.7072	47.2565	6.3138	948.8408
1.6327	44.1359	6.0993	835.5857
1.5555	40.5085	5.8087	706.1984
1.4828	36.518	5.4831	571.2974
1.4126	32.3437	5.1023	442.5429
1.3407	28.1694	4.741	329.0096
1.2682	24.1444	4.4011	235.665
1.2043	20.3811	4.1095	164.0916
1.1443	16.9721	3.8379	112.3797
1.0815	13.9734	3.5676	76.5021
1.017	11.3879	3.3146	52.2909
0.9527	9.2138	3.0535	36.2723
0.8947	7.412	2.8071	25.7711
0.8462	5.9478	2.6132	18.7981
0.8072	4.7611	2.4502	14.1496
0.7734	3.8079	2.3048	11.0104
0.7441	3.0441	2.1781	8.8115
0.7192	2.4372	2.0718	7.2187
0.6987	1.9679	1.9794	5.9948
0.6828	1.6079	1.915	5.0715
0.6743	1.3437	1.876	4.3279
0.6715	1.1537	1.8597	3.7149
0.6676	1.0203	1.8453	3.2505
0.66	0.9244	1.8219	2.9303
0.6524	0.861	1.7953	2.7308
0.6448	0.8156	1.7673	2.587
0.6365	0.7798	1.7342	2.4823
0.6306	0.7534	1.7092	2.3993
0.6295	0.7373	1.7001	2.3572
0.6281	0.7299	1.6824	2.3323
0.6237	0.729	1.6448	2.3293
0.6185	0.7254	1.6136	2.3104
0.6138	0.721	1.5984	2.2704
0.6099	0.7164	1.5991	2.2246
0.6055	0.711	1.5982	2.1774
0.602	0.7121	1.5989	2.1536
0.599	0.7167	1.5909	2.1289
0.5975	0.7189	1.5854	2.0656
0.5972	0.7204	1.577	1.9951
0.5954	0.722	1.5555	1.9205
0.5905	0.7204	1.5111	1.8506
0.584	0.7156	1.4667	1.7928
0.5774	0.7084	1.4348	1.7608
0.5755	0.7	1.4221	1.7445
0.5765	0.6903	1.4199	1.7561
0.5753	0.6787	1.4273	1.7975
0.5721	0.6646	1.4382	1.8604
0.569	0.6533	1.4511	1.9376
0.5641	0.6477	1.464	2.0376
0.5597	0.6387	1.4673	2.1298
0.5579	0.6304	1.4678	2.2107
0.5533	0.6287	1.4655	2.3132
0.5444	0.6289	1.4536	2.4179
0.5351	0.6301	1.4374	2.5048
0.5275	0.6299	1.4293	2.541
0.5202	0.6271	1.4229	2.511
0.5117	0.6219	1.4131	2.4502
0.5041	0.6189	1.4047	2.3963
0.4988	0.6174	1.4029	2.3451
0.4958	0.6111	1.402	2.2737
0.4947	0.6024	1.4004	2.1974
0.4955	0.6	1.4155	2.1497
0.4962	0.6045	1.4346	2.1262
0.495	0.6085	1.4316	2.0918
0.4926	0.6105	1.412	2.0508
0.4913	0.6143	1.3758	2.0304
0.4891	0.6199	1.3255	2.0305
0.4851	0.6251	1.2726	2.0467
0.4754	0.6329	1.2072	2.0892
0.4622	0.6421	1.1195	2.1395
0.4486	0.651	1.0269	2.1887
0.4362	0.6577	0.9477	2.2295
0.4218	0.6608	0.8717	2.2462
0.4049	0.6639	0.8008	2.238
0.3881	0.6645	0.7362	2.2012
0.3735	0.6618	0.6773	2.1291
0.3587	0.6542	0.6273	2.0314
0.3419	0.6411	0.5841	1.9269
0.3277	0.621	0.5464	1.8232
0.3176	0.5997	0.517	1.7237
0.3086	0.5825	0.4917	1.6466
0.2999	0.5699	0.4718	1.6015
0.293	0.5604	0.4575	1.5729
0.2889	0.551	0.4519	1.537
0.2875	0.542	0.4578	1.482
0.287	0.5354	0.473	1.4362
0.2878	0.5306	0.5014	1.4219
0.2896	0.526	0.5415	1.4269
0.2904	0.5244	0.591	1.4349
0.2925	0.5261	0.646	1.4472
0.2946	0.5276	0.6874	1.4529
0.296	0.5277	0.7084	1.4546
0.298	0.5264	0.7181	1.4693
0.2997	0.5266	0.7137	1.4921
0.3005	0.5277	0.6969	1.5208
0.2999	0.5287	0.6695	1.5534
0.3	0.5298	0.6347	1.5862
0.2998	0.5305	0.6054	1.6213
0.2965	0.5352	0.5698	1.666
0.2913	0.5385	0.5393	1.7146
0.2865	0.5384	0.5169	1.7525
0.2832	0.5334	0.5007	1.7769
0.2808	0.5246	0.4984	1.7844
0.2777	0.5174	0.5076	1.7793
0.2731	0.5118	0.5242	1.7571
0.268	0.5049	0.5495	1.697
0.264	0.4974	0.5866	1.618
0.2571	0.4891	0.6086	1.5334
0.2503	0.4815	0.634	1.4616
0.2461	0.4737	0.655	1.3741
0.2452	0.466	0.6562	1.2881
0.2434	0.4597	0.6495	1.214
0.2356	0.4548	0.6035	1.1594
0.2254	0.4523	0.5532	1.1139
0.2159	0.4516	0.5053	1.0696
0.2083	0.4554	0.4588	1.0321
0.1991	0.4608	0.4066	1.0018
0.19	0.4637	0.359	0.9761
0.1798	0.4685	0.3178	0.9769
0.1697	0.4769	0.281	0.9924
0.1596	0.4914	0.2501	1.047
0.1514	0.5111	0.2295	1.1363
0.1463	0.5365	0.2186	1.2711
0.1446	0.5604	0.2157	1.446
0.1456	0.5844	0.2192	1.6424
0.1475	0.608	0.2271	1.8414
0.1497	0.6315	0.2414	2.0575
0.1542	0.6502	0.2614	2.2594
0.1612	0.6648	0.2838	2.4463
0.1705	0.6754	0.3159	2.6075
0.1816	0.6821	0.359	2.7276
0.1946	0.6838	0.4141	2.8231
0.2088	0.677	0.4822	2.8696
0.2241	0.6639	0.5671	2.8644
0.2406	0.6488	0.6748	2.8458
0.2577	0.6261	0.8087	2.7481
0.2749	0.6007	0.9666	2.6125
0.2928	0.5767	1.1539	2.4596
0.3091	0.5529	1.3694	2.2918
0.3237	0.5278	1.5908	2.1246
0.3369	0.502	1.8216	1.9281
0.3471	0.4766	2.047	1.7409
0.3526	0.4513	2.226	1.5875
0.3547	0.4278	2.3505	1.4585
0.3542	0.4064	2.4047	1.3436
0.3494	0.3877	2.3505	1.2483
0.3402	0.3697	2.1854	1.1658
0.3281	0.3548	1.945	1.0804
0.3107	0.3422	1.6511	0.9924
0.2885	0.3301	1.344	0.9099
0.267	0.3239	1.0657	0.8672
0.2471	0.3217	0.8363	0.8384
0.2267	0.3199	0.6554	0.8053
0.2091	0.3201	0.5253	0.7889
0.1951	0.323	0.4284	0.7897
0.1825	0.3296	0.3534	0.8162
0.1714	0.34	0.3007	0.8635
0.1629	0.3499	0.2629	0.9181
0.1542	0.3608	0.2388	0.998
0.15	0.3725	0.2341	1.0752
0.1487	0.3835	0.244	1.1692
0.1504	0.3964	0.2746	1.2799
0.1539	0.408	0.3328	1.3898
0.1588	0.4154	0.4161	1.4742
0.1638	0.4204	0.5311	1.5512
0.1663	0.4273	0.6642	1.6411
0.1666	0.4361	0.8131	1.7462
0.1676	0.4395	0.9675	1.8442
0.1691	0.4396	1.0612	1.9316
0.1677	0.4423	1.0828	2.0244
0.164	0.4437	1.0502	2.1065
0.1597	0.4463	0.9589	2.2085
0.1548	0.4498	0.847	2.3259
0.1465	0.4533	0.6891	2.4422
0.1374	0.4557	0.5414	2.5756
0.1302	0.4648	0.4141	2.7272
0.1255	0.4762	0.3161	2.8669
0.123	0.4886	0.2508	3.0101
0.1229	0.4999	0.2157	3.1122
0.1252	0.5118	0.2038	3.2159
0.1287	0.5287	0.2111	3.3487
0.1321	0.5464	0.2316	3.5063
0.1369	0.5618	0.2687	3.684
0.145	0.5799	0.327	3.868
0.1568	0.6003	0.4048	4.0469
0.1709	0.6189	0.5027	4.1241
0.1847	0.6349	0.615	4.1679
0.1972	0.6488	0.7295	4.1687
0.2087	0.6593	0.8419	4.1306
0.2193	0.6687	0.934	4.0977
0.23	0.6743	0.9987	4.0841
0.2392	0.6776	1.0385	4.1245
0.2477	0.6809	1.058	4.2361
0.255	0.6828	1.0632	4.4396
0.2598	0.6845	1.0544	4.7411
0.2615	0.6832	1.039	5.1149
0.2618	0.6801	1.0386	5.5683
0.2599	0.6815	1.0372	6.0683
0.2599	0.6865	1.0458	6.5277
0.2631	0.6938	1.0816	6.8993
0.2661	0.6984	1.1111	7.0567
0.2688	0.6999	1.1649	6.9705
0.2702	0.6969	1.2349	6.6976
0.2721	0.6939	1.3331	6.3609
0.2754	0.6895	1.4492	5.8689
0.2784	0.6872	1.5624	5.3721
0.2821	0.6851	1.6762	4.8091
0.2865	0.6801	1.7871	4.2946
