# Supplementary material for: Super-resolution imaging uncovers the nanoscopic segregation of polarity proteins in epithelia
Source: eLife. 2022 Nov 7;11:e62087. doi: 10.7554/eLife.62087 (PMC9674336; doi:10.7554/eLife.62087)
Supplement: Figure 1—source data 2. [file elife-62087-fig1-data2.zip › Figure 1/Human E-cad ZO-1 AB sample 2.csv]

prob_prot	ref_prot	var_prob_prot	var_ref_prot
9.5392	0.7767	90.1013	1.5519
9.5785	0.8129	92.6538	1.7378
9.6202	0.8527	95.2666	1.9611
9.6694	0.8901	97.8227	2.1753
9.7174	0.9271	99.9573	2.3953
9.7545	0.9688	101.6272	2.6339
9.7912	1.013	103.0952	2.8924
9.8226	1.0527	104.1464	3.162
9.8467	1.0834	104.4137	3.4075
9.8628	1.1073	103.9954	3.6236
9.8785	1.1307	103.4538	3.857
9.8936	1.1531	102.5979	4.1144
9.9091	1.1749	101.3631	4.3556
9.9252	1.1965	99.7817	4.5789
9.9319	1.2142	98.0202	4.7846
9.9343	1.2262	96.2991	4.9353
9.938	1.2353	94.7718	5.0394
9.9426	1.2461	93.3305	5.1081
9.953	1.2548	92.1892	5.1215
9.9551	1.2576	90.9734	5.052
9.957	1.2531	90.0872	4.9453
9.9555	1.2455	89.1162	4.8327
9.9475	1.2352	87.9925	4.7123
9.942	1.2259	87.1689	4.603
9.9264	1.223	86.3846	4.5075
9.9095	1.2218	85.7879	4.4338
9.8948	1.2164	85.3638	4.4046
9.8793	1.2052	85.0297	4.4007
9.8575	1.1978	84.555	4.4139
9.8379	1.1978	84.0371	4.435
9.8297	1.1972	83.7653	4.4613
9.8154	1.1926	83.5006	4.4728
9.8013	1.186	83.0702	4.489
9.7985	1.1793	82.7249	4.5295
9.7905	1.1748	82.3196	4.5725
9.7813	1.1741	81.9258	4.5884
9.7742	1.1763	81.6536	4.562
9.7661	1.1858	81.3228	4.5254
9.7536	1.1911	81.0361	4.4581
9.7391	1.1895	80.5511	4.3788
9.7334	1.1902	80.2986	4.3354
9.7256	1.1953	79.9813	4.3297
9.7188	1.2022	79.7168	4.357
9.7191	1.212	79.5456	4.4173
9.7389	1.2265	79.5003	4.5083
9.781	1.2476	80.0336	4.6152
9.8253	1.2712	80.8077	4.7523
9.8738	1.2967	81.7554	4.9087
9.938	1.3239	82.9339	5.0617
10.0103	1.3503	84.1538	5.2092
10.0872	1.3743	85.5376	5.337
10.1741	1.3931	86.9154	5.4762
10.2717	1.4023	88.6545	5.5988
10.3662	1.4122	90.2212	5.684
10.4616	1.4245	91.8063	5.752
10.5549	1.4354	93.2185	5.814
10.6498	1.4434	94.822	5.9004
10.744	1.4513	96.5824	6.0517
10.8261	1.4661	98.0859	6.2697
10.8854	1.4894	99.2422	6.4863
10.9296	1.5106	100.1083	6.6565
10.9611	1.5307	100.2568	6.8194
10.9749	1.5521	99.7608	6.9815
10.9815	1.5737	98.6849	7.2126
10.9828	1.5898	96.946	7.4604
10.9683	1.5942	94.6051	7.6149
10.9353	1.5951	91.4195	7.6307
10.8923	1.5992	87.7436	7.5401
10.8365	1.6033	83.8264	7.3889
10.7675	1.6035	79.7678	7.2249
10.6918	1.5945	75.77	7.0189
10.6148	1.5698	71.899	6.6956
10.5276	1.5375	68.2231	6.3155
10.4453	1.5043	64.9546	5.9345
10.3693	1.4726	62.047	5.5853
10.293	1.4441	59.6681	5.2653
10.2277	1.4191	57.937	4.9674
10.1778	1.3955	56.7072	4.7014
10.1311	1.3763	55.8763	4.5351
10.0769	1.3589	55.285	4.4783
10.0256	1.339	54.8735	4.4836
9.9894	1.3256	54.6564	4.5475
9.9575	1.3244	54.7478	4.6719
9.9325	1.3274	55.0853	4.8455
9.9116	1.3214	55.5165	5.0251
9.8901	1.3083	56.0309	5.1357
9.8789	1.2969	56.5758	5.135
9.878	1.2898	57.2181	5.0655
9.8861	1.282	58.066	4.9069
9.9063	1.2694	59.0895	4.6216
9.938	1.2602	60.1568	4.3194
9.9832	1.2542	61.4136	4.0135
10.0433	1.245	63.0628	3.6981
10.1136	1.2371	65.082	3.4683
10.193	1.2347	67.0513	3.3225
10.2855	1.2365	68.9517	3.219
10.3878	1.2418	70.8006	3.1754
10.4996	1.2563	72.5659	3.2346
10.6067	1.281	73.9297	3.4255
10.7123	1.3097	74.6578	3.7313
10.8196	1.3393	74.8105	4.1024
10.9329	1.3714	74.3956	4.4919
11.047	1.4077	72.9963	4.9041
11.1484	1.4469	70.845	5.3508
11.24	1.4893	68.5232	5.802
11.3288	1.5238	66.0743	6.2414
11.4085	1.5425	63.5466	6.6154
11.491	1.5586	61.2886	6.9154
11.5765	1.5777	59.3162	7.0804
11.6569	1.5895	57.6532	7.0989
11.7347	1.5935	56.2593	7.0412
11.8118	1.5974	55.3872	6.9258
11.8898	1.6071	55.1277	6.8305
11.9633	1.625	55.4504	6.8295
12.0383	1.6486	56.2065	6.8867
12.1205	1.6702	57.4024	7.0121
12.2102	1.6907	59.1966	7.2635
12.2964	1.7206	61.2281	7.6997
12.3732	1.7605	63.4576	8.3954
12.4361	1.8049	65.8183	9.4187
12.4937	1.8465	67.9392	10.7333
12.5333	1.8872	69.4108	12.3165
12.5532	1.9325	70.3899	14.1641
12.5649	1.9841	70.9484	16.3077
12.5648	2.0348	70.762	18.5667
12.5369	2.0754	69.7243	20.8657
12.4843	2.1142	68.0356	23.2542
12.4133	2.1463	65.8438	25.3578
12.3282	2.1738	63.5938	27.2453
12.2276	2.1961	61.3254	29.0036
12.1208	2.2102	59.0378	30.4245
12.0189	2.2144	57.0002	31.2908
11.9221	2.2105	55.2757	31.4606
11.8259	2.203	53.8788	31.1172
11.7397	2.1871	53.0429	30.1033
11.6766	2.1617	52.9283	28.461
11.6218	2.1337	53.3118	26.3377
11.5787	2.1067	54.0469	23.772
11.5636	2.0789	55.1921	20.9287
11.5725	2.0491	56.7586	18.025
11.5917	2.0184	58.5374	15.2319
11.6208	1.9985	60.377	12.6494
11.6654	1.9936	62.1273	10.4245
11.73	2.0027	63.8066	8.6763
11.8123	2.0284	65.6421	7.4786
11.8954	2.0704	67.4318	6.7564
11.9795	2.127	68.9161	6.431
12.0752	2.2069	70.0161	6.5407
12.186	2.3164	71.3946	7.1065
12.3086	2.4606	72.956	8.1163
12.437	2.6353	74.6516	9.5327
12.5612	2.8338	76.2244	11.3805
12.6934	3.0686	77.9555	13.7535
12.8286	3.3534	79.785	16.6944
12.9713	3.6749	81.5755	20.2354
13.1168	4.0398	83.223	24.3741
13.2548	4.4623	85.0926	29.2245
13.3821	4.9464	87.0912	34.7316
13.4834	5.4912	89.1144	40.7834
13.5617	6.1063	91.0187	47.4162
13.6306	6.7982	92.7988	54.6344
13.6833	7.5833	94.4512	62.5274
13.7052	8.4621	95.9188	71.2033
13.7006	9.4395	97.4314	80.5731
13.6539	10.5427	98.7785	90.6762
13.5691	11.7794	99.8435	101.6248
13.4368	13.1643	100.4122	113.3556
13.2426	14.6957	100.4191	125.8292
12.9849	16.3736	99.8458	139.2544
12.6843	18.2144	98.3919	153.7472
12.346	20.2155	96.1217	169.6438
11.9487	22.3966	93.2788	187.4038
11.4934	24.7416	89.5643	207.7444
11.0002	27.2565	84.9813	231.3216
10.4833	29.9362	80.1435	259.8883
9.9391	32.7295	75.0572	295.6758
9.3742	35.6203	69.662	340.9559
8.809	38.5711	64.1544	398.1074
8.2448	41.5259	58.3747	468.2373
7.6904	44.418	52.3737	551.0431
7.1635	47.1881	46.483	646.5726
6.6672	49.7597	40.7893	752.7978
6.1968	52.0454	35.5049	865.5891
5.7465	53.9832	30.7788	979.1246
5.32	55.5053	26.4393	1085.4064
4.9206	56.5428	22.5081	1176.0638
4.5612	57.0532	19.1401	1245.3189
4.2448	56.9975	16.2628	1287.1327
3.9668	56.3859	13.8462	1296.8277
3.7132	55.2067	11.8959	1271.9012
3.4796	53.4888	10.3236	1214.0081
3.2667	51.2597	9.0349	1126.8193
3.0742	48.5785	7.9975	1017.2883
2.8967	45.5332	7.2059	893.3979
2.7337	42.1886	6.6094	762.3353
2.5847	38.6446	6.124	632.5888
2.4444	34.9915	5.7228	511.0754
2.3156	31.3266	5.3764	401.9777
2.2045	27.7396	5.0881	308.0582
2.1107	24.2955	4.8731	230.3084
2.0264	21.0457	4.7083	168.4755
1.9428	18.0288	4.5663	121.0091
1.8655	15.2943	4.4467	85.5633
1.7989	12.865	4.3624	59.846
1.7378	10.7276	4.2953	41.6088
1.6904	8.8739	4.2388	28.8027
1.654	7.2721	4.2033	19.7918
1.6188	5.8986	4.2123	13.5928
1.5835	4.7502	4.2536	9.4922
1.5516	3.8081	4.3093	6.8354
1.5307	3.0287	4.4024	5.1091
1.5189	2.3847	4.5484	3.9313
1.5072	1.862	4.6873	3.0816
1.4945	1.4608	4.7734	2.4959
1.485	1.1707	4.8284	2.0798
1.4792	0.9664	4.9085	1.7675
1.4735	0.8256	4.9536	1.5345
1.4654	0.7252	4.8989	1.3592
1.4514	0.6527	4.7991	1.2205
1.4287	0.5981	4.6626	1.1185
1.4041	0.5576	4.5012	1.0464
1.3864	0.5306	4.3361	0.9899
1.367	0.5165	4.0975	0.9551
1.3401	0.5093	3.7994	0.9375
1.3107	0.5009	3.5125	0.9226
1.2791	0.4909	3.2415	0.9036
1.246	0.4844	2.9838	0.8849
1.2144	0.4805	2.7413	0.8689
1.1852	0.4739	2.5364	0.8452
1.1569	0.4677	2.365	0.8293
1.1256	0.4611	2.2144	0.8101
1.0996	0.4506	2.1061	0.7815
1.0832	0.4367	2.0348	0.7516
1.0705	0.4235	1.9668	0.7229
1.0579	0.4108	1.9072	0.6921
1.0433	0.3983	1.8638	0.6554
1.0238	0.3826	1.8064	0.6139
1.0045	0.3682	1.7434	0.5817
0.9871	0.3617	1.7036	0.5709
0.9694	0.3579	1.6721	0.5649
0.9524	0.3499	1.654	0.5436
0.9368	0.3391	1.6498	0.518
0.9205	0.3293	1.6479	0.5145
0.9039	0.3196	1.6447	0.5295
0.8855	0.3082	1.6395	0.5402
0.869	0.3006	1.6347	0.5471
0.8565	0.2992	1.6436	0.5464
0.8422	0.2986	1.6414	0.5505
0.8281	0.2987	1.6127	0.5671
0.8124	0.3029	1.5593	0.584
0.796	0.3101	1.4917	0.5918
0.7833	0.3173	1.4295	0.6053
0.7753	0.3226	1.3755	0.6244
0.767	0.3261	1.3083	0.6442
0.7554	0.3268	1.2332	0.6789
0.7459	0.3232	1.1709	0.7099
0.7389	0.3143	1.1324	0.7102
0.7297	0.3047	1.1104	0.7024
0.7241	0.297	1.1194	0.7042
0.7236	0.2912	1.1538	0.7038
0.7245	0.2828	1.2007	0.6844
0.7276	0.274	1.2701	0.6614
0.7366	0.2641	1.3667	0.633
0.7545	0.2531	1.4825	0.5849
0.7826	0.2423	1.6324	0.5332
0.8123	0.2364	1.7927	0.4966
0.8402	0.2333	1.9467	0.4611
0.8678	0.2252	2.1208	0.4182
0.8941	0.2116	2.3137	0.3757
0.9209	0.205	2.5424	0.3534
0.9432	0.2055	2.7854	0.3482
0.9595	0.205	3.0157	0.3387
0.9704	0.2039	3.2129	0.3269
0.978	0.205	3.3552	0.3211
0.9853	0.2046	3.4888	0.3079
0.9879	0.2001	3.585	0.2809
0.9808	0.197	3.5771	0.2528
0.9677	0.1972	3.5012	0.239
0.9527	0.1962	3.3576	0.2336
0.936	0.1898	3.167	0.2255
0.9131	0.1852	2.8819	0.2283
0.8886	0.1861	2.6004	0.2435
0.8614	0.1854	2.3114	0.2539
0.8345	0.1835	2.0535	0.2689
0.8095	0.1849	1.8431	0.2973
0.7885	0.1918	1.6825	0.348
0.776	0.2013	1.5606	0.4094
0.7667	0.2066	1.4635	0.4487
0.7535	0.2049	1.3914	0.4594
0.7367	0.2015	1.3343	0.446
0.7198	0.2009	1.2982	0.4269
0.7065	0.2015	1.2909	0.4077
0.6978	0.1978	1.2901	0.3664
0.6939	0.1884	1.2967	0.3117
0.6869	0.1821	1.2994	0.2759
0.6767	0.1826	1.2992	0.2684
0.6658	0.1826	1.2887	0.2727
0.6572	0.1759	1.2768	0.269
0.6533	0.169	1.2643	0.2614
0.6523	0.1637	1.2577	0.2523
0.6518	0.1586	1.2616	0.2525
0.6521	0.1556	1.2732	0.2483
0.6517	0.1523	1.2638	0.2308
0.6503	0.1476	1.2458	0.2126
0.6476	0.1411	1.242	0.195
0.6479	0.134	1.2648	0.1757
0.6484	0.1295	1.2903	0.1586
0.6497	0.1289	1.306	0.148
0.6498	0.1312	1.31	0.1435
0.6444	0.1329	1.2912	0.1415
0.64	0.1341	1.2622	0.1433
0.6404	0.1367	1.2284	0.1527
0.6454	0.1437	1.2025	0.1713
0.6548	0.1534	1.1893	0.196
0.6603	0.1628	1.1572	0.2224
0.6631	0.1712	1.1178	0.249
0.667	0.1801	1.1037	0.2796
0.6678	0.1882	1.123	0.3094
0.6693	0.1937	1.1692	0.3327
0.6777	0.1976	1.2308	0.3486
0.6876	0.1991	1.3145	0.3505
0.6942	0.1983	1.4219	0.3414
0.7052	0.196	1.5478	0.3323
0.7217	0.1928	1.6791	0.3251
0.7351	0.1893	1.795	0.3175
0.7432	0.1883	1.8857	0.3116
0.7483	0.1891	1.9706	0.3114
0.7465	0.1849	1.9908	0.3004
0.7408	0.1769	1.9713	0.2835
0.7392	0.172	1.9273	0.278
0.7383	0.1723	1.8493	0.2822
0.734	0.1722	1.7673	0.281
0.7253	0.169	1.6766	0.2735
0.7104	0.1657	1.5892	0.2598
0.6871	0.1643	1.4928	0.2479
0.6643	0.1627	1.4064	0.2384
0.6446	0.1618	1.357	0.2296
0.625	0.1607	1.3375	0.2222
0.6074	0.1601	1.3447	0.2211
0.5932	0.158	1.3726	0.2216
0.5848	0.1546	1.4114	0.2232
0.585	0.1498	1.4582	0.2204
0.5879	0.1482	1.5088	0.2246
0.5902	0.1492	1.5595	0.2331
0.5934	0.1517	1.6061	0.247
0.5988	0.152	1.6618	0.2574
0.6048	0.1498	1.739	0.2633
0.6082	0.1494	1.844	0.2699
0.6153	0.1527	1.9626	0.2759
0.628	0.1596	2.1001	0.2806
0.643	0.1707	2.2866	0.2885
0.6577	0.1814	2.5108	0.2967
0.6729	0.189	2.7327	0.2995
0.6906	0.1928	2.9547	0.2929
0.7081	0.1946	3.1482	0.2837
0.7196	0.1947	3.2644	0.2792
0.7246	0.1925	3.3323	0.275
0.725	0.191	3.312	0.2733
0.7225	0.1907	3.204	0.2733
0.7126	0.1906	3.0012	0.2743
0.6994	0.1918	2.779	0.2739
0.6871	0.1949	2.5983	0.284
0.6686	0.1984	2.4228	0.3085
0.6433	0.2021	2.2876	0.3314
0.6176	0.2078	2.2294	0.3463
0.5944	0.2161	2.2236	0.372
0.574	0.2271	2.2774	0.4223
0.5554	0.2397	2.4004	0.4877
0.54	0.2513	2.551	0.5523
0.5292	0.2639	2.711	0.6066
0.5199	0.2773	2.8595	0.6637
0.5072	0.2941	2.968	0.7409
0.4913	0.3129	3.0229	0.8276
0.4776	0.3294	3.0227	0.9055
0.4658	0.3423	2.9496	0.9822
0.4521	0.3561	2.7926	1.0785
0.4371	0.3731	2.5706	1.1857
0.4236	0.3923	2.318	1.2995
0.4136	0.4134	2.0747	1.4332
0.4068	0.4353	1.8457	1.5879
0.3975	0.4624	1.6216	1.7581
0.3896	0.4908	1.4293	1.9178
0.3893	0.5158	1.2779	2.0621
0.3915	0.5388	1.1581	2.2077
0.393	0.5595	1.0617	2.3498
0.3955	0.5732	0.9996	2.4419
0.404	0.5819	1.001	2.476
0.4223	0.5911	1.0586	2.5066
0.4453	0.5965	1.1679	2.4831
0.4685	0.5936	1.347	2.3682
0.4943	0.5859	1.6547	2.2052
0.5199	0.5763	2.0661	2.0547
0.5452	0.5656	2.6228	1.9003
0.5755	0.5547	3.3353	1.7363
0.6082	0.5433	4.2468	1.5928
0.6372	0.5335	5.3406	1.4978
0.658	0.5257	6.4864	1.4174
0.6734	0.5184	7.4794	1.3477
0.6914	0.5126	8.4576	1.3047
0.7022	0.5093	8.8721	1.2961
0.7085	0.5099	9.0652	1.295
