# Supplementary material for: Super-resolution imaging uncovers the nanoscopic segregation of polarity proteins in epithelia
Source: eLife. 2022 Nov 7;11:e62087. doi: 10.7554/eLife.62087 (PMC9674336; doi:10.7554/eLife.62087)
Supplement: Figure 1—source data 2. [file elife-62087-fig1-data2.zip › Figure 1/Human PALS1 ZO-1 AB sample 1.csv]

prob_prot	ref_prot	var_prob_prot	var_ref_prot
1.7314	2.1896	4.789	4.7712
1.7857	2.207	5.1627	4.9802
1.8711	2.2372	5.6521	5.3529
1.9546	2.2769	6.172	5.8704
2.03	2.3206	6.6885	6.3658
2.1059	2.3714	7.1141	6.8775
2.183	2.4362	7.4859	7.4078
2.2474	2.4873	7.8305	7.8517
2.3049	2.5271	8.1465	8.2503
2.3502	2.5669	8.427	8.6791
2.3757	2.6048	8.6544	9.0685
2.3867	2.6315	8.848	9.3521
2.3753	2.6399	8.8613	9.4628
2.3644	2.6423	8.8937	9.5182
2.354	2.6549	8.9315	9.4679
2.3243	2.676	8.9845	9.3954
2.291	2.6864	8.916	9.2735
2.2559	2.7018	8.793	9.0841
2.2224	2.7467	8.7063	8.8526
2.1897	2.8016	8.5485	8.6327
2.1633	2.8738	8.4045	8.4606
2.1365	2.9785	8.1834	8.4878
2.1142	3.0915	7.9944	8.6183
2.0895	3.2164	7.8334	8.9735
2.0763	3.3698	7.7322	9.5364
2.0774	3.5331	7.8834	10.2605
2.0723	3.6954	8.2301	11.0486
2.0769	3.8528	8.6231	11.8842
2.0918	4.0038	8.7863	12.7423
2.1264	4.1548	9.049	13.5322
2.1718	4.3044	9.4381	14.0761
2.224	4.4692	9.8974	14.6234
2.2657	4.6292	10.2772	15.1334
2.2857	4.7707	10.5239	15.5911
2.2749	4.8938	10.54	15.9669
2.2706	5.0134	10.4851	16.311
2.2756	5.1309	10.3679	16.6714
2.2745	5.2575	10.136	16.9563
2.2598	5.3959	9.6952	17.1323
2.2432	5.537	9.0614	17.3835
2.2262	5.6761	8.3882	17.8785
2.2081	5.8307	7.8044	18.9054
2.1961	6.0063	7.26	20.543
2.1878	6.1847	6.7016	22.489
2.1842	6.3521	6.1236	24.5194
2.1653	6.521	5.5174	26.9246
2.1518	6.6691	5.0302	29.6182
2.1486	6.7979	4.7159	32.3679
2.1414	6.9051	4.4847	34.9892
2.1252	6.9967	4.3342	37.5772
2.1196	7.0769	4.3035	39.842
2.1227	7.1357	4.3627	41.4055
2.1244	7.1594	4.4868	42.4226
2.1309	7.1426	4.6759	42.7224
2.1437	7.1079	4.9535	42.6037
2.1616	7.0485	5.3072	42.1544
2.1973	6.9665	5.7021	41.2593
2.2482	6.8706	6.1849	40.129
2.299	6.7645	6.7684	38.6878
2.3626	6.6679	7.3928	37.1777
2.4333	6.5698	7.9812	35.5844
2.4948	6.4441	8.5442	33.7799
2.5533	6.3184	9.0847	31.8881
2.612	6.2197	9.5466	30.3205
2.656	6.1399	9.9928	29.1571
2.6963	6.0645	10.5344	28.0143
2.723	5.9855	11.0413	26.894
2.7355	5.9146	11.5183	25.8992
2.7428	5.8678	11.9886	25.0765
2.7439	5.8232	12.2293	24.4277
2.7481	5.7788	12.2899	23.8329
2.7543	5.7372	12.1929	23.2464
2.7511	5.6935	11.9164	22.685
2.7328	5.6475	11.4958	22.2524
2.7135	5.6209	11.1377	22.1713
2.7037	5.6133	10.8436	22.4034
2.7138	5.6138	10.5031	22.7132
2.733	5.641	10.1422	23.027
2.7368	5.6926	9.9076	23.369
2.7398	5.7642	9.7867	23.8215
2.7517	5.8364	9.683	24.291
2.7536	5.9331	9.5413	24.8534
2.7562	6.0362	9.4567	25.557
2.7549	6.1366	9.4771	26.353
2.7388	6.2551	9.5418	27.3114
2.716	6.3881	9.5407	28.4796
2.696	6.5077	9.6077	29.7765
2.6774	6.6267	9.6023	31.2028
2.6461	6.7394	9.5181	32.8559
2.5982	6.815	9.3388	34.4665
2.5544	6.8892	9.1579	36.2142
2.501	6.9709	8.7936	38.0416
2.4427	7.0288	8.4404	39.757
2.3919	7.0602	8.2194	41.4056
2.3393	7.0869	7.9796	43.0627
2.2729	7.1097	7.6412	45.0251
2.2158	7.132	7.2993	47.12
2.1679	7.1813	6.9794	49.2058
2.1204	7.2532	6.6567	51.2954
2.0729	7.3113	6.2733	53.4848
2.0365	7.3433	5.9027	55.3249
2.026	7.38	5.6624	56.9672
2.017	7.4284	5.4319	58.7602
1.9963	7.4955	5.131	60.4542
1.9722	7.5718	4.8384	62.2324
1.9383	7.6463	4.5502	63.7579
1.9149	7.724	4.3266	65.121
1.9076	7.8272	4.1858	66.4531
1.9074	7.9151	4.1265	67.751
1.9124	7.9966	4.1703	69.4011
1.9134	8.0949	4.3292	71.5717
1.92	8.2076	4.4505	74.1554
1.943	8.3249	4.6371	76.8192
1.9702	8.4536	4.9327	79.4452
1.9927	8.5947	5.2731	82.506
2.0166	8.7277	5.5567	85.9345
2.0594	8.8562	5.9057	89.3888
2.1121	8.9794	6.3513	93.1383
2.1466	9.1003	6.8294	97.1542
2.1779	9.2285	7.3046	101.2116
2.2297	9.3488	7.8023	105.0645
2.2952	9.4497	8.3979	108.141
2.3663	9.5131	8.9219	109.9058
2.4444	9.5468	9.3505	110.8461
2.498	9.5591	9.7241	111.1808
2.5238	9.5612	9.8983	110.5777
2.5501	9.5613	9.8978	109.4501
2.5726	9.5611	9.7665	107.805
2.5668	9.5416	9.289	105.4483
2.5573	9.4982	8.8224	102.3389
2.5752	9.434	8.4521	98.8831
2.6149	9.3608	8.1491	95.4019
2.6333	9.3035	7.6868	92.4607
2.6454	9.2939	7.325	90.3733
2.6693	9.3003	7.1411	88.7603
2.7109	9.3113	7.1183	87.7964
2.7493	9.344	7.2222	87.9146
2.768	9.3974	7.4826	88.9095
2.7915	9.4748	7.8474	90.9242
2.8455	9.6111	8.4536	94.24
2.8965	9.8086	9.2858	99.2367
2.9524	10.0262	10.155	105.5201
3.0279	10.2545	11.0573	112.5794
3.1316	10.5	11.921	120.1362
3.2411	10.7655	12.8244	128.4718
3.3551	11.0444	13.7381	137.3756
3.4795	11.3356	14.6953	146.6541
3.6173	11.6221	15.768	155.1345
3.767	11.908	17.0266	163.0964
3.927	12.2043	18.2426	170.8907
4.1059	12.4929	19.3366	178.1704
4.2858	12.7718	20.6425	184.1837
4.4589	13.0298	22.2861	188.6675
4.6805	13.2925	24.0153	192.0433
4.922	13.5781	26.1429	194.3123
5.1467	13.8953	28.9219	195.5756
5.3925	14.2607	32.288	196.2914
5.691	14.6743	36.3299	196.3853
6.0305	15.1505	41.149	196.5387
6.394	15.6644	46.5017	196.5467
6.795	16.2343	52.5733	197.1901
7.2396	16.8836	59.6928	198.3046
7.7238	17.6069	67.5544	199.6934
8.2537	18.4035	76.047	202.8455
8.8355	19.273	85.3143	207.9178
9.4761	20.2405	95.3275	215.0203
10.1764	21.3164	106.0083	224.2588
10.9023	22.5164	118.0039	235.647
11.6665	23.8375	130.9658	249.7774
12.4998	25.2724	144.8751	267.0496
13.3999	26.8892	158.8802	289.9895
14.3393	28.6513	173.2734	319.5202
15.3402	30.5299	188.2731	357.488
16.3919	32.5301	204.5303	405.3473
17.4963	34.6819	221.6904	461.6939
18.6672	36.9581	239.0453	528.4487
19.9177	39.31	256.4282	604.3294
21.223	41.6377	274.1028	686.691
22.5721	43.9394	292.1347	774.4356
23.9738	46.1353	309.7636	863.8916
25.4484	48.1915	326.8063	948.5421
26.9803	50.0166	343.6895	1024.4663
28.582	51.5213	360.4888	1083.1567
30.2726	52.6761	378.3836	1127.0124
32.0631	53.3759	397.9587	1143.4093
33.9316	53.6698	420.7459	1140.0557
35.8945	53.4485	447.997	1108.1708
37.899	52.7854	478.721	1056.6488
39.9638	51.5993	513.687	986.1722
42.04	50.0056	554.1152	903.0409
44.0853	47.9637	598.4952	813.3641
46.0861	45.633	647.1531	721.488
47.9225	42.9908	694.1691	627.5947
49.6783	40.1856	745.1487	537.1219
51.2314	37.2184	793.6549	449.6654
52.6184	34.2541	847.3038	372.5171
53.6627	31.2637	902.7162	303.4946
54.4584	28.3392	968.2239	246.0266
54.8961	25.5552	1037.4825	198.9464
55.0407	22.9118	1115.7676	160.282
54.8159	20.479	1197.4942	130.9129
54.2814	18.2051	1285.8848	108.1457
53.3806	16.1924	1371.9532	91.2998
52.1968	14.3903	1450.7782	78.9172
50.7393	12.8335	1515.506	70.3781
49.0634	11.4387	1561.0724	64.339
47.1692	10.2358	1584.4381	59.3535
45.052	9.1799	1578.9999	55.9144
42.7773	8.3084	1546.1116	53.4294
40.3766	7.567	1482.4083	52.1127
37.8989	6.9482	1391.7149	50.9571
35.3614	6.4113	1279.0127	50.2959
32.8296	5.9634	1152.0847	49.6098
30.2925	5.5756	1016.3872	48.7498
27.799	5.2576	875.4571	47.8405
25.3587	4.9887	737.1045	47.3186
23.0215	4.7679	606.9354	46.5316
20.7844	4.5599	488.728	45.3628
18.7133	4.3828	385.3409	44.357
16.7807	4.243	297.431	43.5682
15.0203	4.1002	225.894	42.5211
13.411	3.9516	169.3967	40.9445
11.9811	3.8201	126.246	38.9791
10.7038	3.698	94.2931	37.2195
9.6152	3.5913	70.998	35.5829
8.6961	3.4915	55.1288	33.5391
7.8994	3.3765	44.4666	31.193
7.2052	3.2495	37.704	28.7856
6.6181	3.137	33.9345	26.4391
6.1224	3.0413	32.236	24.3219
5.7035	2.955	31.2916	22.4713
5.3348	2.8687	30.5649	20.604
5.0204	2.7847	29.9052	18.6651
4.731	2.7147	29.3465	16.8631
4.4764	2.6581	28.3657	15.2991
4.2672	2.5991	27.1468	13.9861
4.0767	2.5481	25.5466	12.8793
3.8782	2.4992	23.771	11.8278
3.6815	2.4556	21.7932	10.8537
3.5091	2.4263	19.8638	10.0066
3.3497	2.3978	17.8248	9.2415
3.197	2.3567	15.9621	8.5528
3.0443	2.3053	14.2066	7.9795
2.8977	2.2686	12.583	7.6424
2.7852	2.247	11.249	7.4434
2.6953	2.2198	10.2422	7.2319
2.6042	2.1929	9.3263	7.1209
2.521	2.1783	8.4044	7.1823
2.4525	2.1911	7.6835	7.427
2.3979	2.2121	7.2152	7.7463
2.3571	2.2355	6.909	8.0656
2.3147	2.2599	6.6299	8.4077
2.2762	2.2879	6.3905	8.7969
2.2441	2.3234	6.1458	9.272
2.2142	2.3798	5.9462	9.9549
2.1929	2.4537	5.84	10.8532
2.179	2.5268	5.7639	11.6684
2.1799	2.5814	5.7189	12.2144
2.1969	2.6277	5.7685	12.6087
2.2142	2.6838	5.8205	13.0196
2.2138	2.7426	5.7909	13.5569
2.1816	2.7702	5.7287	14.0157
2.1399	2.7628	5.7285	14.2708
2.1097	2.7553	5.7743	14.4941
2.0955	2.7634	5.8397	14.6139
2.0956	2.7752	5.9415	14.573
2.0896	2.7622	5.9969	14.5927
2.0847	2.7209	6.0334	14.6785
2.0773	2.6804	6.0697	14.7007
2.06	2.6465	6.0657	14.613
2.0675	2.6119	6.1086	14.4471
2.0851	2.5675	6.1935	14.2099
2.0866	2.5195	6.2473	13.9809
2.0796	2.4748	6.2331	13.9495
2.0723	2.435	6.0823	14.0895
2.0674	2.3996	5.8336	14.2148
2.0669	2.3856	5.6323	14.3734
2.068	2.3878	5.4897	14.6265
2.0637	2.3911	5.3804	14.8807
2.053	2.3972	5.2032	15.0615
2.0351	2.411	4.9416	15.3604
2.0012	2.4201	4.7149	15.7992
1.9635	2.415	4.5295	16.2271
1.9239	2.4073	4.3866	16.7013
1.8831	2.4103	4.2907	17.2089
1.8237	2.4307	4.131	17.6874
1.7557	2.4605	3.9865	18.1519
1.6858	2.4894	3.8245	18.5744
1.6102	2.515	3.648	19.0545
1.5493	2.5294	3.5348	19.4937
1.4941	2.5351	3.4697	19.912
1.4297	2.5289	3.3664	20.2017
1.3582	2.4943	3.2026	20.0755
1.2802	2.4536	3.0103	19.8115
1.2039	2.4215	2.8182	19.4448
1.1456	2.3779	2.6455	18.7197
1.1054	2.3236	2.5346	17.7927
1.0648	2.2617	2.4316	16.8891
1.0218	2.193	2.2998	16.0069
0.9633	2.1205	2.1172	15.067
0.9042	2.0566	1.9382	14.1385
0.8671	1.9936	1.8136	13.3416
0.8458	1.9251	1.7563	12.6018
0.8335	1.8666	1.7245	11.9217
0.8227	1.8274	1.6824	11.3635
0.8073	1.7919	1.6549	10.8555
0.7976	1.7562	1.6779	10.3787
0.7874	1.731	1.7097	9.9812
0.7782	1.7158	1.7402	9.6565
0.7781	1.7125	1.7995	9.5592
0.7891	1.7193	1.922	9.6434
0.8115	1.7276	2.0777	9.7335
0.8317	1.7351	2.2142	9.8487
0.8436	1.7563	2.2474	10.0228
0.8469	1.7828	2.2287	10.2526
0.8514	1.7928	2.2705	10.4305
0.8561	1.7929	2.3435	10.5012
0.8559	1.7869	2.3928	10.5077
0.8379	1.7824	2.3512	10.5502
0.8034	1.7825	2.2363	10.619
0.7735	1.7824	2.1274	10.6941
0.7599	1.7732	2.0768	10.7299
0.7436	1.7567	2.0058	10.7622
0.7155	1.7435	1.8742	10.8147
0.6851	1.7253	1.7509	10.8613
0.6624	1.7113	1.6659	10.9519
0.6471	1.7	1.5757	11.0419
0.6237	1.68	1.4844	11.0641
0.593	1.6539	1.3811	11.0266
0.5769	1.627	1.2986	10.9036
0.5743	1.6075	1.2594	10.7715
0.5725	1.5976	1.2066	10.6484
0.5723	1.5862	1.1445	10.43
0.578	1.5722	1.1087	10.1445
0.5857	1.5505	1.0858	9.8047
0.6047	1.5282	1.0622	9.4168
0.6342	1.5163	1.0642	9.0632
0.6525	1.5113	1.0328	8.7428
0.6567	1.5137	0.9586	8.5249
0.6551	1.5233	0.9055	8.4593
0.6537	1.5296	0.875	8.3701
0.6509	1.5392	0.8668	8.2274
0.6526	1.5594	0.9082	8.2387
0.6597	1.5852	0.9668	8.3412
0.6583	1.6016	0.9845	8.3118
0.6548	1.6068	0.9913	8.1673
0.6504	1.6148	0.9969	8.1193
0.654	1.6243	1.0165	8.1307
0.6765	1.6279	1.0879	8.0423
0.702	1.6307	1.1842	7.8916
0.7158	1.6392	1.2411	7.8053
0.728	1.6406	1.2906	7.7055
0.7504	1.6225	1.3875	7.5131
0.782	1.6096	1.539	7.3844
0.8088	1.6074	1.6967	7.4344
0.8307	1.6027	1.8615	7.5078
0.8468	1.599	2.0448	7.6201
0.8573	1.6009	2.2146	7.7891
0.8663	1.6114	2.3296	8.0344
0.8749	1.6303	2.4425	8.3746
0.8892	1.6568	2.5912	8.7619
0.9014	1.6822	2.7268	9.1079
0.9033	1.7007	2.8086	9.4445
0.8992	1.7192	2.8514	9.763
0.9006	1.7357	2.9091	10.0715
0.907	1.7464	2.9378	10.3246
0.9117	1.7502	2.9282	10.4832
0.9142	1.7495	2.9314	10.4747
0.9162	1.755	2.9702	10.4496
0.9116	1.7654	2.9731	10.5462
0.914	1.777	2.9764	10.7311
0.9167	1.7976	2.9655	10.8993
0.9098	1.8147	2.8986	10.928
0.9006	1.8278	2.8136	10.9043
0.9014	1.847	2.78	10.9737
0.904	1.8568	2.775	10.9639
0.8989	1.8652	2.7346	10.9173
0.8814	1.8935	2.6196	11.1285
0.866	1.9288	2.5319	11.5115
0.8651	1.9655	2.5471	11.9139
0.8767	2.0171	2.6467	12.362
0.8959	2.0708	2.8296	12.8189
0.9121	2.1154	2.9933	13.2466
0.9272	2.1609	3.138	13.7609
0.9489	2.2086	3.3233	14.3437
0.9759	2.2378	3.5339	14.8273
0.995	2.2589	3.6779	15.1894
1.0022	2.2722	3.7177	15.5006
0.9993	2.2665	3.6607	15.6943
0.9866	2.2554	3.5224	15.6771
0.9652	2.2415	3.3123	15.5374
0.9435	2.2392	3.0577	15.4403
0.9209	2.2412	2.8207	15.2828
0.9063	2.2221	2.6758	14.8943
0.8996	2.1938	2.5544	14.4203
0.8907	2.1685	2.4023	13.944
0.8808	2.142	2.2786	13.5306
0.881	2.0994	2.2447	13.0239
0.8886	2.0473	2.2889	12.3839
0.8925	1.9986	2.3453	11.7405
0.8969	1.9504	2.4219	11.1789
