# Supplementary material for: Super-resolution imaging uncovers the nanoscopic segregation of polarity proteins in epithelia
Source: eLife. 2022 Nov 7;11:e62087. doi: 10.7554/eLife.62087 (PMC9674336; doi:10.7554/eLife.62087)
Supplement: Figure 1—source data 2. [file elife-62087-fig1-data2.zip › Figure 1/Human PALS1 ZO-1 AB sample 2.csv]

prob_prot	ref_prot	var_prob_prot	var_ref_prot
4.2027	1.0097	10.1729	5.082
4.1752	1.0127	9.9611	5.1249
4.1486	1.0088	9.8949	5.0232
4.1251	0.9986	9.8967	4.8095
4.1133	0.984	9.9616	4.508
4.1146	0.9652	10.1423	4.1304
4.1241	0.9481	10.4489	3.746
4.1392	0.932	10.8842	3.4135
4.1552	0.9129	11.4647	3.1324
4.1786	0.8949	12.1848	2.932
4.2097	0.8815	12.9553	2.8219
4.2369	0.8745	13.6398	2.7886
4.2607	0.8818	14.2141	2.848
4.291	0.8973	14.669	3.0
4.3232	0.9142	14.9224	3.2627
4.3529	0.9377	14.9666	3.659
4.3878	0.9633	14.8932	4.1184
4.4183	0.9901	14.763	4.6839
4.437	1.0173	14.5841	5.3368
4.4503	1.04	14.3875	5.9958
4.4672	1.0557	14.2942	6.5682
4.4857	1.066	14.3547	6.956
4.4957	1.0641	14.4166	7.0678
4.4907	1.0534	14.3665	6.9067
4.4925	1.0345	14.2716	6.5321
4.4984	1.0095	14.1187	6.0245
4.4994	0.9865	13.9338	5.4269
4.5016	0.9679	13.7113	4.7976
4.4994	0.9487	13.4259	4.2165
4.4899	0.9265	13.2271	3.6949
4.4802	0.9035	13.1822	3.256
4.4741	0.8763	13.2353	2.9034
4.4636	0.855	13.2995	2.6492
4.4487	0.843	13.3629	2.4509
4.4352	0.8384	13.3887	2.3233
4.4157	0.8335	13.2658	2.2386
4.3885	0.8303	13.0059	2.2146
4.3663	0.8262	12.6882	2.1858
4.3474	0.8208	12.3216	2.1204
4.3259	0.8173	11.8767	2.0684
4.3	0.8136	11.411	2.038
4.2737	0.8011	10.9695	1.9886
4.2561	0.7866	10.5702	1.9196
4.247	0.776	10.174	1.8397
4.2371	0.7655	9.8088	1.7619
4.2241	0.7509	9.5801	1.6965
4.2217	0.7355	9.4712	1.636
4.2259	0.7256	9.4325	1.5893
4.2226	0.7236	9.418	1.5722
4.2188	0.7236	9.4227	1.5664
4.2243	0.7292	9.4383	1.5709
4.2313	0.7457	9.4736	1.6253
4.2296	0.7765	9.5259	1.7447
4.2216	0.8154	9.5989	1.9246
4.2081	0.8623	9.6591	2.1483
4.1979	0.9179	9.7239	2.4357
4.193	0.9715	9.8563	2.766
4.1915	1.0243	10.0268	3.0712
4.1903	1.071	10.2272	3.3515
4.1863	1.1079	10.45	3.5688
4.1748	1.1441	10.6623	3.7589
4.1639	1.1735	10.9206	3.8923
4.1547	1.1868	11.2448	3.9571
4.1502	1.1809	11.5897	3.9346
4.1429	1.1705	11.9175	3.8798
4.1323	1.159	12.2037	3.8525
4.1267	1.1514	12.4758	3.8524
4.1222	1.1425	12.7481	3.8649
4.1164	1.1299	13.0406	3.8909
4.1072	1.1088	13.2663	3.9056
4.0949	1.0898	13.397	3.9282
4.0918	1.0813	13.5068	3.9807
4.0971	1.0832	13.5722	4.0452
4.1068	1.0891	13.611	4.1189
4.1202	1.1	13.6478	4.2249
4.1438	1.1176	13.6948	4.4318
4.1802	1.1455	13.7876	4.783
4.2311	1.182	13.9149	5.2866
4.2881	1.2231	14.0466	5.7988
4.3432	1.2667	14.1479	6.2922
4.3933	1.3084	14.2607	6.7625
4.4379	1.3497	14.379	7.2451
4.4734	1.3832	14.4849	7.5783
4.5092	1.4104	14.6951	7.8643
4.5327	1.4328	14.943	8.1467
4.5413	1.453	15.0777	8.4162
4.5376	1.4668	15.0953	8.5525
4.5263	1.4812	15.1282	8.6228
4.514	1.49	15.286	8.6202
4.4974	1.4854	15.3834	8.5021
4.4715	1.4745	15.3279	8.2661
4.4426	1.4579	15.2381	7.9787
4.4177	1.4296	15.153	7.6209
4.3833	1.3988	14.9829	7.2148
4.3329	1.3702	14.7375	6.7906
4.2768	1.3375	14.3876	6.379
4.229	1.3004	14.0503	6.0123
4.1802	1.2587	13.7677	5.6563
4.125	1.2137	13.5277	5.2562
4.0706	1.1659	13.3597	4.8818
4.0168	1.1144	13.2483	4.5659
3.9587	1.0621	13.0963	4.2802
3.9075	1.0191	12.9122	4.0147
3.8619	0.9867	12.7245	3.7503
3.8145	0.9589	12.5047	3.4905
3.7635	0.9355	12.1881	3.2532
3.7087	0.9194	11.789	3.0817
3.6535	0.9138	11.3788	3.0068
3.6095	0.9185	11.0644	3.0488
3.5778	0.9301	10.8385	3.1795
3.5409	0.9405	10.5694	3.3734
3.4913	0.9493	10.2693	3.6487
3.4397	0.9625	10.0032	3.969
3.3875	0.9795	9.7302	4.2501
3.3365	0.9955	9.4363	4.4835
3.2991	1.0095	9.1878	4.6823
3.2687	1.0193	8.9378	4.7964
3.2324	1.0247	8.6544	4.8387
3.1877	1.027	8.3867	4.8572
3.1422	1.0281	8.1415	4.8429
3.1053	1.0306	7.9442	4.7602
3.0687	1.0287	7.7812	4.6317
3.0271	1.014	7.6286	4.4762
2.9949	0.9917	7.4715	4.2516
2.9733	0.9705	7.3368	4.0045
2.9546	0.9473	7.2367	3.7431
2.9416	0.9193	7.2236	3.4398
2.9368	0.8958	7.2751	3.1746
2.9386	0.8803	7.3449	2.9794
2.9468	0.8611	7.4114	2.773
2.9556	0.8401	7.4869	2.5856
2.9555	0.8232	7.5401	2.4886
2.9517	0.8146	7.5664	2.4745
2.944	0.8109	7.528	2.5015
2.9344	0.8143	7.4333	2.5727
2.9307	0.8234	7.332	2.682
2.92	0.8379	7.1787	2.7963
2.9015	0.857	6.983	2.946
2.887	0.8777	6.7738	3.1646
2.8829	0.8949	6.5715	3.4596
2.8805	0.9134	6.3774	3.8476
2.8688	0.9343	6.1873	4.3865
2.8481	0.9645	6.0333	5.1306
2.8302	1.0114	5.9244	6.0728
2.82	1.0698	5.7949	7.1359
2.8159	1.137	5.6494	8.3378
2.8168	1.2098	5.5527	9.6659
2.8278	1.2951	5.5688	11.228
2.8494	1.3951	5.7004	13.0786
2.8694	1.5021	5.8742	15.1595
2.8838	1.6111	6.0869	17.5429
2.9044	1.7189	6.3895	20.2155
2.9388	1.8385	6.7732	23.3976
2.9749	1.9743	7.1483	27.1642
3.0007	2.1162	7.4333	31.1357
3.0208	2.2635	7.5913	35.2032
3.0423	2.4134	7.6799	39.3386
3.0634	2.574	7.6933	43.7496
3.0818	2.7536	7.5873	48.2976
3.0974	2.9536	7.4017	52.9157
3.1082	3.1795	7.2055	57.7016
3.1163	3.4323	7.0432	62.5603
3.1287	3.7097	6.886	67.5276
3.1544	4.0243	6.8105	72.2903
3.1858	4.4	6.8423	77.0308
3.216	4.8506	6.9241	82.2886
3.2496	5.3707	7.066	88.2948
3.2955	5.9744	7.3175	95.0521
3.3511	6.6806	7.6598	102.6429
3.407	7.5125	8.0079	111.1226
3.4623	8.4986	8.31	120.8448
3.5239	9.6499	8.6167	131.7736
3.6007	10.9924	9.0097	144.582
3.7023	12.5304	9.5456	159.6349
3.8401	14.2959	10.1987	177.9835
4.018	16.3279	10.9702	200.5185
4.2309	18.6414	11.9669	228.1529
4.4875	21.2456	13.4016	262.5219
4.8141	24.163	15.4349	305.5253
5.2267	27.384	18.2468	359.7593
5.724	30.889	22.044	426.3438
6.3169	34.6495	27.2032	506.8113
7.0207	38.6248	34.1291	603.2196
7.8526	42.7386	43.3864	717.3973
8.8324	46.8697	55.8046	852.047
9.9972	50.8734	72.6134	1004.3846
11.3535	54.5899	95.0417	1169.8296
12.887	57.8366	124.3259	1340.0369
14.6403	60.4083	162.0393	1499.7237
16.6289	62.1214	209.8617	1632.0017
18.8195	62.7997	269.8492	1712.8902
21.1899	62.368	342.8406	1730.9054
23.7177	60.7521	427.6967	1674.2756
26.3444	58.0012	522.4511	1545.9087
28.9957	54.269	623.9699	1361.307
31.5759	49.7486	725.6185	1141.575
33.9713	44.6868	817.7574	912.7365
36.0791	39.3439	892.4517	696.4483
37.7929	33.9779	942.3626	508.0029
39.026	28.821	961.7083	355.0636
39.7258	24.0108	948.2791	238.7795
39.8689	19.6665	903.9211	155.0951
39.4348	15.8773	833.2719	98.0906
38.4683	12.6419	744.4789	60.8972
37.0391	9.9545	646.9852	37.4219
35.2179	7.7515	548.999	22.8833
33.1166	5.9745	457.4199	14.1087
30.8135	4.5615	376.6204	8.9337
28.4045	3.4399	308.3436	5.9217
25.9802	2.5742	253.1825	4.1504
23.6194	1.9216	209.711	3.0709
21.3683	1.4192	175.8261	2.3634
19.2637	1.0289	150.1338	1.8884
17.331	0.7394	130.6297	1.5609
15.5901	0.5424	115.585	1.3156
14.048	0.4147	103.7425	1.1093
12.6933	0.3285	94.3515	0.9307
11.5231	0.2697	87.2283	0.7762
10.5185	0.2294	82.1719	0.6544
9.6683	0.2024	78.8149	0.5663
8.9521	0.1871	76.6004	0.5056
8.359	0.1776	75.6423	0.4606
7.8825	0.1644	76.0148	0.4131
7.4998	0.1479	77.1137	0.36
7.1854	0.1322	78.43	0.3127
6.93	0.1209	79.9234	0.2777
6.7213	0.1131	81.131	0.2472
6.5547	0.1048	81.4857	0.2207
6.4217	0.09357	80.6607	0.1968
6.3076	0.08254	78.6457	0.1697
6.1979	0.07352	75.4728	0.1382
6.0837	0.06811	71.0767	0.1134
5.9723	0.06385	65.9538	0.09435
5.8611	0.06072	60.6165	0.08129
5.747	0.05852	55.4101	0.07487
5.6308	0.05582	50.4738	0.06966
5.5031	0.0525	45.8256	0.06652
5.3676	0.05167	41.6622	0.07056
5.2334	0.05229	38.1234	0.07721
5.105	0.05268	35.0209	0.0845
4.9837	0.05481	32.2436	0.09451
4.8764	0.05953	29.828	0.1034
4.784	0.06604	27.7508	0.1113
4.6978	0.07176	26.0382	0.1158
4.6251	0.07504	24.6838	0.1214
4.5742	0.07638	23.5767	0.1296
4.5292	0.07737	22.4935	0.1361
4.4838	0.08264	21.4764	0.1492
4.4453	0.09331	20.6256	0.1721
4.4101	0.1079	19.9013	0.2089
4.3755	0.1228	19.3619	0.2706
4.3469	0.1361	19.1153	0.3507
4.3149	0.1502	19.0283	0.4349
4.2694	0.163	19.0445	0.5054
4.216	0.1713	19.0847	0.5512
4.146	0.1773	18.9749	0.593
4.0563	0.185	18.7324	0.6354
3.9549	0.1947	18.3471	0.6866
3.8493	0.2013	17.8127	0.7348
3.7382	0.2054	17.1103	0.7667
3.6144	0.2101	16.3637	0.7904
3.495	0.2134	15.7314	0.8041
3.3883	0.2159	15.2598	0.8157
3.2925	0.2204	15.035	0.8408
3.2021	0.2224	15.073	0.8578
3.1255	0.222	15.4535	0.8768
3.0646	0.2261	16.0611	0.9389
3.0153	0.2349	16.7305	1.0455
2.974	0.2448	17.3902	1.1896
2.9381	0.2522	18.0249	1.3877
2.9092	0.2595	18.5427	1.673
2.8929	0.2722	18.865	2.0493
2.8855	0.2895	19.0193	2.5154
2.8818	0.3091	19.088	3.0876
2.8796	0.3322	19.0336	3.7509
2.8849	0.3589	18.983	4.542
2.897	0.3909	18.8897	5.5412
2.9154	0.4286	18.8469	6.7492
2.9319	0.4721	18.9269	8.0883
2.946	0.5172	19.0827	9.4337
2.9688	0.5618	19.3706	10.8301
2.9964	0.6043	19.6648	12.1898
3.026	0.6419	20.0551	13.4496
3.0568	0.6745	20.5796	14.5787
3.0897	0.7019	21.3386	15.43
3.1226	0.7227	22.368	16.0501
3.1536	0.737	23.6519	16.4048
3.1861	0.7488	25.33	16.5358
3.2174	0.7563	27.3466	16.4698
3.2453	0.7516	29.7121	16.1516
3.2587	0.7356	32.2498	15.6317
3.2558	0.7147	34.7841	14.9725
3.2367	0.6942	37.0704	14.2187
3.2081	0.677	39.0298	13.5163
3.1631	0.6583	40.2196	12.773
3.1041	0.6338	40.5481	11.8674
3.0292	0.6084	40.0676	10.9195
2.939	0.5848	38.6678	9.979
2.8436	0.5648	36.4018	9.0393
2.7438	0.5511	33.587	8.1913
2.6367	0.5452	30.3683	7.4617
2.5218	0.5373	26.9621	6.7915
2.4056	0.5272	23.5087	6.1874
2.3045	0.5213	20.3065	5.6463
2.2239	0.5203	17.5957	5.14
2.1554	0.5216	15.4246	4.702
2.0921	0.5203	13.7186	4.3354
2.0425	0.5142	12.4484	4.0016
2.0048	0.5079	11.5217	3.7578
1.9719	0.5041	10.8587	3.5885
1.9484	0.4985	10.5134	3.4421
1.9347	0.4956	10.4913	3.3492
1.9363	0.4933	10.8516	3.2805
1.9522	0.4869	11.6618	3.1813
1.9782	0.4789	12.9042	3.046
2.0187	0.4707	14.599	2.8995
2.0709	0.4608	16.7671	2.7437
2.1291	0.4481	19.355	2.5464
2.1893	0.4305	22.2828	2.3075
2.2393	0.4107	25.2288	2.068
2.2799	0.3896	28.17	1.8289
2.313	0.3659	30.916	1.5801
2.3382	0.3385	33.2389	1.3283
2.3538	0.3099	34.8862	1.0976
2.3553	0.2841	35.8809	0.9013
2.3458	0.2626	36.1956	0.7454
2.3346	0.2462	35.7576	0.6371
2.3155	0.2331	34.384	0.5624
2.2864	0.2237	32.1474	0.5191
2.2479	0.221	29.3154	0.5084
2.209	0.2238	26.2845	0.5387
2.1706	0.2298	23.2513	0.5993
2.1328	0.2387	20.4795	0.6742
2.096	0.2501	18.209	0.7521
2.056	0.258	16.4779	0.811
2.0106	0.2628	15.0919	0.8533
1.9691	0.266	14.1706	0.8858
1.9243	0.2644	13.3747	0.8796
1.88	0.2592	12.7927	0.837
1.8322	0.2504	12.1626	0.7817
1.7763	0.2402	11.4761	0.737
1.7191	0.2306	10.8184	0.693
1.6656	0.2182	10.1694	0.6335
1.6171	0.2023	9.542	0.5629
1.5697	0.1904	8.9138	0.5184
1.5311	0.1837	8.4724	0.5016
1.4974	0.1778	8.1692	0.4918
1.4637	0.1728	7.9652	0.5003
1.4394	0.1715	7.9194	0.5428
1.4203	0.1769	8.0027	0.6115
1.4051	0.1835	8.2079	0.676
1.3921	0.1907	8.4955	0.7493
1.38	0.2038	8.7566	0.8529
1.3688	0.2206	8.9736	0.9779
1.359	0.2393	9.1502	1.1113
1.3535	0.2592	9.2852	1.2582
1.3485	0.2802	9.3632	1.4226
1.3456	0.3041	9.3501	1.6273
1.3423	0.3312	9.3083	1.8898
1.3409	0.3597	9.2362	2.202
1.3446	0.3899	9.1456	2.5488
1.3512	0.4185	9.0139	2.8967
1.3646	0.4429	8.8979	3.2044
1.3836	0.463	8.8617	3.4555
1.4038	0.4769	8.861	3.6043
1.4226	0.4829	8.9213	3.6024
1.4469	0.4853	9.0713	3.5011
1.4747	0.4852	9.2791	3.3582
1.4986	0.483	9.4941	3.2271
1.5171	0.4817	9.6772	3.2204
1.5328	0.4855	9.7928	3.4002
1.5431	0.4915	9.7808	3.7507
1.5466	0.5008	9.6803	4.3156
1.5408	0.5137	9.4555	5.1206
1.5311	0.5296	9.1393	6.1225
1.5141	0.5463	8.6895	7.2204
1.4878	0.5594	8.2004	8.1898
1.4557	0.5659	7.729	8.8371
1.4189	0.568	7.2681	9.2287
1.3814	0.5638	6.8554	9.227
1.3394	0.5517	6.4258	8.7713
1.2874	0.5317	5.9639	7.9828
1.2315	0.5035	5.51	6.8988
1.1776	0.4703	5.0793	5.7539
1.1289	0.4379	4.6934	4.7431
1.0872	0.406	4.3863	3.8868
1.0511	0.3747	4.1444	3.1942
1.0167	0.3475	3.9259	2.6942
0.9795	0.3274	3.7353	2.3718
0.9436	0.3126	3.582	2.1703
0.909	0.3011	3.452	2.0662
0.877	0.2938	3.3421	2.0297
0.8502	0.2888	3.3012	2.0339
0.8249	0.2836	3.335	2.0468
0.8024	0.2789	3.4571	2.0343
0.7889	0.2813	3.6507	2.0241
0.7822	0.2905	3.8421	2.0351
0.774	0.2997	3.9885	2.0477
0.7596	0.3082	4.0845	2.0813
0.7421	0.3153	4.0641	2.11
0.7254	0.3205	3.8747	2.1185
