# Supplementary material for: Super-resolution imaging uncovers the nanoscopic segregation of polarity proteins in epithelia
Source: eLife. 2022 Nov 7;11:e62087. doi: 10.7554/eLife.62087 (PMC9674336; doi:10.7554/eLife.62087)
Supplement: Figure 1—source data 2. [file elife-62087-fig1-data2.zip › Figure 1/Human PALS1 ZO-1 AB sample 3.csv]

prob_prot	ref_prot	var_prob_prot	var_ref_prot
25.0023	4.0662	354.4127	16.161
25.0148	4.1117	351.3827	16.4821
25.0396	4.1584	348.7577	17.031
25.0778	4.1975	345.3851	17.6399
25.1264	4.2341	341.5815	18.288
25.163	4.27	337.739	18.7675
25.1909	4.2977	334.0517	19.1163
25.2278	4.3139	330.4933	19.1625
25.2708	4.3169	327.4765	18.9197
25.3103	4.3165	325.497	18.4791
25.3468	4.3149	323.9806	17.7673
25.3919	4.2993	322.6136	16.7322
25.4422	4.2751	321.6581	15.5627
25.4776	4.2385	321.1656	14.3488
25.4989	4.2013	320.7098	13.2351
25.5044	4.1676	319.642	12.3131
25.495	4.1315	318.4378	11.5892
25.4813	4.0903	317.4267	10.9783
25.4495	4.0466	315.7966	10.5094
25.3916	4.0065	313.3655	10.1732
25.3211	3.9728	310.9382	9.9922
25.2443	3.941	308.7148	9.8655
25.1366	3.9107	306.0968	9.7887
25.0094	3.8818	302.6557	9.7331
24.8838	3.8512	299.092	9.5828
24.7663	3.8336	295.7112	9.533
24.6465	3.8285	292.1727	9.3852
24.517	3.8333	288.342	9.2552
24.3854	3.8242	284.9494	9.0639
24.2693	3.8134	282.2373	8.8929
24.1747	3.8165	279.9745	8.7681
24.1044	3.8306	277.8978	8.6905
24.0561	3.8486	275.7965	8.7234
24.0156	3.8688	273.7511	8.7717
23.9869	3.8974	272.0742	8.8483
23.9845	3.9383	270.8273	9.0324
24.004	3.9812	269.7009	9.272
24.0372	4.0161	268.5033	9.4788
24.0805	4.0469	267.0569	9.5828
24.1346	4.0838	265.689	9.6238
24.198	4.1341	264.4522	9.5909
24.2693	4.1867	263.1609	9.55
24.3481	4.2249	261.7059	9.4923
24.4186	4.2433	259.9935	9.4036
24.4769	4.2555	258.355	9.2621
24.5357	4.2737	257.0535	9.074
24.5916	4.2951	255.8501	8.8577
24.6371	4.3135	254.4841	8.6498
24.6735	4.3218	252.9203	8.4712
24.6975	4.3244	251.2602	8.2834
24.7006	4.3278	249.4943	8.0982
24.6951	4.3317	247.6699	7.9724
24.6854	4.3286	245.8661	7.9044
24.6606	4.3235	244.0388	7.8291
24.6148	4.325	242.1598	7.7066
24.5596	4.3376	240.0879	7.6463
24.4982	4.3564	237.9198	7.6643
24.4318	4.3734	235.814	7.7034
24.3682	4.392	233.8835	7.7625
24.3023	4.4158	232.1021	7.8606
24.2383	4.4347	230.6094	7.9546
24.1811	4.4421	229.1027	8.0235
24.1285	4.4428	227.6978	8.1168
24.0868	4.4439	226.5616	8.3044
24.059	4.4503	225.6712	8.6117
24.042	4.464	224.7584	9.0029
24.0228	4.4878	223.6426	9.4883
24.0096	4.5154	222.7375	9.975
24.015	4.5454	222.3594	10.4258
24.0387	4.5739	222.2818	10.9523
24.0737	4.61	222.2789	11.6445
24.1233	4.6519	222.354	12.3375
24.186	4.6873	222.5846	12.9843
24.2579	4.7232	223.1258	13.641
24.3365	4.7665	223.9709	14.3049
24.4252	4.8086	224.9845	14.9144
24.5172	4.8457	226.06	15.5221
24.6088	4.8829	226.8591	16.1337
24.7022	4.9187	227.4283	16.6241
24.8052	4.953	228.1638	17.0368
24.9162	4.9883	229.292	17.3697
25.0312	5.024	230.6655	17.5377
25.1543	5.062	232.3468	17.5894
25.2834	5.0989	234.5517	17.6075
25.3932	5.1239	236.7608	17.4632
25.4813	5.1389	238.5981	17.1246
25.5572	5.157	240.6042	16.7015
25.6258	5.1708	242.6821	16.2169
25.6815	5.1719	244.5308	15.5955
25.7192	5.1721	246.1189	14.9698
25.74	5.1845	247.2453	14.4357
25.7552	5.1979	247.9351	13.9074
25.7497	5.2139	248.3848	13.4304
25.7078	5.2428	247.9292	13.1644
25.6461	5.281	246.7918	13.0159
25.5854	5.3196	245.5665	12.7773
25.5185	5.359	243.9023	12.6405
25.4295	5.4042	241.6923	12.7768
25.3362	5.4571	239.3735	13.0979
25.2561	5.5093	237.844	13.4301
25.1809	5.5632	236.9095	13.7354
25.1058	5.6176	236.5031	14.0672
25.0415	5.6684	236.2412	14.428
24.9947	5.7152	236.216	14.767
24.9522	5.752	236.8266	15.0911
24.9152	5.7909	237.8996	15.4492
24.8889	5.8383	238.9528	15.7365
24.8828	5.874	239.6066	15.826
24.8991	5.8982	240.3411	15.8248
24.9239	5.9172	241.3683	15.7704
24.9488	5.9377	242.6511	15.6983
24.978	5.9536	243.9897	15.5368
25.0128	5.9704	244.7953	15.4294
25.0491	5.9938	245.2279	15.4577
25.0828	6.0104	245.5368	15.4813
25.1258	6.0268	245.5787	15.5432
25.1709	6.0537	245.2845	15.6283
25.2135	6.0903	244.783	15.8291
25.2588	6.1324	243.8116	16.249
25.3082	6.1871	242.5095	17.0142
25.3627	6.2715	241.0999	18.1765
25.4156	6.3816	239.3472	19.8121
25.4677	6.5024	237.2869	21.9297
25.5268	6.6335	235.6024	24.6307
25.5836	6.7796	233.8696	28.0075
25.6411	6.9438	231.8403	32.1236
25.6998	7.1324	229.4956	37.0271
25.748	7.3472	226.9995	42.8648
25.7961	7.5899	224.9475	49.742
25.8602	7.8499	223.3935	57.6026
25.9308	8.1292	221.6052	66.559
26.0014	8.4391	219.6264	76.9107
26.0842	8.7918	217.9555	88.9259
26.1789	9.1785	216.6187	102.3681
26.2721	9.5814	214.8624	116.8405
26.3627	10.0063	213.0647	132.1509
26.4471	10.4615	211.6069	148.234
26.5463	10.9648	210.489	165.277
26.6707	11.5107	209.4994	183.0201
26.7943	12.0897	208.5693	201.1444
26.8981	12.7019	207.7278	219.6277
26.9975	13.3474	207.3089	238.4292
27.1108	14.0426	207.3997	257.3861
27.2338	14.7942	207.6762	276.428
27.3777	15.6017	208.1256	295.8672
27.541	16.4492	208.7119	315.5444
27.7097	17.35	209.2678	336.5021
27.8822	18.3099	210.2226	359.5512
28.0569	19.3392	211.5835	385.1612
28.248	20.4488	213.1504	413.5564
28.4578	21.6198	214.5072	444.1923
28.6836	22.8482	215.9461	477.2894
28.914	24.1352	217.9434	513.5894
29.158	25.4747	220.6124	553.0631
29.4102	26.8643	223.2127	594.3363
29.6718	28.3125	225.6044	635.8594
29.9546	29.8052	228.3497	677.0098
30.2651	31.34	231.5957	715.7242
30.5999	32.9086	234.9193	750.046
30.9619	34.5189	237.9935	780.2011
31.3575	36.1681	240.89	804.1047
31.7862	37.8452	243.5941	822.1469
32.2548	39.5352	246.3285	831.5312
32.7734	41.2617	249.3939	833.7838
33.3423	43.0239	253.3542	828.3401
33.9619	44.8132	258.2466	815.7217
34.6302	46.6497	263.9851	798.7825
35.3595	48.5495	270.2681	778.9442
36.1672	50.5229	277.1916	757.9472
37.0591	52.5699	284.7989	735.9829
38.0401	54.7031	293.6826	715.4371
39.1001	56.901	304.0874	699.7027
40.2732	59.1488	316.1343	690.6732
41.5658	61.4368	329.6203	689.6194
42.9821	63.7535	343.8684	697.0378
44.5288	66.0751	359.4818	713.4846
46.2186	68.3528	377.3365	738.6837
48.0513	70.5484	398.3161	771.7698
50.0087	72.5987	421.7861	811.0955
52.1089	74.4489	447.8488	855.8824
54.344	76.0542	477.379	902.5966
56.692	77.3294	510.662	946.9379
59.1462	78.2215	549.0274	985.8671
61.6863	78.6724	593.3357	1014.4696
64.258	78.6407	642.5477	1031.7174
66.8193	78.0863	697.5682	1033.3148
69.3282	76.9985	758.0052	1017.5292
71.7405	75.3871	821.0998	984.6994
73.9728	73.261	885.2916	934.6347
75.9797	70.6838	948.8046	872.366
77.6986	67.663	1007.4472	797.5114
79.0836	64.2864	1059.1462	715.2651
80.0707	60.6275	1099.5608	629.071
80.6359	56.7607	1128.4676	543.1995
80.7875	52.7687	1144.9624	461.4426
80.4858	48.7212	1146.6908	385.9545
79.7538	44.6788	1137.7921	318.1782
78.582	40.724	1115.7291	258.147
77.0413	36.9203	1084.3061	206.3057
75.1953	33.2982	1045.3743	163.4567
73.0797	29.8905	999.7258	128.9221
70.7542	26.7286	951.9524	101.7876
68.2661	23.85	901.9686	80.3834
65.6645	21.2233	850.9174	63.7294
63.0057	18.8553	799.8596	51.2607
60.3627	16.7395	749.1625	41.5149
57.8046	14.8764	700.026	34.067
55.3546	13.2297	653.3674	28.1317
53.0308	11.7926	610.587	23.5578
50.871	10.5622	572.4338	20.0324
48.8834	9.4719	538.3988	17.321
47.0841	8.5138	508.3566	15.2679
45.4643	7.6795	482.8079	13.4548
44.0232	6.9809	461.7276	11.9766
42.7526	6.3926	445.0355	10.85
41.6689	5.8945	432.6949	9.8893
40.7703	5.4779	423.3564	8.9832
40.0284	5.1361	416.9285	8.2175
39.4277	4.8783	413.9268	7.7246
38.9372	4.6769	413.1897	7.4421
38.5647	4.508	414.675	7.2839
38.3046	4.3626	417.9745	7.1965
38.1383	4.2484	422.6123	7.2021
38.0347	4.1672	428.637	7.3076
37.9618	4.1065	435.343	7.4553
37.9254	4.0635	442.7864	7.565
37.9254	4.026	450.9417	7.6951
37.9428	3.9926	458.9445	7.8391
37.9528	3.9646	466.3552	7.9863
37.9602	3.9338	473.3597	8.0826
37.9587	3.9011	479.3584	8.1646
37.9285	3.8749	484.0768	8.2625
37.8751	3.8488	488.1822	8.284
37.7903	3.8203	491.9089	8.2192
37.6559	3.7895	494.7055	8.036
37.4847	3.7546	496.2192	7.8685
37.2913	3.7137	497.3463	7.7448
37.0703	3.6705	498.5917	7.6818
36.8076	3.6254	499.3173	7.6816
36.5158	3.5792	499.5604	7.6986
36.1994	3.5269	499.645	7.7205
35.8704	3.4705	500.2835	7.7417
35.5389	3.4194	502.0621	7.7697
35.2116	3.3746	505.0013	7.7651
34.8951	3.3402	509.1698	7.7857
34.5743	3.3051	514.9422	7.8067
34.2448	3.266	522.4191	7.8118
33.9172	3.2273	531.2675	7.8353
33.6128	3.1928	541.741	7.8754
33.3163	3.1638	553.2363	7.9362
33.0013	3.1326	565.1986	7.9477
32.663	3.0896	577.8007	7.9436
32.3209	3.0347	590.7152	7.9926
31.9953	2.9844	603.365	8.1201
31.6698	2.9433	615.9984	8.307
31.331	2.9098	627.6747	8.4614
30.9856	2.8816	637.7451	8.5655
30.6441	2.8562	646.5008	8.6647
30.2989	2.8242	654.694	8.8183
29.9413	2.7893	661.5276	8.971
29.5731	2.7635	666.5724	9.1484
29.2022	2.7443	670.3902	9.3451
28.8353	2.7204	673.5315	9.4909
28.4721	2.6913	676.2864	9.5933
28.0989	2.6542	677.8536	9.6796
27.703	2.608	678.8812	9.7408
27.2924	2.5639	679.8152	9.8046
26.8964	2.528	680.885	9.9325
26.5186	2.4934	681.206	10.0108
26.14	2.4591	681.3057	10.0178
25.7556	2.4246	682.6084	10.0146
25.3765	2.3883	684.1572	10.0068
24.9961	2.3507	684.8236	9.993
24.6148	2.3141	683.9169	9.9578
24.241	2.2748	681.6709	9.8776
23.8731	2.2336	678.677	9.7788
23.5138	2.1896	675.2831	9.6525
23.1621	2.1379	670.6517	9.488
22.8108	2.0825	664.6101	9.2939
22.452	2.03	657.6624	9.0786
22.092	1.9802	649.817	8.8481
21.7369	1.9255	641.8208	8.6001
21.3804	1.8637	633.5299	8.2931
21.0361	1.7945	624.6932	7.9246
20.7088	1.7231	616.1119	7.5669
20.3916	1.6589	608.295	7.2454
20.0792	1.5973	600.7474	6.9481
19.7749	1.5293	593.4855	6.6428
19.485	1.465	588.1939	6.3589
19.2063	1.4118	584.5224	6.0981
18.9382	1.3582	581.1851	5.8184
18.6828	1.3002	578.753	5.4885
18.4483	1.2456	578.5628	5.171
18.2303	1.1988	580.7732	4.9145
18.0185	1.1627	584.1133	4.738
17.826	1.1355	588.5455	4.6175
17.6587	1.1136	593.6285	4.5262
17.4916	1.0924	598.9373	4.4641
17.3189	1.068	604.5476	4.3888
17.1591	1.0389	610.1222	4.289
17.0093	1.0095	615.2895	4.2045
16.858	0.9809	619.05	4.1133
16.7061	0.9554	621.6368	4.0326
16.5485	0.9296	622.5658	3.9499
16.379	0.9037	621.1662	3.8493
16.198	0.8831	617.4454	3.7676
16.0081	0.869	611.1535	3.7377
15.8054	0.8552	602.5077	3.7123
15.592	0.8411	591.3159	3.6576
15.3785	0.8262	577.799	3.5735
15.1614	0.8082	563.2394	3.4736
14.9179	0.7892	548.2142	3.362
14.6625	0.7763	532.8093	3.281
14.4239	0.7714	516.3733	3.241
14.2014	0.768	499.6234	3.222
13.9817	0.7639	483.6133	3.2106
13.7698	0.7586	468.5593	3.1771
13.5725	0.7524	453.4241	3.1338
13.376	0.7549	438.0867	3.1574
13.176	0.7606	423.7812	3.2243
12.9862	0.763	411.314	3.2833
12.811	0.7658	399.9422	3.3304
12.6478	0.7675	389.116	3.3566
12.4945	0.7684	379.2174	3.3927
12.3477	0.771	370.9549	3.443
12.2022	0.771	363.9314	3.4568
12.0595	0.7697	357.3113	3.4718
11.9274	0.7654	351.5886	3.4711
11.8089	0.7606	346.9335	3.4357
11.7022	0.7635	343.135	3.4141
11.6055	0.7682	340.0603	3.4188
11.517	0.7639	337.6622	3.3981
11.4396	0.754	336.4028	3.3465
11.3682	0.7442	336.1117	3.2965
11.2986	0.7308	336.027	3.2252
11.2275	0.7162	335.7452	3.1994
11.1518	0.7032	335.4504	3.2293
11.0726	0.6886	335.2643	3.28
10.9957	0.6714	335.0603	3.3111
10.923	0.656	334.7505	3.3271
10.8541	0.6435	334.7191	3.3477
10.7927	0.6402	335.1817	3.4392
10.7278	0.6415	334.9373	3.5483
10.6577	0.6399	333.8067	3.5726
10.5869	0.638	332.299	3.5405
10.5091	0.6336	330.132	3.4652
10.431	0.6292	327.7047	3.3974
10.3578	0.6198	324.7025	3.3099
10.2791	0.6091	321.2672	3.2254
10.1845	0.602	317.6322	3.1391
10.0776	0.5924	313.3464	3.0091
9.9702	0.5799	308.7114	2.8567
9.8642	0.5715	304.0106	2.7417
9.7572	0.5686	299.0566	2.6863
9.6476	0.5682	293.7806	2.654
9.5341	0.5619	287.7596	2.598
9.4174	0.5539	281.2549	2.5385
9.2928	0.5526	274.6021	2.5148
9.1611	0.5556	267.6073	2.5363
9.0182	0.5567	259.8159	2.5499
8.8673	0.5564	251.4583	2.5479
8.7126	0.5563	242.6527	2.5518
8.5519	0.5538	233.6393	2.5386
8.383	0.5482	224.4717	2.5026
8.1977	0.5417	214.7217	2.4684
8.0142	0.5358	204.8292	2.4332
7.8403	0.5281	195.1813	2.3959
7.6649	0.5166	185.5227	2.3398
7.4843	0.5042	175.4592	2.2711
7.3003	0.4879	165.0724	2.1777
7.1174	0.465	155.1263	2.045
6.9282	0.4355	145.4195	1.8831
6.7296	0.4007	135.5962	1.6964
6.5324	0.3673	125.813	1.5174
6.3482	0.3425	116.6686	1.3786
6.1743	0.3223	108.189	1.2351
6.005	0.299	100.0132	1.0403
5.8282	0.2724	92.0011	0.8406
5.651	0.2453	84.61	0.6689
5.4802	0.2193	78.0223	0.5116
5.3112	0.195	71.6989	0.3895
5.15	0.1739	65.701	0.3125
4.997	0.1555	60.351	0.2546
4.8507	0.1377	55.441	0.2003
4.7073	0.119	50.6986	0.1516
4.5701	0.09934	46.4337	0.1132
4.44	0.08409	42.7127	0.08679
4.3185	0.07225	39.3575	0.06814
4.2089	0.06221	36.3573	0.05403
4.1057	0.05336	33.6548	0.0435
4.0012	0.04664	31.0423	0.03792
3.8995	0.04035	28.5521	0.03354
3.803	0.03115	26.2635	0.02382
3.7096	0.01932	24.2931	0.0131
3.622	0.01122	22.6409	0.008535
3.5337	0.007759	21.0781	0.006229
3.4484	0.005759	19.5395	0.004651
3.3751	0.004947	18.137	0.004196
3.3082	0.004947	16.9124	0.003817
3.2363	0.004317	15.814	0.00281
3.1583	0.004	14.7511	0.002322
