# Supplementary material for: Super-resolution imaging uncovers the nanoscopic segregation of polarity proteins in epithelia
Source: eLife. 2022 Nov 7;11:e62087. doi: 10.7554/eLife.62087 (PMC9674336; doi:10.7554/eLife.62087)
Supplement: Figure 1—source data 2. [file elife-62087-fig1-data2.zip › Figure 1/Human PALS1 ZO-1 PL sample 1.csv]

prob_prot	ref_prot	var_prob_prot	var_ref_prot
28.9488	5.0366	351.6308	86.2143
28.94	5.0524	353.3384	90.1245
28.94	5.0832	353.793	94.2745
28.9418	5.1239	352.4716	97.7205
28.9388	5.1642	349.721	100.303
28.9407	5.2006	346.8104	101.6542
28.9631	5.2376	344.66	101.4458
28.9924	5.2803	343.6241	100.1714
29.0399	5.3258	344.0576	97.5924
29.125	5.371	347.4847	94.3564
29.2298	5.4127	354.3193	91.1862
29.3376	5.4452	363.4057	87.999
29.4331	5.4626	375.4462	84.987
29.5011	5.465	389.3356	82.2034
29.4914	5.4665	401.1711	79.8678
29.4286	5.4704	411.0775	77.8346
29.3371	5.4715	417.3315	76.222
29.2111	5.4694	418.6275	74.8377
29.08	5.4712	415.9988	73.9667
28.9393	5.4688	409.607	73.1404
28.8071	5.4603	399.6079	72.6756
28.6886	5.436	388.9658	72.2328
28.6016	5.3995	379.5986	72.068
28.5244	5.3572	370.2709	72.0292
28.4918	5.32	362.0985	71.9851
28.4928	5.2813	354.9431	71.9785
28.4925	5.2516	348.6621	71.8376
28.494	5.2266	345.1742	71.7705
28.5151	5.1962	344.3491	71.7605
28.5531	5.1692	345.4636	71.9815
28.5758	5.1488	347.7336	71.9383
28.5931	5.1312	351.2873	71.4369
28.5882	5.1244	353.7031	71.2871
28.5373	5.1205	354.1963	70.5886
28.4659	5.1144	353.5098	69.5951
28.3819	5.0908	351.514	68.6147
28.2937	5.0666	348.4073	67.4681
28.1968	5.0453	344.2677	66.2897
28.0869	5.0142	339.0261	65.3007
27.989	4.9736	333.0719	64.8226
27.8856	4.9324	327.4127	65.0174
27.7979	4.8907	321.399	65.5512
27.7183	4.852	314.844	66.6959
27.6606	4.823	309.934	68.1441
27.6224	4.8059	307.6766	69.996
27.5822	4.7982	306.1196	72.4792
27.549	4.7979	304.1493	75.443
27.5276	4.8031	303.2937	78.1755
27.4964	4.8364	301.6426	81.1847
27.4538	4.8784	299.6032	83.9541
27.41	4.9082	299.5143	86.1587
27.3798	4.9264	300.5913	87.2229
27.3317	4.9364	302.1529	87.2095
27.2804	4.9371	303.9163	86.5366
27.2139	4.9196	305.0078	84.8985
27.1288	4.9031	304.4136	83.5211
27.0486	4.8819	302.9115	82.9635
26.969	4.8522	299.5508	83.6855
26.8836	4.8214	295.9305	85.971
26.7993	4.7925	292.7146	88.8772
26.7273	4.7629	288.9093	92.1252
26.6733	4.7351	286.3927	95.6763
26.6261	4.6937	284.7748	98.2521
26.5748	4.6628	282.1431	100.3178
26.5308	4.6377	280.4536	101.8885
26.5009	4.6233	280.5096	103.7204
26.4849	4.6247	281.5236	106.5707
26.4796	4.6326	284.1416	110.2273
26.4726	4.6547	287.7353	115.7012
26.4709	4.7057	291.0802	124.6197
26.4562	4.7706	294.3162	137.1449
26.4287	4.8402	296.7182	151.9986
26.3786	4.9028	297.1262	167.8769
26.3109	4.966	296.4876	183.2779
26.2352	5.0272	294.7007	198.0009
26.1444	5.0531	292.5663	206.6022
26.0445	5.0526	290.5396	208.2906
25.962	5.0439	288.8199	204.0102
25.8961	5.0325	287.9783	193.4106
25.8488	5.0105	286.4418	179.9489
25.8233	4.9694	284.3562	165.6952
25.8232	4.9195	282.8665	151.4225
25.828	4.864	281.524	137.6827
25.8595	4.825	280.8167	125.9718
25.9075	4.7918	282.6052	115.463
25.9648	4.7555	287.2747	106.5762
26.0343	4.7141	292.5896	99.1553
26.0858	4.6698	297.1354	92.6699
26.1323	4.6293	300.9522	87.8753
26.1625	4.5886	302.0272	84.0814
26.1832	4.5445	301.358	81.5242
26.2106	4.5006	299.7509	79.602
26.2287	4.4769	296.1968	79.1008
26.2362	4.4725	291.8022	79.62
26.2475	4.481	286.4461	80.455
26.2604	4.5027	280.9785	81.3787
26.2686	4.5332	275.8973	82.6532
26.2779	4.5695	271.6271	84.1235
26.2775	4.6178	268.2739	84.8132
26.2796	4.663	265.744	85.9586
26.2895	4.6996	263.5291	87.258
26.2876	4.7315	261.5661	88.1146
26.2781	4.7702	260.0025	90.0923
26.2516	4.816	258.5748	92.9935
26.2252	4.8779	258.7297	96.5305
26.1921	4.9502	259.5013	101.3216
26.1469	5.0255	259.8709	107.0773
26.1121	5.0916	261.4165	112.9498
26.1102	5.1484	263.7615	118.5441
26.1392	5.1931	266.2746	124.0567
26.2007	5.2286	270.5672	129.3408
26.2735	5.2516	275.8208	134.0373
26.3433	5.2623	279.4523	138.3014
26.3891	5.2721	283.4487	143.0485
26.3839	5.2855	285.9595	148.4584
26.3326	5.3069	286.0804	153.6681
26.2234	5.3325	283.7624	159.1203
26.0486	5.3554	277.8303	164.6176
25.8327	5.379	269.4381	169.5579
25.5973	5.3978	260.6524	174.4339
25.3718	5.4226	251.2399	179.6093
25.1715	5.4552	242.5155	184.2171
25.0007	5.4852	235.6081	188.465
24.8795	5.5247	230.5624	193.3081
24.8155	5.5803	228.0093	197.269
24.8125	5.6534	228.5629	201.0334
24.8546	5.7347	231.2801	203.6112
24.9489	5.8083	236.9162	204.614
25.0814	5.8755	244.672	204.5099
25.2052	5.9197	251.1125	203.4173
25.3346	5.9662	258.2567	203.1267
25.4322	6.031	264.7591	204.4155
25.5005	6.1126	269.6403	207.8029
25.5486	6.2042	274.7134	213.1895
25.5808	6.3109	279.4307	221.0695
25.577	6.4234	282.7649	230.5379
25.5341	6.5258	285.6459	240.0232
25.4574	6.616	287.5942	248.4287
25.3489	6.69	287.7557	254.7298
25.2519	6.7644	289.1524	260.0215
25.1836	6.8256	292.0556	263.8682
25.1367	6.877	294.9188	266.9345
25.1295	6.9463	300.3302	270.8499
25.1569	7.0402	307.8462	276.211
25.2143	7.1483	316.7266	283.3526
25.3005	7.2567	326.5796	291.585
25.4534	7.3682	336.7153	300.4632
25.6614	7.4975	347.7676	310.6408
25.897	7.6295	358.9774	321.2368
26.165	7.7691	369.5276	332.8401
26.4455	7.9217	377.5985	345.3592
26.7209	8.0812	380.9474	359.173
27.0176	8.2593	380.8028	375.6268
27.3295	8.4407	379.8358	391.6539
27.6271	8.6186	377.2749	406.5232
27.9054	8.8	372.9617	420.9325
28.1745	8.9641	368.9901	432.7188
28.4488	9.1104	366.9017	437.3466
28.7392	9.225	369.0891	435.9436
29.0398	9.342	375.4173	434.5066
29.3578	9.4834	385.2249	432.6974
29.7135	9.6457	399.8236	429.7004
30.0721	9.8218	417.0638	429.6467
30.4316	10.0101	434.7297	433.3464
30.8158	10.2177	451.4762	437.906
31.2221	10.4459	469.508	440.6373
31.6988	10.6918	488.9408	441.6373
32.2623	10.9483	508.4386	442.0417
32.941	11.2056	531.0348	438.6675
33.7902	11.4833	553.4165	431.827
34.8248	11.8094	578.5023	424.9517
36.0629	12.1984	612.6623	419.5221
37.582	12.6526	658.1561	414.9114
39.304	13.1734	719.5928	411.863
41.1935	13.7793	796.3425	410.203
43.3217	14.5362	883.3914	408.9647
45.5706	15.4154	983.6358	406.7281
47.8437	16.44	1087.6003	405.6765
50.043	17.7049	1166.6664	405.9105
52.1267	19.1889	1236.0561	408.9208
54.0794	20.949	1296.4909	415.461
55.7788	23.1035	1334.4089	426.8981
57.3066	25.5764	1369.167	443.5047
58.6447	28.5635	1397.1469	463.9491
59.7125	32.1654	1414.7797	487.3342
60.6185	36.314	1433.5868	517.2313
61.4432	41.2306	1455.0304	551.7192
62.2904	47.0411	1490.1901	591.2416
63.1153	53.5716	1539.8815	646.8547
63.906	61.1691	1579.9662	718.616
64.8203	69.8235	1626.1965	822.0244
65.7657	79.2108	1678.8551	976.2771
66.6572	89.615	1703.4735	1196.0126
67.5592	100.6498	1714.506	1508.0999
68.4827	111.9619	1738.8327	1913.9427
69.4232	123.1454	1752.5778	2401.5702
70.2949	133.6888	1768.5806	2938.5467
71.1005	143.1539	1804.5845	3479.7517
71.744	150.1172	1831.0847	3916.0047
72.146	154.7137	1853.1816	4212.4187
72.3135	156.8418	1868.6919	4337.5988
72.146	154.7137	1853.1816	4212.4187
71.744	150.1172	1831.0847	3916.0047
71.1005	143.1539	1804.5845	3479.7517
70.2949	133.6888	1768.5806	2938.5467
69.4232	123.1454	1752.5778	2401.5702
68.4827	111.9619	1738.8327	1913.9427
67.5592	100.6498	1714.506	1508.0999
66.6572	89.615	1703.4735	1196.0126
65.7657	79.2108	1678.8551	976.2771
64.8203	69.8235	1626.1965	822.0244
63.906	61.1691	1579.9662	718.616
63.1153	53.5716	1539.8815	646.8547
62.2904	47.0411	1490.1901	591.2416
61.4432	41.2306	1455.0304	551.7192
60.6185	36.314	1433.5868	517.2313
59.7125	32.1654	1414.7797	487.3342
58.6447	28.5635	1397.1469	463.9491
57.3066	25.5764	1369.167	443.5047
55.7788	23.1035	1334.4089	426.8981
54.0794	20.949	1296.4909	415.461
52.1267	19.1889	1236.0561	408.9208
50.043	17.7049	1166.6664	405.9105
47.8437	16.44	1087.6003	405.6765
45.5706	15.4154	983.6358	406.7281
43.3217	14.5362	883.3914	408.9647
41.1935	13.7793	796.3425	410.203
39.304	13.1734	719.5928	411.863
37.582	12.6526	658.1561	414.9114
36.0629	12.1984	612.6623	419.5221
34.8248	11.8094	578.5023	424.9517
33.7902	11.4833	553.4165	431.827
32.941	11.2056	531.0348	438.6675
32.2623	10.9483	508.4386	442.0417
31.6988	10.6918	488.9408	441.6373
31.2221	10.4459	469.508	440.6373
30.8158	10.2177	451.4762	437.906
30.4316	10.0101	434.7297	433.3464
30.0721	9.8218	417.0638	429.6467
29.7135	9.6457	399.8236	429.7004
29.3578	9.4834	385.2249	432.6974
29.0398	9.342	375.4173	434.5066
28.7392	9.225	369.0891	435.9436
28.4488	9.1104	366.9017	437.3466
28.1745	8.9641	368.9901	432.7188
27.9054	8.8	372.9617	420.9325
27.6271	8.6186	377.2749	406.5232
27.3295	8.4407	379.8358	391.6539
27.0176	8.2593	380.8028	375.6268
26.7209	8.0812	380.9474	359.173
26.4455	7.9217	377.5985	345.3592
26.165	7.7691	369.5276	332.8401
25.897	7.6295	358.9774	321.2368
25.6614	7.4975	347.7676	310.6408
25.4534	7.3682	336.7153	300.4632
25.3005	7.2567	326.5796	291.585
25.2143	7.1483	316.7266	283.3526
25.1569	7.0402	307.8462	276.211
25.1295	6.9463	300.3302	270.8499
25.1367	6.877	294.9188	266.9345
25.1836	6.8256	292.0556	263.8682
25.2519	6.7644	289.1524	260.0215
25.3489	6.69	287.7557	254.7298
25.4574	6.616	287.5942	248.4287
25.5341	6.5258	285.6459	240.0232
25.577	6.4234	282.7649	230.5379
25.5808	6.3109	279.4307	221.0695
25.5486	6.2042	274.7134	213.1895
25.5005	6.1126	269.6403	207.8029
25.4322	6.031	264.7591	204.4155
25.3346	5.9662	258.2567	203.1267
25.2052	5.9197	251.1125	203.4173
25.0814	5.8755	244.672	204.5099
24.9489	5.8083	236.9162	204.614
24.8546	5.7347	231.2801	203.6112
24.8125	5.6534	228.5629	201.0334
24.8155	5.5803	228.0093	197.269
24.8795	5.5247	230.5624	193.3081
25.0007	5.4852	235.6081	188.465
25.1715	5.4552	242.5155	184.2171
25.3718	5.4226	251.2399	179.6093
25.5973	5.3978	260.6524	174.4339
25.8327	5.379	269.4381	169.5579
26.0486	5.3554	277.8303	164.6176
26.2234	5.3325	283.7624	159.1203
26.3326	5.3069	286.0804	153.6681
26.3839	5.2855	285.9595	148.4584
26.3891	5.2721	283.4487	143.0485
26.3433	5.2623	279.4523	138.3014
26.2735	5.2516	275.8208	134.0373
26.2007	5.2286	270.5672	129.3408
26.1392	5.1931	266.2746	124.0567
26.1102	5.1484	263.7615	118.5441
26.1121	5.0916	261.4165	112.9498
26.1469	5.0255	259.8709	107.0773
26.1921	4.9502	259.5013	101.3216
26.2252	4.8779	258.7297	96.5305
26.2516	4.816	258.5748	92.9935
26.2781	4.7702	260.0025	90.0923
26.2876	4.7315	261.5661	88.1146
26.2895	4.6996	263.5291	87.258
26.2796	4.663	265.744	85.9586
26.2775	4.6178	268.2739	84.8132
26.2779	4.5695	271.6271	84.1235
26.2686	4.5332	275.8973	82.6532
26.2604	4.5027	280.9785	81.3787
26.2475	4.481	286.4461	80.455
26.2362	4.4725	291.8022	79.62
26.2287	4.4769	296.1968	79.1008
26.2106	4.5006	299.7509	79.602
26.1832	4.5445	301.358	81.5242
26.1625	4.5886	302.0272	84.0814
26.1323	4.6293	300.9522	87.8753
26.0858	4.6698	297.1354	92.6699
26.0343	4.7141	292.5896	99.1553
25.9648	4.7555	287.2747	106.5762
25.9075	4.7918	282.6052	115.463
25.8595	4.825	280.8167	125.9718
25.828	4.864	281.524	137.6827
25.8232	4.9195	282.8665	151.4225
25.8233	4.9694	284.3562	165.6952
25.8488	5.0105	286.4418	179.9489
25.8961	5.0325	287.9783	193.4106
25.962	5.0439	288.8199	204.0102
26.0445	5.0526	290.5396	208.2906
26.1444	5.0531	292.5663	206.6022
26.2352	5.0272	294.7007	198.0009
26.3109	4.966	296.4876	183.2779
26.3786	4.9028	297.1262	167.8769
26.4287	4.8402	296.7182	151.9986
26.4562	4.7706	294.3162	137.1449
26.4709	4.7057	291.0802	124.6197
26.4726	4.6547	287.7353	115.7012
26.4796	4.6326	284.1416	110.2273
26.4849	4.6247	281.5236	106.5707
26.5009	4.6233	280.5096	103.7204
26.5308	4.6377	280.4536	101.8885
26.5748	4.6628	282.1431	100.3178
26.6261	4.6937	284.7748	98.2521
26.6733	4.7351	286.3927	95.6763
26.7273	4.7629	288.9093	92.1252
26.7993	4.7925	292.7146	88.8772
26.8836	4.8214	295.9305	85.971
26.969	4.8522	299.5508	83.6855
27.0486	4.8819	302.9115	82.9635
27.1288	4.9031	304.4136	83.5211
27.2139	4.9196	305.0078	84.8985
27.2804	4.9371	303.9163	86.5366
27.3317	4.9364	302.1529	87.2095
27.3798	4.9264	300.5913	87.2229
27.41	4.9082	299.5143	86.1587
27.4538	4.8784	299.6032	83.9541
27.4964	4.8364	301.6426	81.1847
27.5276	4.8031	303.2937	78.1755
27.549	4.7979	304.1493	75.443
27.5822	4.7982	306.1196	72.4792
27.6224	4.8059	307.6766	69.996
27.6606	4.823	309.934	68.1441
27.7183	4.852	314.844	66.6959
27.7979	4.8907	321.399	65.5512
27.8856	4.9324	327.4127	65.0174
27.989	4.9736	333.0719	64.8226
28.0869	5.0142	339.0261	65.3007
28.1968	5.0453	344.2677	66.2897
28.2937	5.0666	348.4073	67.4681
28.3819	5.0908	351.514	68.6147
28.4659	5.1144	353.5098	69.5951
28.5373	5.1205	354.1963	70.5886
28.5882	5.1244	353.7031	71.2871
28.5931	5.1312	351.2873	71.4369
28.5758	5.1488	347.7336	71.9383
28.5531	5.1692	345.4636	71.9815
28.5151	5.1962	344.3491	71.7605
28.494	5.2266	345.1742	71.7705
28.4925	5.2516	348.6621	71.8376
28.4928	5.2813	354.9431	71.9785
28.4918	5.32	362.0985	71.9851
28.5244	5.3572	370.2709	72.0292
28.6016	5.3995	379.5986	72.068
28.6886	5.436	388.9658	72.2328
28.8071	5.4603	399.6079	72.6756
28.9393	5.4688	409.607	73.1404
29.08	5.4712	415.9988	73.9667
29.2111	5.4694	418.6275	74.8377
29.3371	5.4715	417.3315	76.222
29.4286	5.4704	411.0775	77.8346
29.4914	5.4665	401.1711	79.8678
29.5011	5.465	389.3356	82.2034
29.4331	5.4626	375.4462	84.987
29.3376	5.4452	363.4057	87.999
29.2298	5.4127	354.3193	91.1862
29.125	5.371	347.4847	94.3564
29.0399	5.3258	344.0576	97.5924
28.9924	5.2803	343.6241	100.1714
28.9631	5.2376	344.66	101.4458
28.9407	5.2006	346.8104	101.6542
28.9388	5.1642	349.721	100.303
28.9418	5.1239	352.4716	97.7205
28.94	5.0832	353.793	94.2745
28.94	5.0524	353.3384	90.1245
28.9488	5.0366	351.6308	86.2143
