# Supplementary material for: Super-resolution imaging uncovers the nanoscopic segregation of polarity proteins in epithelia
Source: eLife. 2022 Nov 7;11:e62087. doi: 10.7554/eLife.62087 (PMC9674336; doi:10.7554/eLife.62087)
Supplement: Figure 1—source data 2. [file elife-62087-fig1-data2.zip › Figure 1/Human PALS1 ZO-1 PL sample 2.csv]

prob_prot	ref_prot	var_prob_prot	var_ref_prot
7.9519	0.653	80.9325	6.8665
8.0177	0.6591	83.1213	6.8931
8.0905	0.6663	85.7133	7.0358
8.1655	0.6785	88.7522	7.3795
8.2354	0.6905	91.9916	7.8644
8.3055	0.7042	95.3654	8.4327
8.3806	0.7209	98.8383	9.1033
8.4609	0.7353	102.0231	9.6633
8.5335	0.7456	105.1622	10.0432
8.5912	0.7549	107.4337	10.2871
8.6363	0.7631	109.2392	10.3139
8.6737	0.7705	110.828	10.1991
8.6999	0.7723	111.4867	9.8606
8.7236	0.7685	112.028	9.4503
8.7362	0.7647	111.2394	9.0455
8.7475	0.7608	110.0357	8.6425
8.758	0.7586	108.4455	8.2862
8.7698	0.7596	105.9663	7.9587
8.7765	0.7599	103.2399	7.7016
8.7788	0.7595	100.4496	7.4954
8.7746	0.7644	97.8502	7.4613
8.7729	0.7746	95.2154	7.5825
8.7771	0.7814	93.0694	7.8689
8.7788	0.7849	91.4424	8.2573
8.7784	0.7908	90.1163	8.7347
8.7816	0.7969	89.3231	9.2369
8.7871	0.7978	88.8657	9.6687
8.7902	0.7965	88.696	10.0224
8.8023	0.7971	88.9107	10.2583
8.8192	0.7995	89.4869	10.4354
8.8317	0.7962	90.1742	10.4405
8.8416	0.7893	90.7823	10.405
8.8511	0.7839	91.4723	10.3413
8.861	0.7801	91.9226	10.2079
8.8755	0.7774	92.1487	10.1318
8.8889	0.7733	92.174	10.0677
8.902	0.7693	92.0055	10.0997
8.9146	0.7654	91.7166	10.0937
8.9249	0.7653	91.6165	10.209
8.9362	0.7715	91.7429	10.5287
8.96	0.7786	92.1884	10.9382
8.9938	0.784	92.9603	11.3982
9.0344	0.7894	94.3129	11.9821
9.0753	0.7968	96.1177	12.589
9.1216	0.8021	98.5643	13.0264
9.1807	0.8052	101.5617	13.2236
9.2509	0.8078	104.6815	13.19
9.3219	0.8073	108.0793	12.946
9.3971	0.8029	111.788	12.5153
9.4712	0.7949	115.2521	11.9018
9.5389	0.7884	118.2724	11.4122
9.6043	0.785	121.0944	11.0005
9.659	0.7846	123.3176	10.7236
9.6929	0.7888	124.7741	10.6325
9.7114	0.7961	125.7881	10.6959
9.7157	0.8027	125.8171	10.901
9.7094	0.8071	125.3033	11.0926
9.6878	0.8112	123.9276	11.32
9.6497	0.8147	121.5751	11.5211
9.6107	0.8158	119.124	11.5492
9.5591	0.8163	116.2591	11.5498
9.5098	0.8113	113.524	11.4603
9.464	0.8026	111.1298	11.2799
9.4239	0.794	109.2228	11.0766
9.3892	0.786	107.6532	10.9453
9.3605	0.7791	106.4737	10.9115
9.3525	0.7736	105.7785	10.9021
9.3587	0.7708	105.5773	10.8912
9.3694	0.7719	105.2377	11.0935
9.3914	0.773	105.1564	11.3599
9.4198	0.7719	104.6727	11.6566
9.4709	0.7746	104.1779	12.0376
9.5476	0.7839	103.8748	12.6089
9.6536	0.7946	104.384	13.3346
9.7624	0.8028	104.9271	13.8976
9.8573	0.8128	104.5297	14.7649
9.9478	0.8251	104.414	15.8286
10.0305	0.8352	103.7975	16.6763
10.1134	0.8442	103.8029	17.6451
10.1879	0.8523	104.0873	18.5453
10.2547	0.8618	104.8826	19.2597
10.322	0.8709	106.5199	19.6676
10.3852	0.8805	108.7622	19.7338
10.4516	0.8882	111.4949	19.7276
10.5355	0.8928	115.2431	19.5173
10.6325	0.8921	119.4215	18.7374
10.7362	0.8928	124.1404	17.8719
10.8328	0.8941	128.543	16.9412
10.9118	0.8908	131.4619	15.7407
10.9861	0.8861	133.9935	14.585
11.059	0.8779	136.2322	13.34
11.1232	0.8713	137.7247	12.1622
11.1796	0.8651	138.8191	11.0597
11.2324	0.8598	139.7037	10.2021
11.2747	0.8547	140.0912	9.6144
11.3004	0.8468	140.1624	9.2549
11.3051	0.8397	139.8905	9.1781
11.2923	0.8337	138.8224	9.2924
11.2784	0.8289	137.4616	9.5266
11.2644	0.8202	135.8207	9.8235
11.2397	0.8093	133.6497	9.9521
11.207	0.8025	131.543	10.1423
11.1677	0.7948	128.9617	10.1108
11.1346	0.7891	126.5365	10.1161
11.1146	0.7839	124.3011	9.954
11.0944	0.7805	122.3663	9.8044
11.0807	0.7826	120.8311	9.7778
11.0721	0.7903	119.4916	9.9018
11.0747	0.8017	118.4181	10.4567
11.0802	0.8155	117.1659	11.3424
11.0927	0.8413	115.6312	13.0677
11.1143	0.8758	113.9785	15.33
11.1341	0.9149	112.3762	18.2635
11.1553	0.9573	110.445	21.737
11.1897	1.0016	108.9984	25.8227
11.224	1.0473	108.0053	30.365
11.2596	1.0904	107.5383	34.7384
11.298	1.1316	107.6264	39.1169
11.3413	1.1718	108.0816	43.1715
11.383	1.2063	109.0107	46.246
11.4174	1.2369	109.5855	48.8465
11.4529	1.2562	110.0323	49.6032
11.4745	1.2713	110.0443	50.0488
11.476	1.2797	109.7466	48.8872
11.4664	1.29	108.9756	47.6889
11.4497	1.2917	108.1904	45.532
11.4159	1.2842	107.4912	43.4302
11.3712	1.2714	106.9895	41.3544
11.3227	1.2552	107.0546	39.4119
11.2731	1.2374	107.356	37.7028
11.2243	1.2158	108.0213	36.0918
11.1897	1.186	109.0911	34.4788
11.1739	1.1533	110.6185	33.0251
11.1727	1.1177	112.5115	31.0705
11.1858	1.0825	114.6834	29.0961
11.222	1.0442	117.0793	27.0058
11.2763	1.0074	119.5765	25.055
11.3427	0.9696	122.3967	23.2861
11.4126	0.9353	125.2796	21.7274
11.4899	0.9042	128.2315	20.5592
11.563	0.8793	130.87	19.7825
11.6319	0.863	132.9617	19.4483
11.6995	0.8504	134.5409	19.4217
11.7666	0.8414	135.8633	19.6658
11.8194	0.8381	136.531	20.0624
11.8601	0.8425	136.6751	20.6793
11.8932	0.8508	136.4072	21.3927
11.9203	0.8647	135.8259	22.3572
11.9365	0.8815	135.2007	23.3925
11.9313	0.9039	134.5656	24.7318
11.8977	0.9284	134.0805	26.0895
11.8306	0.9561	133.4239	27.6872
11.7535	0.9838	132.8814	29.5632
11.6545	1.0137	131.8042	31.7447
11.5314	1.0495	130.4626	34.3308
11.3835	1.0917	128.7312	37.1801
11.2053	1.1374	126.1824	40.203
11.0234	1.1853	123.8021	43.7397
10.839	1.234	121.2029	47.2004
10.6632	1.2907	118.7249	51.2376
10.4986	1.3499	116.6302	54.7686
10.3494	1.4122	115.4869	58.6145
10.2204	1.4738	115.7324	61.798
10.1217	1.5412	117.4824	64.7713
10.0853	1.6097	121.1645	67.2751
10.1045	1.6752	126.5624	69.0618
10.1791	1.7405	133.7749	70.1007
10.3336	1.8071	142.8133	70.2965
10.5755	1.8751	152.6326	69.9379
10.9196	1.9394	163.6399	68.5735
11.3846	1.9981	174.3514	66.6215
11.9799	2.0515	184.9759	63.9353
12.7273	2.1001	194.8791	60.7886
13.6683	2.1442	204.1729	57.2349
14.8436	2.1914	213.5739	53.6964
16.2569	2.2401	223.1954	50.2275
17.9879	2.2952	236.1132	46.8042
20.0857	2.3751	253.5324	43.7344
22.5871	2.4835	278.8166	40.8162
25.5621	2.6435	314.9847	38.4284
28.9995	2.8704	365.9028	36.6497
32.9572	3.2121	436.35	35.4632
37.3351	3.701	528.2344	35.1761
42.1651	4.4234	645.4384	36.0815
47.3294	5.4017	788.5389	38.3939
52.7405	6.7452	954.5525	42.7605
58.2815	8.5363	1141.9295	50.0723
63.7545	10.878	1339.0985	61.9294
69.0235	13.9972	1538.831	81.7149
73.9921	17.8723	1732.3448	112.7372
78.4684	22.886	1902.8709	165.0216
82.4733	28.8297	2055.9867	245.9224
85.7811	36.0278	2173.4877	374.098
88.5241	44.1221	2266.3444	560.3324
90.6101	53.0301	2323.9507	817.7165
92.1674	62.3252	2358.0231	1149.4464
93.2565	71.3232	2368.2634	1534.4572
93.9453	79.3737	2365.3045	1933.4669
94.3715	85.9085	2357.6375	2296.6433
94.568	89.8913	2349.1425	2529.6757
94.6394	91.6258	2347.4531	2633.7512
94.568	89.8913	2349.1425	2529.6757
94.3715	85.9085	2357.6375	2296.6433
93.9453	79.3737	2365.3045	1933.4669
93.2565	71.3232	2368.2634	1534.4572
92.1674	62.3252	2358.0231	1149.4464
90.6101	53.0301	2323.9507	817.7165
88.5241	44.1221	2266.3444	560.3324
85.7811	36.0278	2173.4877	374.098
82.4733	28.8297	2055.9867	245.9224
78.4684	22.886	1902.8709	165.0216
73.9921	17.8723	1732.3448	112.7372
69.0235	13.9972	1538.831	81.7149
63.7545	10.878	1339.0985	61.9294
58.2815	8.5363	1141.9295	50.0723
52.7405	6.7452	954.5525	42.7605
47.3294	5.4017	788.5389	38.3939
42.1651	4.4234	645.4384	36.0815
37.3351	3.701	528.2344	35.1761
32.9572	3.2121	436.35	35.4632
28.9995	2.8704	365.9028	36.6497
25.5621	2.6435	314.9847	38.4284
22.5871	2.4835	278.8166	40.8162
20.0857	2.3751	253.5324	43.7344
17.9879	2.2952	236.1132	46.8042
16.2569	2.2401	223.1954	50.2275
14.8436	2.1914	213.5739	53.6964
13.6683	2.1442	204.1729	57.2349
12.7273	2.1001	194.8791	60.7886
11.9799	2.0515	184.9759	63.9353
11.3846	1.9981	174.3514	66.6215
10.9196	1.9394	163.6399	68.5735
10.5755	1.8751	152.6326	69.9379
10.3336	1.8071	142.8133	70.2965
10.1791	1.7405	133.7749	70.1007
10.1045	1.6752	126.5624	69.0618
10.0853	1.6097	121.1645	67.2751
10.1217	1.5412	117.4824	64.7713
10.2204	1.4738	115.7324	61.798
10.3494	1.4122	115.4869	58.6145
10.4986	1.3499	116.6302	54.7686
10.6632	1.2907	118.7249	51.2376
10.839	1.234	121.2029	47.2004
11.0234	1.1853	123.8021	43.7397
11.2053	1.1374	126.1824	40.203
11.3835	1.0917	128.7312	37.1801
11.5314	1.0495	130.4626	34.3308
11.6545	1.0137	131.8042	31.7447
11.7535	0.9838	132.8814	29.5632
11.8306	0.9561	133.4239	27.6872
11.8977	0.9284	134.0805	26.0895
11.9313	0.9039	134.5656	24.7318
11.9365	0.8815	135.2007	23.3925
11.9203	0.8647	135.8259	22.3572
11.8932	0.8508	136.4072	21.3927
11.8601	0.8425	136.6751	20.6793
11.8194	0.8381	136.531	20.0624
11.7666	0.8414	135.8633	19.6658
11.6995	0.8504	134.5409	19.4217
11.6319	0.863	132.9617	19.4483
11.563	0.8793	130.87	19.7825
11.4899	0.9042	128.2315	20.5592
11.4126	0.9353	125.2796	21.7274
11.3427	0.9696	122.3967	23.2861
11.2763	1.0074	119.5765	25.055
11.222	1.0442	117.0793	27.0058
11.1858	1.0825	114.6834	29.0961
11.1727	1.1177	112.5115	31.0705
11.1739	1.1533	110.6185	33.0251
11.1897	1.186	109.0911	34.4788
11.2243	1.2158	108.0213	36.0918
11.2731	1.2374	107.356	37.7028
11.3227	1.2552	107.0546	39.4119
11.3712	1.2714	106.9895	41.3544
11.4159	1.2842	107.4912	43.4302
11.4497	1.2917	108.1904	45.532
11.4664	1.29	108.9756	47.6889
11.476	1.2797	109.7466	48.8872
11.4745	1.2713	110.0443	50.0488
11.4529	1.2562	110.0323	49.6032
11.4174	1.2369	109.5855	48.8465
11.383	1.2063	109.0107	46.246
11.3413	1.1718	108.0816	43.1715
11.298	1.1316	107.6264	39.1169
11.2596	1.0904	107.5383	34.7384
11.224	1.0473	108.0053	30.365
11.1897	1.0016	108.9984	25.8227
11.1553	0.9573	110.445	21.737
11.1341	0.9149	112.3762	18.2635
11.1143	0.8758	113.9785	15.33
11.0927	0.8413	115.6312	13.0677
11.0802	0.8155	117.1659	11.3424
11.0747	0.8017	118.4181	10.4567
11.0721	0.7903	119.4916	9.9018
11.0807	0.7826	120.8311	9.7778
11.0944	0.7805	122.3663	9.8044
11.1146	0.7839	124.3011	9.954
11.1346	0.7891	126.5365	10.1161
11.1677	0.7948	128.9617	10.1108
11.207	0.8025	131.543	10.1423
11.2397	0.8093	133.6497	9.9521
11.2644	0.8202	135.8207	9.8235
11.2784	0.8289	137.4616	9.5266
11.2923	0.8337	138.8224	9.2924
11.3051	0.8397	139.8905	9.1781
11.3004	0.8468	140.1624	9.2549
11.2747	0.8547	140.0912	9.6144
11.2324	0.8598	139.7037	10.2021
11.1796	0.8651	138.8191	11.0597
11.1232	0.8713	137.7247	12.1622
11.059	0.8779	136.2322	13.34
10.9861	0.8861	133.9935	14.585
10.9118	0.8908	131.4619	15.7407
10.8328	0.8941	128.543	16.9412
10.7362	0.8928	124.1404	17.8719
10.6325	0.8921	119.4215	18.7374
10.5355	0.8928	115.2431	19.5173
10.4516	0.8882	111.4949	19.7276
10.3852	0.8805	108.7622	19.7338
10.322	0.8709	106.5199	19.6676
10.2547	0.8618	104.8826	19.2597
10.1879	0.8523	104.0873	18.5453
10.1134	0.8442	103.8029	17.6451
10.0305	0.8352	103.7975	16.6763
9.9478	0.8251	104.414	15.8286
9.8573	0.8128	104.5297	14.7649
9.7624	0.8028	104.9271	13.8976
9.6536	0.7946	104.384	13.3346
9.5476	0.7839	103.8748	12.6089
9.4709	0.7746	104.1779	12.0376
9.4198	0.7719	104.6727	11.6566
9.3914	0.773	105.1564	11.3599
9.3694	0.7719	105.2377	11.0935
9.3587	0.7708	105.5773	10.8912
9.3525	0.7736	105.7785	10.9021
9.3605	0.7791	106.4737	10.9115
9.3892	0.786	107.6532	10.9453
9.4239	0.794	109.2228	11.0766
9.464	0.8026	111.1298	11.2799
9.5098	0.8113	113.524	11.4603
9.5591	0.8163	116.2591	11.5498
9.6107	0.8158	119.124	11.5492
9.6497	0.8147	121.5751	11.5211
9.6878	0.8112	123.9276	11.32
9.7094	0.8071	125.3033	11.0926
9.7157	0.8027	125.8171	10.901
9.7114	0.7961	125.7881	10.6959
9.6929	0.7888	124.7741	10.6325
9.659	0.7846	123.3176	10.7236
9.6043	0.785	121.0944	11.0005
9.5389	0.7884	118.2724	11.4122
9.4712	0.7949	115.2521	11.9018
9.3971	0.8029	111.788	12.5153
9.3219	0.8073	108.0793	12.946
9.2509	0.8078	104.6815	13.19
9.1807	0.8052	101.5617	13.2236
9.1216	0.8021	98.5643	13.0264
9.0753	0.7968	96.1177	12.589
9.0344	0.7894	94.3129	11.9821
8.9938	0.784	92.9603	11.3982
8.96	0.7786	92.1884	10.9382
8.9362	0.7715	91.7429	10.5287
8.9249	0.7653	91.6165	10.209
8.9146	0.7654	91.7166	10.0937
8.902	0.7693	92.0055	10.0997
8.8889	0.7733	92.174	10.0677
8.8755	0.7774	92.1487	10.1318
8.861	0.7801	91.9226	10.2079
8.8511	0.7839	91.4723	10.3413
8.8416	0.7893	90.7823	10.405
8.8317	0.7962	90.1742	10.4405
8.8192	0.7995	89.4869	10.4354
8.8023	0.7971	88.9107	10.2583
8.7902	0.7965	88.696	10.0224
8.7871	0.7978	88.8657	9.6687
8.7816	0.7969	89.3231	9.2369
8.7784	0.7908	90.1163	8.7347
8.7788	0.7849	91.4424	8.2573
8.7771	0.7814	93.0694	7.8689
8.7729	0.7746	95.2154	7.5825
8.7746	0.7644	97.8502	7.4613
8.7788	0.7595	100.4496	7.4954
8.7765	0.7599	103.2399	7.7016
8.7698	0.7596	105.9663	7.9587
8.758	0.7586	108.4455	8.2862
8.7475	0.7608	110.0357	8.6425
8.7362	0.7647	111.2394	9.0455
8.7236	0.7685	112.028	9.4503
8.6999	0.7723	111.4867	9.8606
8.6737	0.7705	110.828	10.1991
8.6363	0.7631	109.2392	10.3139
8.5912	0.7549	107.4337	10.2871
8.5335	0.7456	105.1622	10.0432
8.4609	0.7353	102.0231	9.6633
8.3806	0.7209	98.8383	9.1033
8.3055	0.7042	95.3654	8.4327
8.2354	0.6905	91.9916	7.8644
8.1655	0.6785	88.7522	7.3795
8.0905	0.6663	85.7133	7.0358
8.0177	0.6591	83.1213	6.8931
7.9519	0.653	80.9325	6.8665
