# Supplementary material for: Super-resolution imaging uncovers the nanoscopic segregation of polarity proteins in epithelia
Source: eLife. 2022 Nov 7;11:e62087. doi: 10.7554/eLife.62087 (PMC9674336; doi:10.7554/eLife.62087)
Supplement: Figure 1—source data 2. [file elife-62087-fig1-data2.zip › Figure 1/Human PALS1 ZO-1 PL sample 3.csv]

prob_prot	ref_prot	var_prob_prot	var_ref_prot
76.4735	15.4565	855.9935	256.8067
76.5321	15.4089	852.5481	252.6304
76.5834	15.3633	849.6016	249.2843
76.623	15.3175	846.6214	247.181
76.6548	15.2804	843.8124	246.3039
76.6863	15.253	841.6675	246.4758
76.7193	15.2297	839.6932	247.9602
76.7455	15.2108	837.7663	250.8123
76.7768	15.1967	835.7787	254.1814
76.8066	15.1924	833.4964	258.086
76.8321	15.191	831.483	262.7236
76.8578	15.1838	829.9164	267.0772
76.8848	15.1785	828.3788	271.2895
76.9195	15.1788	827.2232	275.1602
76.9566	15.1778	826.3018	278.0266
76.9813	15.1764	825.3902	279.8572
77.0095	15.1755	824.4416	280.7673
77.0428	15.1718	823.8711	280.4643
77.0783	15.1637	823.3317	278.8744
77.1091	15.1511	822.8615	276.4452
77.1401	15.1358	822.3191	272.8647
77.1713	15.1218	821.9229	268.619
77.1913	15.1009	821.9181	263.6821
77.2095	15.0735	821.9818	258.3644
77.2324	15.0489	821.6638	252.98
77.2569	15.0267	820.8268	247.5121
77.2672	15.0038	819.7251	242.2527
77.2597	14.9722	817.9067	236.7771
77.2371	14.9367	815.2499	231.5236
77.2037	14.9027	811.8329	226.6533
77.1607	14.8688	807.622	221.9659
77.1106	14.8305	802.3269	217.2507
77.0512	14.788	795.9806	212.4072
76.9852	14.7463	788.7461	207.5469
76.9081	14.7018	780.6018	202.9336
76.8203	14.6488	772.0273	198.1488
76.734	14.5965	763.3524	193.3663
76.6492	14.5535	754.364	188.7165
76.5652	14.5151	745.0839	183.9876
76.4825	14.4766	735.4417	179.271
76.4027	14.4369	726.2348	174.8907
76.3319	14.3977	717.4313	170.7654
76.2705	14.3646	709.1145	166.7273
76.2211	14.3375	701.1946	162.876
76.1784	14.3116	693.733	159.2331
76.1411	14.2893	687.1151	155.6378
76.1148	14.2765	681.1343	152.3297
76.1045	14.2718	675.6718	149.3297
76.1116	14.2703	671.0374	146.6634
76.1313	14.2694	667.3406	144.4173
76.1583	14.2808	664.2807	142.7498
76.1946	14.2976	662.025	141.5475
76.2369	14.3192	660.5281	140.8031
76.2863	14.3466	659.8622	140.7104
76.3423	14.3751	659.8812	141.2407
76.4081	14.4101	660.7544	142.3991
76.4786	14.4512	662.5594	144.3828
76.5512	14.4957	665.035	146.8171
76.6235	14.5377	668.2958	149.6932
76.69	14.5776	671.94	152.8938
76.7547	14.6149	675.6763	156.1874
76.8139	14.6537	679.35	159.8424
76.8733	14.6899	682.6357	163.3196
76.9267	14.7265	685.5409	166.2068
76.9633	14.7606	688.1466	169.0362
76.9837	14.7903	690.3839	171.5082
76.9953	14.8112	691.9973	173.5484
77.0057	14.8291	692.7721	175.5853
77.004	14.8405	693.1056	177.0681
76.9897	14.8501	693.039	178.5351
76.9686	14.8563	692.5561	180.1541
76.9386	14.8585	691.5145	181.5523
76.9011	14.8563	690.0515	182.713
76.8602	14.8469	688.4942	183.7733
76.817	14.8247	686.4245	184.5512
76.7635	14.7947	684.263	185.072
76.7046	14.7628	682.333	185.2218
76.6492	14.7322	680.3915	184.6669
76.5969	14.7023	678.6032	183.6594
76.5355	14.6685	676.6696	181.9675
76.4628	14.6397	674.9779	180.0868
76.3942	14.6138	673.8782	178.1972
76.3355	14.5846	672.9209	175.8855
76.2772	14.5518	672.1118	173.5022
76.2139	14.5227	671.3413	171.2567
76.1594	14.5017	670.8646	169.2258
76.1121	14.4813	670.9211	167.2936
76.0579	14.4606	671.5675	165.7981
75.9992	14.4441	672.2187	164.7098
75.9524	14.4386	672.869	164.1439
75.914	14.436	673.8655	164.1709
75.8687	14.4318	674.8584	164.6504
75.8193	14.4298	675.5388	165.5853
75.7698	14.4342	676.0789	166.7822
75.716	14.44	676.6553	168.448
75.6673	14.4402	677.0751	170.3564
75.6289	14.4398	677.5361	172.374
75.5949	14.4487	677.7745	174.8159
75.5575	14.4577	677.9027	176.8689
75.5228	14.4697	677.6309	178.859
75.4929	14.489	677.0212	181.1316
75.4734	14.5145	676.4843	182.8816
75.4678	14.5373	676.4182	184.2251
75.4751	14.5576	676.8059	185.6348
75.4915	14.5753	677.1106	186.9285
75.5104	14.5933	677.2781	188.3568
75.5361	14.6135	677.6861	189.7609
75.5758	14.6355	678.5781	191.3695
75.6198	14.6549	679.7944	193.3962
75.671	14.6704	681.2167	195.9106
75.7252	14.6867	682.4811	198.9368
75.7724	14.7063	683.9959	202.418
75.8116	14.7243	685.6853	206.539
75.8537	14.7428	687.5131	211.0613
75.9	14.7643	689.4112	215.9067
75.9411	14.7848	691.0003	220.6998
75.9804	14.8026	692.8596	225.3741
76.0101	14.8238	694.4597	230.2383
76.031	14.8469	695.629	234.7204
76.048	14.8696	696.3616	238.2147
76.0551	14.896	696.3418	240.9305
76.0575	14.9285	696.0772	243.0692
76.0561	14.9606	695.4957	244.6308
76.0593	14.9906	694.6849	245.3063
76.069	15.0181	693.2934	245.3865
76.0783	15.0493	691.0217	245.2148
76.0984	15.0829	688.7256	244.5866
76.1214	15.1157	686.514	243.7099
76.1404	15.1473	684.5844	242.8772
76.1554	15.1783	682.8452	242.1359
76.1794	15.2169	681.0403	241.9089
76.2288	15.2604	679.524	242.1632
76.2908	15.3033	678.4199	243.1989
76.351	15.3537	677.7642	245.2697
76.4213	15.4034	677.7848	248.1508
76.4978	15.4601	677.9673	252.2852
76.5742	15.5274	678.7592	257.8841
76.652	15.5995	680.2008	264.7557
76.7383	15.6804	681.8046	272.5319
76.8303	15.7746	683.6301	280.9418
76.9144	15.8833	685.3688	290.4432
76.9949	15.9936	687.0239	300.4554
77.0735	16.1088	688.2243	311.1928
77.148	16.2418	689.291	322.6198
77.2069	16.3902	690.3812	334.1865
77.2634	16.5519	691.2631	346.0961
77.3181	16.7185	691.9931	357.7437
77.3713	16.8897	692.9005	369.3081
77.4145	17.0703	694.3054	380.2339
77.4476	17.2652	696.3761	390.6796
77.4851	17.47	699.0027	400.2625
77.5303	17.683	701.7568	408.2461
77.5854	17.9136	704.8951	415.589
77.6502	18.1576	708.4017	421.9177
77.7293	18.412	712.6073	427.1182
77.8191	18.6722	717.7265	431.5424
77.9227	18.9456	723.417	435.3469
78.0446	19.2463	729.2114	439.175
78.1868	19.578	735.034	443.1128
78.3602	19.9315	741.7178	447.2434
78.5686	20.3141	749.1593	450.9563
78.8206	20.7351	757.5931	455.1042
79.1192	21.1956	766.6314	459.3264
79.4718	21.7089	775.5786	463.4186
79.8836	22.2723	785.0579	467.7586
80.3633	22.8842	795.8961	471.9123
80.9209	23.5645	808.5352	475.7569
81.5789	24.3376	822.4905	478.723
82.3258	25.2058	838.3307	481.6854
83.1703	26.1848	856.518	483.9566
84.1189	27.2884	877.3332	485.8615
85.1836	28.549	900.3145	487.4943
86.3644	29.9915	925.241	488.8476
87.6657	31.6365	952.7597	490.7064
89.0989	33.5334	981.7613	492.6395
90.6435	35.6688	1012.8964	495.6509
92.2959	38.1207	1043.0841	499.8626
94.0453	40.8819	1073.21	505.926
95.9035	44.0599	1101.303	514.6488
97.8555	47.6533	1127.3014	527.1031
99.8866	51.7246	1149.6616	544.1905
101.9638	56.3522	1166.1629	566.3439
104.0619	61.4865	1179.4101	595.1807
106.1659	67.2702	1185.3067	632.8843
108.2628	73.566	1187.0984	680.5566
110.319	80.5438	1182.1949	740.7334
112.3203	88.0551	1174.8632	815.8223
114.2361	96.1695	1162.5848	909.6111
116.0661	104.7733	1147.659	1025.7284
117.788	113.7496	1130.7497	1166.8976
119.3782	123.0398	1113.4208	1336.8566
120.8432	132.4127	1097.6147	1535.6903
122.1603	141.7122	1082.2604	1762.2655
123.3501	150.7911	1069.9029	2013.7798
124.3808	159.2687	1060.0886	2275.7423
125.2703	167.0762	1053.5751	2543.409
125.9966	173.7968	1048.5372	2795.6507
126.5574	179.2762	1045.7824	3016.2464
126.9689	183.4544	1044.8344	3192.5617
127.2046	185.899	1043.8964	3294.1735
127.3015	186.9532	1044.6167	3338.9932
127.2046	185.899	1043.8964	3294.1735
126.9689	183.4544	1044.8344	3192.5617
126.5574	179.2762	1045.7824	3016.2464
125.9966	173.7968	1048.5372	2795.6507
125.2703	167.0762	1053.5751	2543.409
124.3808	159.2687	1060.0886	2275.7423
123.3501	150.7911	1069.9029	2013.7798
122.1603	141.7122	1082.2604	1762.2655
120.8432	132.4127	1097.6147	1535.6903
119.3782	123.0398	1113.4208	1336.8566
117.788	113.7496	1130.7497	1166.8976
116.0661	104.7733	1147.659	1025.7284
114.2361	96.1695	1162.5848	909.6111
112.3203	88.0551	1174.8632	815.8223
110.319	80.5438	1182.1949	740.7334
108.2628	73.566	1187.0984	680.5566
106.1659	67.2702	1185.3067	632.8843
104.0619	61.4865	1179.4101	595.1807
101.9638	56.3522	1166.1629	566.3439
99.8866	51.7246	1149.6616	544.1905
97.8555	47.6533	1127.3014	527.1031
95.9035	44.0599	1101.303	514.6488
94.0453	40.8819	1073.21	505.926
92.2959	38.1207	1043.0841	499.8626
90.6435	35.6688	1012.8964	495.6509
89.0989	33.5334	981.7613	492.6395
87.6657	31.6365	952.7597	490.7064
86.3644	29.9915	925.241	488.8476
85.1836	28.549	900.3145	487.4943
84.1189	27.2884	877.3332	485.8615
83.1703	26.1848	856.518	483.9566
82.3258	25.2058	838.3307	481.6854
81.5789	24.3376	822.4905	478.723
80.9209	23.5645	808.5352	475.7569
80.3633	22.8842	795.8961	471.9123
79.8836	22.2723	785.0579	467.7586
79.4718	21.7089	775.5786	463.4186
79.1192	21.1956	766.6314	459.3264
78.8206	20.7351	757.5931	455.1042
78.5686	20.3141	749.1593	450.9563
78.3602	19.9315	741.7178	447.2434
78.1868	19.578	735.034	443.1128
78.0446	19.2463	729.2114	439.175
77.9227	18.9456	723.417	435.3469
77.8191	18.6722	717.7265	431.5424
77.7293	18.412	712.6073	427.1182
77.6502	18.1576	708.4017	421.9177
77.5854	17.9136	704.8951	415.589
77.5303	17.683	701.7568	408.2461
77.4851	17.47	699.0027	400.2625
77.4476	17.2652	696.3761	390.6796
77.4145	17.0703	694.3054	380.2339
77.3713	16.8897	692.9005	369.3081
77.3181	16.7185	691.9931	357.7437
77.2634	16.5519	691.2631	346.0961
77.2069	16.3902	690.3812	334.1865
77.148	16.2418	689.291	322.6198
77.0735	16.1088	688.2243	311.1928
76.9949	15.9936	687.0239	300.4554
76.9144	15.8833	685.3688	290.4432
76.8303	15.7746	683.6301	280.9418
76.7383	15.6804	681.8046	272.5319
76.652	15.5995	680.2008	264.7557
76.5742	15.5274	678.7592	257.8841
76.4978	15.4601	677.9673	252.2852
76.4213	15.4034	677.7848	248.1508
76.351	15.3537	677.7642	245.2697
76.2908	15.3033	678.4199	243.1989
76.2288	15.2604	679.524	242.1632
76.1794	15.2169	681.0403	241.9089
76.1554	15.1783	682.8452	242.1359
76.1404	15.1473	684.5844	242.8772
76.1214	15.1157	686.514	243.7099
76.0984	15.0829	688.7256	244.5866
76.0783	15.0493	691.0217	245.2148
76.069	15.0181	693.2934	245.3865
76.0593	14.9906	694.6849	245.3063
76.0561	14.9606	695.4957	244.6308
76.0575	14.9285	696.0772	243.0692
76.0551	14.896	696.3418	240.9305
76.048	14.8696	696.3616	238.2147
76.031	14.8469	695.629	234.7204
76.0101	14.8238	694.4597	230.2383
75.9804	14.8026	692.8596	225.3741
75.9411	14.7848	691.0003	220.6998
75.9	14.7643	689.4112	215.9067
75.8537	14.7428	687.5131	211.0613
75.8116	14.7243	685.6853	206.539
75.7724	14.7063	683.9959	202.418
75.7252	14.6867	682.4811	198.9368
75.671	14.6704	681.2167	195.9106
75.6198	14.6549	679.7944	193.3962
75.5758	14.6355	678.5781	191.3695
75.5361	14.6135	677.6861	189.7609
75.5104	14.5933	677.2781	188.3568
75.4915	14.5753	677.1106	186.9285
75.4751	14.5576	676.8059	185.6348
75.4678	14.5373	676.4182	184.2251
75.4734	14.5145	676.4843	182.8816
75.4929	14.489	677.0212	181.1316
75.5228	14.4697	677.6309	178.859
75.5575	14.4577	677.9027	176.8689
75.5949	14.4487	677.7745	174.8159
75.6289	14.4398	677.5361	172.374
75.6673	14.4402	677.0751	170.3564
75.716	14.44	676.6553	168.448
75.7698	14.4342	676.0789	166.7822
75.8193	14.4298	675.5388	165.5853
75.8687	14.4318	674.8584	164.6504
75.914	14.436	673.8655	164.1709
75.9524	14.4386	672.869	164.1439
75.9992	14.4441	672.2187	164.7098
76.0579	14.4606	671.5675	165.7981
76.1121	14.4813	670.9211	167.2936
76.1594	14.5017	670.8646	169.2258
76.2139	14.5227	671.3413	171.2567
76.2772	14.5518	672.1118	173.5022
76.3355	14.5846	672.9209	175.8855
76.3942	14.6138	673.8782	178.1972
76.4628	14.6397	674.9779	180.0868
76.5355	14.6685	676.6696	181.9675
76.5969	14.7023	678.6032	183.6594
76.6492	14.7322	680.3915	184.6669
76.7046	14.7628	682.333	185.2218
76.7635	14.7947	684.263	185.072
76.817	14.8247	686.4245	184.5512
76.8602	14.8469	688.4942	183.7733
76.9011	14.8563	690.0515	182.713
76.9386	14.8585	691.5145	181.5523
76.9686	14.8563	692.5561	180.1541
76.9897	14.8501	693.039	178.5351
77.004	14.8405	693.1056	177.0681
77.0057	14.8291	692.7721	175.5853
76.9953	14.8112	691.9973	173.5484
76.9837	14.7903	690.3839	171.5082
76.9633	14.7606	688.1466	169.0362
76.9267	14.7265	685.5409	166.2068
76.8733	14.6899	682.6357	163.3196
76.8139	14.6537	679.35	159.8424
76.7547	14.6149	675.6763	156.1874
76.69	14.5776	671.94	152.8938
76.6235	14.5377	668.2958	149.6932
76.5512	14.4957	665.035	146.8171
76.4786	14.4512	662.5594	144.3828
76.4081	14.4101	660.7544	142.3991
76.3423	14.3751	659.8812	141.2407
76.2863	14.3466	659.8622	140.7104
76.2369	14.3192	660.5281	140.8031
76.1946	14.2976	662.025	141.5475
76.1583	14.2808	664.2807	142.7498
76.1313	14.2694	667.3406	144.4173
76.1116	14.2703	671.0374	146.6634
76.1045	14.2718	675.6718	149.3297
76.1148	14.2765	681.1343	152.3297
76.1411	14.2893	687.1151	155.6378
76.1784	14.3116	693.733	159.2331
76.2211	14.3375	701.1946	162.876
76.2705	14.3646	709.1145	166.7273
76.3319	14.3977	717.4313	170.7654
76.4027	14.4369	726.2348	174.8907
76.4825	14.4766	735.4417	179.271
76.5652	14.5151	745.0839	183.9876
76.6492	14.5535	754.364	188.7165
76.734	14.5965	763.3524	193.3663
76.8203	14.6488	772.0273	198.1488
76.9081	14.7018	780.6018	202.9336
76.9852	14.7463	788.7461	207.5469
77.0512	14.788	795.9806	212.4072
77.1106	14.8305	802.3269	217.2507
77.1607	14.8688	807.622	221.9659
77.2037	14.9027	811.8329	226.6533
77.2371	14.9367	815.2499	231.5236
77.2597	14.9722	817.9067	236.7771
77.2672	15.0038	819.7251	242.2527
77.2569	15.0267	820.8268	247.5121
77.2324	15.0489	821.6638	252.98
77.2095	15.0735	821.9818	258.3644
77.1913	15.1009	821.9181	263.6821
77.1713	15.1218	821.9229	268.619
77.1401	15.1358	822.3191	272.8647
77.1091	15.1511	822.8615	276.4452
77.0783	15.1637	823.3317	278.8744
77.0428	15.1718	823.8711	280.4643
77.0095	15.1755	824.4416	280.7673
76.9813	15.1764	825.3902	279.8572
76.9566	15.1778	826.3018	278.0266
76.9195	15.1788	827.2232	275.1602
76.8848	15.1785	828.3788	271.2895
76.8578	15.1838	829.9164	267.0772
76.8321	15.191	831.483	262.7236
76.8066	15.1924	833.4964	258.086
76.7768	15.1967	835.7787	254.1814
76.7455	15.2108	837.7663	250.8123
76.7193	15.2297	839.6932	247.9602
76.6863	15.253	841.6675	246.4758
76.6548	15.2804	843.8124	246.3039
76.623	15.3175	846.6214	247.181
76.5834	15.3633	849.6016	249.2843
76.5321	15.4089	852.5481	252.6304
76.4735	15.4565	855.9935	256.8067
