# Supplementary material for: Super-resolution imaging uncovers the nanoscopic segregation of polarity proteins in epithelia
Source: eLife. 2022 Nov 7;11:e62087. doi: 10.7554/eLife.62087 (PMC9674336; doi:10.7554/eLife.62087)
Supplement: Figure 1—source data 2. [file elife-62087-fig1-data2.zip › Figure 1/Human PAR3 Occludin AB sample 1.csv]

prob_prot	ref_prot	var_prob_prot	var_ref_prot
23.1755	5.0276	259.6888	27.294
23.159	5.0294	256.4223	27.0118
23.1245	5.0239	252.6771	26.7056
23.0769	5.0253	249.2608	26.5572
23.0156	5.027	245.4726	26.4826
22.9256	5.0303	241.4018	26.4729
22.8029	5.0298	236.8729	26.4747
22.666	5.0275	231.3812	26.438
22.5186	5.0216	225.8373	26.449
22.359	5.0197	221.0854	26.5819
22.1945	5.0223	217.5116	26.6875
22.031	5.0178	214.9907	26.6107
21.8781	5.0057	213.6573	26.403
21.7425	4.9999	213.5345	26.2008
21.6325	4.9878	213.5837	25.8846
21.5502	4.9558	213.4634	25.3411
21.4883	4.9196	213.3393	24.7473
21.4566	4.8954	212.7587	24.2491
21.4516	4.8751	212.435	23.8229
21.4534	4.8593	213.0111	23.5684
21.4543	4.8425	214.5933	23.4465
21.4625	4.8224	216.8273	23.3816
21.4815	4.8053	219.386	23.4082
21.4943	4.7927	222.2391	23.521
21.5118	4.7819	225.2352	23.6208
21.5494	4.7823	228.4546	23.7594
21.5959	4.7908	231.819	23.9603
21.6482	4.8009	235.254	24.2132
21.6858	4.8127	238.6373	24.4216
21.7098	4.8278	241.5084	24.631
21.7178	4.8418	242.6722	24.8332
21.7071	4.8509	242.4387	24.9801
21.6653	4.8632	241.1354	25.1948
21.5917	4.8765	238.5996	25.476
21.5069	4.8826	236.1685	25.8022
21.4025	4.8815	234.1944	26.1183
21.286	4.8792	233.5934	26.3718
21.1691	4.8725	234.2728	26.5652
21.0472	4.8578	236.717	26.5655
20.9284	4.8295	240.3312	26.38
20.8071	4.7943	243.864	26.0548
20.6779	4.7508	247.2124	25.4859
20.5338	4.7038	248.1236	24.6614
20.3961	4.6475	246.5214	23.7223
20.271	4.5881	243.1371	22.8137
20.1547	4.5383	238.3765	22.0604
20.0486	4.5019	233.6158	21.4535
19.9602	4.4759	229.3373	21.0031
19.8821	4.4586	226.084	20.7656
19.8056	4.456	224.1225	20.6548
19.7449	4.4551	223.4361	20.5435
19.6933	4.4497	223.4953	20.4487
19.6411	4.4485	224.0022	20.4873
19.5906	4.4507	225.1807	20.5382
19.526	4.4586	226.7668	20.5739
19.4488	4.4592	228.4014	20.5711
19.3538	4.4573	230.2346	20.5332
19.245	4.4543	232.1861	20.4848
19.1402	4.4574	233.8761	20.4351
19.0361	4.4608	234.8817	20.3601
18.909	4.4542	235.3239	20.2028
18.7773	4.4441	235.1516	19.9668
18.6521	4.4261	233.809	19.5398
18.5139	4.4071	231.4164	19.0509
18.3638	4.3849	227.244	18.6083
18.1927	4.3524	221.3562	18.2031
18.0036	4.3175	214.0329	17.7561
17.7865	4.2744	204.8193	17.303
17.549	4.2314	194.0435	16.9472
17.2895	4.1963	181.8565	16.7049
17.0166	4.1627	169.3471	16.4398
16.7397	4.1357	157.2118	16.213
16.4484	4.1151	145.7732	16.088
16.1667	4.0945	135.231	15.9784
15.9048	4.073	125.9469	15.925
15.6634	4.0568	118.2718	15.9988
15.4422	4.0393	112.0491	16.1267
15.2483	4.0204	106.652	16.2634
15.0714	4.0101	102.0709	16.3414
14.9157	4.0031	98.2078	16.3279
14.7809	4.0	94.7201	16.2799
14.6451	3.9881	91.52	16.1428
14.5158	3.9715	88.1323	15.9118
14.3825	3.9418	84.4258	15.6324
14.2362	3.9056	80.4858	15.3317
14.0794	3.8643	76.2799	15.001
13.9103	3.8212	71.9372	14.6999
13.7334	3.7871	67.6102	14.4703
13.5498	3.7596	63.5744	14.3122
13.3613	3.7405	60.1183	14.2598
13.1713	3.7272	57.3181	14.2243
12.9816	3.7171	55.0937	14.1704
12.8047	3.7064	53.3836	14.0693
12.6464	3.7064	52.339	13.9647
12.5158	3.7079	51.7453	13.8291
12.4242	3.7041	51.2751	13.6848
12.3595	3.7053	50.9632	13.5989
12.3223	3.7018	50.8606	13.4977
12.3085	3.6959	50.8542	13.4049
12.3045	3.6969	50.8473	13.3739
12.2798	3.7009	50.7959	13.4189
12.2399	3.6975	50.8027	13.4629
12.1872	3.6878	50.7885	13.488
12.114	3.6813	50.5776	13.4757
12.022	3.6746	50.1506	13.4093
11.907	3.6747	49.3011	13.2851
11.7837	3.682	48.0421	13.1819
11.6491	3.6848	46.5519	13.0725
11.4987	3.6942	44.8437	13.0017
11.3473	3.7144	43.0379	13.0605
11.2018	3.7372	41.2955	13.2188
11.0476	3.7701	39.6904	13.5119
10.8907	3.8169	38.299	14.0206
10.739	3.872	36.9397	14.7394
10.5901	3.9258	35.6064	15.5695
10.4367	3.9695	34.5206	16.3678
10.2897	4.0096	33.5445	17.1355
10.1567	4.0475	32.6376	17.8369
10.0168	4.0857	31.8295	18.5684
9.8818	4.1223	31.1052	19.4102
9.7752	4.159	30.604	20.2856
9.6988	4.201	30.2443	21.1477
9.6412	4.246	29.7919	21.9584
9.596	4.2984	29.3408	22.7661
9.5516	4.3599	29.0984	23.809
9.5111	4.4408	29.0121	25.1987
9.4755	4.5403	28.9178	26.938
9.4462	4.6694	28.8026	29.1804
9.4174	4.8242	28.6539	31.9228
9.3989	5.0077	28.4284	35.107
9.3865	5.2139	28.2389	38.7843
9.3887	5.4275	27.889	42.9293
9.4107	5.645	27.6903	47.1977
9.4383	5.8783	27.9145	51.6879
9.4753	6.1381	28.3713	56.578
9.5161	6.42	28.9836	61.9936
9.558	6.7186	29.6161	67.8371
9.6037	7.0489	30.4046	74.3002
9.6501	7.4114	31.3978	81.4682
9.6908	7.8008	32.4669	89.3241
9.7272	8.2181	33.5806	98.4677
9.7621	8.6757	34.6742	109.3016
9.7928	9.1772	35.7104	122.106
9.8272	9.7139	36.754	137.0281
9.8676	10.2907	37.9072	154.1569
9.9224	10.9174	39.2648	173.7663
10.0075	11.5952	40.5436	196.2648
10.1141	12.31	41.9049	222.1221
10.2415	13.0704	43.508	251.8211
10.3967	13.8738	45.279	285.3009
10.5755	14.7185	47.4133	323.3309
10.7908	15.5991	50.1317	366.3475
11.0427	16.5376	53.3075	414.7084
11.3198	17.5302	56.9113	469.1222
11.6174	18.5718	61.0059	529.7258
11.9502	19.674	65.9635	596.8857
12.3177	20.8584	72.0483	671.6081
12.7123	22.1126	79.3973	754.1867
13.1493	23.4334	88.2846	844.2185
13.6384	24.8297	99.1506	941.0551
14.1886	26.2815	112.1578	1043.0385
14.7771	27.7925	127.4959	1149.9465
15.3986	29.3484	145.081	1259.8811
16.0699	30.9405	164.7679	1371.1169
16.7898	32.5873	185.895	1483.586
17.544	34.2564	207.9364	1594.9073
18.3334	35.9474	229.9759	1703.3359
19.1517	37.6552	251.7806	1805.3934
19.9953	39.3666	272.688	1898.9817
20.8657	41.0862	292.6824	1984.4413
21.768	42.8472	312.029	2061.0897
22.7136	44.6369	330.6869	2127.1392
23.7062	46.4479	349.1431	2184.1947
24.7363	48.3119	366.9937	2232.5553
25.792	50.2237	384.2828	2272.896
26.8763	52.1848	401.0233	2306.4531
27.9918	54.1827	416.4365	2331.434
29.1109	56.196	430.3743	2346.8141
30.2179	58.2096	442.9777	2351.3473
31.2912	60.1849	454.0391	2343.5809
32.2933	62.1031	462.844	2323.0452
33.2075	63.9247	470.4741	2292.6645
34.007	65.5967	477.3942	2254.8801
34.6708	67.0692	484.4892	2210.1731
35.187	68.2664	491.8557	2159.7696
35.5227	69.1228	497.3933	2102.0524
35.6651	69.6201	498.3348	2038.823
35.6044	69.6672	492.3285	1968.0518
35.3436	69.218	478.5292	1886.8066
34.8661	68.2347	457.3246	1791.5493
34.1892	66.6592	429.9644	1677.6164
33.3305	64.4721	399.6457	1544.9718
32.2974	61.6969	368.2322	1394.8312
31.111	58.3515	337.0497	1229.4657
29.7926	54.4574	306.786	1055.1847
28.3465	50.1368	277.8683	881.1875
26.7888	45.5507	249.8276	717.0905
25.1557	40.8599	222.9348	572.3142
23.5064	36.232	198.0485	452.1605
21.866	31.8235	174.3394	356.8828
20.2717	27.7369	152.2213	284.41
18.7697	24.0469	131.8277	230.9071
17.392	20.825	113.264	191.3182
16.1469	18.0594	96.8668	161.8568
15.043	15.7119	83.1476	139.3312
14.1156	13.7348	71.8709	121.6978
13.3387	12.0885	63.0904	107.8844
12.6886	10.7436	56.4154	96.583
12.1564	9.6538	51.3705	87.103
11.7141	8.7728	47.7002	78.9986
11.3636	8.0666	45.3959	71.8649
11.1034	7.5041	44.0679	65.5779
10.8979	7.0327	43.348	60.0494
10.7451	6.6296	42.927	55.2272
10.635	6.2899	42.6435	50.7027
10.5519	5.9999	42.2616	46.5056
10.4976	5.7408	41.7014	42.6335
10.4643	5.4921	41.1024	38.8744
10.4539	5.2627	40.8134	35.4001
10.4558	5.0525	40.8687	32.3379
10.4662	4.8585	41.223	29.6625
10.4733	4.6786	42.1292	27.2735
10.4829	4.5145	43.4894	25.2186
10.4833	4.3676	44.9012	23.4667
10.4604	4.2351	46.1242	21.8968
10.4228	4.1065	46.7132	20.4031
10.3733	3.9786	46.6773	18.9797
10.3144	3.8558	45.8943	17.6523
10.2606	3.7341	44.7725	16.4049
10.2103	3.6097	43.8554	15.2678
10.1768	3.4886	43.1186	14.2217
10.1628	3.3737	42.9764	13.3006
10.1722	3.258	43.4477	12.4472
10.1913	3.1346	44.3999	11.6428
10.2203	3.0279	45.8005	10.9866
10.2443	2.9388	47.6989	10.4645
10.2548	2.8583	50.0217	9.9751
10.2604	2.7857	52.6742	9.5231
10.2667	2.7259	55.7759	9.1829
10.2687	2.6762	59.0413	8.9309
10.2595	2.6209	62.3502	8.6374
10.2429	2.5654	65.5154	8.3187
10.2264	2.5123	68.1194	7.9971
10.2112	2.4645	70.1117	7.6918
10.1943	2.4325	71.3234	7.4372
10.1722	2.4068	71.8432	7.1987
10.1438	2.3875	71.8734	7.0532
10.1191	2.3743	71.6432	6.9718
10.1009	2.3591	71.6671	6.8615
10.0741	2.3419	71.733	6.7745
10.0505	2.3235	72.2043	6.7341
10.0461	2.3009	73.0954	6.6377
10.0514	2.2711	74.3044	6.4664
10.0587	2.2365	75.7519	6.2927
10.0874	2.2029	77.575	6.1757
10.1307	2.1623	79.8779	6.0609
10.1899	2.1118	82.2029	5.9194
10.2599	2.0766	84.5075	5.8513
10.3292	2.053	86.8947	5.8002
10.3967	2.0297	89.5664	5.734
10.4632	2.0085	92.6586	5.6798
10.5358	1.9863	95.707	5.5966
10.6002	1.9682	98.9377	5.5204
10.6336	1.9562	101.8827	5.4666
10.6418	1.9458	104.0834	5.4528
10.6262	1.9441	105.214	5.5524
10.5645	1.9438	104.2635	5.7069
10.4571	1.9458	102.0336	5.9193
10.3263	1.9534	98.3252	6.1771
10.1747	1.9512	93.4076	6.3605
10.0159	1.9379	88.4245	6.4269
9.862	1.9267	84.0468	6.3659
9.7231	1.9168	80.1598	6.2025
9.6001	1.9043	76.973	5.9908
9.4976	1.8937	74.5608	5.7475
9.422	1.8867	73.0667	5.5067
9.3692	1.8784	72.4913	5.3124
9.3406	1.8724	72.4844	5.1468
9.3321	1.8668	72.7384	5.0124
9.3416	1.8483	73.344	4.8596
9.3617	1.8146	74.1813	4.6626
9.3779	1.7829	75.0107	4.5158
9.4001	1.7534	75.6197	4.3799
9.4286	1.7183	75.9178	4.2029
9.4536	1.6873	76.2138	4.0461
9.4664	1.6652	76.6079	3.9543
9.4763	1.662	77.3631	3.9732
9.476	1.6707	78.5689	4.0591
9.4627	1.6795	79.9295	4.1773
9.4522	1.6948	81.3964	4.3284
9.4471	1.7105	82.9807	4.4772
9.428	1.7173	84.1679	4.598
9.3926	1.7148	84.6975	4.6877
9.3423	1.7072	84.7746	4.7561
9.2748	1.6898	84.7256	4.7705
9.1928	1.672	84.2401	4.7219
9.0963	1.6466	83.6202	4.5891
8.9951	1.6216	83.1325	4.4485
8.8885	1.6102	82.9354	4.3617
8.7935	1.6089	83.1721	4.3223
8.7062	1.6073	84.0535	4.3228
8.6238	1.608	85.1898	4.3841
8.5453	1.6135	85.8831	4.5271
8.4651	1.6269	85.9231	4.7538
8.4	1.6456	85.5854	5.0228
8.3391	1.6631	85.0549	5.2982
8.2799	1.6789	84.8557	5.565
8.2507	1.6897	85.4791	5.8281
8.2526	1.6971	87.256	6.0922
8.2688	1.7014	90.2136	6.306
8.2924	1.706	94.3839	6.521
8.3167	1.7139	99.5677	6.7905
8.3382	1.7178	105.3114	7.1181
8.344	1.7226	110.0456	7.5277
8.3244	1.729	113.0955	7.9612
8.2856	1.7347	114.3712	8.3753
8.2326	1.7302	113.2886	8.5716
8.1668	1.7106	110.5176	8.4469
8.0836	1.6829	107.1906	8.056
8.0039	1.6499	104.1968	7.4195
7.9284	1.6169	102.084	6.6595
7.8554	1.5901	100.9892	5.9877
7.7898	1.5702	101.0808	5.4302
7.7362	1.5576	102.0811	5.0129
7.6954	1.5474	103.5219	4.7297
7.6639	1.5347	105.3482	4.5456
7.6417	1.5197	107.4197	4.469
7.6146	1.4959	109.3068	4.3962
7.5906	1.4655	111.2163	4.2693
7.5699	1.4363	113.2201	4.1184
7.5488	1.4077	115.6372	3.9694
7.5293	1.3878	119.2267	3.8829
7.5085	1.3768	124.3906	3.8796
7.4966	1.3648	131.6907	3.9061
7.4877	1.3504	141.556	3.9156
7.4784	1.3375	153.4515	3.9318
7.4616	1.3316	166.3074	3.9521
7.4303	1.3288	178.7434	3.927
7.3774	1.32	189.5524	3.8424
7.298	1.3101	196.8059	3.7495
7.1861	1.3066	198.8639	3.6615
7.043	1.2995	195.2903	3.5818
6.8777	1.2845	185.7931	3.5251
6.6896	1.2652	171.2776	3.4895
6.4958	1.2513	153.367	3.4572
6.3073	1.2453	134.5808	3.4434
6.1279	1.2312	117.4693	3.4229
5.9535	1.2046	103.6009	3.3854
5.7873	1.179	93.6947	3.3278
5.6277	1.1547	87.8939	3.2298
5.4882	1.1377	85.4327	3.1519
5.3693	1.1232	85.3347	3.1168
5.256	1.1109	86.1476	3.1149
5.1386	1.1061	86.7311	3.1557
5.0205	1.1027	86.0925	3.2104
4.8983	1.0961	83.2709	3.2546
4.7693	1.0863	78.8549	3.2398
4.6412	1.0704	73.2264	3.1356
4.5021	1.0508	67.0526	2.9963
4.3629	1.0225	61.1548	2.8234
4.2313	0.9883	55.6645	2.639
4.0988	0.9648	50.9662	2.5299
3.9639	0.9462	46.9382	2.4717
3.8374	0.9284	43.8797	2.4411
3.7239	0.9181	41.7876	2.4526
3.6196	0.9158	40.6756	2.493
3.5266	0.9145	40.504	2.5485
3.4518	0.9044	41.0574	2.5659
3.4003	0.8878	42.0037	2.5258
3.3678	0.8677	42.8606	2.4483
3.335	0.8465	43.0646	2.3394
3.2922	0.8267	42.3046	2.2238
3.2388	0.8089	40.4395	2.0878
3.1842	0.7932	37.7904	1.9458
3.1243	0.7827	34.7905	1.8367
3.0592	0.7823	31.9646	1.7841
2.9882	0.7836	29.8778	1.7824
2.9081	0.7866	28.7503	1.8143
2.8333	0.7893	28.1901	1.8591
2.7652	0.791	27.9814	1.9069
2.6971	0.7947	27.5004	1.9772
2.6254	0.796	26.3357	2.025
2.5432	0.7873	24.5053	2.0172
2.4568	0.7746	22.209	1.9986
2.3649	0.7544	19.6696	1.9577
2.2677	0.732	17.1478	1.9184
2.1741	0.7071	14.9192	1.8516
2.0955	0.6837	13.1832	1.7626
2.0273	0.6538	11.8144	1.6365
1.97	0.6186	10.9261	1.4804
1.9389	0.5928	10.4404	1.3471
1.9275	0.5777	10.2337	1.2696
1.9345	0.565	10.2554	1.214
1.9466	0.5529	10.4781	1.1686
1.9738	0.5446	11.028	1.1579
2.0213	0.5349	11.9266	1.1675
2.0636	0.5208	13.2485	1.1555
2.1039	0.508	15.1219	1.1192
2.1465	0.4964	17.589	1.0807
2.186	0.4878	20.4974	1.0648
2.2273	0.4841	24.0469	1.0651
