# Supplementary material for: Super-resolution imaging uncovers the nanoscopic segregation of polarity proteins in epithelia
Source: eLife. 2022 Nov 7;11:e62087. doi: 10.7554/eLife.62087 (PMC9674336; doi:10.7554/eLife.62087)
Supplement: Figure 1—source data 2. [file elife-62087-fig1-data2.zip › Figure 1/Human PAR3 Occludin AB sample 2.csv]

prob_prot	ref_prot	var_prob_prot	var_ref_prot
14.938	3.7731	198.5411	14.9724
14.7395	3.7512	181.2487	14.3386
14.5618	3.7354	168.5411	13.8005
14.4015	3.7187	159.5566	13.3606
14.2543	3.701	153.7077	13.0951
14.1235	3.6913	150.2809	12.9169
14.0069	3.6875	148.7912	12.6845
13.9027	3.6901	148.4924	12.476
13.8158	3.6944	149.0925	12.4052
13.7276	3.6884	150.1315	12.3589
13.6556	3.6732	151.3454	12.2928
13.5954	3.6634	152.6472	12.2998
13.5423	3.6625	154.0419	12.363
13.4922	3.6634	155.5794	12.3724
13.4347	3.6586	156.8744	12.2768
13.3628	3.6539	157.7565	12.1105
13.2838	3.6513	158.5224	11.9005
13.1982	3.6451	159.0864	11.6674
13.0985	3.6332	158.6661	11.3621
12.9815	3.6186	156.8722	11.0481
12.8518	3.6052	154.0976	10.8105
12.7094	3.6	150.6136	10.5889
12.5469	3.6081	146.0026	10.3588
12.3772	3.609	140.8643	10.124
12.2053	3.6054	134.8217	9.9143
12.0393	3.6082	128.3829	9.7765
11.8765	3.6087	121.5663	9.624
11.7161	3.6021	115.2582	9.4994
11.5485	3.601	109.4215	9.5553
11.3842	3.6002	104.0903	9.7127
11.2308	3.5951	99.4386	9.982
11.0911	3.6003	95.3744	10.4008
10.9822	3.6146	91.7368	10.911
10.8923	3.6271	88.608	11.4198
10.8098	3.6423	85.9623	11.9838
10.7418	3.6511	83.7682	12.5681
10.6863	3.6535	81.6877	13.1784
10.6351	3.6508	79.9868	13.7122
10.5962	3.6428	78.6573	14.0746
10.5721	3.6321	77.4403	14.4006
10.5556	3.6201	76.4374	14.6595
10.5432	3.6082	75.6714	14.8573
10.5458	3.6064	75.1902	14.9469
10.5637	3.6113	74.6959	14.97
10.5882	3.6099	74.4074	14.9881
10.6142	3.6025	74.2836	14.9853
10.6491	3.5919	74.1621	14.8476
10.6886	3.5817	74.1844	14.4893
10.723	3.574	74.4806	13.9762
10.7504	3.5707	74.9297	13.4182
10.7747	3.5728	75.2963	12.7651
10.8042	3.5762	75.5497	12.0441
10.8409	3.5778	75.6475	11.3476
10.8712	3.5759	75.633	10.6637
10.8988	3.5709	75.8344	10.0296
10.9221	3.5693	76.284	9.452
10.9438	3.5689	76.63	8.9447
10.9689	3.5593	77.1728	8.5231
10.9873	3.5478	77.8647	8.2327
11.01	3.5373	78.7265	8.0546
11.0378	3.5307	79.733	7.9567
11.0648	3.5408	80.9934	7.9337
11.0973	3.5564	82.7051	7.9569
11.1318	3.5701	84.8391	8.0391
11.1587	3.5878	87.3201	8.2115
11.1853	3.6109	90.0409	8.4294
11.2129	3.6415	92.746	8.7834
11.239	3.6768	95.5371	9.2856
11.2647	3.7076	98.3893	9.9113
11.2891	3.7326	101.2955	10.725
11.3069	3.7544	104.1717	11.7762
11.3255	3.7839	107.0732	13.039
11.3491	3.8218	109.7102	14.4524
11.3578	3.8628	111.6446	15.7406
11.3636	3.8998	113.3448	17.0437
11.3596	3.9297	114.5682	17.9547
11.3452	3.9615	115.1221	18.7145
11.3163	3.9968	115.1635	19.0354
11.2773	4.0347	115.0414	18.6906
11.2456	4.0739	114.8597	18.2693
11.2242	4.1106	114.4744	17.4511
11.2052	4.1406	113.9303	16.546
11.1703	4.1677	112.8447	15.6811
11.1205	4.2009	111.3647	14.977
11.0647	4.2375	109.5985	14.4456
11.0005	4.2702	107.5602	14.0895
10.9231	4.3038	105.1078	13.9266
10.8315	4.3443	102.0073	14.0069
10.7383	4.3894	98.4725	14.2567
10.6414	4.4402	94.5639	14.7598
10.5298	4.4918	90.0884	15.4168
10.4062	4.552	85.3563	16.0984
10.2694	4.6199	80.2102	16.8705
10.1314	4.6876	74.9254	17.7759
9.9887	4.7558	69.448	18.6854
9.842	4.8318	64.0718	19.5524
9.7043	4.9129	59.0689	20.3973
9.5879	4.9978	54.7295	21.2512
9.4896	5.0853	50.987	22.2022
9.3882	5.1811	47.5937	23.3975
9.2937	5.2827	44.5714	24.8246
9.2233	5.388	42.1217	26.3574
9.1701	5.4947	40.2779	27.9376
9.1268	5.5994	39.0288	29.6158
9.0852	5.701	38.0962	31.6287
9.0508	5.8053	37.4465	33.898
9.0223	5.9093	37.16	36.2547
9.0028	6.0102	37.1278	38.6356
8.9938	6.0988	37.2895	40.8418
8.9885	6.1665	37.5203	42.9078
8.9973	6.2173	37.857	44.5331
9.016	6.2645	38.3798	45.7429
9.0402	6.3025	38.935	46.6657
9.0597	6.3208	39.5924	47.131
9.0787	6.3206	40.2257	47.1847
9.1134	6.3156	41.0218	46.8439
9.1585	6.302	42.1326	46.1403
9.1971	6.2722	43.6437	45.174
9.2286	6.2296	45.4137	44.0785
9.2584	6.1846	47.2851	43.0589
9.2887	6.1382	49.2505	42.1065
9.3178	6.0898	51.3913	41.1998
9.3457	6.0361	53.8787	40.3435
9.3643	5.9777	56.3703	39.6223
9.3721	5.9224	58.4706	39.0656
9.3785	5.8738	60.3548	38.7073
9.3713	5.8267	61.4408	38.6422
9.3522	5.7823	62.0388	38.7744
9.3188	5.7473	61.7825	39.1049
9.28	5.7212	61.0207	39.8464
9.2488	5.6966	59.8432	40.9493
9.2283	5.6797	58.3422	42.1521
9.2125	5.6687	56.8205	43.0898
9.1928	5.6591	55.145	43.8932
9.1862	5.6465	53.6388	44.6143
9.1926	5.639	52.3634	45.1812
9.1991	5.6358	51.354	45.3105
9.2068	5.6347	50.5789	45.0095
9.2272	5.636	50.0573	44.5746
9.2631	5.6443	49.8469	44.0235
9.3054	5.6544	49.8773	43.2592
9.3494	5.6745	50.0279	42.5086
9.3998	5.7096	50.3343	41.8714
9.4522	5.7626	50.78	41.3689
9.5227	5.8351	51.3501	41.0716
9.6163	5.9294	52.0034	40.9963
9.7252	6.0436	52.8416	41.2222
9.8448	6.1756	53.6308	41.8291
9.9805	6.3298	54.4288	42.8573
10.1306	6.5081	55.3741	44.2896
10.296	6.7206	56.5646	46.3027
10.4713	6.9705	57.8862	49.1606
10.6608	7.2647	59.2615	52.9405
10.8699	7.5974	60.9598	57.7848
11.103	7.966	63.0758	63.6961
11.3627	8.3684	65.6452	70.7868
11.6484	8.8217	68.7377	79.0855
11.9656	9.3296	72.4971	88.5571
12.3163	9.9003	77.0717	99.4144
12.7024	10.5191	82.1604	111.7634
13.1289	11.183	88.1784	125.2217
13.596	11.9141	95.3615	139.6089
14.0941	12.7058	103.6137	154.7239
14.647	13.5677	113.0301	170.9334
15.2513	14.484	123.5891	188.0678
15.9068	15.4863	135.6091	206.9697
16.5921	16.5716	148.5933	227.4261
17.3334	17.7791	163.4578	251.0905
18.1302	19.0727	179.6558	277.4377
18.9779	20.4861	198.0896	308.789
19.8633	22.0147	218.6907	345.2074
20.794	23.6696	242.2	388.8664
21.778	25.4409	268.6437	440.9247
22.8095	27.3202	297.4192	502.1041
23.8881	29.3225	328.9283	575.2191
24.9993	31.4125	362.9644	658.1488
26.1174	33.5594	400.0159	753.725
27.2341	35.7347	440.0392	860.529
28.3306	37.9193	481.8288	975.7325
29.3931	40.0876	525.6931	1099.5787
30.3932	42.1296	569.0615	1222.1719
31.3281	44.0113	612.1372	1347.5982
32.1744	45.6608	652.2562	1462.7623
32.9164	47.0339	689.1622	1566.0165
33.5304	48.0661	721.6818	1650.1914
33.9766	48.689	746.9979	1705.3107
34.2643	48.8806	766.9492	1738.3201
34.3778	48.5864	777.5607	1728.1494
34.3328	47.8491	781.5977	1692.7667
34.0977	46.6014	775.6264	1610.7759
33.6935	44.9348	761.3914	1506.5127
33.1234	42.8488	738.6768	1371.5664
32.3998	40.4544	708.8813	1222.954
31.5295	37.7908	673.1699	1063.7931
30.5509	34.9462	632.6432	903.3797
29.4717	32.018	587.4334	750.656
28.3169	29.0819	538.8104	609.5315
27.0985	26.1958	488.8283	485.2011
25.8346	23.4319	438.716	380.8077
24.5385	20.8244	390.4493	294.0364
23.2251	18.4173	344.5305	226.5821
21.9377	16.2016	302.2435	172.7423
20.6866	14.2517	263.5922	133.2322
19.4682	12.5436	228.9388	102.727
18.2903	11.0821	198.7451	80.6694
17.1707	9.8034	172.5477	64.0065
16.1201	8.6992	150.2878	51.6479
15.1216	7.7583	131.5811	42.6246
14.1672	6.9678	115.9817	35.941
13.2697	6.3182	102.8079	31.221
12.4417	5.7683	91.6948	27.4799
11.6881	5.3099	82.3736	24.7721
10.998	4.9132	74.3815	22.5578
10.3664	4.5834	67.489	20.8673
9.7861	4.3074	61.6147	19.5329
9.2705	4.0881	56.7115	18.4933
8.8141	3.9085	52.6186	17.5108
8.4043	3.7643	49.3078	16.6251
8.052	3.6408	46.8192	15.9279
7.7502	3.5256	45.0486	15.274
7.4886	3.4139	43.884	14.6349
7.2599	3.3181	43.4416	14.1798
7.0634	3.2433	43.9201	13.9214
6.8958	3.1693	45.2249	13.7121
6.7654	3.1039	47.2471	13.5803
6.6518	3.0481	49.8528	13.5236
6.5496	2.9957	52.8988	13.5269
6.461	2.9468	56.2685	13.584
6.3746	2.9076	59.3465	13.7177
6.2886	2.8712	61.9239	13.8279
6.2007	2.8298	63.8082	13.9206
6.1165	2.7887	64.8398	14.0128
6.0327	2.7483	64.9594	14.099
5.94	2.699	63.8765	14.1389
5.8403	2.6406	61.9518	14.0952
5.741	2.588	59.3232	14.0272
5.641	2.5427	56.3177	13.9268
5.5345	2.4977	52.9715	13.7591
5.4195	2.4614	49.4889	13.6244
5.2979	2.4292	45.9307	13.5566
5.1875	2.3932	42.5601	13.5318
5.0876	2.3461	39.6011	13.4225
4.99	2.2927	37.2372	13.2254
4.898	2.2399	35.364	12.9786
4.8107	2.1917	33.8814	12.6666
4.7254	2.1479	32.7148	12.3114
4.6451	2.0986	31.9056	11.8586
4.5752	2.0444	31.4968	11.3913
4.5201	1.9907	31.5442	10.8907
4.4698	1.9375	31.8701	10.3638
4.4216	1.8799	32.3636	9.8087
4.372	1.818	32.9348	9.2713
4.3248	1.7535	33.6789	8.7469
4.2783	1.6963	34.4477	8.2395
4.2295	1.6464	35.1051	7.7727
4.1675	1.5946	35.4681	7.3324
4.0981	1.5401	35.6347	6.9145
4.0268	1.4901	35.4409	6.5566
3.9562	1.4478	34.8607	6.2619
3.8721	1.4056	33.6953	6.0069
3.7813	1.3644	32.3345	5.7595
3.6831	1.3282	30.6091	5.4945
3.5781	1.2915	28.7142	5.2061
3.4615	1.2467	26.6905	4.9177
3.3436	1.1973	24.6343	4.6698
3.2328	1.158	22.6418	4.4715
3.1223	1.1299	20.6442	4.3102
3.0093	1.0992	18.7649	4.1544
2.8992	1.0645	17.0931	4.0
2.7966	1.0372	15.5435	3.8808
2.6965	1.0198	14.1499	3.7865
2.6024	0.9985	12.9746	3.6634
2.5118	0.9778	11.892	3.57
2.4266	0.9632	10.9115	3.5177
2.3473	0.9507	10.0112	3.423
2.2746	0.9393	9.2326	3.3237
2.2121	0.9279	8.6059	3.2673
2.1602	0.9138	8.1228	3.202
2.1145	0.898	7.7592	3.0871
2.0733	0.8806	7.4948	2.9318
2.0404	0.8655	7.3029	2.785
2.0205	0.8506	7.1651	2.6553
2.0083	0.8369	7.0879	2.5342
2.0075	0.8217	7.1321	2.3827
2.0102	0.8042	7.2326	2.2311
2.0129	0.7899	7.392	2.132
2.0166	0.7792	7.5985	2.0693
2.0211	0.7727	7.8464	2.0127
2.0294	0.7708	8.1607	1.9526
2.0432	0.7685	8.5548	1.8787
2.0528	0.7669	8.9515	1.8268
2.0604	0.7679	9.3954	1.8004
2.0708	0.7708	9.9738	1.7845
2.0824	0.7746	10.7625	1.7782
2.0932	0.7746	11.7271	1.764
2.1076	0.7734	12.9509	1.7532
2.1276	0.7704	14.5437	1.7384
2.1517	0.7691	16.655	1.7271
2.1767	0.7664	19.2623	1.7206
2.1975	0.7598	22.2201	1.7106
2.2173	0.7514	25.4141	1.696
2.238	0.743	28.9026	1.6597
2.26	0.7377	32.6392	1.6248
2.285	0.7314	36.35	1.5803
2.3074	0.7196	39.4538	1.5158
2.3216	0.7073	42.0057	1.4561
2.3244	0.6963	43.6768	1.4011
2.3178	0.6892	44.5753	1.3526
2.3092	0.6863	44.5172	1.3132
2.2906	0.6801	43.3272	1.2627
2.2612	0.6643	41.509	1.2057
2.2252	0.6463	39.0469	1.1513
2.1931	0.633	36.2639	1.1128
2.1676	0.6253	33.275	1.0823
2.1451	0.6217	30.413	1.0625
2.1246	0.6171	27.879	1.0527
2.1129	0.6112	25.7383	1.0476
2.1105	0.605	24.0338	1.0361
2.1112	0.6031	22.8266	1.0369
2.1069	0.6085	22.0118	1.0656
2.1025	0.6152	21.7145	1.0958
2.1034	0.6179	21.7267	1.1194
2.1158	0.6179	22.058	1.124
2.1351	0.6197	22.6965	1.1381
2.1554	0.6229	23.5734	1.1597
2.1746	0.6298	24.6259	1.1846
2.1969	0.6364	25.8365	1.209
2.2227	0.6391	27.1438	1.2339
2.2499	0.6384	28.6584	1.2524
2.2707	0.6371	30.246	1.2535
2.284	0.6372	31.9537	1.2666
2.2935	0.6341	33.8739	1.2723
2.3006	0.623	36.0498	1.2676
2.2999	0.61	38.2875	1.2747
2.2951	0.6014	40.5257	1.2995
2.2897	0.5966	42.8152	1.3385
2.2798	0.595	45.0751	1.3884
2.273	0.5948	47.3725	1.4476
2.2712	0.5925	49.8286	1.5115
2.2721	0.589	52.3738	1.5896
2.2711	0.5857	54.8408	1.7012
2.2642	0.5807	56.8514	1.8222
2.2523	0.5777	58.3989	1.9363
2.2441	0.5799	60.0476	2.0437
2.2349	0.5801	61.8482	2.0862
2.2211	0.5767	63.2504	2.089
2.2002	0.5713	64.1443	2.0722
2.1794	0.5651	64.8809	2.0388
2.1689	0.5561	65.3747	1.9608
2.1661	0.5445	65.4282	1.8667
2.164	0.5315	65.3936	1.7689
2.1582	0.522	65.5364	1.6797
2.1557	0.5197	65.4429	1.6472
2.1618	0.5157	65.0864	1.6355
2.1775	0.506	64.6827	1.598
2.1928	0.4949	64.4188	1.553
2.2086	0.4876	64.1936	1.5385
2.2301	0.4836	64.0491	1.5458
2.2562	0.482	64.061	1.5647
2.2881	0.4788	64.1791	1.5757
2.3245	0.4748	64.0993	1.5999
2.3639	0.471	64.2923	1.6278
2.399	0.4672	64.8457	1.6376
2.4266	0.4644	65.362	1.6552
2.4517	0.4628	65.7564	1.6991
2.4792	0.4588	65.9938	1.7342
2.5059	0.4517	66.2318	1.7436
2.5233	0.4476	66.0108	1.7517
2.5375	0.4437	65.6308	1.7626
2.5377	0.4361	64.5631	1.7547
2.524	0.4264	63.1306	1.7319
2.5006	0.4197	61.3561	1.7103
2.4781	0.4182	59.5361	1.7147
2.4532	0.4191	57.3624	1.7273
2.421	0.42	54.8849	1.7335
2.3813	0.4205	52.4742	1.7265
2.3365	0.4208	50.1499	1.7123
2.2937	0.4157	48.0794	1.6813
2.2563	0.4087	46.3979	1.6418
2.2257	0.4027	45.0414	1.5942
2.2059	0.3943	44.0077	1.4971
2.1906	0.3874	43.3781	1.3848
2.1799	0.3809	43.3742	1.2657
2.1775	0.368	44.0852	1.1167
2.1872	0.3523	45.6379	0.9791
2.2049	0.3381	47.8538	0.8733
2.2326	0.3254	50.8532	0.7857
2.2729	0.3113	54.8348	0.6911
2.3307	0.295	60.0145	0.6049
2.3979	0.2829	66.4257	0.5541
2.4757	0.2764	74.5433	0.5234
2.5575	0.2696	84.0859	0.4822
2.6392	0.2618	95.0844	0.4443
2.7188	0.2536	107.5354	0.4218
2.7966	0.2439	121.5401	0.4022
2.874	0.2348	136.5256	0.3871
2.9495	0.2279	152.2463	0.3827
3.0169	0.2207	168.4118	0.382
3.0748	0.2118	184.4586	0.3807
3.1264	0.2028	199.9081	0.3773
3.1619	0.1932	213.7448	0.3735
