# Supplementary material for: Super-resolution imaging uncovers the nanoscopic segregation of polarity proteins in epithelia
Source: eLife. 2022 Nov 7;11:e62087. doi: 10.7554/eLife.62087 (PMC9674336; doi:10.7554/eLife.62087)
Supplement: Figure 1—source data 2. [file elife-62087-fig1-data2.zip › Figure 1/Human PAR3 Occludin AB sample 3.csv]

prob_prot	ref_prot	var_prob_prot	var_ref_prot
29.0282	1.6697	157.1031	4.8919
28.9452	1.6715	155.7985	4.727
28.8743	1.6714	154.4197	4.5669
28.814	1.6763	153.0389	4.4511
28.7639	1.6883	151.8478	4.4109
28.7331	1.7009	150.665	4.414
28.7178	1.7076	149.4861	4.427
28.7145	1.7131	148.7982	4.4748
28.7244	1.7239	148.7563	4.5641
28.7491	1.7397	149.1648	4.6693
28.7846	1.7517	149.7374	4.7733
28.8215	1.7568	150.5512	4.8968
28.8622	1.7677	151.88	5.0815
28.9158	1.7886	153.8394	5.3276
28.9699	1.8072	156.11	5.5838
29.0116	1.8177	158.2518	5.7545
29.0413	1.8294	160.1224	5.8831
29.069	1.8463	161.5486	6.0359
29.0954	1.8698	162.8762	6.2256
29.1083	1.8867	163.7168	6.3567
29.1039	1.8965	163.937	6.4282
29.0872	1.9093	163.866	6.5153
29.0654	1.9191	163.6248	6.5996
29.0465	1.9195	163.5024	6.6512
29.0434	1.9232	163.5805	6.7342
29.0408	1.9467	163.5291	6.9626
29.0433	1.9786	163.6066	7.3189
29.06	2.002	164.0256	7.7717
29.0935	2.0176	164.7757	8.3206
29.1301	2.0368	165.4673	8.9101
29.1597	2.0656	166.3279	9.5848
29.1981	2.1062	167.2047	10.443
29.2489	2.1562	168.0787	11.4507
29.2914	2.2139	168.9206	12.5914
29.3255	2.2624	169.8201	13.7462
29.36	2.2996	171.0307	14.91
29.3956	2.336	172.4605	16.134
29.4133	2.3697	173.759	17.379
29.4159	2.3962	174.7741	18.5416
29.4257	2.4187	175.8404	19.6305
29.4455	2.4428	176.5891	20.6048
29.4543	2.4689	176.6076	21.5228
29.4325	2.4887	176.1555	22.1368
29.3953	2.5021	175.8096	22.3381
29.3578	2.5124	175.2537	22.3288
29.3239	2.5205	174.1736	22.2914
29.2873	2.5245	172.6896	22.1538
29.2412	2.5239	170.7843	21.8548
29.1878	2.5157	168.3252	21.4064
29.131	2.5086	165.5828	20.8822
29.0669	2.4982	162.6677	20.2729
28.9962	2.4867	159.6383	19.5782
28.9041	2.4764	156.7425	18.8932
28.7992	2.4557	153.7803	18.1096
28.6997	2.4297	151.0481	17.2285
28.5996	2.4046	148.768	16.3133
28.4981	2.3826	146.5651	15.5064
28.3926	2.3649	144.1859	14.7903
28.2834	2.3485	142.2541	14.1681
28.1686	2.3276	141.1848	13.5144
28.0394	2.3028	140.3942	12.7289
27.8924	2.2778	139.3911	12.0598
27.7373	2.2542	138.8099	11.6079
27.5763	2.23	138.7452	11.302
27.4151	2.2108	139.1161	11.1313
27.2567	2.1993	139.7691	11.0499
27.1053	2.197	140.4003	11.1223
26.956	2.1957	140.9314	11.3089
26.8049	2.1891	141.0806	11.5211
26.6595	2.1865	141.1205	11.8069
26.5128	2.1919	141.171	12.0962
26.3767	2.2018	140.9117	12.3946
26.2545	2.2117	139.744	12.6795
26.1356	2.2186	137.885	12.9103
26.0375	2.2226	135.9673	13.0919
25.9625	2.225	134.063	13.1753
25.9011	2.2238	131.627	13.2247
25.8558	2.2224	128.7248	13.2313
25.8209	2.2313	125.5382	13.1311
25.7937	2.2449	122.2513	12.9084
25.786	2.2515	119.1382	12.6526
25.8004	2.2487	116.2355	12.28
25.829	2.2438	113.3906	11.7576
25.8643	2.2458	110.3121	11.3074
25.903	2.2583	107.1669	10.9758
25.9476	2.2658	104.0908	10.6529
25.9876	2.2589	100.861	10.2369
26.02	2.2538	97.5928	9.939
26.0572	2.2542	94.8182	9.8229
26.0834	2.2612	92.2922	9.9787
26.0861	2.2739	89.4833	10.3431
26.0749	2.2967	86.4813	10.8791
26.0484	2.3253	83.6907	11.5368
25.9987	2.3574	81.428	12.3174
25.9341	2.3889	79.4726	13.2213
25.8587	2.4155	77.7258	14.2424
25.7617	2.4434	76.3603	15.3118
25.6373	2.4747	75.3706	16.3712
25.4974	2.5081	74.5225	17.462
25.3408	2.5429	73.829	18.4989
25.1638	2.5828	73.4521	19.5314
24.9739	2.6242	73.2924	20.4758
24.7667	2.6678	73.1848	21.4127
24.5571	2.707	73.4496	22.1223
24.3449	2.7449	74.2411	22.6397
24.1182	2.7849	75.2713	23.156
23.8851	2.8214	76.2273	23.6794
23.6519	2.8577	77.4285	24.2101
23.4145	2.8913	78.8322	24.5884
23.1667	2.9225	80.054	24.8835
22.9093	2.951	81.1499	25.1879
22.6403	2.9806	82.2354	25.4396
22.3737	3.0127	83.3399	25.6515
22.1101	3.0387	84.3558	25.8367
21.8441	3.0601	85.0422	25.9334
21.5768	3.0795	85.3208	25.8744
21.2911	3.0908	85.0445	25.6605
20.9965	3.095	84.7141	25.2607
20.7148	3.091	84.4889	24.6969
20.4319	3.0716	83.7571	23.9441
20.1434	3.0339	82.4857	22.9299
19.859	2.9796	80.8939	21.6128
19.579	2.918	79.1495	20.0719
19.2951	2.8577	77.2009	18.4387
19.0142	2.7957	75.007	16.8478
18.7429	2.7343	72.8447	15.3753
18.4806	2.6708	70.6291	13.9057
18.2394	2.6015	68.2801	12.442
18.0178	2.5342	65.8268	11.0886
17.8045	2.4737	63.4748	9.8695
17.6021	2.4174	61.5027	8.7874
17.4116	2.3665	59.84	7.9092
17.2454	2.3339	58.4367	7.2708
17.1169	2.325	57.3891	6.825
17.0194	2.3347	56.758	6.6064
16.9592	2.3638	56.5483	6.6579
16.9428	2.4104	56.7565	6.9885
16.9606	2.4787	57.2853	7.6273
17.0138	2.5808	58.2241	8.6389
17.1172	2.7285	59.8665	10.1072
17.2788	2.9058	62.3539	12.0983
17.4962	3.1092	65.632	14.6696
17.7601	3.3429	70.0009	17.9732
18.0849	3.6151	75.7283	22.1611
18.4939	3.9344	82.739	27.3916
18.998	4.2986	91.1217	33.855
19.5835	4.7021	101.1933	41.8115
20.2432	5.151	113.3734	51.557
20.9982	5.6523	127.945	63.2686
21.8664	6.198	145.1897	77.2804
22.8431	6.7956	165.1462	93.7815
23.935	7.4578	187.6635	112.9303
25.1393	8.1738	213.2381	135.0994
26.4529	8.9543	242.6024	160.7142
27.88	9.8061	275.3891	190.0989
29.4296	10.7313	311.4256	223.5418
31.088	11.7216	351.0405	261.188
32.8497	12.792	394.3716	302.9198
34.7187	13.9496	441.1213	348.566
36.6977	15.1748	490.7913	398.0066
38.7783	16.4681	543.2949	450.7177
40.9332	17.8305	598.2495	506.2519
43.1623	19.2709	654.9795	563.8973
45.4661	20.7776	712.9628	622.6968
47.8202	22.3452	771.5906	681.8247
50.2044	23.9712	830.5077	740.5717
52.6206	25.6478	888.3972	798.132
55.0507	27.3686	943.7471	853.8476
57.465	29.1182	996.0314	906.5695
59.8269	30.879	1044.4757	955.4591
62.1348	32.6398	1088.9933	999.5305
64.3706	34.3912	1128.2682	1036.9767
66.5042	36.1124	1160.6505	1067.021
68.5209	37.7869	1186.1606	1089.7963
70.385	39.3949	1204.8864	1104.9525
72.097	40.9212	1216.9641	1112.0039
73.6196	42.3367	1221.3213	1110.5363
74.9458	43.6379	1218.1178	1100.9971
76.0499	44.8068	1208.3355	1083.6936
76.9109	45.7931	1191.2725	1059.7894
77.5143	46.5804	1167.1723	1030.01
77.8472	47.1488	1136.3731	994.4859
77.917	47.4874	1099.6685	954.1279
77.6987	47.5537	1058.4686	909.9789
77.2032	47.3468	1013.0777	861.6203
76.4188	46.8626	963.5835	810.7911
75.358	46.0901	911.2776	757.6148
74.0205	45.0441	857.0565	702.9683
72.4318	43.7258	802.1995	647.657
70.6086	42.1546	747.1898	591.336
68.5653	40.3515	693.0479	535.3215
66.319	38.332	638.8996	479.3455
63.8985	36.1409	586.0925	425.1849
61.3334	33.8323	534.963	373.6525
58.6579	31.4505	486.6326	325.677
55.9079	29.0363	440.7468	281.6455
53.0937	26.6243	397.3414	241.6238
50.245	24.2544	357.0225	205.7969
47.3809	21.9564	319.612	174.5345
44.5298	19.7495	284.66	147.1641
41.7241	17.6503	252.3438	123.6978
38.9855	15.6683	222.9066	103.6247
36.3316	13.8375	196.0181	86.4679
33.7689	12.1773	171.3798	71.7505
31.3062	10.6859	148.7306	59.137
28.9494	9.3617	128.1174	48.4909
26.7103	8.182	109.5308	39.5662
24.6071	7.1295	92.7932	32.2398
22.6469	6.1919	78.0187	26.1624
20.8324	5.3757	65.3029	21.1457
19.1468	4.6686	54.3463	17.0692
17.5844	4.0493	44.9847	13.7909
16.1592	3.507	37.1971	11.1465
14.8873	3.0381	30.8535	9.0156
13.75	2.637	25.8424	7.2956
12.7235	2.2907	21.9644	5.9561
11.8042	1.9876	19.1399	4.9571
10.9948	1.7279	17.2379	4.2087
10.2877	1.5113	16.1854	3.6368
9.6788	1.3376	15.8641	3.2123
9.1521	1.2001	16.06	2.9234
8.6949	1.0853	16.6799	2.6975
8.298	0.9887	17.6003	2.527
7.944	0.9113	18.5813	2.4122
7.6314	0.8549	19.5667	2.3733
7.3648	0.81	20.6745	2.3626
7.1378	0.767	21.978	2.3313
6.9464	0.7249	23.3515	2.2774
6.782	0.6869	24.7793	2.2242
6.6414	0.6568	26.2491	2.2075
6.5199	0.6363	27.5573	2.2301
6.4149	0.6253	28.6091	2.2826
6.3238	0.6208	29.5522	2.3356
6.2308	0.6175	30.3298	2.3544
6.126	0.6143	30.6886	2.3399
6.0315	0.6122	30.8254	2.3427
5.9583	0.6122	30.9467	2.369
5.8982	0.6122	31.1227	2.3867
5.8333	0.6055	31.0929	2.3365
5.7582	0.5922	30.7187	2.2546
5.6799	0.5776	30.2604	2.1439
5.593	0.5654	29.6837	2.03
5.5018	0.5551	29.0248	1.9189
5.4132	0.5467	28.3318	1.8343
5.3253	0.5408	27.6971	1.763
5.2412	0.5274	27.0452	1.6383
5.1594	0.5097	26.288	1.4984
5.075	0.4991	25.5376	1.3902
5.0044	0.4926	24.9294	1.3146
4.9448	0.4835	24.3732	1.2388
4.8817	0.473	23.8159	1.155
4.8145	0.4617	23.2504	1.0757
4.7463	0.4497	22.6645	1.0027
4.6815	0.4354	22.0899	0.9331
4.6219	0.424	21.5307	0.8937
4.5671	0.4175	21.1681	0.8691
4.5105	0.4139	20.963	0.8398
4.4567	0.4115	20.7473	0.8237
4.4223	0.4067	20.674	0.8182
4.4011	0.398	20.7139	0.8015
4.3748	0.3818	20.727	0.7631
4.3361	0.3651	20.5092	0.7246
4.2843	0.3535	20.0693	0.6953
4.2214	0.3469	19.5498	0.6755
4.169	0.3399	19.1578	0.6553
4.1334	0.3312	18.9139	0.6338
4.0949	0.3226	18.5771	0.6192
4.0491	0.317	18.0522	0.6287
4.002	0.316	17.4937	0.6688
3.9543	0.3136	16.9533	0.7056
3.91	0.3057	16.413	0.7221
3.8617	0.298	15.8114	0.732
3.8055	0.2947	15.1872	0.7605
3.7462	0.295	14.58	0.8036
3.6881	0.2968	13.9533	0.8539
3.6426	0.2999	13.371	0.8972
3.6071	0.2988	12.8647	0.9182
3.5686	0.2921	12.4203	0.9241
3.5216	0.2845	11.9663	0.9214
3.4785	0.278	11.4707	0.9301
3.4499	0.2758	11.0494	0.9591
3.4309	0.2749	10.7611	0.9712
3.4144	0.2711	10.55	0.9507
3.3975	0.2647	10.3208	0.9184
3.3887	0.2524	10.1165	0.8678
3.3954	0.236	9.9899	0.7931
3.4161	0.2249	9.992	0.7234
3.4416	0.2192	10.1149	0.6679
3.4692	0.2172	10.4009	0.6416
3.5017	0.216	10.7596	0.6292
3.543	0.2121	11.1333	0.6062
3.5919	0.2074	11.5253	0.5716
3.6477	0.2007	11.9751	0.5374
3.7039	0.1902	12.4611	0.4911
3.7557	0.1793	12.9588	0.4403
3.8083	0.1723	13.5531	0.4002
3.8611	0.166	14.235	0.3663
3.9088	0.1604	14.8518	0.343
3.9533	0.1571	15.3051	0.3298
3.9903	0.154	15.6096	0.3131
4.0222	0.1514	15.7631	0.302
4.059	0.1513	15.8958	0.2967
4.0938	0.1465	16.1506	0.2762
4.1203	0.1383	16.3903	0.2527
4.1415	0.1336	16.5115	0.2439
4.1603	0.1299	16.5456	0.2358
4.1825	0.1242	16.5942	0.2269
4.2015	0.1232	16.5702	0.2284
4.2117	0.1276	16.4501	0.2419
4.2197	0.1327	16.3724	0.2573
4.228	0.1391	16.3262	0.2674
4.2429	0.1452	16.2789	0.2784
4.2666	0.1502	16.221	0.2883
4.2966	0.1542	16.2071	0.2974
4.3317	0.1566	16.166	0.3054
4.3634	0.1559	16.0354	0.3066
4.3923	0.1537	15.9665	0.3027
4.4311	0.1543	16.0548	0.3046
4.4775	0.1584	16.1785	0.3143
4.5224	0.1587	16.2871	0.3124
4.5709	0.1547	16.4366	0.2937
4.6303	0.1556	16.6179	0.2868
4.6922	0.161	16.7793	0.2962
4.757	0.1647	17.0186	0.3066
4.8304	0.1632	17.4159	0.3065
4.9	0.1561	17.9442	0.2906
4.9714	0.1446	18.6164	0.2675
5.0557	0.1307	19.4834	0.2457
5.1529	0.1191	20.5388	0.2293
5.2596	0.1089	21.8467	0.2078
5.376	0.1014	23.4622	0.1934
5.5062	0.09779	25.4106	0.182
5.6478	0.09203	27.6794	0.165
5.8033	0.08449	30.2319	0.1438
5.9727	0.08081	33.0959	0.1319
6.152	0.07679	36.3539	0.1227
6.3421	0.07094	40.1336	0.1084
6.5357	0.0656	44.4801	0.09752
6.7389	0.06578	49.3235	0.09708
6.9566	0.0711	54.6746	0.1032
7.1906	0.07927	60.5366	0.1252
7.4341	0.08857	66.9069	0.153
7.6808	0.09952	73.8005	0.1733
7.925	0.1065	81.1768	0.1871
8.178	0.1082	89.0399	0.1968
8.4393	0.108	97.4751	0.2038
8.7073	0.1081	106.5266	0.2104
8.9706	0.1089	116.1892	0.2183
9.2222	0.1088	126.2783	0.2201
9.4686	0.1083	136.5072	0.2135
9.7053	0.1061	146.9811	0.1986
9.9288	0.1043	157.751	0.1818
10.1471	0.1037	168.6751	0.1693
10.3567	0.1054	179.6622	0.1673
10.557	0.1069	190.7149	0.1618
10.7456	0.1064	201.6299	0.1532
10.9105	0.1047	212.2072	0.1492
11.0566	0.103	222.2743	0.1442
11.1925	0.1055	231.5862	0.1464
11.3179	0.1131	240.0819	0.1594
11.432	0.1217	247.8494	0.1733
11.5374	0.1277	254.9764	0.1781
11.6331	0.1296	261.5054	0.1769
11.7161	0.1291	267.3641	0.1782
11.791	0.1314	272.4069	0.1834
11.861	0.1338	276.3985	0.1865
11.9245	0.1369	279.2632	0.1889
11.9744	0.1382	281.1688	0.1846
12.012	0.1366	282.3044	0.1783
12.0401	0.1315	282.7733	0.177
12.0661	0.1252	282.3564	0.1745
12.0921	0.118	281.1273	0.1666
12.1152	0.1101	279.264	0.1544
12.1416	0.1032	276.8385	0.1391
12.1648	0.0975	273.9661	0.1249
12.1777	0.09478	270.6899	0.117
12.1757	0.09406	266.9809	0.1174
12.1595	0.09423	262.9254	0.1187
12.1308	0.09195	258.5324	0.1188
12.0961	0.08749	253.8289	0.1133
12.0623	0.08257	248.7527	0.1058
12.0198	0.07763	243.4695	0.1035
11.974	0.07287	237.9811	0.1049
11.9191	0.06883	232.4352	0.1097
11.8535	0.06655	226.9314	0.1126
11.78	0.06737	221.4763	0.1129
11.7077	0.0677	216.0587	0.1118
11.6417	0.06798	210.8304	0.1059
11.5834	0.06976	205.9578	0.09995
11.5305	0.07022	201.3587	0.09968
11.4763	0.0697	196.8325	0.1014
11.4176	0.06949	192.3532	0.1031
11.3603	0.0693	187.9578	0.1066
11.3026	0.07327	183.7853	0.119
11.2419	0.07828	179.9271	0.1336
11.1895	0.08202	176.3347	0.1401
11.1462	0.08739	173.0068	0.1472
11.1043	0.09328	170.1526	0.1608
11.0606	0.09758	167.793	0.175
11.0105	0.101	165.8871	0.1827
10.9593	0.1042	164.3878	0.1874
