# Supplementary material for: Super-resolution imaging uncovers the nanoscopic segregation of polarity proteins in epithelia
Source: eLife. 2022 Nov 7;11:e62087. doi: 10.7554/eLife.62087 (PMC9674336; doi:10.7554/eLife.62087)
Supplement: Figure 1—source data 2. [file elife-62087-fig1-data2.zip › Figure 1/Human PAR3 Occludin PL sample 1.csv]

prob_prot	ref_prot	var_prob_prot	var_ref_prot
18.5333	7.8699	194.0772	124.2435
18.556	7.8725	190.9215	120.8527
18.6196	7.8716	188.9249	117.3751
18.6886	7.863	188.6754	114.5794
18.7571	7.8465	188.654	113.085
18.8136	7.8308	189.3303	112.5412
18.86	7.8132	191.0869	112.5446
18.9036	7.7936	193.5827	112.2746
18.949	7.7784	196.9037	111.4263
18.9891	7.7624	200.2156	109.1824
19.023	7.753	204.0058	106.4203
19.0413	7.7502	207.6015	103.2971
19.049	7.733	210.9535	100.4664
19.0403	7.7053	212.9716	98.2704
19.0182	7.6817	214.4225	97.0282
18.9913	7.6519	214.7528	96.6495
18.9613	7.6184	214.5853	97.1634
18.9351	7.5908	213.868	98.5399
18.8944	7.5681	212.4954	100.2578
18.8563	7.5643	211.4571	102.4772
18.8196	7.5753	210.2168	105.1764
18.778	7.5906	209.0472	107.6172
18.74	7.6067	207.8396	109.6026
18.7046	7.636	206.9473	111.509
18.6676	7.6664	206.3233	112.4228
18.6285	7.7001	206.2509	112.4682
18.6131	7.7287	206.946	111.6809
18.6053	7.7554	208.9678	110.8279
18.6048	7.7771	212.013	109.9227
18.6332	7.8012	215.7913	109.4882
18.6889	7.823	219.7305	110.2206
18.7605	7.8425	223.3826	112.3329
18.8254	7.8597	224.6747	115.7455
18.9031	7.8705	225.6395	120.7334
18.9882	7.8819	225.1902	126.7289
19.0649	7.9037	224.5148	134.1121
19.1336	7.9333	223.7564	141.9565
19.1945	7.9682	223.3964	149.3323
19.235	7.994	223.4112	155.5424
19.244	7.9906	223.1419	159.7753
19.2357	7.9767	222.254	161.7564
19.2024	7.95	220.1695	161.6481
19.1658	7.9132	217.2841	158.924
19.1107	7.8552	213.352	153.9367
19.0366	7.7883	209.2585	146.1316
18.9575	7.7158	205.711	136.4386
18.8841	7.6305	203.9311	126.0302
18.8257	7.5428	203.747	115.701
18.7751	7.4593	205.3148	106.7006
18.7406	7.3797	208.0215	99.0523
18.7267	7.3097	211.6134	92.9259
18.7243	7.241	215.9359	88.1196
18.7267	7.1922	220.4322	83.9109
18.7224	7.1593	223.9196	80.0166
18.713	7.1253	226.7674	76.6554
18.6881	7.0931	228.8484	73.2909
18.6646	7.0598	229.5913	70.2502
18.6428	7.0185	228.9913	67.2155
18.6104	6.9747	227.5371	64.2765
18.568	6.9276	225.4274	61.8811
18.5176	6.8821	223.0661	60.3052
18.4731	6.8509	220.5548	59.7941
18.422	6.8273	218.0055	60.3387
18.3504	6.8211	215.6455	61.9438
18.2653	6.8229	212.7383	64.5699
18.1784	6.8246	209.6831	67.639
18.0863	6.8158	206.8649	70.5969
18.0053	6.8105	203.8253	73.0409
17.9456	6.8077	200.3882	74.7354
17.8989	6.7943	197.2612	74.7948
17.8771	6.7804	194.1361	73.5744
17.8927	6.7605	191.8798	70.7644
17.9031	6.7283	191.425	67.135
17.9098	6.6963	192.0945	63.4668
17.9284	6.6621	194.2026	59.9165
17.9571	6.6248	196.7034	56.7582
17.9678	6.5996	198.6924	53.9512
17.9465	6.5852	198.9633	51.785
17.911	6.571	196.6782	49.7282
17.8569	6.5728	191.9247	48.1413
17.7845	6.5841	185.5133	46.6386
17.6966	6.5928	178.5268	45.5796
17.605	6.6099	172.3558	45.2589
17.5193	6.6273	167.4554	45.3983
17.4431	6.6511	163.7852	46.4679
17.3839	6.6644	160.5714	47.8618
17.3359	6.6745	157.4877	49.9458
17.2795	6.6725	154.0769	52.3165
17.2296	6.6612	151.0062	54.6188
17.1929	6.649	148.3377	56.8391
17.1582	6.6373	146.659	58.7079
17.1291	6.6207	146.1497	59.3882
17.1089	6.6142	146.5338	58.9455
17.0973	6.6022	147.6141	57.545
17.088	6.5746	148.9198	54.0782
17.0798	6.5506	150.228	50.779
17.0642	6.5235	151.6541	47.3544
17.039	6.5045	153.169	44.8486
17.0133	6.4931	154.9852	43.4441
16.9749	6.488	156.6983	42.652
16.9274	6.4844	158.7398	42.528
16.8747	6.4879	160.6245	42.8209
16.8084	6.4986	162.1278	43.3917
16.7405	6.52	163.6471	44.1506
16.6807	6.5568	165.245	45.3158
16.6259	6.5981	167.6791	47.0631
16.5909	6.6447	171.2268	49.6006
16.5776	6.6875	176.4086	53.1256
16.57	6.7228	182.9122	57.3315
16.5854	6.7588	190.352	62.0696
16.609	6.7842	198.2812	66.262
16.6278	6.8113	205.9024	69.4939
16.6411	6.8368	212.46	70.6783
16.6431	6.8488	217.705	70.7114
16.6217	6.8632	220.8025	68.805
16.5693	6.8722	221.8099	65.9715
16.4929	6.8727	220.9547	62.8343
16.3955	6.8759	218.9372	60.1594
16.2984	6.8792	216.9586	58.2742
16.2018	6.8826	215.6469	57.1855
16.1194	6.8887	216.5011	56.9796
16.0633	6.8969	219.2472	57.4385
16.0207	6.9071	223.0987	58.106
15.9939	6.9231	227.045	58.6741
15.978	6.9401	230.6085	59.1638
15.9677	6.9444	232.6682	59.6108
15.9678	6.9603	232.9365	59.95
15.9774	6.9823	231.4521	59.9364
15.9798	7.0053	228.7632	59.5336
15.969	7.0168	225.2065	58.8002
15.9502	7.0341	220.8985	58.0599
15.9191	7.0683	215.4611	57.4305
15.8856	7.1212	209.5096	56.8757
15.8399	7.1855	203.0731	56.6661
15.7895	7.2589	196.5962	56.9581
15.7411	7.3418	190.9595	57.4672
15.6874	7.4529	186.0284	58.1937
15.6324	7.5773	182.1362	59.0003
15.5841	7.715	179.3744	59.944
15.5441	7.8553	177.4441	61.0795
15.5229	8.0149	176.4125	62.3908
15.5159	8.2004	175.8336	64.161
15.5145	8.3945	175.6359	66.2779
15.5287	8.5997	175.8537	68.531
15.5624	8.8374	175.6234	71.0556
15.6015	9.0864	175.3936	73.5298
15.6505	9.3385	174.386	75.7345
15.7235	9.6097	173.1658	77.9083
15.8111	9.9145	171.9302	80.3892
15.9119	10.2435	170.7941	82.6553
16.0025	10.5997	170.1602	85.416
16.0939	11.0018	169.3771	88.5441
16.2063	11.4385	168.7383	92.0198
16.3196	11.9033	168.4937	96.115
16.4138	12.3938	168.9867	100.6605
16.5138	12.9372	170.4945	105.6588
16.6124	13.5237	173.2179	111.8437
16.6741	14.1595	176.6144	118.4467
16.7204	14.8537	179.5719	125.8342
16.7341	15.6123	181.2927	134.3577
16.6963	16.4198	180.3402	143.5562
16.6185	17.2709	177.7689	153.7533
16.5008	18.1606	173.4098	164.8181
16.3608	19.0864	168.8376	177.4467
16.2123	20.0515	164.8341	191.5622
16.0478	21.0581	162.216	206.2808
15.8854	22.0916	160.8748	222.0106
15.7245	23.1238	160.514	237.8518
15.5629	24.1248	161.3695	253.3997
15.3882	25.14	163.4758	269.6475
15.22	26.1752	166.133	286.862
15.0549	27.184	168.9453	305.1492
14.8966	28.1531	172.2868	324.0862
14.7527	29.0838	176.0012	343.31
14.6222	30.001	180.1019	363.5988
14.5367	30.8957	185.4454	384.2723
14.5032	31.7829	191.9831	405.939
14.5219	32.6865	199.7261	428.5731
14.6289	33.6112	209.3286	452.0815
14.8442	34.587	219.5458	477.0599
15.2105	35.6799	231.9818	503.6652
15.7484	36.9352	246.6699	532.2387
16.5082	38.439	265.1672	563.6178
17.5248	40.2591	290.3539	599.2444
18.8611	42.4951	323.3666	638.4977
20.6306	45.3071	367.7114	681.241
22.8834	48.7803	425.3996	727.1145
25.7872	53.1875	500.2291	772.8956
29.3671	58.6936	592.1053	820.2578
33.7712	65.704	704.1427	867.5742
39.077	74.5063	835.5811	917.1809
45.3551	85.4372	991.0017	979.6066
52.6043	98.8594	1174.6391	1064.9723
60.7572	114.9018	1393.4571	1201.6193
69.5725	133.4604	1653.668	1414.5881
78.7344	153.8257	1962.6448	1736.6547
87.6492	174.787	2303.9102	2172.8308
95.7381	194.6675	2661.5922	2697.3931
102.1951	211.1802	2979.0068	3221.9385
106.3369	222.0343	3197.4734	3614.6694
107.9081	226.2202	3289.0819	3769.659
106.3369	222.0343	3197.4734	3614.6694
102.1951	211.1802	2979.0068	3221.9385
95.7381	194.6675	2661.5922	2697.3931
87.6492	174.787	2303.9102	2172.8308
78.7344	153.8257	1962.6448	1736.6547
69.5725	133.4604	1653.668	1414.5881
60.7572	114.9018	1393.4571	1201.6193
52.6043	98.8594	1174.6391	1064.9723
45.3551	85.4372	991.0017	979.6066
39.077	74.5063	835.5811	917.1809
33.7712	65.704	704.1427	867.5742
29.3671	58.6936	592.1053	820.2578
25.7872	53.1875	500.2291	772.8956
22.8834	48.7803	425.3996	727.1145
20.6306	45.3071	367.7114	681.241
18.8611	42.4951	323.3666	638.4977
17.5248	40.2591	290.3539	599.2444
16.5082	38.439	265.1672	563.6178
15.7484	36.9352	246.6699	532.2387
15.2105	35.6799	231.9818	503.6652
14.8442	34.587	219.5458	477.0599
14.6289	33.6112	209.3286	452.0815
14.5219	32.6865	199.7261	428.5731
14.5032	31.7829	191.9831	405.939
14.5367	30.8957	185.4454	384.2723
14.6222	30.001	180.1019	363.5988
14.7527	29.0838	176.0012	343.31
14.8966	28.1531	172.2868	324.0862
15.0549	27.184	168.9453	305.1492
15.22	26.1752	166.133	286.862
15.3882	25.14	163.4758	269.6475
15.5629	24.1248	161.3695	253.3997
15.7245	23.1238	160.514	237.8518
15.8854	22.0916	160.8748	222.0106
16.0478	21.0581	162.216	206.2808
16.2123	20.0515	164.8341	191.5622
16.3608	19.0864	168.8376	177.4467
16.5008	18.1606	173.4098	164.8181
16.6185	17.2709	177.7689	153.7533
16.6963	16.4198	180.3402	143.5562
16.7341	15.6123	181.2927	134.3577
16.7204	14.8537	179.5719	125.8342
16.6741	14.1595	176.6144	118.4467
16.6124	13.5237	173.2179	111.8437
16.5138	12.9372	170.4945	105.6588
16.4138	12.3938	168.9867	100.6605
16.3196	11.9033	168.4937	96.115
16.2063	11.4385	168.7383	92.0198
16.0939	11.0018	169.3771	88.5441
16.0025	10.5997	170.1602	85.416
15.9119	10.2435	170.7941	82.6553
15.8111	9.9145	171.9302	80.3892
15.7235	9.6097	173.1658	77.9083
15.6505	9.3385	174.386	75.7345
15.6015	9.0864	175.3936	73.5298
15.5624	8.8374	175.6234	71.0556
15.5287	8.5997	175.8537	68.531
15.5145	8.3945	175.6359	66.2779
15.5159	8.2004	175.8336	64.161
15.5229	8.0149	176.4125	62.3908
15.5441	7.8553	177.4441	61.0795
15.5841	7.715	179.3744	59.944
15.6324	7.5773	182.1362	59.0003
15.6874	7.4529	186.0284	58.1937
15.7411	7.3418	190.9595	57.4672
15.7895	7.2589	196.5962	56.9581
15.8399	7.1855	203.0731	56.6661
15.8856	7.1212	209.5096	56.8757
15.9191	7.0683	215.4611	57.4305
15.9502	7.0341	220.8985	58.0599
15.969	7.0168	225.2065	58.8002
15.9798	7.0053	228.7632	59.5336
15.9774	6.9823	231.4521	59.9364
15.9678	6.9603	232.9365	59.95
15.9677	6.9444	232.6682	59.6108
15.978	6.9401	230.6085	59.1638
15.9939	6.9231	227.045	58.6741
16.0207	6.9071	223.0987	58.106
16.0633	6.8969	219.2472	57.4385
16.1194	6.8887	216.5011	56.9796
16.2018	6.8826	215.6469	57.1855
16.2984	6.8792	216.9586	58.2742
16.3955	6.8759	218.9372	60.1594
16.4929	6.8727	220.9547	62.8343
16.5693	6.8722	221.8099	65.9715
16.6217	6.8632	220.8025	68.805
16.6431	6.8488	217.705	70.7114
16.6411	6.8368	212.46	70.6783
16.6278	6.8113	205.9024	69.4939
16.609	6.7842	198.2812	66.262
16.5854	6.7588	190.352	62.0696
16.57	6.7228	182.9122	57.3315
16.5776	6.6875	176.4086	53.1256
16.5909	6.6447	171.2268	49.6006
16.6259	6.5981	167.6791	47.0631
16.6807	6.5568	165.245	45.3158
16.7405	6.52	163.6471	44.1506
16.8084	6.4986	162.1278	43.3917
16.8747	6.4879	160.6245	42.8209
16.9274	6.4844	158.7398	42.528
16.9749	6.488	156.6983	42.652
17.0133	6.4931	154.9852	43.4441
17.039	6.5045	153.169	44.8486
17.0642	6.5235	151.6541	47.3544
17.0798	6.5506	150.228	50.779
17.088	6.5746	148.9198	54.0782
17.0973	6.6022	147.6141	57.545
17.1089	6.6142	146.5338	58.9455
17.1291	6.6207	146.1497	59.3882
17.1582	6.6373	146.659	58.7079
17.1929	6.649	148.3377	56.8391
17.2296	6.6612	151.0062	54.6188
17.2795	6.6725	154.0769	52.3165
17.3359	6.6745	157.4877	49.9458
17.3839	6.6644	160.5714	47.8618
17.4431	6.6511	163.7852	46.4679
17.5193	6.6273	167.4554	45.3983
17.605	6.6099	172.3558	45.2589
17.6966	6.5928	178.5268	45.5796
17.7845	6.5841	185.5133	46.6386
17.8569	6.5728	191.9247	48.1413
17.911	6.571	196.6782	49.7282
17.9465	6.5852	198.9633	51.785
17.9678	6.5996	198.6924	53.9512
17.9571	6.6248	196.7034	56.7582
17.9284	6.6621	194.2026	59.9165
17.9098	6.6963	192.0945	63.4668
17.9031	6.7283	191.425	67.135
17.8927	6.7605	191.8798	70.7644
17.8771	6.7804	194.1361	73.5744
17.8989	6.7943	197.2612	74.7948
17.9456	6.8077	200.3882	74.7354
18.0053	6.8105	203.8253	73.0409
18.0863	6.8158	206.8649	70.5969
18.1784	6.8246	209.6831	67.639
18.2653	6.8229	212.7383	64.5699
18.3504	6.8211	215.6455	61.9438
18.422	6.8273	218.0055	60.3387
18.4731	6.8509	220.5548	59.7941
18.5176	6.8821	223.0661	60.3052
18.568	6.9276	225.4274	61.8811
18.6104	6.9747	227.5371	64.2765
18.6428	7.0185	228.9913	67.2155
18.6646	7.0598	229.5913	70.2502
18.6881	7.0931	228.8484	73.2909
18.713	7.1253	226.7674	76.6554
18.7224	7.1593	223.9196	80.0166
18.7267	7.1922	220.4322	83.9109
18.7243	7.241	215.9359	88.1196
18.7267	7.3097	211.6134	92.9259
18.7406	7.3797	208.0215	99.0523
18.7751	7.4593	205.3148	106.7006
18.8257	7.5428	203.747	115.701
18.8841	7.6305	203.9311	126.0302
18.9575	7.7158	205.711	136.4386
19.0366	7.7883	209.2585	146.1316
19.1107	7.8552	213.352	153.9367
19.1658	7.9132	217.2841	158.924
19.2024	7.95	220.1695	161.6481
19.2357	7.9767	222.254	161.7564
19.244	7.9906	223.1419	159.7753
19.235	7.994	223.4112	155.5424
19.1945	7.9682	223.3964	149.3323
19.1336	7.9333	223.7564	141.9565
19.0649	7.9037	224.5148	134.1121
18.9882	7.8819	225.1902	126.7289
18.9031	7.8705	225.6395	120.7334
18.8254	7.8597	224.6747	115.7455
18.7605	7.8425	223.3826	112.3329
18.6889	7.823	219.7305	110.2206
18.6332	7.8012	215.7913	109.4882
18.6048	7.7771	212.013	109.9227
18.6053	7.7554	208.9678	110.8279
18.6131	7.7287	206.946	111.6809
18.6285	7.7001	206.2509	112.4682
18.6676	7.6664	206.3233	112.4228
18.7046	7.636	206.9473	111.509
18.74	7.6067	207.8396	109.6026
18.778	7.5906	209.0472	107.6172
18.8196	7.5753	210.2168	105.1764
18.8563	7.5643	211.4571	102.4772
18.8944	7.5681	212.4954	100.2578
18.9351	7.5908	213.868	98.5399
18.9613	7.6184	214.5853	97.1634
18.9913	7.6519	214.7528	96.6495
19.0182	7.6817	214.4225	97.0282
19.0403	7.7053	212.9716	98.2704
19.049	7.733	210.9535	100.4664
19.0413	7.7502	207.6015	103.2971
19.023	7.753	204.0058	106.4203
18.9891	7.7624	200.2156	109.1824
18.949	7.7784	196.9037	111.4263
18.9036	7.7936	193.5827	112.2746
18.86	7.8132	191.0869	112.5446
18.8136	7.8308	189.3303	112.5412
18.7571	7.8465	188.654	113.085
18.6886	7.863	188.6754	114.5794
18.6196	7.8716	188.9249	117.3751
18.556	7.8725	190.9215	120.8527
18.5333	7.8699	194.0772	124.2435
