# Supplementary material for: Super-resolution imaging uncovers the nanoscopic segregation of polarity proteins in epithelia
Source: eLife. 2022 Nov 7;11:e62087. doi: 10.7554/eLife.62087 (PMC9674336; doi:10.7554/eLife.62087)
Supplement: Figure 1—source data 2. [file elife-62087-fig1-data2.zip › Figure 1/Human PAR3 Occludin PL sample 2.csv]

prob_prot	ref_prot	var_prob_prot	var_ref_prot
18.8432	2.3289	126.8875	42.397
18.8589	2.3224	128.1502	41.1462
18.8766	2.3147	129.3943	39.9065
18.8905	2.3071	130.4353	38.4017
18.9008	2.2985	131.2107	36.8034
18.9085	2.2902	131.9188	35.1881
18.913	2.2842	132.5895	33.6225
18.9151	2.2784	133.0321	32.0545
18.9153	2.2693	133.1932	30.3695
18.9168	2.2592	133.253	28.7488
18.9146	2.2464	133.1228	27.3526
18.9112	2.231	132.9111	26.0625
18.9061	2.2162	132.5266	24.9826
18.904	2.2022	132.107	24.0444
18.9035	2.1898	131.7486	23.2681
18.899	2.1791	131.3662	22.6499
18.8896	2.1696	131.0226	22.156
18.8768	2.1604	130.8005	21.8276
18.8675	2.1512	130.8921	21.6688
18.8614	2.1404	130.9255	21.582
18.8659	2.1308	131.0923	21.5454
18.8817	2.1242	131.4038	21.6152
18.9068	2.1191	131.9055	21.6821
18.9284	2.1118	132.5757	21.8019
18.9481	2.1055	133.3527	21.9506
18.9762	2.103	134.2507	22.1601
19.0142	2.1011	135.0908	22.4141
19.0591	2.1007	135.9681	22.7097
19.1108	2.1011	137.0645	23.0014
19.1604	2.1024	138.1767	23.2439
19.2077	2.103	139.22	23.4237
19.2609	2.1043	140.2868	23.6197
19.321	2.1069	141.3655	23.8477
19.3868	2.1116	142.6038	24.1292
19.4549	2.1183	143.8269	24.3581
19.5185	2.1283	144.9969	24.5435
19.5782	2.1354	146.4688	24.6296
19.6329	2.1383	148.0682	24.5951
19.6845	2.141	149.745	24.5908
19.7345	2.1433	151.6871	24.3976
19.787	2.146	153.7276	24.2176
19.8459	2.1471	155.8313	24.0665
19.9005	2.1477	157.9188	23.9565
19.9443	2.1497	159.9088	23.9176
19.9852	2.151	161.9269	23.998
20.0267	2.1531	164.0928	24.3619
20.0723	2.16	166.5438	25.3086
20.11	2.166	168.8964	26.5175
20.1415	2.1707	171.0037	27.8243
20.1653	2.1716	172.5677	28.5104
20.1883	2.1716	174.0514	29.0664
20.2079	2.1709	175.272	29.4895
20.2247	2.1711	176.2013	29.6301
20.2411	2.1761	176.9448	29.7591
20.2574	2.1868	177.9352	30.1102
20.2667	2.198	179.1212	31.0153
20.2754	2.2066	179.3127	30.9028
20.2905	2.2139	179.0048	30.4123
20.305	2.2191	178.3635	30.0147
20.3072	2.2214	177.1497	29.3946
20.3029	2.2217	175.3743	28.4971
20.303	2.2227	173.3274	27.698
20.3035	2.2217	171.0982	26.9858
20.3015	2.2207	168.6657	26.5149
20.2974	2.2207	166.0384	26.2183
20.3011	2.2194	163.1227	26.124
20.3095	2.2197	160.2622	26.3962
20.3167	2.2203	157.6085	26.8567
20.3286	2.2223	155.2506	27.7286
20.3433	2.2284	153.2177	28.7854
20.3542	2.2395	151.4348	30.1557
20.3615	2.2515	150.125	31.8146
20.3673	2.2617	149.2914	33.5979
20.3733	2.2747	148.852	35.6007
20.3753	2.2915	148.8528	37.7907
20.3724	2.3093	149.0454	39.9907
20.3656	2.3279	149.4157	42.348
20.3522	2.3471	149.9407	44.3424
20.336	2.3686	150.2934	46.4229
20.3074	2.3904	150.315	48.271
20.2638	2.4101	149.9979	49.5244
20.2094	2.4337	148.9691	50.6552
20.1439	2.4559	147.2279	50.9517
20.0708	2.4727	145.0776	51.3259
19.9862	2.4867	142.4248	51.1984
19.898	2.4994	139.4061	50.8416
19.8083	2.5116	136.0256	50.4379
19.7102	2.5197	132.4151	49.8086
19.611	2.5227	128.6485	49.251
19.5131	2.5203	124.9441	48.6937
19.4266	2.5139	121.5875	48.0837
19.3426	2.5029	118.7743	47.5277
19.2536	2.4876	116.3357	46.9624
19.162	2.4677	114.1007	46.5227
19.0765	2.4496	112.2592	46.1683
18.9961	2.4302	110.8434	45.844
18.918	2.411	109.9209	45.6999
18.8484	2.395	109.2469	45.4999
18.7972	2.3814	108.9188	45.383
18.7607	2.3669	108.7905	45.3089
18.7275	2.3495	108.8734	45.2021
18.6967	2.3328	108.9596	45.1063
18.6723	2.3166	109.0868	45.1252
18.6522	2.3017	109.3053	45.237
18.6355	2.2917	109.3243	45.4666
18.622	2.2886	109.1146	45.8173
18.6182	2.2904	108.861	46.4015
18.6145	2.2922	108.438	47.2468
18.6069	2.2945	107.8128	48.3129
18.5925	2.298	106.876	49.4111
18.5793	2.3034	105.7935	50.4912
18.5725	2.3076	104.6242	51.437
18.5653	2.3118	103.2937	52.2702
18.5535	2.3128	101.937	52.6516
18.5435	2.3121	100.683	52.6057
18.5312	2.308	99.5654	52.0513
18.5189	2.2977	98.7481	51.091
18.5065	2.2864	98.1616	49.7475
18.4913	2.2784	97.5991	48.0886
18.4662	2.2694	97.1742	46.079
18.4383	2.258	96.9382	43.8163
18.4171	2.2467	96.9444	41.638
18.3911	2.239	96.8224	39.4947
18.3577	2.2337	96.8798	37.4939
18.3213	2.2263	96.9382	35.6844
18.2978	2.2236	97.1614	34.256
18.2783	2.2281	97.4609	33.29
18.254	2.2393	97.8762	32.6787
18.233	2.2558	98.4602	32.4368
18.2162	2.2774	99.0582	32.5465
18.1985	2.3038	99.7163	32.9669
18.1789	2.3379	100.3535	33.689
18.1593	2.3757	101.0561	34.5645
18.1423	2.4164	101.8491	35.5669
18.1266	2.4599	102.7493	36.6111
18.1111	2.5036	103.6605	37.7342
18.0884	2.5486	104.3772	38.9875
18.0571	2.5953	105.0478	40.3174
18.0201	2.6405	105.4514	41.6328
17.9792	2.686	105.6679	42.9447
17.9301	2.7386	105.5944	44.4207
17.8753	2.7997	105.3791	46.1401
17.8233	2.864	104.9712	48.1255
17.7628	2.93	104.481	50.395
17.6875	3.0028	103.9135	53.13
17.6098	3.0842	103.2408	56.3599
17.5392	3.1651	102.5737	59.9936
17.4663	3.2445	101.9103	64.1446
17.3936	3.3282	101.3271	68.7636
17.3288	3.4186	100.8707	74.0942
17.2731	3.5143	100.7192	79.7935
17.2291	3.6142	100.8337	85.6176
17.2003	3.7186	101.2949	91.8767
17.1914	3.8248	102.1481	97.9411
17.2042	3.9349	103.3147	103.7153
17.2416	4.0505	104.7418	109.3877
17.304	4.1707	106.4458	113.5218
17.3793	4.2971	108.4916	117.4352
17.4782	4.4278	110.9214	119.8507
17.6114	4.5635	113.7548	121.5161
17.7816	4.7074	116.7736	122.7994
17.9841	4.855	119.9632	123.3139
18.2187	5.0103	123.3605	123.8719
18.4761	5.1766	126.951	124.1429
18.7561	5.3612	130.743	124.4488
19.0702	5.5623	134.6165	125.3425
19.4227	5.7782	138.6788	126.2397
19.822	6.0198	143.024	127.2949
20.2645	6.2844	147.7898	128.7515
20.7637	6.5797	152.7711	130.105
21.3232	6.9104	158.2025	131.8643
21.9481	7.2807	164.0439	133.6689
22.6327	7.6967	170.4906	135.9926
23.3988	8.169	177.9665	138.8513
24.2586	8.7137	186.4792	142.3237
25.1974	9.3351	196.1334	146.5175
26.2359	10.0639	207.1655	151.3031
27.3703	10.8966	220.0572	156.5888
28.6186	11.8758	234.6758	162.7102
29.9735	12.9991	250.9835	169.4331
31.4377	14.321	269.2635	176.6738
33.0121	15.8853	289.866	184.6152
34.6798	17.6985	312.8981	193.5573
36.4468	19.8186	337.9085	203.8658
38.2942	22.2238	364.9072	216.1985
40.2407	25.016	393.7665	231.3348
42.2454	28.1625	424.0768	250.5798
44.2885	31.7432	454.6851	275.498
46.3573	35.7262	485.642	307.7031
48.4269	40.1058	516.053	348.7995
50.4683	44.8873	544.8369	401.3531
52.4406	49.9435	571.9133	466.0711
54.3166	55.2437	596.3948	544.4044
56.0996	60.6192	618.5997	635.2005
57.7104	65.8811	636.5977	735.1749
59.1437	70.8633	652.1299	842.0906
60.3467	75.2857	663.8537	947.3213
61.318	78.9917	672.7746	1043.0777
62.0425	81.861	679.2956	1120.9529
62.4611	83.6377	682.5753	1167.5379
62.6264	84.374	684.6942	1187.4305
62.4611	83.6377	682.5753	1167.5379
62.0425	81.861	679.2956	1120.9529
61.318	78.9917	672.7746	1043.0777
60.3467	75.2857	663.8537	947.3213
59.1437	70.8633	652.1299	842.0906
57.7104	65.8811	636.5977	735.1749
56.0996	60.6192	618.5997	635.2005
54.3166	55.2437	596.3948	544.4044
52.4406	49.9435	571.9133	466.0711
50.4683	44.8873	544.8369	401.3531
48.4269	40.1058	516.053	348.7995
46.3573	35.7262	485.642	307.7031
44.2885	31.7432	454.6851	275.498
42.2454	28.1625	424.0768	250.5798
40.2407	25.016	393.7665	231.3348
38.2942	22.2238	364.9072	216.1985
36.4468	19.8186	337.9085	203.8658
34.6798	17.6985	312.8981	193.5573
33.0121	15.8853	289.866	184.6152
31.4377	14.321	269.2635	176.6738
29.9735	12.9991	250.9835	169.4331
28.6186	11.8758	234.6758	162.7102
27.3703	10.8966	220.0572	156.5888
26.2359	10.0639	207.1655	151.3031
25.1974	9.3351	196.1334	146.5175
24.2586	8.7137	186.4792	142.3237
23.3988	8.169	177.9665	138.8513
22.6327	7.6967	170.4906	135.9926
21.9481	7.2807	164.0439	133.6689
21.3232	6.9104	158.2025	131.8643
20.7637	6.5797	152.7711	130.105
20.2645	6.2844	147.7898	128.7515
19.822	6.0198	143.024	127.2949
19.4227	5.7782	138.6788	126.2397
19.0702	5.5623	134.6165	125.3425
18.7561	5.3612	130.743	124.4488
18.4761	5.1766	126.951	124.1429
18.2187	5.0103	123.3605	123.8719
17.9841	4.855	119.9632	123.3139
17.7816	4.7074	116.7736	122.7994
17.6114	4.5635	113.7548	121.5161
17.4782	4.4278	110.9214	119.8507
17.3793	4.2971	108.4916	117.4352
17.304	4.1707	106.4458	113.5218
17.2416	4.0505	104.7418	109.3877
17.2042	3.9349	103.3147	103.7153
17.1914	3.8248	102.1481	97.9411
17.2003	3.7186	101.2949	91.8767
17.2291	3.6142	100.8337	85.6176
17.2731	3.5143	100.7192	79.7935
17.3288	3.4186	100.8707	74.0942
17.3936	3.3282	101.3271	68.7636
17.4663	3.2445	101.9103	64.1446
17.5392	3.1651	102.5737	59.9936
17.6098	3.0842	103.2408	56.3599
17.6875	3.0028	103.9135	53.13
17.7628	2.93	104.481	50.395
17.8233	2.864	104.9712	48.1255
17.8753	2.7997	105.3791	46.1401
17.9301	2.7386	105.5944	44.4207
17.9792	2.686	105.6679	42.9447
18.0201	2.6405	105.4514	41.6328
18.0571	2.5953	105.0478	40.3174
18.0884	2.5486	104.3772	38.9875
18.1111	2.5036	103.6605	37.7342
18.1266	2.4599	102.7493	36.6111
18.1423	2.4164	101.8491	35.5669
18.1593	2.3757	101.0561	34.5645
18.1789	2.3379	100.3535	33.689
18.1985	2.3038	99.7163	32.9669
18.2162	2.2774	99.0582	32.5465
18.233	2.2558	98.4602	32.4368
18.254	2.2393	97.8762	32.6787
18.2783	2.2281	97.4609	33.29
18.2978	2.2236	97.1614	34.256
18.3213	2.2263	96.9382	35.6844
18.3577	2.2337	96.8798	37.4939
18.3911	2.239	96.8224	39.4947
18.4171	2.2467	96.9444	41.638
18.4383	2.258	96.9382	43.8163
18.4662	2.2694	97.1742	46.079
18.4913	2.2784	97.5991	48.0886
18.5065	2.2864	98.1616	49.7475
18.5189	2.2977	98.7481	51.091
18.5312	2.308	99.5654	52.0513
18.5435	2.3121	100.683	52.6057
18.5535	2.3128	101.937	52.6516
18.5653	2.3118	103.2937	52.2702
18.5725	2.3076	104.6242	51.437
18.5793	2.3034	105.7935	50.4912
18.5925	2.298	106.876	49.4111
18.6069	2.2945	107.8128	48.3129
18.6145	2.2922	108.438	47.2468
18.6182	2.2904	108.861	46.4015
18.622	2.2886	109.1146	45.8173
18.6355	2.2917	109.3243	45.4666
18.6522	2.3017	109.3053	45.237
18.6723	2.3166	109.0868	45.1252
18.6967	2.3328	108.9596	45.1063
18.7275	2.3495	108.8734	45.2021
18.7607	2.3669	108.7905	45.3089
18.7972	2.3814	108.9188	45.383
18.8484	2.395	109.2469	45.4999
18.918	2.411	109.9209	45.6999
18.9961	2.4302	110.8434	45.844
19.0765	2.4496	112.2592	46.1683
19.162	2.4677	114.1007	46.5227
19.2536	2.4876	116.3357	46.9624
19.3426	2.5029	118.7743	47.5277
19.4266	2.5139	121.5875	48.0837
19.5131	2.5203	124.9441	48.6937
19.611	2.5227	128.6485	49.251
19.7102	2.5197	132.4151	49.8086
19.8083	2.5116	136.0256	50.4379
19.898	2.4994	139.4061	50.8416
19.9862	2.4867	142.4248	51.1984
20.0708	2.4727	145.0776	51.3259
20.1439	2.4559	147.2279	50.9517
20.2094	2.4337	148.9691	50.6552
20.2638	2.4101	149.9979	49.5244
20.3074	2.3904	150.315	48.271
20.336	2.3686	150.2934	46.4229
20.3522	2.3471	149.9407	44.3424
20.3656	2.3279	149.4157	42.348
20.3724	2.3093	149.0454	39.9907
20.3753	2.2915	148.8528	37.7907
20.3733	2.2747	148.852	35.6007
20.3673	2.2617	149.2914	33.5979
20.3615	2.2515	150.125	31.8146
20.3542	2.2395	151.4348	30.1557
20.3433	2.2284	153.2177	28.7854
20.3286	2.2223	155.2506	27.7286
20.3167	2.2203	157.6085	26.8567
20.3095	2.2197	160.2622	26.3962
20.3011	2.2194	163.1227	26.124
20.2974	2.2207	166.0384	26.2183
20.3015	2.2207	168.6657	26.5149
20.3035	2.2217	171.0982	26.9858
20.303	2.2227	173.3274	27.698
20.3029	2.2217	175.3743	28.4971
20.3072	2.2214	177.1497	29.3946
20.305	2.2191	178.3635	30.0147
20.2905	2.2139	179.0048	30.4123
20.2754	2.2066	179.3127	30.9028
20.2667	2.198	179.1212	31.0153
20.2574	2.1868	177.9352	30.1102
20.2411	2.1761	176.9448	29.7591
20.2247	2.1711	176.2013	29.6301
20.2079	2.1709	175.272	29.4895
20.1883	2.1716	174.0514	29.0664
20.1653	2.1716	172.5677	28.5104
20.1415	2.1707	171.0037	27.8243
20.11	2.166	168.8964	26.5175
20.0723	2.16	166.5438	25.3086
20.0267	2.1531	164.0928	24.3619
19.9852	2.151	161.9269	23.998
19.9443	2.1497	159.9088	23.9176
19.9005	2.1477	157.9188	23.9565
19.8459	2.1471	155.8313	24.0665
19.787	2.146	153.7276	24.2176
19.7345	2.1433	151.6871	24.3976
19.6845	2.141	149.745	24.5908
19.6329	2.1383	148.0682	24.5951
19.5782	2.1354	146.4688	24.6296
19.5185	2.1283	144.9969	24.5435
19.4549	2.1183	143.8269	24.3581
19.3868	2.1116	142.6038	24.1292
19.321	2.1069	141.3655	23.8477
19.2609	2.1043	140.2868	23.6197
19.2077	2.103	139.22	23.4237
19.1604	2.1024	138.1767	23.2439
19.1108	2.1011	137.0645	23.0014
19.0591	2.1007	135.9681	22.7097
19.0142	2.1011	135.0908	22.4141
18.9762	2.103	134.2507	22.1601
18.9481	2.1055	133.3527	21.9506
18.9284	2.1118	132.5757	21.8019
18.9068	2.1191	131.9055	21.6821
18.8817	2.1242	131.4038	21.6152
18.8659	2.1308	131.0923	21.5454
18.8614	2.1404	130.9255	21.582
18.8675	2.1512	130.8921	21.6688
18.8768	2.1604	130.8005	21.8276
18.8896	2.1696	131.0226	22.156
18.899	2.1791	131.3662	22.6499
18.9035	2.1898	131.7486	23.2681
18.904	2.2022	132.107	24.0444
18.9061	2.2162	132.5266	24.9826
18.9112	2.231	132.9111	26.0625
18.9146	2.2464	133.1228	27.3526
18.9168	2.2592	133.253	28.7488
18.9153	2.2693	133.1932	30.3695
18.9151	2.2784	133.0321	32.0545
18.913	2.2842	132.5895	33.6225
18.9085	2.2902	131.9188	35.1881
18.9008	2.2985	131.2107	36.8034
18.8905	2.3071	130.4353	38.4017
18.8766	2.3147	129.3943	39.9065
18.8589	2.3224	128.1502	41.1462
18.8432	2.3289	126.8875	42.397
