# Supplementary material for: Super-resolution imaging uncovers the nanoscopic segregation of polarity proteins in epithelia
Source: eLife. 2022 Nov 7;11:e62087. doi: 10.7554/eLife.62087 (PMC9674336; doi:10.7554/eLife.62087)
Supplement: Figure 1—source data 2. [file elife-62087-fig1-data2.zip › Figure 1/Human PAR3 Occludin PL sample 3.csv]

prob_prot	ref_prot	var_prob_prot	var_ref_prot
59.3479	5.3237	299.1943	18.5459
59.351	5.3118	298.4493	18.3965
59.3831	5.2989	297.0413	18.2454
59.4443	5.2854	295.6437	18.0437
59.5113	5.2736	294.6522	17.8291
59.5754	5.2623	293.6365	17.6319
59.6271	5.251	292.8968	17.4484
59.67	5.2413	292.249	17.2953
59.7167	5.2314	291.7723	17.1134
59.7711	5.2216	291.414	16.8691
59.8326	5.2174	290.9477	16.611
59.8871	5.2238	290.4037	16.3777
59.9421	5.2382	289.7366	16.1513
60.0019	5.252	289.409	15.9349
60.0678	5.2607	289.3514	15.7064
60.124	5.2668	289.3149	15.4438
60.1753	5.2777	289.213	15.2081
60.2338	5.2896	289.1287	14.9948
60.295	5.3002	289.0079	14.7944
60.3513	5.314	288.7802	14.6029
60.3978	5.3295	288.6674	14.406
60.4358	5.3404	288.5075	14.213
60.4619	5.3465	288.0167	14.0105
60.4738	5.3474	287.2845	13.7946
60.4832	5.3484	286.4861	13.6119
60.4851	5.348	285.2463	13.4291
60.4715	5.3447	283.9196	13.2353
60.4381	5.3367	282.5769	13.0368
60.3876	5.3233	281.109	12.7999
60.3332	5.3077	279.5793	12.547
60.2737	5.2931	278.0557	12.3118
60.2126	5.2751	276.5686	12.0757
60.1512	5.2544	275.0102	11.8318
60.0909	5.2346	273.1138	11.5636
60.0265	5.2127	271.2954	11.3165
59.9563	5.1854	269.7406	11.0965
59.8876	5.1613	268.0312	10.8723
59.8265	5.1431	266.2774	10.6518
59.7739	5.1253	264.6659	10.4401
59.7327	5.103	262.7098	10.2179
59.6956	5.0863	260.2388	10.0216
59.6583	5.0762	258.1359	9.8573
59.6268	5.0682	256.3808	9.7084
59.605	5.0628	254.6626	9.541
59.5983	5.0573	252.8745	9.3784
59.5947	5.0475	251.67	9.2303
59.5823	5.0379	250.7089	9.1149
59.6017	5.0321	248.6245	9.0154
59.6324	5.034	247.3957	8.9625
59.6438	5.04	247.0488	8.9614
59.6426	5.0459	246.3339	8.9785
59.6434	5.0527	245.4904	9.0183
59.6504	5.0631	244.8411	9.0624
59.6623	5.075	244.2503	9.1261
59.6764	5.0864	243.4196	9.2146
59.684	5.1021	242.4191	9.3241
59.6856	5.1183	241.309	9.3976
59.6943	5.1331	240.0783	9.4659
59.7163	5.1426	238.6447	9.5401
59.7343	5.1489	237.0764	9.6125
59.7493	5.1549	235.5968	9.6903
59.7728	5.1633	233.6525	9.7265
59.8058	5.1682	231.7456	9.7534
59.8378	5.1681	229.7634	9.7719
59.8703	5.1638	227.5994	9.7841
59.902	5.1564	225.5193	9.7821
59.9251	5.1522	223.5513	9.7855
59.9407	5.146	221.9832	9.7694
59.9531	5.1343	220.5033	9.7618
59.9711	5.1212	219.1687	9.7645
59.9829	5.1153	218.1467	9.7731
59.9836	5.1065	217.2004	9.7807
59.9897	5.0903	216.3365	9.7826
59.9897	5.0726	215.6746	9.7906
59.9769	5.0583	215.273	9.8037
59.9582	5.0453	215.2272	9.7966
59.9369	5.0356	215.2699	9.7469
59.9129	5.0292	215.3205	9.6833
59.8867	5.0257	215.2534	9.5883
59.8665	5.0213	215.3263	9.477
59.8382	5.0157	215.6113	9.3563
59.8011	5.0087	216.0239	9.2114
59.7613	5.0	216.2539	9.0391
59.7263	4.9904	216.2561	8.8416
59.6911	4.9811	216.464	8.6613
59.6564	4.9741	216.5627	8.487
59.6226	4.9694	216.4577	8.3301
59.5906	4.9673	215.989	8.1995
59.561	4.9682	215.2163	8.077
59.531	4.9682	214.7302	7.9854
59.4967	4.9694	214.2673	7.9339
59.465	4.975	213.5533	7.937
59.4402	4.9841	212.4314	7.9775
59.4224	4.9964	211.3814	8.0155
59.4047	5.0074	210.2762	8.0394
59.3911	5.0169	209.0007	8.0861
59.3862	5.0265	207.5038	8.1321
59.3922	5.0337	205.7147	8.1608
59.4072	5.0424	203.8191	8.1903
59.4247	5.0506	201.9301	8.216
59.4433	5.0556	200.0542	8.2188
59.4714	5.0552	198.1736	8.1755
59.5115	5.053	196.5938	8.1466
59.5627	5.0516	195.2441	8.1347
59.6197	5.0537	194.1548	8.1118
59.6783	5.0577	193.284	8.0651
59.7355	5.0628	192.6351	8.0567
59.791	5.0687	192.1197	8.0722
59.8492	5.0798	191.7542	8.079
59.9082	5.0926	191.601	8.1059
59.9561	5.1069	191.3027	8.1164
59.9919	5.1219	190.9684	8.1084
60.0305	5.139	190.6969	8.1246
60.0676	5.1547	190.5798	8.1749
60.0976	5.176	190.5366	8.2303
60.1255	5.205	190.4659	8.2872
60.1514	5.2393	190.3746	8.3294
60.1704	5.2763	190.4861	8.3447
60.1856	5.3109	191.0879	8.3539
60.1999	5.3437	191.642	8.3898
60.2148	5.3733	192.2166	8.4499
60.2335	5.399	193.0093	8.4815
60.2463	5.4227	194.1346	8.512
60.2508	5.4428	195.3919	8.5084
60.2521	5.4545	196.8504	8.4565
60.2561	5.4586	198.3582	8.3972
60.2658	5.457	199.782	8.3223
60.2793	5.4533	201.1258	8.2437
60.2951	5.4474	202.3342	8.1607
60.3043	5.4397	203.4491	8.0999
60.3125	5.4302	204.5035	8.0484
60.3241	5.4205	205.5153	7.999
60.3308	5.4102	206.3308	7.9396
60.3418	5.3965	207.0895	7.8838
60.3645	5.3797	207.8472	7.8412
60.3916	5.3721	208.7035	7.8519
60.4117	5.3689	209.5561	7.8923
60.4359	5.3608	210.2472	7.9398
60.4726	5.3499	210.7253	7.9744
60.5195	5.3398	211.1946	8.0031
60.5679	5.331	211.8019	8.042
60.612	5.3264	212.5162	8.1047
60.6578	5.322	213.3671	8.1778
60.7125	5.3143	214.2764	8.2157
60.7709	5.3041	215.3544	8.2607
60.8365	5.2941	216.3899	8.3002
60.9022	5.2786	217.2463	8.3491
60.9527	5.2595	218.1734	8.4293
60.9978	5.2367	219.8168	8.5025
61.0472	5.214	221.8649	8.5617
61.1085	5.1933	223.7826	8.5828
61.1705	5.1718	225.6795	8.5904
61.2315	5.1568	227.7337	8.5961
61.2903	5.1451	230.0213	8.6178
61.3553	5.1234	232.5727	8.6341
61.4307	5.0951	235.6633	8.6688
61.5182	5.0724	238.8834	8.7068
61.6207	5.0528	242.2425	8.7324
61.7466	5.0388	245.9383	8.7827
61.9066	5.0283	249.6981	8.8804
62.1105	5.023	253.724	9.0137
62.3763	5.0274	258.1516	9.1275
62.7004	5.0372	262.9838	9.2485
63.0955	5.0552	268.1255	9.3603
63.5703	5.0855	273.518	9.4953
64.1639	5.1321	279.3841	9.6834
64.8754	5.1967	285.8174	9.9666
65.7236	5.2863	292.8309	10.3195
66.7286	5.3994	300.539	10.729
67.9215	5.5413	309.2582	11.23
69.3278	5.7314	319.253	11.8149
70.9359	5.9733	330.8862	12.4842
72.8058	6.2723	343.9156	13.2748
74.916	6.6232	358.6934	14.254
77.3513	7.0518	375.6084	15.3295
80.0803	7.5683	395.0084	16.5061
83.1588	8.2042	416.7668	17.8685
86.5706	8.9661	441.53	19.5107
90.3346	9.8551	469.0449	21.4492
94.4947	10.912	499.3408	23.6419
98.9995	12.1495	532.1744	26.0568
103.9146	13.6271	567.0542	28.8096
109.158	15.3201	604.5535	32.0529
114.7831	17.2986	643.3817	35.9503
120.6749	19.5116	684.3394	40.6006
126.8679	22.0171	726.7334	46.1913
133.2947	24.7889	770.8129	53.1804
139.9016	27.859	815.1772	62.0655
146.6088	31.2298	858.8137	73.404
153.3399	34.8385	901.4588	87.279
160.0016	38.699	941.7968	104.0601
166.5087	42.7105	982.2112	124.0196
172.691	46.8044	1017.9452	146.9687
178.5353	50.8563	1052.3079	172.9186
183.8271	54.7213	1080.8183	200.3347
188.5725	58.3132	1106.9521	228.4705
192.5965	61.4407	1128.2601	255.3029
195.8064	63.9983	1144.4733	279.2056
198.2132	65.982	1157.9128	298.5872
199.5904	67.2211	1163.3752	310.2222
200.1591	67.76	1167.9678	315.1645
199.5904	67.2211	1163.3752	310.2222
198.2132	65.982	1157.9128	298.5872
195.8064	63.9983	1144.4733	279.2056
192.5965	61.4407	1128.2601	255.3029
188.5725	58.3132	1106.9521	228.4705
183.8271	54.7213	1080.8183	200.3347
178.5353	50.8563	1052.3079	172.9186
172.691	46.8044	1017.9452	146.9687
166.5087	42.7105	982.2112	124.0196
160.0016	38.699	941.7968	104.0601
153.3399	34.8385	901.4588	87.279
146.6088	31.2298	858.8137	73.404
139.9016	27.859	815.1772	62.0655
133.2947	24.7889	770.8129	53.1804
126.8679	22.0171	726.7334	46.1913
120.6749	19.5116	684.3394	40.6006
114.7831	17.2986	643.3817	35.9503
109.158	15.3201	604.5535	32.0529
103.9146	13.6271	567.0542	28.8096
98.9995	12.1495	532.1744	26.0568
94.4947	10.912	499.3408	23.6419
90.3346	9.8551	469.0449	21.4492
86.5706	8.9661	441.53	19.5107
83.1588	8.2042	416.7668	17.8685
80.0803	7.5683	395.0084	16.5061
77.3513	7.0518	375.6084	15.3295
74.916	6.6232	358.6934	14.254
72.8058	6.2723	343.9156	13.2748
70.9359	5.9733	330.8862	12.4842
69.3278	5.7314	319.253	11.8149
67.9215	5.5413	309.2582	11.23
66.7286	5.3994	300.539	10.729
65.7236	5.2863	292.8309	10.3195
64.8754	5.1967	285.8174	9.9666
64.1639	5.1321	279.3841	9.6834
63.5703	5.0855	273.518	9.4953
63.0955	5.0552	268.1255	9.3603
62.7004	5.0372	262.9838	9.2485
62.3763	5.0274	258.1516	9.1275
62.1105	5.023	253.724	9.0137
61.9066	5.0283	249.6981	8.8804
61.7466	5.0388	245.9383	8.7827
61.6207	5.0528	242.2425	8.7324
61.5182	5.0724	238.8834	8.7068
61.4307	5.0951	235.6633	8.6688
61.3553	5.1234	232.5727	8.6341
61.2903	5.1451	230.0213	8.6178
61.2315	5.1568	227.7337	8.5961
61.1705	5.1718	225.6795	8.5904
61.1085	5.1933	223.7826	8.5828
61.0472	5.214	221.8649	8.5617
60.9978	5.2367	219.8168	8.5025
60.9527	5.2595	218.1734	8.4293
60.9022	5.2786	217.2463	8.3491
60.8365	5.2941	216.3899	8.3002
60.7709	5.3041	215.3544	8.2607
60.7125	5.3143	214.2764	8.2157
60.6578	5.322	213.3671	8.1778
60.612	5.3264	212.5162	8.1047
60.5679	5.331	211.8019	8.042
60.5195	5.3398	211.1946	8.0031
60.4726	5.3499	210.7253	7.9744
60.4359	5.3608	210.2472	7.9398
60.4117	5.3689	209.5561	7.8923
60.3916	5.3721	208.7035	7.8519
60.3645	5.3797	207.8472	7.8412
60.3418	5.3965	207.0895	7.8838
60.3308	5.4102	206.3308	7.9396
60.3241	5.4205	205.5153	7.999
60.3125	5.4302	204.5035	8.0484
60.3043	5.4397	203.4491	8.0999
60.2951	5.4474	202.3342	8.1607
60.2793	5.4533	201.1258	8.2437
60.2658	5.457	199.782	8.3223
60.2561	5.4586	198.3582	8.3972
60.2521	5.4545	196.8504	8.4565
60.2508	5.4428	195.3919	8.5084
60.2463	5.4227	194.1346	8.512
60.2335	5.399	193.0093	8.4815
60.2148	5.3733	192.2166	8.4499
60.1999	5.3437	191.642	8.3898
60.1856	5.3109	191.0879	8.3539
60.1704	5.2763	190.4861	8.3447
60.1514	5.2393	190.3746	8.3294
60.1255	5.205	190.4659	8.2872
60.0976	5.176	190.5366	8.2303
60.0676	5.1547	190.5798	8.1749
60.0305	5.139	190.6969	8.1246
59.9919	5.1219	190.9684	8.1084
59.9561	5.1069	191.3027	8.1164
59.9082	5.0926	191.601	8.1059
59.8492	5.0798	191.7542	8.079
59.791	5.0687	192.1197	8.0722
59.7355	5.0628	192.6351	8.0567
59.6783	5.0577	193.284	8.0651
59.6197	5.0537	194.1548	8.1118
59.5627	5.0516	195.2441	8.1347
59.5115	5.053	196.5938	8.1466
59.4714	5.0552	198.1736	8.1755
59.4433	5.0556	200.0542	8.2188
59.4247	5.0506	201.9301	8.216
59.4072	5.0424	203.8191	8.1903
59.3922	5.0337	205.7147	8.1608
59.3862	5.0265	207.5038	8.1321
59.3911	5.0169	209.0007	8.0861
59.4047	5.0074	210.2762	8.0394
59.4224	4.9964	211.3814	8.0155
59.4402	4.9841	212.4314	7.9775
59.465	4.975	213.5533	7.937
59.4967	4.9694	214.2673	7.9339
59.531	4.9682	214.7302	7.9854
59.561	4.9682	215.2163	8.077
59.5906	4.9673	215.989	8.1995
59.6226	4.9694	216.4577	8.3301
59.6564	4.9741	216.5627	8.487
59.6911	4.9811	216.464	8.6613
59.7263	4.9904	216.2561	8.8416
59.7613	5.0	216.2539	9.0391
59.8011	5.0087	216.0239	9.2114
59.8382	5.0157	215.6113	9.3563
59.8665	5.0213	215.3263	9.477
59.8867	5.0257	215.2534	9.5883
59.9129	5.0292	215.3205	9.6833
59.9369	5.0356	215.2699	9.7469
59.9582	5.0453	215.2272	9.7966
59.9769	5.0583	215.273	9.8037
59.9897	5.0726	215.6746	9.7906
59.9897	5.0903	216.3365	9.7826
59.9836	5.1065	217.2004	9.7807
59.9829	5.1153	218.1467	9.7731
59.9711	5.1212	219.1687	9.7645
59.9531	5.1343	220.5033	9.7618
59.9407	5.146	221.9832	9.7694
59.9251	5.1522	223.5513	9.7855
59.902	5.1564	225.5193	9.7821
59.8703	5.1638	227.5994	9.7841
59.8378	5.1681	229.7634	9.7719
59.8058	5.1682	231.7456	9.7534
59.7728	5.1633	233.6525	9.7265
59.7493	5.1549	235.5968	9.6903
59.7343	5.1489	237.0764	9.6125
59.7163	5.1426	238.6447	9.5401
59.6943	5.1331	240.0783	9.4659
59.6856	5.1183	241.309	9.3976
59.684	5.1021	242.4191	9.3241
59.6764	5.0864	243.4196	9.2146
59.6623	5.075	244.2503	9.1261
59.6504	5.0631	244.8411	9.0624
59.6434	5.0527	245.4904	9.0183
59.6426	5.0459	246.3339	8.9785
59.6438	5.04	247.0488	8.9614
59.6324	5.034	247.3957	8.9625
59.6017	5.0321	248.6245	9.0154
59.5823	5.0379	250.7089	9.1149
59.5947	5.0475	251.67	9.2303
59.5983	5.0573	252.8745	9.3784
59.605	5.0628	254.6626	9.541
59.6268	5.0682	256.3808	9.7084
59.6583	5.0762	258.1359	9.8573
59.6956	5.0863	260.2388	10.0216
59.7327	5.103	262.7098	10.2179
59.7739	5.1253	264.6659	10.4401
59.8265	5.1431	266.2774	10.6518
59.8876	5.1613	268.0312	10.8723
59.9563	5.1854	269.7406	11.0965
60.0265	5.2127	271.2954	11.3165
60.0909	5.2346	273.1138	11.5636
60.1512	5.2544	275.0102	11.8318
60.2126	5.2751	276.5686	12.0757
60.2737	5.2931	278.0557	12.3118
60.3332	5.3077	279.5793	12.547
60.3876	5.3233	281.109	12.7999
60.4381	5.3367	282.5769	13.0368
60.4715	5.3447	283.9196	13.2353
60.4851	5.348	285.2463	13.4291
60.4832	5.3484	286.4861	13.6119
60.4738	5.3474	287.2845	13.7946
60.4619	5.3465	288.0167	14.0105
60.4358	5.3404	288.5075	14.213
60.3978	5.3295	288.6674	14.406
60.3513	5.314	288.7802	14.6029
60.295	5.3002	289.0079	14.7944
60.2338	5.2896	289.1287	14.9948
60.1753	5.2777	289.213	15.2081
60.124	5.2668	289.3149	15.4438
60.0678	5.2607	289.3514	15.7064
60.0019	5.252	289.409	15.9349
59.9421	5.2382	289.7366	16.1513
59.8871	5.2238	290.4037	16.3777
59.8326	5.2174	290.9477	16.611
59.7711	5.2216	291.414	16.8691
59.7167	5.2314	291.7723	17.1134
59.67	5.2413	292.249	17.2953
59.6271	5.251	292.8968	17.4484
59.5754	5.2623	293.6365	17.6319
59.5113	5.2736	294.6522	17.8291
59.4443	5.2854	295.6437	18.0437
59.3831	5.2989	297.0413	18.2454
59.351	5.3118	298.4493	18.3965
59.3479	5.3237	299.1943	18.5459
