# Supplementary material for: Super-resolution imaging uncovers the nanoscopic segregation of polarity proteins in epithelia
Source: eLife. 2022 Nov 7;11:e62087. doi: 10.7554/eLife.62087 (PMC9674336; doi:10.7554/eLife.62087)
Supplement: Figure 1—source data 2. [file elife-62087-fig1-data2.zip › Figure 1/Human PAR6B Occludin AB sample 1.csv]

prob_prot	ref_prot	var_prob_prot	var_ref_prot
8.0523	0.2186	46.3486	0.2852
7.959	0.2244	44.1717	0.301
7.8815	0.2333	42.4686	0.3255
7.8133	0.2385	41.1714	0.3501
7.768	0.242	40.4754	0.3706
7.7376	0.2557	40.1773	0.4124
7.7221	0.2801	40.6148	0.4926
7.7095	0.3027	41.3693	0.5922
7.6988	0.3189	42.4125	0.6932
7.6938	0.3393	43.5149	0.847
7.701	0.362	44.8373	1.0682
7.7087	0.3861	45.7392	1.3362
7.7175	0.4099	46.1627	1.6497
7.7267	0.4333	46.1311	2.0302
7.7548	0.4519	45.9006	2.4176
7.7919	0.4618	45.7002	2.707
7.8317	0.4703	45.5535	2.8858
7.8706	0.4802	45.4112	2.9501
7.9118	0.4817	45.7414	2.7619
7.9738	0.4786	46.9869	2.4725
8.041	0.4677	49.0963	2.1338
8.1285	0.4523	52.2526	1.7963
8.2343	0.4355	56.6294	1.4707
8.3553	0.4249	61.8267	1.257
8.4751	0.4171	67.461	1.1666
8.5819	0.4121	73.2122	1.1649
8.6488	0.4106	77.3076	1.2287
8.7005	0.4082	80.5533	1.3317
8.7072	0.4034	81.2537	1.435
8.6879	0.4009	80.8578	1.4965
8.6351	0.3968	78.8936	1.4859
8.567	0.3847	76.2842	1.3986
8.4847	0.3668	73.0762	1.2599
8.4021	0.3503	69.8328	1.0981
8.3064	0.3327	67.0829	0.9128
8.2089	0.3112	65.2175	0.7306
8.1093	0.2859	64.0796	0.5689
8.0275	0.2639	63.7644	0.456
7.9581	0.2443	63.8271	0.3722
7.9032	0.2271	64.5065	0.3167
7.8532	0.2161	65.0798	0.2855
7.7995	0.2083	65.8499	0.2666
7.7232	0.2023	65.9636	0.2556
7.6426	0.1995	65.546	0.2502
7.5558	0.1973	64.5635	0.2456
7.4672	0.1912	63.5346	0.2391
7.3655	0.1853	62.2101	0.2346
7.2619	0.1802	60.6583	0.2305
7.1644	0.1754	58.9685	0.2302
7.0516	0.1756	56.9004	0.2342
6.9472	0.1817	55.03	0.2498
6.8569	0.1869	53.3587	0.2678
6.7706	0.1868	51.6866	0.2789
6.6975	0.1851	50.0798	0.2841
6.6509	0.182	48.9023	0.2806
6.622	0.1779	48.4092	0.271
6.603	0.174	48.2982	0.2568
6.6034	0.1693	48.571	0.2339
6.6357	0.1659	49.4277	0.212
6.6925	0.1672	50.7051	0.2038
6.7707	0.1692	52.0636	0.1976
6.846	0.1676	53.1396	0.1908
6.9209	0.1691	53.8306	0.1936
6.9936	0.1744	54.014	0.2073
7.0816	0.1816	53.9519	0.2382
7.1755	0.1915	53.5136	0.2821
7.2788	0.207	53.0853	0.3492
7.3849	0.229	52.8212	0.441
7.4914	0.2523	52.6193	0.5529
7.6044	0.2795	52.6043	0.6796
7.7148	0.3126	52.7663	0.8168
7.8283	0.3457	53.3915	0.9644
7.9432	0.3744	54.7777	1.135
8.0762	0.3975	57.1266	1.2853
8.229	0.4142	60.37	1.3793
8.3939	0.4248	64.4361	1.4228
8.5711	0.4289	69.2289	1.4387
8.7573	0.4334	74.8498	1.4778
8.9395	0.4412	80.0365	1.539
9.122	0.443	85.5049	1.5838
9.2655	0.4321	89.6924	1.5964
9.3976	0.4161	93.0903	1.5795
9.4854	0.404	94.2955	1.5582
9.5443	0.3945	94.1636	1.5322
9.5574	0.3865	92.4942	1.4731
9.5464	0.3813	89.108	1.3894
9.5147	0.3789	85.5682	1.3064
9.4679	0.3857	82.052	1.2159
9.4123	0.4016	79.6431	1.1348
9.3672	0.4175	79.0749	1.0879
9.3133	0.4287	79.5645	1.0825
9.2777	0.4387	82.2065	1.1125
9.232	0.4418	85.5026	1.1642
9.1955	0.4414	89.9093	1.2491
9.166	0.4449	94.0401	1.3644
9.1477	0.453	97.7531	1.4906
9.1237	0.4617	100.2758	1.6216
9.1008	0.4665	102.7523	1.7273
9.0822	0.4641	104.1904	1.7788
9.0776	0.4578	105.6966	1.8098
9.0669	0.4485	106.2749	1.8153
9.0521	0.4377	105.67	1.7944
9.0356	0.4217	104.3493	1.7362
9.018	0.4031	101.921	1.6526
8.9953	0.3859	99.0649	1.5593
8.957	0.3749	95.4594	1.4688
8.9041	0.3681	91.7535	1.4002
8.8366	0.3581	88.1032	1.3601
8.7656	0.3498	84.7562	1.3537
8.6983	0.3448	82.2996	1.3677
8.6349	0.3406	80.8402	1.3821
8.5738	0.3406	79.9378	1.4148
8.5366	0.3474	80.1396	1.4808
8.5079	0.3593	81.0537	1.5589
8.4832	0.3778	82.6045	1.6171
8.4574	0.4011	84.7653	1.6744
8.4447	0.427	86.8379	1.7489
8.4415	0.4473	89.1566	1.7836
8.4544	0.4684	91.5683	1.7836
8.4613	0.4963	93.262	1.8046
8.4858	0.5269	94.8853	1.8449
8.4988	0.5569	95.0355	1.8788
8.5139	0.5775	94.6479	1.8901
8.5176	0.5904	93.3696	1.8943
8.522	0.6052	91.9045	1.9063
8.5085	0.62	90.0449	1.9246
8.4637	0.6331	87.9238	1.938
8.4018	0.6449	85.5508	1.9692
8.323	0.6485	83.0226	2.0172
8.2113	0.6462	79.5161	2.0657
8.0769	0.6472	76.1195	2.1275
7.8951	0.6512	71.4298	2.1971
7.6979	0.6525	66.3846	2.2582
7.462	0.6525	60.9314	2.3243
7.1937	0.6526	54.8572	2.4067
6.9178	0.6494	49.2134	2.4668
6.637	0.6446	43.4271	2.4579
6.37	0.6372	38.5105	2.4013
6.1069	0.6293	33.8721	2.2972
5.8537	0.6139	29.7885	2.1305
5.626	0.5861	26.3329	1.89
5.4238	0.5505	23.5366	1.6121
5.2342	0.5118	21.4574	1.3334
5.0702	0.4693	20.0188	1.0791
4.9368	0.4245	19.1023	0.8544
4.8421	0.3849	18.8286	0.6649
4.7766	0.3498	18.9111	0.5117
4.739	0.3198	19.2184	0.4081
4.7197	0.2966	19.7647	0.3494
4.7097	0.2727	20.4261	0.3047
4.7177	0.2445	21.193	0.2649
4.7517	0.2234	22.2603	0.2452
4.7989	0.2096	23.4111	0.2284
4.8559	0.1986	24.6226	0.2125
4.9057	0.192	25.6932	0.2008
4.949	0.1885	26.7101	0.2011
4.9986	0.1853	27.362	0.2049
5.0514	0.1804	27.7961	0.207
5.1092	0.1787	27.8688	0.214
5.1577	0.176	27.5115	0.2149
5.2143	0.1744	27.1458	0.2102
5.2703	0.1805	26.7343	0.2188
5.3515	0.1927	26.8892	0.2348
5.4601	0.2163	27.6162	0.2535
5.5989	0.2544	29.3615	0.2847
5.7831	0.3087	32.4441	0.3398
5.9996	0.385	36.6085	0.4399
6.2685	0.4902	42.1499	0.605
6.5805	0.6303	48.6372	0.8823
6.9411	0.8207	56.3044	1.3319
7.3466	1.0827	64.7736	2.0704
7.7887	1.4367	73.6336	3.3017
8.277	1.888	83.1854	5.2736
8.8019	2.4601	92.3907	8.3028
9.3929	3.2032	102.3271	12.753
10.009	4.1095	112.7875	19.0421
10.6799	5.1956	125.0124	27.8242
11.4236	6.4777	140.2487	40.0811
12.2187	7.9745	157.8931	56.1657
13.0563	9.7006	178.9497	76.5206
13.9152	11.6856	202.5195	102.141
14.7897	13.9152	227.2352	133.5827
15.6538	16.3363	252.8486	171.6198
16.4744	18.9366	275.003	216.3023
17.2599	21.6109	295.3455	267.9774
17.9697	24.254	309.0487	326.1147
18.6029	26.7558	319.4342	388.5298
19.1173	28.9512	322.8919	450.994
19.5057	30.7313	322.3991	507.7468
19.7651	31.9775	317.7861	552.4015
19.9117	32.5805	311.0941	579.3965
19.9286	32.5206	303.7108	582.935
19.8039	31.6961	295.1832	559.4715
19.5828	30.2559	288.1287	514.1181
19.239	28.2043	279.4604	449.6215
18.8143	25.7621	271.3478	375.2821
18.2874	23.0541	260.7196	300.1581
17.6915	20.2083	247.9197	229.7825
17.0498	17.3888	233.9988	168.6815
16.3641	14.7141	217.2721	119.2571
15.6619	12.2496	200.3577	81.5095
14.9584	10.0616	182.9599	54.2733
14.2417	8.1405	165.4003	35.3566
13.5351	6.5247	148.6517	22.6528
12.8331	5.1785	132.708	14.3701
12.1561	4.0839	118.7514	9.0893
11.512	3.1933	107.3167	5.753
10.928	2.4745	98.7753	3.6758
10.3985	1.8932	93.2671	2.4506
9.933	1.4247	90.7714	1.6786
9.5182	1.0668	91.0737	1.1713
9.1571	0.8025	93.8237	0.8427
8.8176	0.6077	97.961	0.6274
8.5098	0.4602	103.2018	0.4914
8.2322	0.3543	108.1147	0.3955
7.9683	0.2825	113.1559	0.3394
7.697	0.2423	116.9419	0.3164
7.4206	0.2145	118.7738	0.3085
7.1375	0.1877	117.9433	0.3012
6.861	0.165	115.2645	0.2905
6.5875	0.15	109.8068	0.2839
6.3321	0.1396	103.6293	0.2765
6.0741	0.1301	96.3617	0.2558
5.8239	0.1209	89.4387	0.2241
5.5802	0.1119	83.359	0.1822
5.3516	0.1007	78.2457	0.1378
5.1477	0.08963	74.5554	0.1069
4.9633	0.08282	71.7061	0.09335
4.7887	0.07598	69.1689	0.0841
4.6396	0.06551	67.4029	0.07372
4.5083	0.05355	65.3311	0.06356
4.3925	0.04431	64.1767	0.05725
4.2754	0.03825	62.6127	0.04985
4.1717	0.03397	61.6765	0.04157
4.0961	0.03072	60.8696	0.03294
4.0485	0.02737	60.7208	0.02554
4.0185	0.0226	60.2732	0.01761
3.9975	0.01682	60.0245	0.01142
3.979	0.01311	59.0778	0.009341
3.964	0.01493	57.319	0.0128
3.9486	0.0198	55.2481	0.02025
3.9234	0.02567	52.4091	0.03099
3.8956	0.03024	49.4933	0.04198
3.8606	0.03428	46.7482	0.05618
3.8121	0.04001	44.0406	0.08207
3.7692	0.04778	42.1817	0.1166
3.7243	0.05739	40.4597	0.1551
3.6744	0.06794	39.2489	0.1956
3.6298	0.07807	38.4532	0.2312
3.5898	0.08457	37.8046	0.2481
3.5521	0.08518	37.298	0.2387
3.5108	0.08294	36.8802	0.2239
3.4713	0.08058	36.594	0.213
3.4489	0.07791	36.5795	0.1952
3.4415	0.07616	36.7198	0.176
3.4409	0.0751	37.37	0.1575
3.458	0.07366	38.6414	0.1408
3.4997	0.07215	40.6566	0.1284
3.5564	0.06975	43.0129	0.1138
3.6112	0.06603	45.6014	0.09445
3.6585	0.06238	48.3244	0.08341
3.687	0.05882	50.6469	0.07711
3.7005	0.05572	53.2296	0.07529
3.6808	0.05454	54.8008	0.07636
3.6357	0.05635	55.9746	0.08255
3.5657	0.05753	56.3292	0.08744
3.4605	0.05647	55.5309	0.08588
3.3292	0.05384	54.0487	0.08277
3.18	0.05312	50.681	0.08339
3.0249	0.05346	46.8619	0.08527
2.8569	0.05321	41.6781	0.08777
2.6885	0.05201	36.8002	0.09401
2.5221	0.05166	31.7427	0.09931
2.3596	0.05223	27.1588	0.09621
2.2167	0.05257	23.4151	0.09156
2.0998	0.05172	20.4569	0.0886
2.0074	0.0503	18.1583	0.0835
1.928	0.04776	16.4789	0.07208
1.8578	0.04397	15.1278	0.05837
1.8109	0.03896	14.2949	0.04704
1.7945	0.03383	13.8467	0.03909
1.806	0.02916	13.771	0.03385
1.8371	0.02423	14.2101	0.02805
1.8893	0.01958	15.2524	0.02007
1.9699	0.01702	17.0011	0.01563
2.0762	0.01588	19.2043	0.01375
2.1976	0.01457	21.9336	0.0121
2.3242	0.01163	24.9821	0.008651
2.447	0.007927	28.2455	0.005231
2.577	0.005007	31.7971	0.003019
2.6874	0.004118	34.8826	0.002399
2.7966	0.007717	38.2377	0.004354
2.886	0.01266	41.4803	0.00957
2.9534	0.01651	44.3942	0.0139
2.9934	0.01908	46.6224	0.01666
3.018	0.02277	48.3626	0.02056
3.021	0.02907	47.8623	0.02803
3.0253	0.03851	47.3417	0.04216
3.0045	0.04863	44.1234	0.06331
2.9905	0.05601	41.3262	0.0808
2.9847	0.06284	38.1804	0.09069
2.9938	0.07122	36.0835	0.1069
2.9909	0.08348	34.7736	0.1511
2.9915	0.09733	34.4028	0.2282
2.9908	0.1091	35.1626	0.3217
2.9814	0.1186	36.3936	0.4329
2.9667	0.1296	38.3728	0.5712
2.9474	0.142	40.4962	0.7005
2.9254	0.1518	42.8661	0.7852
2.9077	0.1563	45.2557	0.8164
2.8827	0.157	47.3133	0.7896
2.8685	0.1542	48.9018	0.7267
2.8667	0.1491	49.5065	0.6434
2.8826	0.1405	49.2642	0.542
2.9138	0.1296	48.3272	0.433
2.9471	0.1179	47.159	0.3457
2.9926	0.1044	46.1264	0.2798
3.0414	0.09072	45.3448	0.2259
3.1012	0.07643	45.0779	0.1744
3.1666	0.06023	45.3557	0.1247
3.2256	0.04524	46.2789	0.085
3.2844	0.03455	48.0153	0.05677
3.334	0.02459	50.2308	0.03267
3.378	0.01616	52.6974	0.01677
3.4092	0.01181	55.4888	0.009708
3.3969	0.008674	56.856	0.005918
3.371	0.006462	58.0925	0.004879
3.323	0.007725	57.0248	0.007383
3.2582	0.01307	55.0653	0.01377
3.168	0.02083	50.9672	0.02497
3.0818	0.02769	46.3122	0.03893
3.0081	0.03412	41.5963	0.05589
2.9372	0.0428	37.2122	0.0775
2.8679	0.05641	33.8799	0.1221
2.8146	0.07175	31.8643	0.1902
2.7789	0.08516	31.1614	0.266
2.7766	0.09659	32.0064	0.3462
2.7846	0.1074	33.713	0.4343
2.8141	0.1167	36.5955	0.5089
2.848	0.1229	40.14	0.5486
2.8791	0.1279	43.8993	0.5617
2.9153	0.1294	47.7057	0.5384
2.9426	0.1276	51.2011	0.486
2.96	0.1212	54.094	0.4101
2.9621	0.1124	55.8806	0.3312
2.9408	0.1021	56.074	0.2623
2.8953	0.09007	55.038	0.2052
2.8244	0.07858	52.9467	0.1644
2.7407	0.06764	50.1971	0.1324
2.6509	0.05719	47.2091	0.1077
2.553	0.04755	44.2089	0.08993
2.4568	0.03677	41.8283	0.06826
2.35	0.02528	39.3703	0.04377
2.2541	0.0177	37.4811	0.02634
2.1533	0.01347	35.2275	0.01666
2.0638	0.01071	33.265	0.01114
1.9875	0.008364	31.4254	0.007134
1.9192	0.00698	29.7623	0.005274
1.8657	0.007519	28.9121	0.005788
1.8215	0.009835	29.1276	0.007487
1.7941	0.01273	30.5023	0.01095
1.7875	0.01553	33.2407	0.01431
1.7897	0.01879	36.6857	0.0213
1.8113	0.02256	40.5473	0.0339
1.8395	0.02707	44.7638	0.04959
1.8786	0.02895	48.4608	0.05687
1.9197	0.02917	51.6047	0.06351
1.9584	0.02969	53.1007	0.0754
1.9941	0.03127	53.0057	0.08725
2.0232	0.03197	51.4028	0.09141
2.0514	0.03168	48.2573	0.08769
2.0739	0.03048	44.4412	0.0789
2.0907	0.02923	40.0309	0.06781
2.1085	0.02907	35.9082	0.05639
2.1188	0.03056	31.9002	0.0459
2.1243	0.03059	28.2362	0.03588
2.1212	0.02809	25.2447	0.02807
2.1085	0.02541	22.6512	0.02317
2.0898	0.02431	20.5797	0.0205
2.074	0.02331	19.1081	0.0177
2.0661	0.0245	18.4065	0.01844
2.0686	0.02863	18.3403	0.02183
2.0854	0.03342	18.9343	0.0272
2.122	0.03685	20.3304	0.03322
2.169	0.03896	22.348	0.04355
2.2402	0.04369	25.1213	0.07014
2.3319	0.05222	28.6063	0.1159
2.4286	0.06215	32.6533	0.1791
2.5361	0.07121	37.5073	0.2541
2.6476	0.07993	42.9539	0.344
2.7599	0.08753	48.532	0.4332
2.8603	0.09442	53.8733	0.5158
2.9398	0.1006	58.2911	0.5911
3.0035	0.1026	61.7345	0.6376
3.0364	0.1005	63.4608	0.6437
3.0419	0.09511	63.1929	0.6025
3.0325	0.08658	61.3291	0.5335
3.0068	0.07548	58.2884	0.4435
2.9653	0.0654	54.2885	0.3493
2.9143	0.05896	50.2316	0.2776
2.8517	0.05244	46.1279	0.217
