# Supplementary material for: Super-resolution imaging uncovers the nanoscopic segregation of polarity proteins in epithelia
Source: eLife. 2022 Nov 7;11:e62087. doi: 10.7554/eLife.62087 (PMC9674336; doi:10.7554/eLife.62087)
Supplement: Figure 1—source data 2. [file elife-62087-fig1-data2.zip › Figure 1/Human PAR6B Occludin AB sample 2.csv]

prob_prot	ref_prot	var_prob_prot	var_ref_prot
11.5386	1.748	65.8347	6.547
11.6193	1.7484	68.0807	6.5433
11.7094	1.7532	71.0857	6.5475
11.8105	1.7599	74.6336	6.5432
11.9214	1.7635	78.3586	6.5179
12.0211	1.7673	81.9487	6.5129
12.1102	1.7703	85.2458	6.5464
12.2078	1.7686	88.128	6.5657
12.3139	1.7692	90.2552	6.6647
12.4156	1.7719	92.0346	6.8527
12.4995	1.7797	93.3298	7.058
12.5724	1.7894	94.0556	7.3074
12.6461	1.7971	94.1926	7.5979
12.7147	1.8069	93.8766	7.9292
12.7752	1.826	93.2453	8.316
12.838	1.8463	92.479	8.7806
12.9019	1.8614	91.9762	9.1482
12.9697	1.8793	92.4068	9.4392
13.0454	1.8966	93.8156	9.6094
13.1323	1.91	95.8428	9.6779
13.2214	1.9169	97.9255	9.6703
13.3101	1.9202	100.3915	9.5436
13.395	1.9289	102.271	9.3224
13.4572	1.9425	103.1296	9.0289
13.4852	1.9504	102.6148	8.7028
13.4795	1.9465	100.0928	8.2874
13.4591	1.9383	96.6167	7.9426
13.4158	1.9353	91.848	7.6764
13.3571	1.9355	86.9168	7.5215
13.2818	1.9343	82.0493	7.4032
13.1909	1.9329	77.7601	7.2952
13.1056	1.9257	74.2162	7.1184
13.0424	1.911	71.3986	6.9142
13.0002	1.8907	69.9327	6.7074
12.9761	1.8685	69.7779	6.4378
12.9709	1.8441	70.6291	6.1102
13.0025	1.8166	72.8648	5.7365
13.05	1.7845	75.7103	5.3207
13.104	1.7605	78.5407	4.9583
13.1693	1.7468	81.2541	4.6963
13.2217	1.738	82.7482	4.5343
13.2797	1.7338	83.6885	4.4257
13.3351	1.7378	83.6149	4.4022
13.3738	1.7559	82.7666	4.4954
13.386	1.7795	81.2675	4.6143
13.3717	1.7982	79.0107	4.6792
13.3377	1.8162	76.8281	4.7461
13.3007	1.8397	74.8812	4.8224
13.2714	1.8738	73.0571	4.9398
13.2355	1.9111	71.4554	5.0485
13.1933	1.949	70.0741	5.1306
13.1583	1.9841	69.0492	5.2555
13.1295	2.0196	68.0471	5.475
13.097	2.0577	67.1766	5.73
13.0632	2.0975	66.6063	6.0466
13.0267	2.1345	66.3909	6.5267
12.9838	2.1752	66.335	7.2122
12.9351	2.2229	66.0871	8.0692
12.8963	2.2684	65.6668	9.0314
12.8661	2.3069	64.9825	10.1327
12.8361	2.3336	64.4039	11.3908
12.7977	2.3559	63.4879	12.7579
12.7682	2.376	62.5213	14.1108
12.7471	2.4	61.4432	15.4867
12.7319	2.4266	60.5269	16.785
12.7228	2.4446	59.76	17.8433
12.7136	2.449	59.0112	18.4427
12.7173	2.4434	58.5029	18.5746
12.7303	2.428	58.1998	18.3532
12.7503	2.4001	58.3912	17.703
12.7708	2.3648	58.9073	16.8348
12.7879	2.3214	59.4759	15.8014
12.7947	2.2828	59.8351	14.878
12.7925	2.2604	60.0958	14.1235
12.7669	2.2394	59.9049	13.4876
12.7127	2.2116	59.2934	12.9664
12.6217	2.1866	58.2135	12.5076
12.4891	2.1698	56.5658	12.1033
12.3214	2.1475	54.7544	11.6836
12.1352	2.1248	53.111	11.2787
11.9457	2.1005	51.8997	10.7305
11.7573	2.0733	50.8786	10.0845
11.5782	2.0485	50.0659	9.4642
11.4165	2.0229	49.5086	8.811
11.2782	1.9985	49.2939	8.2
11.1614	1.9868	49.2775	7.7061
11.0785	1.9903	49.5777	7.3179
11.0183	1.9985	50.0874	7.0249
10.9824	2.0142	50.676	6.8623
10.9777	2.0468	51.4773	6.9245
10.9938	2.0908	52.4221	7.2339
11.0253	2.1286	53.4142	7.8013
11.0776	2.1676	54.443	8.6624
11.1567	2.2205	55.5628	9.8151
11.2518	2.2775	56.6402	11.2263
11.3525	2.3264	57.6104	12.7949
11.4607	2.3722	58.4825	14.5232
11.5794	2.4094	59.4164	16.3195
11.7003	2.4371	60.5093	18.0192
11.8241	2.4583	61.8917	19.3651
11.9462	2.4729	63.6622	20.2295
12.0518	2.4798	65.9374	20.5913
12.1477	2.4777	68.4526	20.4143
12.2426	2.4636	70.6676	19.8546
12.3271	2.4394	71.9347	18.9352
12.3958	2.4082	72.0766	17.6151
12.4527	2.3667	71.0746	16.0431
12.4916	2.3155	68.9662	14.4328
12.5253	2.2691	66.322	12.9452
12.5589	2.2257	63.8306	11.5643
12.5928	2.1765	62.3756	10.3534
12.6328	2.1302	62.7777	9.405
12.6739	2.0888	66.1283	8.6515
12.7078	2.046	72.847	8.011
12.7374	2.0059	82.997	7.5015
12.7508	1.9719	95.8216	7.139
12.7357	1.9434	109.4033	6.9539
12.6953	1.9127	121.2536	6.9625
12.6271	1.893	129.6315	7.2133
12.5126	1.8859	132.9014	7.722
12.3502	1.8911	131.0248	8.5428
12.1619	1.9176	125.0393	9.703
11.9611	1.9581	115.9439	11.0957
11.757	2.0132	105.3095	12.7755
11.54	2.0811	94.9977	14.7173
11.3152	2.1617	86.2296	17.0445
11.0911	2.2593	79.299	19.7757
10.8601	2.3811	73.9497	22.9909
10.6331	2.531	69.8013	26.9091
10.4202	2.7107	66.6381	31.4789
10.2169	2.9064	63.8687	36.8594
10.0164	3.1155	61.3315	43.0683
9.8298	3.3423	59.0346	50.2036
9.6565	3.5985	57.004	58.4482
9.4971	3.8794	55.353	68.1046
9.3395	4.1691	54.0289	79.4783
9.1878	4.4762	53.0124	93.3793
9.0579	4.7932	52.247	110.1712
8.9411	5.1113	51.6118	129.8391
8.8274	5.4284	51.1808	152.4015
8.7209	5.7259	50.7641	176.6754
8.6142	5.9817	50.144	201.455
8.4984	6.1861	49.2729	224.9023
8.3763	6.3312	48.1198	244.9144
8.2503	6.4013	46.7667	258.015
8.1143	6.3978	45.1916	263.8446
7.9768	6.3186	43.311	261.1202
7.8408	6.1797	41.3619	250.1062
7.7081	5.9991	39.513	232.1252
7.5822	5.7808	37.8793	208.3049
7.4549	5.5421	36.5266	182.2209
7.3254	5.3012	35.3981	156.0034
7.2064	5.0747	34.3548	131.6247
7.0985	4.8785	33.3885	110.3938
6.9964	4.7237	32.4373	93.1794
6.9099	4.6211	31.3841	80.2323
6.8404	4.5783	30.2826	71.407
6.7847	4.6016	29.2309	66.0504
6.7427	4.6887	28.3278	63.8326
6.7176	4.8433	27.432	64.2365
6.7269	5.0658	26.7512	66.7466
6.7592	5.3529	26.1943	70.8697
6.8156	5.708	25.7571	76.5106
6.8886	6.1405	25.4148	83.8415
6.9792	6.6531	25.0763	92.2192
7.1027	7.2411	24.8554	102.3857
7.2574	7.914	24.7705	114.2441
7.4313	8.6778	24.7586	128.1166
7.6174	9.548	25.1382	144.9038
7.8027	10.5498	25.7402	164.6962
8.0062	11.6797	26.6795	188.7047
8.245	12.9474	28.0527	216.9207
8.5102	14.3741	29.7089	249.9075
8.8069	15.9823	31.8818	287.777
9.1265	17.7883	34.4488	330.5742
9.4605	19.7895	36.9823	378.6954
9.812	22.0037	39.9839	431.3907
10.1715	24.4542	43.3173	488.945
10.5506	27.1491	47.2255	550.3781
10.9495	30.0824	51.4245	616.1012
11.3702	33.2538	56.1489	685.5568
11.8162	36.6084	61.736	761.0065
12.2704	40.0868	68.0246	845.1335
12.7291	43.6329	74.9215	940.594
13.2043	47.1538	82.5378	1051.0328
13.6874	50.5382	90.6399	1177.7242
14.1754	53.6306	99.1859	1320.1309
14.6553	56.2421	107.2792	1471.7045
15.1253	58.2439	114.7261	1622.7846
15.5793	59.4576	121.1744	1753.315
16.0061	59.7596	126.7213	1845.0092
16.3823	59.076	130.4312	1879.6057
16.7226	57.3635	132.2824	1836.4118
17.0093	54.6786	131.8576	1716.9083
17.2316	51.1416	130.2123	1528.6006
17.3838	46.9033	127.694	1292.6098
17.4574	42.2048	124.0452	1039.4005
17.4533	37.2904	120.3643	794.4809
17.3681	32.3747	116.6689	578.9118
17.2132	27.6415	113.5784	404.2945
16.994	23.2481	110.8214	272.9173
16.72	19.2885	108.3583	179.889
16.4048	15.844	106.2055	117.8526
16.0572	12.8909	104.1262	77.4299
15.6755	10.4136	101.8503	51.7735
15.2747	8.3772	99.5719	35.8264
14.8775	6.7162	97.1646	25.6167
14.5077	5.3879	94.9486	19.0884
14.1545	4.3122	93.3435	14.6257
13.8177	3.452	92.491	11.4429
13.5051	2.7813	92.1561	9.2798
13.2131	2.2559	91.8797	7.7143
12.9305	1.8404	91.9939	6.6654
12.6709	1.5114	92.6151	5.9127
12.4342	1.2537	93.1779	5.3585
12.2153	1.0565	93.0361	5.0113
12.0163	0.9138	91.9831	4.8159
11.8298	0.811	89.9	4.6534
11.6616	0.7306	86.8306	4.5105
11.5161	0.6608	83.1525	4.3354
11.3755	0.5989	79.2607	4.0362
11.2437	0.5485	75.8734	3.747
11.1383	0.5043	73.7009	3.3864
11.0647	0.4656	73.2796	2.999
11.0119	0.4315	74.6971	2.5858
10.9603	0.4059	77.7279	2.1807
10.9045	0.387	81.9231	1.8268
10.8414	0.3757	86.7451	1.5915
10.7703	0.3661	91.3931	1.4194
10.6982	0.3565	95.1318	1.2499
10.6309	0.3484	97.4725	1.1031
10.5641	0.3423	98.41	0.9996
10.5015	0.3362	98.3259	0.9329
10.4608	0.3316	97.769	0.8822
10.4559	0.3315	97.503	0.8322
10.4791	0.3311	97.8845	0.7782
10.5264	0.3289	99.1545	0.7301
10.5972	0.3266	101.1966	0.6898
10.6842	0.3271	103.8812	0.6695
10.7823	0.3304	107.0957	0.6684
10.8814	0.3386	110.1066	0.6728
10.976	0.3487	112.1966	0.6789
11.0566	0.3567	112.7222	0.6869
11.123	0.3662	111.4373	0.7096
11.1599	0.3807	108.5932	0.7594
11.1683	0.4028	104.5445	0.8358
11.1504	0.428	99.6327	0.9206
11.1065	0.4529	94.1963	1.0179
11.0439	0.4753	88.7307	1.1324
10.9735	0.5029	83.6231	1.2763
10.9028	0.5302	78.977	1.4466
10.8314	0.5525	75.0697	1.6385
10.763	0.5755	71.986	1.8584
10.7075	0.597	69.554	2.0983
10.6596	0.6098	67.6333	2.3054
10.6258	0.618	66.4802	2.4375
10.614	0.626	65.9999	2.4994
10.6161	0.6303	66.0953	2.4485
10.622	0.6313	66.9111	2.3273
10.6229	0.6329	68.5916	2.1679
10.6291	0.6323	71.0764	1.9943
10.6393	0.6212	74.1259	1.8575
10.6448	0.6095	77.6451	1.7635
10.6418	0.5991	81.6151	1.7311
10.6238	0.5892	85.8184	1.7822
10.5772	0.5819	89.6403	1.8837
10.5179	0.5813	92.8438	2.0399
10.4344	0.5743	94.4125	2.1487
10.3343	0.5604	94.6884	2.1918
10.2183	0.5498	93.9498	2.2192
10.0954	0.5364	92.6911	2.1177
9.9735	0.5213	91.4653	1.9884
9.8582	0.5096	90.8743	1.8475
9.7632	0.5045	91.2226	1.6867
9.6975	0.5025	92.2862	1.545
9.6581	0.5004	93.7811	1.4192
9.6321	0.4996	95.4061	1.3158
9.6097	0.4959	96.8838	1.2461
9.5957	0.4947	97.9841	1.2229
9.5811	0.5011	98.6067	1.2457
9.5542	0.5114	98.3684	1.2994
9.5265	0.5182	97.63	1.3514
9.4841	0.5197	96.6175	1.3944
9.4237	0.5183	95.0442	1.4382
9.3601	0.5171	93.4847	1.4807
9.3057	0.5156	92.0782	1.5145
9.2511	0.5119	90.674	1.5427
9.1903	0.5079	89.477	1.5712
9.1201	0.5037	88.5307	1.5931
9.0394	0.501	87.3514	1.5982
8.9557	0.4947	85.7936	1.5746
8.8657	0.4809	84.2203	1.5361
8.7738	0.4625	83.1292	1.4684
8.6784	0.4444	82.4839	1.3665
8.5786	0.4251	82.1879	1.2416
8.4741	0.4037	82.4437	1.0893
8.36	0.3803	83.3317	0.9231
8.2469	0.3596	84.8347	0.7875
8.1367	0.3444	86.6619	0.6878
8.0144	0.3328	88.3045	0.6217
7.8756	0.3255	89.6682	0.5963
7.72	0.3219	90.5044	0.6019
7.5616	0.3172	91.0164	0.6238
7.4019	0.3126	91.2666	0.6595
7.251	0.31	91.348	0.7063
7.0938	0.3121	91.5118	0.7576
6.9221	0.3182	91.3435	0.7976
6.751	0.3275	90.8382	0.8396
6.5909	0.3362	90.0766	0.8861
6.4403	0.3407	89.0918	0.9004
6.2839	0.3436	87.2855	0.8962
6.1213	0.3462	84.7496	0.8895
5.958	0.344	81.3916	0.8548
5.7945	0.3395	77.4575	0.8117
5.6306	0.3355	73.3891	0.7686
5.4761	0.3289	69.3457	0.7307
5.3268	0.3169	65.4297	0.6926
5.1803	0.306	62.2382	0.6593
5.037	0.2949	59.7651	0.624
4.9081	0.2808	58.0597	0.5883
4.7881	0.2676	57.0049	0.5501
4.6716	0.2605	56.329	0.5228
4.5564	0.2598	55.8295	0.5263
4.4413	0.2608	55.043	0.5533
4.3366	0.2666	53.8544	0.6082
4.2441	0.2737	52.2612	0.6782
4.1491	0.2776	50.4518	0.7592
4.0422	0.2807	48.2328	0.8655
3.9339	0.2812	45.4897	0.9682
3.8321	0.2783	42.5438	1.0751
3.7494	0.2714	39.6836	1.1658
3.6857	0.2638	37.154	1.2005
3.6322	0.2578	35.0953	1.186
3.5921	0.2467	33.547	1.096
3.5711	0.2292	32.658	0.9704
3.569	0.2112	32.4989	0.8202
3.5836	0.1936	32.8524	0.6457
3.6173	0.1767	33.6302	0.4897
3.6584	0.164	34.8135	0.385
3.7024	0.1546	36.5012	0.3209
3.7498	0.1444	38.816	0.2792
3.7944	0.1336	41.5826	0.2475
3.8406	0.1216	44.7127	0.2168
3.8791	0.1098	47.581	0.1891
3.8979	0.09748	49.4397	0.1584
3.8981	0.0854	49.991	0.1307
3.8753	0.07579	48.8776	0.1105
3.8296	0.06892	46.1211	0.09911
3.7674	0.06577	42.2318	0.1043
3.6889	0.06585	37.6408	0.1295
3.5972	0.06673	32.8584	0.16
3.497	0.06692	28.4043	0.185
3.3976	0.06818	24.753	0.2025
3.2981	0.0727	21.8718	0.2167
3.1943	0.07802	19.6901	0.2249
3.1005	0.08289	18.2634	0.2166
3.0115	0.08697	17.3561	0.2033
2.9229	0.08821	16.7563	0.1933
2.847	0.08902	16.4602	0.1882
2.7806	0.09144	16.4689	0.1854
2.7176	0.09293	16.8692	0.177
2.6637	0.08951	17.5999	0.1626
2.6198	0.08517	18.7567	0.148
2.5906	0.08317	20.6121	0.1391
2.5789	0.08228	23.2084	0.133
2.5802	0.08308	26.4308	0.1317
2.6026	0.08671	30.4377	0.1331
2.6494	0.09449	35.0398	0.1368
2.7226	0.1039	40.256	0.1472
2.8108	0.1152	45.9066	0.1675
2.908	0.1267	51.4572	0.1963
3.0225	0.1374	56.7446	0.2244
3.1379	0.1484	61.2808	0.2581
3.251	0.1584	64.913	0.3041
3.3614	0.1658	67.7822	0.3557
3.4551	0.1711	68.3454	0.4054
3.5349	0.1736	68.1324	0.4557
3.6027	0.1706	66.8375	0.4865
3.659	0.1645	64.6794	0.4929
3.7107	0.1595	62.5074	0.5002
3.7502	0.1527	59.5197	0.4837
3.7826	0.1477	57.0037	0.469
3.8122	0.1431	55.1347	0.448
3.8408	0.1407	54.1236	0.4278
3.8715	0.1415	53.8737	0.4056
3.9054	0.1413	54.7755	0.3651
3.9317	0.1432	56.561	0.3375
3.9553	0.1476	59.2463	0.3268
3.9838	0.1548	62.868	0.3386
4.0114	0.1653	66.9325	0.3805
4.0393	0.1785	71.4538	0.4532
4.051	0.1923	75.5492	0.5508
4.0449	0.2071	78.3934	0.6767
4.0386	0.2252	80.0201	0.8372
4.0187	0.2429	79.4369	1.0184
3.9873	0.2558	77.2976	1.2038
3.9339	0.2682	73.9367	1.4253
3.8585	0.2804	69.4918	1.6947
3.7729	0.291	64.6686	1.9882
3.6732	0.3008	59.3887	2.2932
3.5563	0.312	53.9689	2.6357
