# Supplementary material for: Super-resolution imaging uncovers the nanoscopic segregation of polarity proteins in epithelia
Source: eLife. 2022 Nov 7;11:e62087. doi: 10.7554/eLife.62087 (PMC9674336; doi:10.7554/eLife.62087)
Supplement: Figure 1—source data 2. [file elife-62087-fig1-data2.zip › Figure 1/Human PAR6B Occludin AB sample 3.csv]

prob_prot	ref_prot	var_prob_prot	var_ref_prot
20.902	2.3328	130.1611	4.3452
20.6266	2.3114	124.2082	4.2854
20.3627	2.2895	118.2904	4.238
20.1239	2.2667	112.6634	4.1984
19.8983	2.2396	107.2357	4.1992
19.6877	2.2149	102.2525	4.2006
19.4931	2.1988	97.733	4.167
19.3232	2.1914	93.7706	4.1159
19.1741	2.1968	90.3429	4.1059
19.0522	2.2058	87.4893	4.1119
18.9524	2.2053	85.3583	4.0723
18.8664	2.202	83.8502	4.0204
18.7941	2.2046	82.812	4.0102
18.7366	2.2127	81.9685	4.0633
18.6929	2.2208	81.3288	4.1072
18.6693	2.234	81.186	4.1328
18.6526	2.2481	81.0973	4.1547
18.6362	2.2532	80.8607	4.1302
18.624	2.2566	80.3425	4.0888
18.6203	2.2679	79.6896	4.0283
18.6202	2.283	79.0103	3.9669
18.6078	2.2967	78.0658	3.8959
18.603	2.3081	77.0491	3.7966
18.6216	2.3181	76.2368	3.7019
18.6562	2.3277	75.8907	3.6221
18.6863	2.3387	75.8424	3.567
18.7172	2.357	76.0452	3.5605
18.76	2.3815	76.7061	3.6275
18.8176	2.4032	77.8063	3.7982
18.8723	2.4139	79.1318	4.0271
18.9179	2.4369	80.6635	4.3097
18.9651	2.469	82.4964	4.668
19.0137	2.4889	84.4991	5.078
19.0673	2.5052	86.5247	5.5457
19.1181	2.5275	88.37	6.0402
19.1767	2.5509	90.3663	6.487
19.2395	2.5692	92.6354	6.9232
19.2904	2.5781	95.2321	7.2004
19.3311	2.5862	98.1124	7.3365
19.3774	2.5926	101.2047	7.3739
19.4279	2.5872	104.2737	7.3068
19.4777	2.5687	107.5318	7.1374
19.5211	2.5473	111.0325	6.9118
19.5544	2.5252	114.6632	6.6858
19.5733	2.5031	117.6355	6.4668
19.5849	2.4824	120.1631	6.2224
19.5804	2.4656	121.8684	5.9164
19.5529	2.4555	122.7126	5.6339
19.5156	2.4568	122.9784	5.3937
19.4773	2.4602	122.6067	5.2262
19.4196	2.4552	121.128	5.0989
19.3422	2.4429	118.8356	5.0201
19.258	2.4277	116.5154	4.9579
19.1631	2.421	113.7246	4.9532
19.0718	2.4286	110.712	5.0547
18.9787	2.4492	107.7611	5.2596
18.8825	2.4668	105.2158	5.5034
18.8042	2.4765	103.2554	5.7355
18.7393	2.4885	102.1197	6.0312
18.6752	2.5114	101.6816	6.373
18.6076	2.5434	101.7818	6.6583
18.5561	2.5773	103.0149	6.9548
18.5147	2.6093	105.0889	7.2515
18.48	2.6349	108.0514	7.462
18.4562	2.6545	112.4524	7.6049
18.4406	2.671	118.1419	7.7836
18.4367	2.6845	124.914	7.9781
18.431	2.6968	132.5889	8.1386
18.4274	2.7034	141.1728	8.248
18.4326	2.7063	150.4478	8.3484
18.439	2.7155	159.9298	8.4888
18.4285	2.7285	169.5189	8.5908
18.392	2.7359	178.0403	8.5943
18.342	2.7328	185.2895	8.5675
18.2848	2.7226	191.5855	8.5264
18.1985	2.716	195.9682	8.4886
18.0957	2.714	198.8216	8.3865
17.9766	2.7072	198.2529	8.2078
17.8491	2.6881	196.1888	7.932
17.7021	2.6696	191.8263	7.6207
17.5402	2.6606	186.2405	7.3119
17.3648	2.6514	179.0686	6.9989
17.1905	2.6409	170.5992	6.6808
17.0208	2.6222	161.6286	6.3706
16.8483	2.5958	152.2113	6.1212
16.6703	2.5667	142.8574	5.9599
16.4926	2.5365	133.7886	5.8401
16.3358	2.5162	125.3266	5.7347
16.1874	2.504	117.3572	5.644
16.0313	2.4926	109.9348	5.5563
15.8845	2.4879	103.1376	5.5479
15.7551	2.4922	97.151	5.6238
15.6328	2.502	91.6014	5.7083
15.5192	2.5101	86.551	5.7734
15.409	2.5183	81.9132	5.8648
15.3002	2.5337	77.9807	6.0237
15.1886	2.5501	74.6928	6.1969
15.0865	2.5717	71.7556	6.3277
14.9859	2.5999	69.0783	6.4023
14.8772	2.6244	66.7683	6.4572
14.7637	2.6372	64.6672	6.5273
14.6673	2.6459	62.9138	6.6065
14.584	2.6582	61.5443	6.7025
14.4961	2.6652	60.6028	6.8425
14.4013	2.6644	59.9824	7.0439
14.3116	2.6709	59.5459	7.4279
14.232	2.6869	59.2327	8.071
14.1484	2.7012	59.0001	8.8733
14.0624	2.708	58.6932	9.8128
13.9752	2.7133	58.4455	10.8663
13.8829	2.7203	58.1964	11.949
13.7844	2.7165	57.7337	13.0003
13.6785	2.7043	56.9315	14.0184
13.5566	2.6971	55.8369	14.901
13.4347	2.6936	54.5727	15.7351
13.325	2.6862	53.3741	16.4065
13.2141	2.6746	52.1836	16.9113
13.0853	2.6674	50.8463	17.2599
12.9587	2.6601	49.5063	17.4753
12.8403	2.6526	48.2741	17.6704
12.726	2.6567	47.2606	17.7078
12.6198	2.667	46.5695	17.6504
12.531	2.6711	46.2737	17.4827
12.4546	2.6702	46.3456	17.2308
12.3917	2.6657	46.6825	16.7091
12.3294	2.6554	47.237	16.0206
12.2764	2.6396	47.9685	15.3882
12.2413	2.6249	48.7232	14.633
12.2112	2.6144	49.427	13.7224
12.1799	2.6007	50.1657	12.5708
12.1451	2.585	50.9826	11.4662
12.114	2.5651	51.8274	10.494
12.0938	2.5391	52.578	9.6321
12.0709	2.5083	52.983	8.8537
12.0369	2.4791	53.1789	8.1545
12.0049	2.4546	53.2899	7.5411
11.9669	2.4313	53.0659	6.944
11.9172	2.4053	52.5391	6.3777
11.8542	2.3699	51.859	5.7978
11.7783	2.3286	51.093	5.2427
11.6823	2.2912	49.8272	4.7547
11.5707	2.2576	48.0478	4.3401
11.4653	2.2184	46.0245	3.9596
11.3641	2.1828	43.9988	3.6327
11.2488	2.1565	41.9267	3.3466
11.1162	2.1347	39.8669	3.1087
10.984	2.1145	37.7412	2.9189
10.865	2.1027	35.6634	2.7892
10.7539	2.099	33.8112	2.7284
10.6437	2.1068	32.1283	2.7658
10.5398	2.1312	30.6831	2.9163
10.4525	2.1722	29.5546	3.1244
10.381	2.2215	28.7127	3.3653
10.3256	2.2863	28.1677	3.6452
10.2811	2.3751	27.8123	4.0215
10.2524	2.4839	27.5747	4.5215
10.2489	2.6207	27.5938	5.1735
10.2704	2.7815	27.866	5.9485
10.3191	2.9565	28.2774	6.7937
10.3949	3.165	28.74	7.7121
10.4944	3.4256	29.409	8.7025
10.62	3.7395	30.1411	9.789
10.7762	4.1076	30.8238	10.9555
10.9594	4.5265	31.5199	12.3045
11.1709	4.9998	32.2338	13.7916
11.4138	5.5484	33.0947	15.4797
11.6878	6.1907	34.159	17.3619
11.9914	6.9093	35.5079	19.4397
12.3316	7.7174	37.0212	22.0384
12.7218	8.6276	38.9227	25.0081
13.1634	9.6463	41.4562	28.7829
13.6497	10.7859	44.5135	33.3944
14.1751	12.0446	48.0741	38.7675
14.7624	13.4372	52.284	45.2211
15.4045	14.9461	57.5889	53.1356
16.0894	16.5515	64.2937	62.798
16.8207	18.2536	72.532	74.8902
17.5993	20.0306	82.3967	89.7697
18.425	21.8714	94.0715	108.3971
19.3116	23.737	107.6162	131.4392
20.2713	25.5863	122.9687	159.5591
21.2821	27.3723	140.1732	193.2981
22.3355	29.0372	159.0339	231.5555
23.4271	30.5427	179.4701	274.5031
24.5484	31.8255	201.907	320.6985
25.6756	32.8328	225.9552	367.665
26.817	33.5156	251.017	412.3394
27.9623	33.8106	277.0604	449.2684
29.0943	33.7288	303.8819	476.2277
30.1929	33.2372	330.9185	489.4937
31.2351	32.3678	357.5997	487.3678
32.204	31.1056	382.9875	467.7909
33.0774	29.5283	406.0066	433.2181
33.8324	27.6798	425.6512	386.2437
34.4535	25.6233	441.0553	332.1836
34.9213	23.4029	451.3451	274.84
35.2166	21.1105	456.3044	218.757
35.3423	18.8505	455.9244	168.0825
35.2821	16.6815	449.0159	124.8303
35.0483	14.6178	437.5643	89.6646
34.6242	12.6893	420.1411	62.899
34.0245	10.8957	399.7563	43.062
33.2709	9.2962	375.8018	29.0168
32.3969	7.909	350.4622	19.2707
31.4198	6.7056	324.1047	12.7805
30.3496	5.6733	297.6026	8.577
29.2007	4.7852	272.5104	5.7897
28.0203	4.0415	249.5944	4.0291
26.8455	3.4236	229.6025	2.9608
25.6841	2.9255	212.9192	2.3325
24.5352	2.5208	199.5257	1.967
23.4325	2.1851	189.8139	1.7818
22.3867	1.9017	183.1784	1.7033
21.416	1.6669	179.1164	1.6243
20.5237	1.473	177.5787	1.5514
19.7019	1.3108	178.3782	1.5183
18.9587	1.1811	180.9076	1.4934
18.292	1.0703	184.5898	1.4593
17.6937	0.9777	189.2843	1.4288
17.1628	0.8968	194.6295	1.3838
16.7002	0.8293	200.8464	1.317
16.2902	0.7752	207.1774	1.2205
15.9231	0.7294	213.0275	1.1231
15.5978	0.6967	218.5028	1.0442
15.318	0.679	223.9087	0.9854
15.0652	0.6674	229.4155	0.9229
14.8341	0.6589	234.6317	0.8703
14.6375	0.6539	239.505	0.8334
14.4682	0.6489	243.9795	0.7919
14.3015	0.6439	248.15	0.7531
14.1377	0.6461	252.2152	0.7344
13.9792	0.6572	255.8377	0.7391
13.8275	0.6683	258.4621	0.7441
13.6798	0.677	260.3506	0.736
13.524	0.6829	261.778	0.733
13.3449	0.6883	262.485	0.7362
13.1473	0.7005	262.905	0.7391
12.9428	0.7147	262.7661	0.7327
12.7374	0.723	262.4103	0.7202
12.5137	0.7294	261.3056	0.6981
12.2747	0.7364	259.7207	0.6673
12.0257	0.7433	257.2778	0.654
11.7681	0.7481	254.1293	0.6537
11.5163	0.755	250.5321	0.6602
11.2575	0.7647	246.1468	0.6798
10.9896	0.7721	241.2029	0.706
10.7153	0.7731	235.3821	0.7287
10.4382	0.7711	228.573	0.7475
10.1656	0.7669	221.2177	0.7605
9.8884	0.7592	212.4506	0.764
9.6089	0.7463	202.7028	0.7563
9.3209	0.7314	192.019	0.7465
9.031	0.7148	181.2249	0.7401
8.7421	0.6984	170.2303	0.7382
8.4525	0.6844	158.8983	0.7419
8.1627	0.6702	147.4047	0.7333
7.8802	0.6521	135.9364	0.7126
7.6109	0.6307	124.931	0.6914
7.3481	0.6108	113.976	0.6759
7.0963	0.5909	103.7623	0.6531
6.8591	0.5692	94.5793	0.6156
6.6348	0.5449	86.1636	0.5817
6.4221	0.5189	78.4377	0.5511
6.2159	0.496	71.1717	0.535
6.0201	0.4813	64.7244	0.5363
5.8306	0.4707	58.9844	0.5318
5.6486	0.4588	53.8585	0.5262
5.4828	0.4468	49.2015	0.523
5.3254	0.4382	44.9422	0.5254
5.1666	0.4307	40.9873	0.5314
5.015	0.4288	37.2666	0.5424
4.8766	0.4323	33.7924	0.5487
4.7449	0.4361	30.5151	0.5579
4.6263	0.439	27.5962	0.5646
4.5158	0.441	25.0342	0.5576
4.4081	0.4422	22.8446	0.5579
4.3044	0.4387	20.9228	0.5665
4.2124	0.4336	19.292	0.5767
4.1371	0.4331	18.1271	0.5893
4.0749	0.4337	17.3566	0.5981
4.0242	0.4293	16.8344	0.5982
3.9803	0.4236	16.4887	0.6085
3.9378	0.4181	16.3008	0.6216
3.8963	0.4142	16.3118	0.6329
3.8601	0.4065	16.4988	0.6402
3.8351	0.3983	16.8098	0.6432
3.8082	0.3936	17.1165	0.6413
3.7782	0.3911	17.4131	0.6321
3.7462	0.388	17.6296	0.6231
3.7168	0.3815	17.7106	0.6131
3.6844	0.3727	17.6386	0.5986
3.6467	0.3668	17.462	0.5722
3.6064	0.3659	17.1737	0.556
3.5559	0.3635	16.7657	0.5457
3.4908	0.3535	16.2804	0.5163
3.417	0.3451	15.7025	0.4902
3.3394	0.3417	15.0274	0.4817
3.2633	0.3359	14.2757	0.4736
3.1891	0.3273	13.4885	0.4511
3.1141	0.3192	12.7253	0.4206
3.0431	0.3133	12.0405	0.3954
2.9778	0.3066	11.4406	0.3695
2.909	0.2999	10.8604	0.3474
2.8398	0.2962	10.2878	0.3318
2.7791	0.2921	9.8338	0.3236
2.7266	0.2851	9.5372	0.3217
2.6749	0.2789	9.3171	0.3269
2.6203	0.2728	9.1209	0.3308
2.58	0.2606	9.0125	0.3207
2.5516	0.2501	8.9637	0.3118
2.5281	0.2437	8.9028	0.3046
2.5094	0.2395	8.8678	0.2994
2.4938	0.2357	8.9097	0.2944
2.481	0.2331	9.0012	0.2884
2.47	0.2329	9.0814	0.2831
2.4601	0.2338	9.2209	0.2808
2.4483	0.2354	9.4365	0.2853
2.4332	0.2341	9.6848	0.286
2.421	0.2288	9.9403	0.2847
2.4096	0.2246	10.0891	0.2852
2.3928	0.2172	10.0877	0.2759
2.3715	0.2059	9.9975	0.2593
2.3475	0.1979	9.844	0.2466
2.3173	0.1972	9.59	0.2447
2.2856	0.1941	9.2719	0.2439
2.2529	0.1872	8.873	0.2345
2.2154	0.1844	8.4104	0.2261
2.1712	0.1869	7.943	0.2266
2.1234	0.1894	7.5205	0.2293
2.0779	0.1909	7.1354	0.2315
2.0373	0.1914	6.7868	0.2347
1.9952	0.1908	6.4249	0.2375
1.9496	0.1897	6.0465	0.236
1.9076	0.187	5.7237	0.2299
1.8738	0.182	5.4799	0.218
1.8456	0.1765	5.2819	0.2036
1.8181	0.169	5.1104	0.1849
1.7923	0.1623	4.9579	0.1728
1.7686	0.1582	4.8143	0.1654
1.7443	0.151	4.7023	0.1509
1.7199	0.1419	4.6139	0.1359
1.6908	0.1349	4.5153	0.1291
1.6587	0.13	4.3941	0.1227
1.6334	0.1244	4.2926	0.1189
1.6195	0.1176	4.2135	0.1169
1.6066	0.1133	4.1115	0.1146
1.5838	0.113	3.9726	0.1151
1.548	0.115	3.8178	0.1175
1.5123	0.1195	3.6427	0.1208
1.48	0.1237	3.4345	0.1226
1.4457	0.1252	3.2252	0.121
1.4134	0.1277	3.0416	0.1195
1.385	0.134	2.8938	0.1205
1.3585	0.1429	2.7676	0.1253
1.3339	0.1511	2.6288	0.1294
1.3098	0.1581	2.4863	0.1362
1.292	0.1632	2.3771	0.1414
1.2806	0.1672	2.3027	0.1429
1.2746	0.1713	2.2588	0.1467
1.27	0.1746	2.2484	0.1534
1.2646	0.1767	2.2416	0.163
1.2546	0.1776	2.2206	0.1697
1.25	0.1791	2.2207	0.1777
1.2511	0.1836	2.2421	0.1874
1.2515	0.1889	2.2647	0.1947
1.2498	0.1912	2.2807	0.2001
1.2485	0.1898	2.2936	0.2029
1.2466	0.1888	2.3036	0.203
1.2412	0.1874	2.2999	0.2022
1.2331	0.1873	2.276	0.207
1.2241	0.1873	2.2492	0.2125
1.2166	0.1877	2.2292	0.2205
1.2124	0.186	2.2177	0.2198
1.2103	0.1803	2.2068	0.2147
1.2053	0.1736	2.1753	0.2076
1.1981	0.1685	2.1295	0.195
1.1916	0.1636	2.0914	0.1831
1.1858	0.1575	2.0602	0.1728
1.1756	0.1485	2.0285	0.1607
1.1616	0.1436	2.0023	0.1523
1.1514	0.1453	1.9808	0.1545
1.1423	0.1487	1.952	0.1592
1.1296	0.151	1.9177	0.1634
1.1141	0.1516	1.8976	0.1661
1.098	0.1502	1.8894	0.1644
1.0865	0.1485	1.8908	0.1659
1.0811	0.1492	1.8975	0.1734
1.0797	0.1528	1.9068	0.1852
1.0811	0.1582	1.904	0.1968
1.0792	0.1592	1.8812	0.2029
1.0739	0.1571	1.8474	0.2025
1.0654	0.156	1.8123	0.1993
1.0563	0.1555	1.7907	0.1962
1.0468	0.1537	1.7771	0.1956
1.0316	0.1516	1.7348	0.1945
1.0108	0.1483	1.6578	0.1894
0.9909	0.1456	1.5839	0.1875
0.9713	0.1419	1.5069	0.181
0.9481	0.1371	1.4226	0.1701
0.9219	0.1319	1.351	0.1594
0.8971	0.1272	1.3013	0.1479
