# Supplementary material for: Super-resolution imaging uncovers the nanoscopic segregation of polarity proteins in epithelia
Source: eLife. 2022 Nov 7;11:e62087. doi: 10.7554/eLife.62087 (PMC9674336; doi:10.7554/eLife.62087)
Supplement: Figure 1—source data 2. [file elife-62087-fig1-data2.zip › Figure 1/Human PAR6B Occludin PL sample 1.csv]

prob_prot	ref_prot	var_prob_prot	var_ref_prot
11.5765	0.9437	306.3157	10.3954
11.5053	0.9378	301.3967	9.5599
11.4448	0.927	296.696	8.812
11.4052	0.9128	292.453	8.1185
11.3851	0.8991	288.5275	7.4822
11.3792	0.8872	285.3302	6.9611
11.3709	0.876	282.065	6.5745
11.3729	0.8662	279.3975	6.2662
11.3776	0.863	276.4466	6.0756
11.4029	0.8616	274.3079	5.9837
11.4472	0.8586	272.3535	5.9415
11.4959	0.8562	270.6212	5.9528
11.546	0.8548	269.6237	5.9649
11.5963	0.855	268.7742	6.0009
11.6562	0.8545	269.2451	6.0088
11.7177	0.8539	270.3524	6.03
11.7795	0.8545	271.9537	6.0066
11.8425	0.8563	274.6045	5.9894
11.8927	0.854	277.7837	5.9455
11.9346	0.8475	281.9045	5.9019
11.979	0.8366	287.8943	5.8255
12.0183	0.8258	294.0403	5.7317
12.0639	0.8218	301.063	5.66
12.1156	0.8199	308.5475	5.6043
12.161	0.8175	316.9131	5.577
12.2058	0.8153	325.3847	5.633
12.2409	0.8093	332.5319	5.7068
12.2647	0.8019	337.6445	5.816
12.2783	0.7947	339.868	5.9904
12.2771	0.7887	339.4154	6.2422
12.262	0.7841	336.2857	6.5551
12.2405	0.7821	330.8903	6.867
12.2097	0.7845	324.2548	7.2291
12.1668	0.7899	317.5131	7.5962
12.1051	0.7969	308.8977	8.0468
12.0523	0.8044	301.2262	8.4776
11.999	0.8116	291.6439	8.8524
11.9479	0.8236	282.292	9.3408
11.8899	0.839	272.1579	9.8186
11.8302	0.8515	262.2175	10.2718
11.7791	0.8587	252.8633	10.7678
11.73	0.8606	244.2948	11.1459
11.6935	0.8613	237.5575	11.4339
11.6598	0.861	231.9541	11.6145
11.6272	0.858	227.2387	11.5708
11.6137	0.8542	223.1961	11.4324
11.6216	0.8496	220.1137	11.2058
11.6468	0.8371	218.1135	10.8395
11.6857	0.8187	217.4452	10.3613
11.7375	0.8034	217.4068	9.8828
11.801	0.7927	218.7653	9.4244
11.8717	0.7861	220.4368	8.988
11.9447	0.7817	222.4971	8.648
12.0134	0.7751	224.2453	8.2991
12.0645	0.7691	225.4593	7.9406
12.1009	0.7636	226.0744	7.6114
12.113	0.7612	225.1192	7.3232
12.1179	0.7601	224.098	7.0544
12.1052	0.7585	222.7422	6.797
12.085	0.7546	221.7318	6.6003
12.0555	0.7529	221.184	6.5074
12.0173	0.7548	221.2603	6.4821
11.9825	0.763	222.2958	6.5447
11.9472	0.7738	223.5309	6.7013
11.912	0.7869	224.7262	7.0193
11.8633	0.8009	225.3453	7.3976
11.8047	0.8176	225.3033	8.0022
11.7327	0.8334	224.0715	8.7362
11.6526	0.8521	222.1359	9.7192
11.5732	0.8725	219.0521	11.1122
11.4986	0.8919	215.9059	12.6859
11.4328	0.9115	212.3375	14.8017
11.3755	0.9328	208.8258	17.4104
11.3294	0.9558	205.5008	20.5501
11.2994	0.9811	203.5667	24.297
11.2828	1.0066	202.8604	28.5128
11.2847	1.0291	203.3331	32.853
11.3087	1.0506	204.8231	37.3959
11.347	1.0704	207.1178	41.8092
11.3921	1.0879	209.5039	45.8993
11.4487	1.1114	211.829	50.1044
11.496	1.1359	213.1463	53.066
11.5347	1.1637	213.4151	55.8873
11.5809	1.187	212.8154	58.0114
11.6275	1.2096	211.3348	59.7839
11.6536	1.2316	209.1915	61.0055
11.6671	1.2537	206.5089	61.3947
11.6745	1.2809	203.6123	61.6777
11.6803	1.3074	200.9614	61.505
11.6794	1.3389	198.5768	61.5233
11.6677	1.3751	196.2098	61.6274
11.6589	1.4069	194.112	62.0044
11.6482	1.4345	191.9273	62.8532
11.632	1.4537	188.8654	63.9212
11.6112	1.465	185.7483	65.1755
11.5818	1.4739	182.248	66.8561
11.5487	1.4763	178.5267	67.9039
11.5079	1.4782	174.7217	69.8624
11.4594	1.4764	170.3262	70.9241
11.4168	1.4802	166.4713	72.4969
11.3688	1.4816	161.8919	73.7642
11.3265	1.4825	157.8877	74.4204
11.3007	1.4885	154.5424	75.3828
11.2961	1.4931	152.3821	75.3055
11.3061	1.4992	151.3143	74.803
11.3407	1.5076	152.4977	73.9411
11.4005	1.5143	155.4287	71.0393
11.4905	1.5235	160.3392	68.5817
11.6154	1.5293	167.0298	64.4317
11.7709	1.5371	175.372	60.7688
11.9481	1.5423	184.9446	56.9893
12.1475	1.5488	195.9132	53.3722
12.3396	1.5539	206.6206	50.4773
12.5296	1.5565	216.7422	47.8114
12.7051	1.5548	225.6863	45.3804
12.8526	1.551	232.9478	43.3009
12.9774	1.5426	238.6352	40.6138
13.0776	1.5369	242.3199	38.6766
13.1591	1.5277	245.2854	36.5565
13.2088	1.512	247.1354	35.003
13.2199	1.4933	247.7823	33.827
13.2084	1.4733	246.8533	33.3442
13.1736	1.4512	244.6058	33.4529
13.138	1.4383	241.3384	34.3261
13.0941	1.4284	236.6591	35.8374
13.0423	1.4251	230.8661	38.2257
12.9736	1.4206	224.322	41.1496
12.9001	1.4176	218.3828	44.9175
12.816	1.4182	211.8487	48.8391
12.7279	1.4218	206.4928	53.1407
12.6274	1.424	202.5014	56.1764
12.5378	1.4343	200.8073	59.2014
12.4548	1.4427	200.9645	60.8503
12.3755	1.4414	202.6638	61.0229
12.2953	1.4358	205.4724	60.4572
12.2189	1.4257	209.3223	58.3411
12.1565	1.4183	213.9884	56.0451
12.103	1.4061	218.7635	53.5487
12.0355	1.3859	222.7984	50.993
11.9658	1.368	226.2401	48.6041
11.9051	1.3524	228.4105	46.5862
11.8531	1.3348	228.1294	44.7386
11.8108	1.3148	226.0617	43.1978
11.752	1.2973	220.3982	41.8589
11.7055	1.2863	213.8103	40.6746
11.666	1.2783	205.5435	39.8474
11.6463	1.2711	197.0045	38.7938
11.6544	1.2717	188.5082	38.0939
11.7011	1.2776	180.7189	37.5998
11.775	1.2926	174.8455	37.3058
11.8725	1.3241	170.7959	37.3288
11.9948	1.3664	168.7584	37.5093
12.1607	1.4194	169.5841	38.1289
12.3335	1.4803	172.0624	39.3314
12.508	1.561	176.5209	41.7078
12.6795	1.6557	182.1015	45.1416
12.8482	1.7571	187.7832	49.8903
13.0074	1.8673	193.7582	55.9086
13.1398	1.9815	199.462	62.9935
13.2473	2.0909	204.7595	71.2006
13.3257	2.1928	209.2285	79.5563
13.3832	2.2872	213.3751	87.12
13.418	2.383	216.8463	94.1326
13.428	2.4692	220.0042	99.4587
13.4243	2.5484	223.1123	103.0448
13.4075	2.6194	225.3758	104.7207
13.3938	2.6871	226.7392	105.2051
13.3763	2.7538	227.5085	104.7092
13.3559	2.8282	228.5506	103.4358
13.3611	2.9227	230.2	102.7283
13.3802	3.0382	232.3126	102.5234
13.433	3.1695	235.1968	102.9506
13.5335	3.3247	237.8444	103.9069
13.6874	3.5026	240.2879	105.6461
13.9052	3.7153	242.5386	108.8452
14.1698	3.9573	244.9375	112.0675
14.4942	4.2358	247.2622	116.4902
14.8808	4.5572	250.8015	121.1561
15.3345	4.9441	256.259	126.9503
15.8571	5.4462	263.9136	134.0994
16.4421	6.0635	275.7873	142.6145
17.102	6.8326	293.4924	153.4292
17.8356	7.752	317.6842	166.8626
18.6542	8.9521	348.1524	184.9071
19.5364	10.4205	385.7925	209.2005
20.4843	12.3049	430.4586	241.673
21.4819	14.6159	481.96	285.9444
22.5183	17.4653	538.0401	344.8187
23.5843	20.9628	597.0559	427.6185
24.6553	25.1195	655.2685	537.2772
25.723	30.1712	713.301	691.0306
26.7575	35.8735	767.0213	891.6973
27.7299	42.4183	814.2696	1161.0262
28.6484	49.4743	858.6718	1501.036
29.4872	56.9154	896.062	1915.9411
30.2351	64.3983	928.884	2396.9845
30.8664	71.4214	955.4615	2905.1028
31.3816	77.5467	974.6418	3396.6965
31.7743	82.4341	989.0468	3826.6775
32.0012	85.3738	996.6501	4090.351
32.0851	86.6497	999.23	4215.4822
32.0012	85.3738	996.6501	4090.351
31.7743	82.4341	989.0468	3826.6775
31.3816	77.5467	974.6418	3396.6965
30.8664	71.4214	955.4615	2905.1028
30.2351	64.3983	928.884	2396.9845
29.4872	56.9154	896.062	1915.9411
28.6484	49.4743	858.6718	1501.036
27.7299	42.4183	814.2696	1161.0262
26.7575	35.8735	767.0213	891.6973
25.723	30.1712	713.301	691.0306
24.6553	25.1195	655.2685	537.2772
23.5843	20.9628	597.0559	427.6185
22.5183	17.4653	538.0401	344.8187
21.4819	14.6159	481.96	285.9444
20.4843	12.3049	430.4586	241.673
19.5364	10.4205	385.7925	209.2005
18.6542	8.9521	348.1524	184.9071
17.8356	7.752	317.6842	166.8626
17.102	6.8326	293.4924	153.4292
16.4421	6.0635	275.7873	142.6145
15.8571	5.4462	263.9136	134.0994
15.3345	4.9441	256.259	126.9503
14.8808	4.5572	250.8015	121.1561
14.4942	4.2358	247.2622	116.4902
14.1698	3.9573	244.9375	112.0675
13.9052	3.7153	242.5386	108.8452
13.6874	3.5026	240.2879	105.6461
13.5335	3.3247	237.8444	103.9069
13.433	3.1695	235.1968	102.9506
13.3802	3.0382	232.3126	102.5234
13.3611	2.9227	230.2	102.7283
13.3559	2.8282	228.5506	103.4358
13.3763	2.7538	227.5085	104.7092
13.3938	2.6871	226.7392	105.2051
13.4075	2.6194	225.3758	104.7207
13.4243	2.5484	223.1123	103.0448
13.428	2.4692	220.0042	99.4587
13.418	2.383	216.8463	94.1326
13.3832	2.2872	213.3751	87.12
13.3257	2.1928	209.2285	79.5563
13.2473	2.0909	204.7595	71.2006
13.1398	1.9815	199.462	62.9935
13.0074	1.8673	193.7582	55.9086
12.8482	1.7571	187.7832	49.8903
12.6795	1.6557	182.1015	45.1416
12.508	1.561	176.5209	41.7078
12.3335	1.4803	172.0624	39.3314
12.1607	1.4194	169.5841	38.1289
11.9948	1.3664	168.7584	37.5093
11.8725	1.3241	170.7959	37.3288
11.775	1.2926	174.8455	37.3058
11.7011	1.2776	180.7189	37.5998
11.6544	1.2717	188.5082	38.0939
11.6463	1.2711	197.0045	38.7938
11.666	1.2783	205.5435	39.8474
11.7055	1.2863	213.8103	40.6746
11.752	1.2973	220.3982	41.8589
11.8108	1.3148	226.0617	43.1978
11.8531	1.3348	228.1294	44.7386
11.9051	1.3524	228.4105	46.5862
11.9658	1.368	226.2401	48.6041
12.0355	1.3859	222.7984	50.993
12.103	1.4061	218.7635	53.5487
12.1565	1.4183	213.9884	56.0451
12.2189	1.4257	209.3223	58.3411
12.2953	1.4358	205.4724	60.4572
12.3755	1.4414	202.6638	61.0229
12.4548	1.4427	200.9645	60.8503
12.5378	1.4343	200.8073	59.2014
12.6274	1.424	202.5014	56.1764
12.7279	1.4218	206.4928	53.1407
12.816	1.4182	211.8487	48.8391
12.9001	1.4176	218.3828	44.9175
12.9736	1.4206	224.322	41.1496
13.0423	1.4251	230.8661	38.2257
13.0941	1.4284	236.6591	35.8374
13.138	1.4383	241.3384	34.3261
13.1736	1.4512	244.6058	33.4529
13.2084	1.4733	246.8533	33.3442
13.2199	1.4933	247.7823	33.827
13.2088	1.512	247.1354	35.003
13.1591	1.5277	245.2854	36.5565
13.0776	1.5369	242.3199	38.6766
12.9774	1.5426	238.6352	40.6138
12.8526	1.551	232.9478	43.3009
12.7051	1.5548	225.6863	45.3804
12.5296	1.5565	216.7422	47.8114
12.3396	1.5539	206.6206	50.4773
12.1475	1.5488	195.9132	53.3722
11.9481	1.5423	184.9446	56.9893
11.7709	1.5371	175.372	60.7688
11.6154	1.5293	167.0298	64.4317
11.4905	1.5235	160.3392	68.5817
11.4005	1.5143	155.4287	71.0393
11.3407	1.5076	152.4977	73.9411
11.3061	1.4992	151.3143	74.803
11.2961	1.4931	152.3821	75.3055
11.3007	1.4885	154.5424	75.3828
11.3265	1.4825	157.8877	74.4204
11.3688	1.4816	161.8919	73.7642
11.4168	1.4802	166.4713	72.4969
11.4594	1.4764	170.3262	70.9241
11.5079	1.4782	174.7217	69.8624
11.5487	1.4763	178.5267	67.9039
11.5818	1.4739	182.248	66.8561
11.6112	1.465	185.7483	65.1755
11.632	1.4537	188.8654	63.9212
11.6482	1.4345	191.9273	62.8532
11.6589	1.4069	194.112	62.0044
11.6677	1.3751	196.2098	61.6274
11.6794	1.3389	198.5768	61.5233
11.6803	1.3074	200.9614	61.505
11.6745	1.2809	203.6123	61.6777
11.6671	1.2537	206.5089	61.3947
11.6536	1.2316	209.1915	61.0055
11.6275	1.2096	211.3348	59.7839
11.5809	1.187	212.8154	58.0114
11.5347	1.1637	213.4151	55.8873
11.496	1.1359	213.1463	53.066
11.4487	1.1114	211.829	50.1044
11.3921	1.0879	209.5039	45.8993
11.347	1.0704	207.1178	41.8092
11.3087	1.0506	204.8231	37.3959
11.2847	1.0291	203.3331	32.853
11.2828	1.0066	202.8604	28.5128
11.2994	0.9811	203.5667	24.297
11.3294	0.9558	205.5008	20.5501
11.3755	0.9328	208.8258	17.4104
11.4328	0.9115	212.3375	14.8017
11.4986	0.8919	215.9059	12.6859
11.5732	0.8725	219.0521	11.1122
11.6526	0.8521	222.1359	9.7192
11.7327	0.8334	224.0715	8.7362
11.8047	0.8176	225.3033	8.0022
11.8633	0.8009	225.3453	7.3976
11.912	0.7869	224.7262	7.0193
11.9472	0.7738	223.5309	6.7013
11.9825	0.763	222.2958	6.5447
12.0173	0.7548	221.2603	6.4821
12.0555	0.7529	221.184	6.5074
12.085	0.7546	221.7318	6.6003
12.1052	0.7585	222.7422	6.797
12.1179	0.7601	224.098	7.0544
12.113	0.7612	225.1192	7.3232
12.1009	0.7636	226.0744	7.6114
12.0645	0.7691	225.4593	7.9406
12.0134	0.7751	224.2453	8.2991
11.9447	0.7817	222.4971	8.648
11.8717	0.7861	220.4368	8.988
11.801	0.7927	218.7653	9.4244
11.7375	0.8034	217.4068	9.8828
11.6857	0.8187	217.4452	10.3613
11.6468	0.8371	218.1135	10.8395
11.6216	0.8496	220.1137	11.2058
11.6137	0.8542	223.1961	11.4324
11.6272	0.858	227.2387	11.5708
11.6598	0.861	231.9541	11.6145
11.6935	0.8613	237.5575	11.4339
11.73	0.8606	244.2948	11.1459
11.7791	0.8587	252.8633	10.7678
11.8302	0.8515	262.2175	10.2718
11.8899	0.839	272.1579	9.8186
11.9479	0.8236	282.292	9.3408
11.999	0.8116	291.6439	8.8524
12.0523	0.8044	301.2262	8.4776
12.1051	0.7969	308.8977	8.0468
12.1668	0.7899	317.5131	7.5962
12.2097	0.7845	324.2548	7.2291
12.2405	0.7821	330.8903	6.867
12.262	0.7841	336.2857	6.5551
12.2771	0.7887	339.4154	6.2422
12.2783	0.7947	339.868	5.9904
12.2647	0.8019	337.6445	5.816
12.2409	0.8093	332.5319	5.7068
12.2058	0.8153	325.3847	5.633
12.161	0.8175	316.9131	5.577
12.1156	0.8199	308.5475	5.6043
12.0639	0.8218	301.063	5.66
12.0183	0.8258	294.0403	5.7317
11.979	0.8366	287.8943	5.8255
11.9346	0.8475	281.9045	5.9019
11.8927	0.854	277.7837	5.9455
11.8425	0.8563	274.6045	5.9894
11.7795	0.8545	271.9537	6.0066
11.7177	0.8539	270.3524	6.03
11.6562	0.8545	269.2451	6.0088
11.5963	0.855	268.7742	6.0009
11.546	0.8548	269.6237	5.9649
11.4959	0.8562	270.6212	5.9528
11.4472	0.8586	272.3535	5.9415
11.4029	0.8616	274.3079	5.9837
11.3776	0.863	276.4466	6.0756
11.3729	0.8662	279.3975	6.2662
11.3709	0.876	282.065	6.5745
11.3792	0.8872	285.3302	6.9611
11.3851	0.8991	288.5275	7.4822
11.4052	0.9128	292.453	8.1185
11.4448	0.927	296.696	8.812
11.5053	0.9378	301.3967	9.5599
11.5765	0.9437	306.3157	10.3954
