# Supplementary material for: Super-resolution imaging uncovers the nanoscopic segregation of polarity proteins in epithelia
Source: eLife. 2022 Nov 7;11:e62087. doi: 10.7554/eLife.62087 (PMC9674336; doi:10.7554/eLife.62087)
Supplement: Figure 1—source data 2. [file elife-62087-fig1-data2.zip › Figure 1/Human PAR6B Occludin PL sample 2.csv]

prob_prot	ref_prot	var_prob_prot	var_ref_prot
12.3793	2.9009	139.1879	76.4303
12.4616	2.9425	145.0151	79.6386
12.5365	2.9955	150.3546	83.8754
12.6062	3.0557	154.5364	89.11
12.6825	3.1247	158.3278	95.7226
12.733	3.2005	160.0755	103.6791
12.7656	3.2776	160.9447	112.5418
12.7909	3.351	159.7577	122.1314
12.8084	3.423	158.5809	132.4386
12.8164	3.4873	156.3674	142.8623
12.8315	3.5345	154.2456	152.0001
12.8461	3.5674	152.3139	159.5523
12.8521	3.5933	149.867	165.1707
12.8439	3.6027	147.0898	168.5262
12.8324	3.5985	143.4636	169.9172
12.8138	3.5818	138.706	167.8425
12.8009	3.5592	133.8156	164.3441
12.796	3.5245	129.6595	159.1941
12.7928	3.4824	125.4137	153.6547
12.8153	3.4336	122.0333	147.3881
12.863	3.3993	120.0476	141.8811
12.9332	3.3703	119.7968	136.7082
13.0191	3.3448	121.3363	132.7532
13.1188	3.3236	124.4875	129.0356
13.2427	3.3068	129.4517	126.0207
13.383	3.2866	135.1224	122.9935
13.5211	3.2682	141.5227	120.2836
13.6732	3.2522	148.0303	117.7382
13.8219	3.2413	154.0338	115.477
13.961	3.2376	159.5071	113.3744
14.0912	3.2377	163.1489	111.2444
14.2135	3.235	166.2915	109.4427
14.3279	3.2407	167.7661	108.2454
14.4397	3.2571	169.4263	107.7789
14.5367	3.279	169.4061	108.0574
14.6239	3.3073	169.5655	109.0581
14.7005	3.3412	169.1273	110.7071
14.7575	3.3875	168.1478	113.328
14.8017	3.438	166.847	116.4955
14.822	3.4973	165.02	120.8795
14.8221	3.5609	162.4907	125.6462
14.8005	3.6286	159.9299	130.5605
14.7703	3.6993	156.9258	135.661
14.7326	3.7638	153.3733	140.7207
14.6898	3.8165	149.4467	145.2477
14.6553	3.8629	145.1135	149.3062
14.6324	3.8981	140.7669	152.0286
14.6251	3.9284	135.8771	154.4797
14.6097	3.9542	131.1793	155.7691
14.6029	3.9786	127.2602	156.5675
14.6138	3.9956	124.2199	156.8995
14.6431	4.0107	122.0315	156.987
14.6661	4.0302	120.5656	158.1029
14.6784	4.0438	120.1406	159.5608
14.7049	4.0605	120.1688	162.8395
14.7243	4.0865	120.9919	167.7706
14.7318	4.1273	122.0095	174.556
14.7347	4.1731	123.2959	182.9921
14.7175	4.2214	123.9977	192.9316
14.7018	4.2833	124.7356	204.5792
14.6623	4.3564	124.573	217.5806
14.6069	4.4325	124.088	230.9092
14.5231	4.5074	122.5414	244.6389
14.4136	4.5717	120.4955	258.6197
14.2846	4.6355	117.5793	272.0618
14.1383	4.7043	113.9338	284.7725
13.9803	4.7706	110.193	295.3135
13.82	4.8228	106.1067	303.4913
13.673	4.8662	102.3842	308.903
13.5584	4.8904	99.2237	310.1344
13.4581	4.8993	96.6963	309.3298
13.3829	4.8905	95.0826	303.174
13.3284	4.8745	94.2874	294.9706
13.3071	4.8517	94.1895	283.7402
13.3168	4.8216	94.5491	271.1304
13.3462	4.7952	95.2416	258.3889
13.3894	4.7604	96.1361	244.7265
13.4315	4.72	97.4834	232.2623
13.4877	4.6792	98.9455	221.2163
13.561	4.6386	100.8387	211.4996
13.6511	4.6017	103.0353	203.74
13.7499	4.5634	106.0155	197.2671
13.8417	4.532	109.5584	192.048
13.939	4.5036	113.9468	187.7681
14.0507	4.4754	119.051	183.7924
14.1899	4.453	124.2914	180.2925
14.3582	4.4249	129.6549	176.7028
14.5181	4.4035	134.0202	173.7284
14.6817	4.3883	138.0917	171.1634
14.8451	4.3923	141.7991	169.299
15.0102	4.3929	144.6632	168.6894
15.1685	4.385	147.6864	170.0515
15.3099	4.3835	151.2715	173.2747
15.4201	4.3882	155.4321	177.9102
15.5181	4.3919	160.6018	183.9883
15.5998	4.3894	166.7642	190.5281
15.6717	4.3948	173.4011	197.5647
15.7295	4.4054	180.2637	204.0943
15.7616	4.4107	185.8712	209.0612
15.7513	4.4147	191.026	212.6449
15.692	4.4154	193.957	214.1222
15.5967	4.4162	195.053	213.335
15.4744	4.4203	193.3382	211.6194
15.3304	4.4251	189.3684	209.0461
15.1644	4.4193	182.8356	205.7851
14.9736	4.4088	174.7402	202.131
14.7657	4.4085	165.0304	198.7216
14.5652	4.4149	155.6735	195.911
14.3836	4.4344	146.954	194.7024
14.2413	4.454	139.622	193.9901
14.1209	4.4871	133.8047	194.108
14.0393	4.5423	129.3584	195.1081
13.993	4.6188	126.5479	197.0205
13.988	4.7131	124.111	199.4093
14.0073	4.8235	122.0002	202.6696
14.0337	4.9536	119.9495	207.0732
14.0704	5.1074	117.843	213.0972
14.1297	5.2814	115.8469	220.1977
14.2108	5.4713	114.5294	229.3602
14.306	5.6858	114.2672	241.7174
14.4155	5.9148	114.5957	256.7296
14.5456	6.1623	116.3315	274.5038
14.6793	6.4197	118.9698	294.2522
14.8151	6.6826	122.4634	316.3376
14.9483	6.9424	125.8676	339.7009
15.0696	7.1846	129.4751	363.0008
15.1597	7.396	132.472	385.7716
15.2069	7.5798	134.6269	406.8551
15.218	7.7436	135.7837	425.7861
15.1782	7.8849	135.9372	443.193
15.1018	7.9821	135.0178	456.6983
14.9898	8.0561	132.4502	466.8456
14.8568	8.1025	129.5638	473.4346
14.7041	8.1171	126.0961	475.4931
14.5413	8.1031	122.8234	473.0014
14.3641	8.0725	119.4352	466.9331
14.1987	8.0378	116.7577	458.3056
14.0402	7.9993	114.1484	447.0814
13.8801	7.9686	111.7014	436.3188
13.73	7.9532	109.8302	427.0999
13.588	7.9533	107.5243	420.1752
13.4477	7.977	105.586	416.209
13.322	8.0102	103.192	414.3433
13.2364	8.0603	101.2344	415.6685
13.1962	8.1329	99.5033	419.2705
13.1781	8.2359	98.6793	425.5497
13.2003	8.3503	98.3809	433.6326
13.2525	8.4692	98.9874	442.1013
13.348	8.6038	100.441	451.3214
13.4814	8.755	102.9657	460.6121
13.6451	8.9169	106.0068	470.8312
13.8425	9.0884	109.7957	481.3607
14.0528	9.2725	114.0962	491.8776
14.2786	9.467	118.1505	500.877
14.499	9.662	122.3656	507.8617
14.7112	9.8605	125.8245	512.8608
14.9075	10.0589	129.1651	514.7889
15.0992	10.2554	132.0429	513.7572
15.2821	10.4364	134.5488	509.4452
15.4598	10.6118	137.2232	500.3876
15.6049	10.798	139.8219	489.6452
15.7309	11.0109	143.2824	475.817
15.8196	11.2448	146.7592	460.3421
15.906	11.5169	151.3324	445.2469
15.9561	11.8257	155.3895	430.9048
15.9933	12.17	159.4833	418.0971
16.0012	12.5611	162.0811	406.6892
15.996	13.0066	164.621	398.2617
15.9518	13.5085	165.6303	392.2608
15.9074	14.0507	165.9079	389.1731
15.8342	14.649	163.7867	389.3795
15.7565	15.2988	160.5769	392.8543
15.6597	16.0123	155.7298	399.2619
15.5613	16.7715	149.55	408.852
15.467	17.58	142.6232	420.5727
15.3975	18.4624	135.4168	434.1954
15.3489	19.3998	128.5175	449.1253
15.3484	20.4329	122.5055	465.2624
15.3879	21.5295	118.0397	481.4939
15.5114	22.7455	115.0992	495.836
15.7082	24.0605	114.4575	509.1563
15.9962	25.622	115.7947	521.4568
16.3272	27.4123	119.7692	533.8059
16.733	29.5551	126.1759	545.1387
17.212	32.0544	134.3435	558.7875
17.7776	35.0083	143.5821	575.9507
18.4143	38.5698	153.177	600.5891
19.0831	42.7067	163.9957	635.063
19.7886	47.7588	174.1096	686.202
20.5448	53.4388	185.0951	758.0405
21.3381	60.1865	196.0785	861.0676
22.1339	67.5587	208.3921	997.7235
22.9457	75.7655	221.9192	1180.5811
23.7803	84.3999	237.9654	1411.3686
24.5915	93.2487	254.1676	1690.3953
25.345	101.9582	271.1269	2011.1582
26.0119	110.0139	287.1863	2349.5995
26.5627	116.8688	300.5886	2668.8141
26.9902	122.3598	312.0625	2952.095
27.2427	125.5273	317.8206	3117.5382
27.3516	126.9791	321.2681	3204.0716
27.2427	125.5273	317.8206	3117.5382
26.9902	122.3598	312.0625	2952.095
26.5627	116.8688	300.5886	2668.8141
26.0119	110.0139	287.1863	2349.5995
25.345	101.9582	271.1269	2011.1582
24.5915	93.2487	254.1676	1690.3953
23.7803	84.3999	237.9654	1411.3686
22.9457	75.7655	221.9192	1180.5811
22.1339	67.5587	208.3921	997.7235
21.3381	60.1865	196.0785	861.0676
20.5448	53.4388	185.0951	758.0405
19.7886	47.7588	174.1096	686.202
19.0831	42.7067	163.9957	635.063
18.4143	38.5698	153.177	600.5891
17.7776	35.0083	143.5821	575.9507
17.212	32.0544	134.3435	558.7875
16.733	29.5551	126.1759	545.1387
16.3272	27.4123	119.7692	533.8059
15.9962	25.622	115.7947	521.4568
15.7082	24.0605	114.4575	509.1563
15.5114	22.7455	115.0992	495.836
15.3879	21.5295	118.0397	481.4939
15.3484	20.4329	122.5055	465.2624
15.3489	19.3998	128.5175	449.1253
15.3975	18.4624	135.4168	434.1954
15.467	17.58	142.6232	420.5727
15.5613	16.7715	149.55	408.852
15.6597	16.0123	155.7298	399.2619
15.7565	15.2988	160.5769	392.8543
15.8342	14.649	163.7867	389.3795
15.9074	14.0507	165.9079	389.1731
15.9518	13.5085	165.6303	392.2608
15.996	13.0066	164.621	398.2617
16.0012	12.5611	162.0811	406.6892
15.9933	12.17	159.4833	418.0971
15.9561	11.8257	155.3895	430.9048
15.906	11.5169	151.3324	445.2469
15.8196	11.2448	146.7592	460.3421
15.7309	11.0109	143.2824	475.817
15.6049	10.798	139.8219	489.6452
15.4598	10.6118	137.2232	500.3876
15.2821	10.4364	134.5488	509.4452
15.0992	10.2554	132.0429	513.7572
14.9075	10.0589	129.1651	514.7889
14.7112	9.8605	125.8245	512.8608
14.499	9.662	122.3656	507.8617
14.2786	9.467	118.1505	500.877
14.0528	9.2725	114.0962	491.8776
13.8425	9.0884	109.7957	481.3607
13.6451	8.9169	106.0068	470.8312
13.4814	8.755	102.9657	460.6121
13.348	8.6038	100.441	451.3214
13.2525	8.4692	98.9874	442.1013
13.2003	8.3503	98.3809	433.6326
13.1781	8.2359	98.6793	425.5497
13.1962	8.1329	99.5033	419.2705
13.2364	8.0603	101.2344	415.6685
13.322	8.0102	103.192	414.3433
13.4477	7.977	105.586	416.209
13.588	7.9533	107.5243	420.1752
13.73	7.9532	109.8302	427.0999
13.8801	7.9686	111.7014	436.3188
14.0402	7.9993	114.1484	447.0814
14.1987	8.0378	116.7577	458.3056
14.3641	8.0725	119.4352	466.9331
14.5413	8.1031	122.8234	473.0014
14.7041	8.1171	126.0961	475.4931
14.8568	8.1025	129.5638	473.4346
14.9898	8.0561	132.4502	466.8456
15.1018	7.9821	135.0178	456.6983
15.1782	7.8849	135.9372	443.193
15.218	7.7436	135.7837	425.7861
15.2069	7.5798	134.6269	406.8551
15.1597	7.396	132.472	385.7716
15.0696	7.1846	129.4751	363.0008
14.9483	6.9424	125.8676	339.7009
14.8151	6.6826	122.4634	316.3376
14.6793	6.4197	118.9698	294.2522
14.5456	6.1623	116.3315	274.5038
14.4155	5.9148	114.5957	256.7296
14.306	5.6858	114.2672	241.7174
14.2108	5.4713	114.5294	229.3602
14.1297	5.2814	115.8469	220.1977
14.0704	5.1074	117.843	213.0972
14.0337	4.9536	119.9495	207.0732
14.0073	4.8235	122.0002	202.6696
13.988	4.7131	124.111	199.4093
13.993	4.6188	126.5479	197.0205
14.0393	4.5423	129.3584	195.1081
14.1209	4.4871	133.8047	194.108
14.2413	4.454	139.622	193.9901
14.3836	4.4344	146.954	194.7024
14.5652	4.4149	155.6735	195.911
14.7657	4.4085	165.0304	198.7216
14.9736	4.4088	174.7402	202.131
15.1644	4.4193	182.8356	205.7851
15.3304	4.4251	189.3684	209.0461
15.4744	4.4203	193.3382	211.6194
15.5967	4.4162	195.053	213.335
15.692	4.4154	193.957	214.1222
15.7513	4.4147	191.026	212.6449
15.7616	4.4107	185.8712	209.0612
15.7295	4.4054	180.2637	204.0943
15.6717	4.3948	173.4011	197.5647
15.5998	4.3894	166.7642	190.5281
15.5181	4.3919	160.6018	183.9883
15.4201	4.3882	155.4321	177.9102
15.3099	4.3835	151.2715	173.2747
15.1685	4.385	147.6864	170.0515
15.0102	4.3929	144.6632	168.6894
14.8451	4.3923	141.7991	169.299
14.6817	4.3883	138.0917	171.1634
14.5181	4.4035	134.0202	173.7284
14.3582	4.4249	129.6549	176.7028
14.1899	4.453	124.2914	180.2925
14.0507	4.4754	119.051	183.7924
13.939	4.5036	113.9468	187.7681
13.8417	4.532	109.5584	192.048
13.7499	4.5634	106.0155	197.2671
13.6511	4.6017	103.0353	203.74
13.561	4.6386	100.8387	211.4996
13.4877	4.6792	98.9455	221.2163
13.4315	4.72	97.4834	232.2623
13.3894	4.7604	96.1361	244.7265
13.3462	4.7952	95.2416	258.3889
13.3168	4.8216	94.5491	271.1304
13.3071	4.8517	94.1895	283.7402
13.3284	4.8745	94.2874	294.9706
13.3829	4.8905	95.0826	303.174
13.4581	4.8993	96.6963	309.3298
13.5584	4.8904	99.2237	310.1344
13.673	4.8662	102.3842	308.903
13.82	4.8228	106.1067	303.4913
13.9803	4.7706	110.193	295.3135
14.1383	4.7043	113.9338	284.7725
14.2846	4.6355	117.5793	272.0618
14.4136	4.5717	120.4955	258.6197
14.5231	4.5074	122.5414	244.6389
14.6069	4.4325	124.088	230.9092
14.6623	4.3564	124.573	217.5806
14.7018	4.2833	124.7356	204.5792
14.7175	4.2214	123.9977	192.9316
14.7347	4.1731	123.2959	182.9921
14.7318	4.1273	122.0095	174.556
14.7243	4.0865	120.9919	167.7706
14.7049	4.0605	120.1688	162.8395
14.6784	4.0438	120.1406	159.5608
14.6661	4.0302	120.5656	158.1029
14.6431	4.0107	122.0315	156.987
14.6138	3.9956	124.2199	156.8995
14.6029	3.9786	127.2602	156.5675
14.6097	3.9542	131.1793	155.7691
14.6251	3.9284	135.8771	154.4797
14.6324	3.8981	140.7669	152.0286
14.6553	3.8629	145.1135	149.3062
14.6898	3.8165	149.4467	145.2477
14.7326	3.7638	153.3733	140.7207
14.7703	3.6993	156.9258	135.661
14.8005	3.6286	159.9299	130.5605
14.8221	3.5609	162.4907	125.6462
14.822	3.4973	165.02	120.8795
14.8017	3.438	166.847	116.4955
14.7575	3.3875	168.1478	113.328
14.7005	3.3412	169.1273	110.7071
14.6239	3.3073	169.5655	109.0581
14.5367	3.279	169.4061	108.0574
14.4397	3.2571	169.4263	107.7789
14.3279	3.2407	167.7661	108.2454
14.2135	3.235	166.2915	109.4427
14.0912	3.2377	163.1489	111.2444
13.961	3.2376	159.5071	113.3744
13.8219	3.2413	154.0338	115.477
13.6732	3.2522	148.0303	117.7382
13.5211	3.2682	141.5227	120.2836
13.383	3.2866	135.1224	122.9935
13.2427	3.3068	129.4517	126.0207
13.1188	3.3236	124.4875	129.0356
13.0191	3.3448	121.3363	132.7532
12.9332	3.3703	119.7968	136.7082
12.863	3.3993	120.0476	141.8811
12.8153	3.4336	122.0333	147.3881
12.7928	3.4824	125.4137	153.6547
12.796	3.5245	129.6595	159.1941
12.8009	3.5592	133.8156	164.3441
12.8138	3.5818	138.706	167.8425
12.8324	3.5985	143.4636	169.9172
12.8439	3.6027	147.0898	168.5262
12.8521	3.5933	149.867	165.1707
12.8461	3.5674	152.3139	159.5523
12.8315	3.5345	154.2456	152.0001
12.8164	3.4873	156.3674	142.8623
12.8084	3.423	158.5809	132.4386
12.7909	3.351	159.7577	122.1314
12.7656	3.2776	160.9447	112.5418
12.733	3.2005	160.0755	103.6791
12.6825	3.1247	158.3278	95.7226
12.6062	3.0557	154.5364	89.11
12.5365	2.9955	150.3546	83.8754
12.4616	2.9425	145.0151	79.6386
12.3793	2.9009	139.1879	76.4303
