# Supplementary material for: Super-resolution imaging uncovers the nanoscopic segregation of polarity proteins in epithelia
Source: eLife. 2022 Nov 7;11:e62087. doi: 10.7554/eLife.62087 (PMC9674336; doi:10.7554/eLife.62087)
Supplement: Figure 1—source data 2. [file elife-62087-fig1-data2.zip › Figure 1/Human PAR6B Occludin PL sample 3.csv]

prob_prot	ref_prot	var_prob_prot	var_ref_prot
18.9944	2.3152	99.8678	18.5218
19.0493	2.3511	99.3062	20.1456
19.0947	2.3867	99.2045	21.8946
19.1121	2.4157	98.6074	23.7146
19.1309	2.4452	97.7536	25.6333
19.1465	2.4769	96.9534	27.5872
19.1452	2.5027	95.8238	29.4662
19.1422	2.5252	94.727	31.2657
19.1369	2.5389	93.6974	33.0211
19.1255	2.5483	92.6878	34.6407
19.1189	2.5633	91.7875	36.0004
19.1191	2.5808	90.7843	37.1496
19.1212	2.5944	89.6792	37.6069
19.1159	2.6022	88.4232	37.6353
19.0987	2.6074	87.0034	37.2227
19.0814	2.6143	85.3839	36.451
19.0632	2.6219	83.6152	35.3618
19.0436	2.6305	81.8065	33.9816
19.0287	2.6458	80.0575	32.7957
19.0112	2.664	78.2791	31.9143
18.9907	2.6858	76.5199	31.4919
18.97	2.709	74.6697	31.5486
18.9465	2.7379	72.7888	32.3315
18.9235	2.7747	71.0937	33.8507
18.901	2.813	69.6284	35.9015
18.8796	2.8658	68.3976	38.3684
18.8688	2.9337	67.3939	41.0759
18.8631	3.0058	66.3423	43.8001
18.8671	3.0783	65.401	46.5392
18.8609	3.146	64.6125	48.903
18.8504	3.2191	64.0455	50.9451
18.8472	3.2899	63.549	52.6602
18.8515	3.3574	63.0471	54.168
18.8558	3.4137	62.3875	55.4949
18.8515	3.4509	61.7779	56.3718
18.8427	3.4825	61.1292	57.0668
18.8355	3.5059	60.4804	57.6696
18.8383	3.5163	59.9598	57.9922
18.85	3.5163	59.4511	58.2108
18.8724	3.5068	59.0807	57.9633
18.9016	3.4888	58.7421	57.2603
18.9229	3.4685	58.426	56.6369
18.928	3.4367	58.2583	55.336
18.9283	3.3956	58.2652	54.2162
18.9397	3.3435	58.454	52.4137
18.9574	3.286	58.8083	50.4098
18.9711	3.2247	59.093	47.8813
18.9738	3.1542	59.3745	45.2023
18.9731	3.0706	59.7841	42.1988
18.9725	2.9904	60.2713	39.1428
18.9641	2.9163	60.7945	36.0099
18.9428	2.839	61.3493	32.8706
18.9189	2.7573	61.8803	29.6673
18.8955	2.676	62.188	26.5565
18.8643	2.6012	62.3798	23.7654
18.8217	2.5308	62.5371	21.3452
18.7878	2.466	62.6119	19.3413
18.7453	2.4029	62.6439	17.5963
18.6852	2.3462	62.4444	16.1007
18.6319	2.2874	62.1841	14.7345
18.5822	2.2315	61.9431	13.6664
18.5279	2.178	61.7967	12.7599
18.4727	2.1291	61.7105	11.9798
18.4188	2.0854	61.6498	11.2955
18.3693	2.0399	61.5913	10.6459
18.3359	1.9944	61.5772	10.0707
18.3152	1.9567	61.5368	9.5783
18.2939	1.9232	61.5312	9.1724
18.2591	1.8873	61.6194	8.8078
18.2308	1.859	61.8511	8.4904
18.2112	1.8422	62.1583	8.2536
18.1985	1.8307	62.5525	8.0425
18.1956	1.8223	62.9328	7.8772
18.2008	1.8149	63.2015	7.7964
18.2079	1.8186	63.4175	7.8392
18.2281	1.8385	63.6156	7.9671
18.2584	1.862	63.8574	8.1621
18.2908	1.8905	64.2862	8.4668
18.3309	1.9233	64.7688	8.8589
18.3779	1.9558	65.2762	9.3124
18.4342	1.9868	65.786	9.8718
18.5011	2.0202	66.4865	10.5274
18.5684	2.0588	67.4366	11.2562
18.6346	2.1046	68.3817	12.1537
18.6979	2.1427	69.2056	13.0454
18.7518	2.1727	70.021	13.8771
18.8011	2.201	70.9236	14.7539
18.8508	2.2306	71.9945	15.5999
18.9001	2.2552	73.0889	16.3075
18.9558	2.2669	74.0777	16.8019
19.0084	2.2666	75.0088	17.0258
19.0434	2.256	75.9108	16.9012
19.0823	2.2394	76.7479	16.5477
19.1283	2.2244	77.7054	16.1523
19.1746	2.2011	78.675	15.4077
19.2197	2.1781	79.4447	14.4983
19.2601	2.1531	80.0554	13.7106
19.301	2.1185	80.7243	12.9113
19.34	2.0831	81.5348	12.0645
19.3738	2.0488	82.3383	11.2712
19.3932	2.0118	82.8238	10.531
19.4069	1.9798	83.0587	9.8973
19.4243	1.9558	83.2054	9.3561
19.4345	1.937	83.2805	8.9014
19.4272	1.9134	83.0858	8.3919
19.4046	1.8855	82.5322	7.8862
19.3699	1.8629	81.9254	7.4124
19.3227	1.8444	81.309	7.0887
19.2689	1.823	80.4675	6.81
19.2208	1.8015	79.3427	6.5039
19.1672	1.7856	78.0662	6.2296
19.1078	1.7765	76.6296	6.0539
19.0406	1.7734	75.2032	5.9756
18.9754	1.7744	73.8548	5.9852
18.9198	1.7724	72.6673	6.0695
18.877	1.7768	71.536	6.332
18.8399	1.7963	70.4313	6.7326
18.7958	1.8227	69.2948	7.2374
18.7437	1.8514	68.1692	7.8034
18.6918	1.8784	67.4044	8.4883
18.6478	1.91	67.0187	9.4211
18.6099	1.9545	66.7171	10.537
18.5893	2.0183	66.57	11.8644
18.5881	2.0913	66.7861	13.3678
18.5998	2.1559	67.3713	14.8422
18.6147	2.2182	68.0949	16.3226
18.6319	2.2738	68.9101	17.4276
18.6556	2.3314	69.9176	18.4496
18.694	2.3845	71.2324	19.0786
18.7491	2.4328	73.0993	19.4061
18.8223	2.479	75.5331	19.5258
18.9086	2.515	78.1938	19.191
19.0123	2.5413	80.9523	18.7676
19.1282	2.555	84.0784	18.2328
19.2519	2.5658	87.7954	17.7438
19.3734	2.5785	91.8292	17.3286
19.503	2.5845	95.8805	16.9001
19.6334	2.579	99.9033	16.4764
19.7567	2.5639	103.895	16.0439
19.874	2.5429	107.6002	15.5612
20.0023	2.5218	110.9086	15.0084
20.1453	2.5081	113.5387	14.4166
20.2834	2.4946	114.809	13.8895
20.4135	2.4711	115.2745	13.3125
20.5348	2.4403	114.8174	12.7141
20.6425	2.4085	114.094	12.2191
20.7439	2.384	112.8079	11.9358
20.8545	2.3578	111.2593	11.8803
20.9678	2.3279	109.602	11.9913
21.0748	2.2942	108.1245	12.1829
21.1874	2.2729	107.1054	12.5549
21.3026	2.2774	106.3064	13.24
21.4194	2.2932	105.9169	14.2347
21.5301	2.3144	105.6702	15.4823
21.6494	2.3502	105.5068	16.9934
21.7793	2.397	105.3137	18.8834
21.9092	2.4581	105.2084	21.1985
22.0344	2.5404	105.7685	24.282
22.1604	2.6377	106.5169	28.2975
22.2969	2.7402	107.1495	33.1861
22.4513	2.8569	107.735	39.1071
22.6254	2.9885	108.7477	45.9675
22.8171	3.1221	110.6154	53.651
23.0212	3.2474	112.855	62.0902
23.2546	3.3765	115.4766	71.1827
23.527	3.5197	118.7648	80.0585
23.8222	3.6655	122.4995	87.5821
24.1494	3.7981	126.3386	92.8488
24.5183	3.9214	130.7454	95.7722
24.9385	4.0342	135.6278	95.5244
25.4152	4.141	140.8007	91.6392
25.9584	4.2482	146.0391	85.3792
26.5543	4.3615	151.3629	77.4159
27.2153	4.4925	156.8845	68.4348
27.9597	4.6529	162.7067	59.2732
28.7924	4.8513	169.2113	50.8647
29.7146	5.0962	176.1944	43.5849
30.7345	5.3982	184.7817	37.7533
31.8551	5.7772	194.9225	33.4384
33.1012	6.2522	207.2488	30.6518
34.4688	6.832	221.8954	29.4637
35.9375	7.5479	238.9968	29.8438
37.515	8.4087	259.1546	31.8708
39.2074	9.4521	282.3614	35.6204
40.9802	10.6436	307.8451	41.354
42.8527	12.0386	335.7671	49.9522
44.8171	13.6435	366.2563	62.1487
46.8824	15.4496	398.585	78.9151
49.0013	17.4477	432.1108	101.3284
51.0998	19.6592	465.9221	130.477
53.1588	22.1215	499.076	168.0732
55.1612	24.7374	531.2068	215.0741
57.1036	27.48	562.5325	272.8462
58.941	30.2702	590.8114	339.9593
60.6173	33.0076	615.7222	414.5454
62.1133	35.6035	637.8044	493.4497
63.3881	37.9117	656.4377	569.5753
64.4261	39.8397	671.412	638.2771
65.1811	41.3688	681.508	694.8847
65.6208	42.3519	686.3726	727.8491
65.7926	42.7969	687.7108	743.2174
65.6208	42.3519	686.3726	727.8491
65.1811	41.3688	681.508	694.8847
64.4261	39.8397	671.412	638.2771
63.3881	37.9117	656.4377	569.5753
62.1133	35.6035	637.8044	493.4497
60.6173	33.0076	615.7222	414.5454
58.941	30.2702	590.8114	339.9593
57.1036	27.48	562.5325	272.8462
55.1612	24.7374	531.2068	215.0741
53.1588	22.1215	499.076	168.0732
51.0998	19.6592	465.9221	130.477
49.0013	17.4477	432.1108	101.3284
46.8824	15.4496	398.585	78.9151
44.8171	13.6435	366.2563	62.1487
42.8527	12.0386	335.7671	49.9522
40.9802	10.6436	307.8451	41.354
39.2074	9.4521	282.3614	35.6204
37.515	8.4087	259.1546	31.8708
35.9375	7.5479	238.9968	29.8438
34.4688	6.832	221.8954	29.4637
33.1012	6.2522	207.2488	30.6518
31.8551	5.7772	194.9225	33.4384
30.7345	5.3982	184.7817	37.7533
29.7146	5.0962	176.1944	43.5849
28.7924	4.8513	169.2113	50.8647
27.9597	4.6529	162.7067	59.2732
27.2153	4.4925	156.8845	68.4348
26.5543	4.3615	151.3629	77.4159
25.9584	4.2482	146.0391	85.3792
25.4152	4.141	140.8007	91.6392
24.9385	4.0342	135.6278	95.5244
24.5183	3.9214	130.7454	95.7722
24.1494	3.7981	126.3386	92.8488
23.8222	3.6655	122.4995	87.5821
23.527	3.5197	118.7648	80.0585
23.2546	3.3765	115.4766	71.1827
23.0212	3.2474	112.855	62.0902
22.8171	3.1221	110.6154	53.651
22.6254	2.9885	108.7477	45.9675
22.4513	2.8569	107.735	39.1071
22.2969	2.7402	107.1495	33.1861
22.1604	2.6377	106.5169	28.2975
22.0344	2.5404	105.7685	24.282
21.9092	2.4581	105.2084	21.1985
21.7793	2.397	105.3137	18.8834
21.6494	2.3502	105.5068	16.9934
21.5301	2.3144	105.6702	15.4823
21.4194	2.2932	105.9169	14.2347
21.3026	2.2774	106.3064	13.24
21.1874	2.2729	107.1054	12.5549
21.0748	2.2942	108.1245	12.1829
20.9678	2.3279	109.602	11.9913
20.8545	2.3578	111.2593	11.8803
20.7439	2.384	112.8079	11.9358
20.6425	2.4085	114.094	12.2191
20.5348	2.4403	114.8174	12.7141
20.4135	2.4711	115.2745	13.3125
20.2834	2.4946	114.809	13.8895
20.1453	2.5081	113.5387	14.4166
20.0023	2.5218	110.9086	15.0084
19.874	2.5429	107.6002	15.5612
19.7567	2.5639	103.895	16.0439
19.6334	2.579	99.9033	16.4764
19.503	2.5845	95.8805	16.9001
19.3734	2.5785	91.8292	17.3286
19.2519	2.5658	87.7954	17.7438
19.1282	2.555	84.0784	18.2328
19.0123	2.5413	80.9523	18.7676
18.9086	2.515	78.1938	19.191
18.8223	2.479	75.5331	19.5258
18.7491	2.4328	73.0993	19.4061
18.694	2.3845	71.2324	19.0786
18.6556	2.3314	69.9176	18.4496
18.6319	2.2738	68.9101	17.4276
18.6147	2.2182	68.0949	16.3226
18.5998	2.1559	67.3713	14.8422
18.5881	2.0913	66.7861	13.3678
18.5893	2.0183	66.57	11.8644
18.6099	1.9545	66.7171	10.537
18.6478	1.91	67.0187	9.4211
18.6918	1.8784	67.4044	8.4883
18.7437	1.8514	68.1692	7.8034
18.7958	1.8227	69.2948	7.2374
18.8399	1.7963	70.4313	6.7326
18.877	1.7768	71.536	6.332
18.9198	1.7724	72.6673	6.0695
18.9754	1.7744	73.8548	5.9852
19.0406	1.7734	75.2032	5.9756
19.1078	1.7765	76.6296	6.0539
19.1672	1.7856	78.0662	6.2296
19.2208	1.8015	79.3427	6.5039
19.2689	1.823	80.4675	6.81
19.3227	1.8444	81.309	7.0887
19.3699	1.8629	81.9254	7.4124
19.4046	1.8855	82.5322	7.8862
19.4272	1.9134	83.0858	8.3919
19.4345	1.937	83.2805	8.9014
19.4243	1.9558	83.2054	9.3561
19.4069	1.9798	83.0587	9.8973
19.3932	2.0118	82.8238	10.531
19.3738	2.0488	82.3383	11.2712
19.34	2.0831	81.5348	12.0645
19.301	2.1185	80.7243	12.9113
19.2601	2.1531	80.0554	13.7106
19.2197	2.1781	79.4447	14.4983
19.1746	2.2011	78.675	15.4077
19.1283	2.2244	77.7054	16.1523
19.0823	2.2394	76.7479	16.5477
19.0434	2.256	75.9108	16.9012
19.0084	2.2666	75.0088	17.0258
18.9558	2.2669	74.0777	16.8019
18.9001	2.2552	73.0889	16.3075
18.8508	2.2306	71.9945	15.5999
18.8011	2.201	70.9236	14.7539
18.7518	2.1727	70.021	13.8771
18.6979	2.1427	69.2056	13.0454
18.6346	2.1046	68.3817	12.1537
18.5684	2.0588	67.4366	11.2562
18.5011	2.0202	66.4865	10.5274
18.4342	1.9868	65.786	9.8718
18.3779	1.9558	65.2762	9.3124
18.3309	1.9233	64.7688	8.8589
18.2908	1.8905	64.2862	8.4668
18.2584	1.862	63.8574	8.1621
18.2281	1.8385	63.6156	7.9671
18.2079	1.8186	63.4175	7.8392
18.2008	1.8149	63.2015	7.7964
18.1956	1.8223	62.9328	7.8772
18.1985	1.8307	62.5525	8.0425
18.2112	1.8422	62.1583	8.2536
18.2308	1.859	61.8511	8.4904
18.2591	1.8873	61.6194	8.8078
18.2939	1.9232	61.5312	9.1724
18.3152	1.9567	61.5368	9.5783
18.3359	1.9944	61.5772	10.0707
18.3693	2.0399	61.5913	10.6459
18.4188	2.0854	61.6498	11.2955
18.4727	2.1291	61.7105	11.9798
18.5279	2.178	61.7967	12.7599
18.5822	2.2315	61.9431	13.6664
18.6319	2.2874	62.1841	14.7345
18.6852	2.3462	62.4444	16.1007
18.7453	2.4029	62.6439	17.5963
18.7878	2.466	62.6119	19.3413
18.8217	2.5308	62.5371	21.3452
18.8643	2.6012	62.3798	23.7654
18.8955	2.676	62.188	26.5565
18.9189	2.7573	61.8803	29.6673
18.9428	2.839	61.3493	32.8706
18.9641	2.9163	60.7945	36.0099
18.9725	2.9904	60.2713	39.1428
18.9731	3.0706	59.7841	42.1988
18.9738	3.1542	59.3745	45.2023
18.9711	3.2247	59.093	47.8813
18.9574	3.286	58.8083	50.4098
18.9397	3.3435	58.454	52.4137
18.9283	3.3956	58.2652	54.2162
18.928	3.4367	58.2583	55.336
18.9229	3.4685	58.426	56.6369
18.9016	3.4888	58.7421	57.2603
18.8724	3.5068	59.0807	57.9633
18.85	3.5163	59.4511	58.2108
18.8383	3.5163	59.9598	57.9922
18.8355	3.5059	60.4804	57.6696
18.8427	3.4825	61.1292	57.0668
18.8515	3.4509	61.7779	56.3718
18.8558	3.4137	62.3875	55.4949
18.8515	3.3574	63.0471	54.168
18.8472	3.2899	63.549	52.6602
18.8504	3.2191	64.0455	50.9451
18.8609	3.146	64.6125	48.903
18.8671	3.0783	65.401	46.5392
18.8631	3.0058	66.3423	43.8001
18.8688	2.9337	67.3939	41.0759
18.8796	2.8658	68.3976	38.3684
18.901	2.813	69.6284	35.9015
18.9235	2.7747	71.0937	33.8507
18.9465	2.7379	72.7888	32.3315
18.97	2.709	74.6697	31.5486
18.9907	2.6858	76.5199	31.4919
19.0112	2.664	78.2791	31.9143
19.0287	2.6458	80.0575	32.7957
19.0436	2.6305	81.8065	33.9816
19.0632	2.6219	83.6152	35.3618
19.0814	2.6143	85.3839	36.451
19.0987	2.6074	87.0034	37.2227
19.1159	2.6022	88.4232	37.6353
19.1212	2.5944	89.6792	37.6069
19.1191	2.5808	90.7843	37.1496
19.1189	2.5633	91.7875	36.0004
19.1255	2.5483	92.6878	34.6407
19.1369	2.5389	93.6974	33.0211
19.1422	2.5252	94.727	31.2657
19.1452	2.5027	95.8238	29.4662
19.1465	2.4769	96.9534	27.5872
19.1309	2.4452	97.7536	25.6333
19.1121	2.4157	98.6074	23.7146
19.0947	2.3867	99.2045	21.8946
19.0493	2.3511	99.3062	20.1456
18.9944	2.3152	99.8678	18.5218
