# Supplementary material for: Super-resolution imaging uncovers the nanoscopic segregation of polarity proteins in epithelia
Source: eLife. 2022 Nov 7;11:e62087. doi: 10.7554/eLife.62087 (PMC9674336; doi:10.7554/eLife.62087)
Supplement: Figure 1—source data 2. [file elife-62087-fig1-data2.zip › Figure 1/Human PATJ occludin AB sample 1.csv]

prob_prot	ref_prot	var_prob_prot	var_ref_prot
4.8001	3.2465	33.3291	11.5732
4.8482	3.2181	34.1028	11.1681
4.8932	3.207	34.9037	10.8285
4.9352	3.2107	35.53	10.5776
4.9736	3.2158	36.0067	10.4229
5.0138	3.2145	36.469	10.3507
5.0513	3.2099	36.9008	10.3683
5.0903	3.2017	37.3846	10.3753
5.1267	3.1891	37.9281	10.2569
5.1569	3.1824	38.5015	10.0912
5.1907	3.1783	39.1989	9.8888
5.2342	3.1943	40.2302	9.8277
5.2822	3.2171	41.4221	9.8408
5.3388	3.2335	42.8885	9.8928
5.4062	3.2495	44.643	10.0044
5.4844	3.2617	46.5293	10.0988
5.5591	3.272	48.3221	10.1972
5.6143	3.2845	49.909	10.3062
5.6605	3.3071	51.2582	10.4226
5.7014	3.3353	52.3307	10.5453
5.7271	3.3555	53.2506	10.706
5.734	3.3755	53.8562	10.8548
5.7289	3.3915	54.044	10.9586
5.7104	3.4003	53.7984	11.0056
5.6902	3.4112	53.149	11.0765
5.6662	3.4296	52.1713	11.2419
5.6448	3.4483	51.1319	11.4884
5.6184	3.4718	50.0097	11.8679
5.593	3.4986	48.902	12.2787
5.5768	3.5254	47.7515	12.7157
5.5594	3.5475	46.5318	13.1328
5.5463	3.5642	45.3484	13.4752
5.5326	3.5839	44.2663	13.8331
5.513	3.6078	43.3952	14.3885
5.5	3.6301	42.6978	15.1327
5.4839	3.6493	41.9832	15.8558
5.4692	3.6648	41.1338	16.4702
5.4605	3.6741	40.1808	16.6951
5.4574	3.6734	39.0691	16.5466
5.4595	3.6644	38.051	16.0687
5.4645	3.6575	37.1462	15.4028
5.48	3.651	36.5052	14.697
5.492	3.6451	36.2286	14.0836
5.5013	3.6479	36.2957	13.7362
5.5255	3.6563	36.7002	13.571
5.5494	3.6706	37.3024	13.7232
5.5686	3.6851	37.9337	14.122
5.5916	3.6895	38.6917	14.5269
5.6163	3.6934	39.5414	14.8228
5.6344	3.7033	40.3637	15.0005
5.6419	3.7075	41.1396	14.9803
5.6443	3.6993	41.9147	14.8782
5.6377	3.6919	42.5367	14.808
5.6116	3.6899	42.8962	14.8506
5.5754	3.6855	43.002	15.0716
5.5257	3.6805	42.8422	15.6067
5.4724	3.6955	42.3766	16.5386
5.4186	3.7247	41.6802	17.8616
5.3526	3.7534	40.8429	19.5177
5.2851	3.7858	39.8205	21.5795
5.2258	3.8341	38.7115	23.9248
5.1646	3.884	37.6466	26.641
5.1042	3.9152	36.6193	29.4023
5.0492	3.9466	35.5556	32.1121
4.9982	3.9783	34.5614	34.7111
4.9365	3.9976	33.5935	37.1326
4.8644	3.9883	32.6475	39.4244
4.7813	3.9719	31.6459	41.4644
4.6973	3.9518	30.69	43.1725
4.6207	3.9263	29.776	44.0333
4.5407	3.8962	28.927	43.7164
4.469	3.8583	28.1587	42.4381
4.3992	3.8023	27.3875	39.5865
4.3282	3.7365	26.6778	35.8624
4.2588	3.6623	26.0429	31.6333
4.1942	3.5868	25.4662	27.4909
4.1331	3.5066	24.9451	23.7977
4.0764	3.4322	24.506	20.8552
4.0328	3.3651	24.2148	18.4523
4.0001	3.2982	24.1335	16.5427
3.9748	3.2472	24.1363	15.252
3.9523	3.2097	24.1777	14.4819
3.9336	3.1734	24.3191	14.0575
3.9202	3.1333	24.5298	13.7483
3.912	3.1055	24.7508	13.6017
3.9068	3.0874	24.954	13.5905
3.9077	3.0756	25.0952	13.5807
3.9146	3.0787	25.2824	13.782
3.9252	3.0898	25.6313	14.1226
3.9401	3.0991	26.1021	14.5627
3.9628	3.1086	26.6841	15.1612
3.9848	3.1213	27.4777	15.7957
4.0025	3.1284	28.3805	16.3395
4.0141	3.1206	29.1916	16.6037
4.0165	3.0966	29.7081	16.7649
4.0089	3.0779	29.8914	16.8303
3.9911	3.0526	29.7016	16.6552
3.9569	3.0123	29.2098	16.3216
3.9093	2.9786	28.4736	15.8176
3.8563	2.9591	27.6982	15.3576
3.8006	2.9406	27.001	14.9236
3.748	2.9204	26.4664	14.565
3.7039	2.9135	26.0726	14.4078
3.6689	2.9138	25.773	14.4467
3.644	2.9238	25.4132	14.7986
3.6218	2.9341	24.9082	15.4357
3.5983	2.9457	24.2842	16.3679
3.5826	2.9716	23.7021	17.5679
3.5779	3.0061	23.2248	18.8365
3.579	3.0504	22.9191	20.4172
3.5828	3.1048	22.6863	22.4408
3.5885	3.1672	22.5411	25.3178
3.5971	3.2447	22.4982	29.178
3.6129	3.3349	22.4788	34.2674
3.6294	3.4204	22.5538	40.1024
3.6505	3.5054	22.7386	45.9617
3.6713	3.5939	22.956	51.5549
3.6976	3.6791	23.2461	56.261
3.7256	3.7733	23.6286	59.836
3.7546	3.8791	24.1682	62.141
3.7922	4.0	24.8686	63.3285
3.8311	4.1395	25.6094	63.8271
3.8684	4.2994	26.4539	64.062
3.9073	4.4746	27.4988	64.2318
3.9514	4.6641	28.6431	64.7081
3.9975	4.8698	29.819	65.8536
4.0466	5.0747	31.1369	67.817
4.0904	5.2792	32.4521	70.4379
4.1351	5.4793	33.6969	73.6375
4.173	5.6751	34.4319	77.4151
4.1962	5.8709	34.3602	81.5279
4.2124	6.0698	33.7326	86.1022
4.2266	6.2603	32.5356	91.1549
4.2359	6.4495	31.0564	96.8583
4.231	6.6547	29.5457	103.2454
4.2254	6.8702	28.3664	110.4287
4.2276	7.087	27.6751	118.9477
4.231	7.3042	27.5294	127.7821
4.236	7.5375	27.8086	137.449
4.2584	7.7853	28.3826	147.502
4.2847	8.0404	29.0094	158.2973
4.2965	8.3101	29.5526	169.9551
4.3037	8.6013	29.9191	182.9017
4.302	8.9208	30.1046	198.2817
4.2987	9.2676	30.1896	216.5478
4.3096	9.6392	30.4595	237.5325
4.3256	10.0404	30.9248	262.0242
4.3452	10.4743	31.5702	289.3306
4.3804	10.9394	32.4306	318.9725
4.4354	11.4323	33.5	349.1386
4.5162	11.9635	34.8828	379.2928
4.6223	12.5417	36.6461	408.1787
4.7493	13.1557	38.8036	435.3007
4.8943	13.8251	41.3977	461.2294
5.0617	14.5432	44.4876	483.6921
5.2396	15.3374	47.8886	504.1478
5.4305	16.2156	51.712	522.8742
5.6285	17.1946	55.9318	540.6975
5.8382	18.282	60.7506	558.761
6.0717	19.4877	66.1921	578.3969
6.3205	20.8361	72.098	601.3316
6.5679	22.3402	78.3275	629.9072
6.8195	24.007	84.8752	665.6148
7.0804	25.8343	91.5086	708.8286
7.348	27.8226	97.9487	758.1345
7.6221	29.9724	104.2232	812.9001
7.8991	32.2685	110.2568	872.7267
8.1879	34.6691	116.2696	935.6392
8.4943	37.1653	122.4402	1001.7623
8.8216	39.7254	128.8644	1068.7783
9.1796	42.2999	136.3655	1132.6495
9.5797	44.8512	145.8057	1187.9699
10.0281	47.3554	157.7001	1232.2382
10.5466	49.7771	172.5976	1263.7843
11.148	52.1136	191.5588	1284.7799
11.8403	54.3455	215.7104	1301.7553
12.6321	56.4613	246.1298	1318.9898
13.5535	58.4443	284.3227	1340.6625
14.6381	60.2941	332.1562	1370.3952
15.9165	62.0014	391.5322	1408.9077
17.4193	63.5758	464.4436	1453.6078
19.1648	65.0115	552.9395	1501.7301
21.1856	66.3197	659.9866	1549.3115
23.497	67.4875	787.2532	1591.1096
26.1106	68.5226	934.3605	1623.3445
29.0263	69.3993	1101.7071	1644.9274
32.2036	70.0981	1284.9069	1656.1528
35.5935	70.558	1477.5372	1660.5298
39.1345	70.6973	1669.842	1658.3043
42.7298	70.421	1849.737	1648.2393
46.2491	69.6075	2003.1193	1623.6506
49.5546	68.1321	2119.9913	1574.7418
52.5204	65.9039	2197.0269	1491.127
54.9895	62.8737	2225.8863	1365.1419
56.858	59.0788	2213.6982	1201.4245
58.0327	54.609	2167.228	1012.3526
58.4255	49.6465	2085.5308	816.8286
58.0187	44.4207	1980.634	634.681
56.8373	39.1562	1856.4857	478.2929
54.9231	34.0898	1720.9733	354.0746
52.3812	29.3912	1581.3164	260.143
49.3585	25.1833	1445.8851	192.2445
45.9986	21.536	1316.8515	143.8538
42.4362	18.4421	1192.6736	109.5294
38.8396	15.8363	1078.4123	84.6115
35.3221	13.6668	972.1244	66.6309
31.9959	11.8925	875.1131	53.4924
28.9263	10.4364	788.0322	43.8598
26.1367	9.2406	711.5629	36.8686
23.6586	8.254	645.8481	31.7662
21.5037	7.4395	590.0496	27.9089
19.6281	6.7566	541.1908	25.2849
18.0098	6.1938	499.1728	23.4244
16.612	5.7203	462.471	21.9865
15.4074	5.3019	429.8929	20.8619
14.3654	4.9278	400.8919	19.9051
13.4599	4.5981	374.7692	18.9561
12.6717	4.3154	350.9171	17.9862
11.9709	4.0468	328.2032	16.9782
11.342	3.7845	306.0939	15.8547
10.7881	3.5375	285.3867	14.6682
10.3034	3.3079	264.778	13.5416
9.8646	3.0981	244.6128	12.5024
9.4785	2.908	225.8181	11.5632
9.1359	2.7352	207.902	10.7299
8.8236	2.5738	190.7341	10.0023
8.5403	2.4292	174.4816	9.44
8.2838	2.3004	159.534	8.9485
8.0567	2.1831	146.1961	8.4677
7.8644	2.0766	134.9578	8.0182
7.7038	1.978	125.7999	7.5866
7.5792	1.891	118.7997	7.2144
7.4908	1.8194	113.6192	6.9028
7.4287	1.7531	109.9381	6.5949
7.3865	1.6919	107.7741	6.3168
7.3575	1.633	106.6956	6.041
7.3434	1.5707	106.7304	5.7277
7.3278	1.5041	107.4768	5.3623
7.3076	1.4362	108.6234	4.8831
7.2782	1.3626	109.7282	4.3869
7.2303	1.2873	110.2789	3.9342
7.1606	1.2158	109.9673	3.5264
7.0653	1.1541	108.1542	3.1575
6.9485	1.095	104.9181	2.8209
6.8091	1.0424	100.4549	2.5339
6.6559	0.9981	95.1448	2.2936
6.4932	0.9637	89.3707	2.1118
6.3168	0.9344	83.4665	1.9904
6.1455	0.9082	78.0325	1.9136
5.9865	0.884	73.4339	1.8819
5.8404	0.8632	69.8901	1.9141
5.7041	0.8486	67.2112	1.9721
5.5728	0.8399	65.0187	2.0524
5.4588	0.8373	63.2082	2.1434
5.3622	0.8365	61.7666	2.2281
5.2721	0.8338	60.4103	2.2546
5.1819	0.8286	58.9125	2.2409
5.0972	0.8273	57.1134	2.2447
5.0033	0.8252	54.9318	2.2509
4.903	0.8252	52.4448	2.2341
4.8178	0.8284	49.8661	2.1858
4.7427	0.8258	47.4746	2.085
4.6768	0.8199	45.4655	1.9875
4.6138	0.8126	43.9078	1.8846
4.5582	0.8002	42.7883	1.7527
4.5115	0.7831	42.1048	1.6058
4.4745	0.7635	41.8601	1.4671
4.4488	0.7402	41.8993	1.3324
4.4288	0.7229	42.1165	1.2348
4.41	0.7075	42.2577	1.1466
4.4002	0.6964	42.2835	1.0846
4.3907	0.6903	42.3479	1.0762
4.3791	0.6832	42.4066	1.1043
4.3618	0.6737	42.5313	1.1651
4.3448	0.6711	42.7275	1.247
4.327	0.6728	43.1148	1.3358
4.3141	0.6681	43.6682	1.4207
4.3083	0.6618	44.2697	1.4972
4.308	0.648	44.8325	1.515
4.299	0.63	45.2595	1.4878
4.2775	0.6173	45.4778	1.4263
4.2518	0.6093	45.3651	1.3585
4.2291	0.6016	45.0226	1.286
4.2031	0.5884	44.5139	1.2
4.1663	0.574	43.681	1.1092
4.123	0.5581	42.5114	1.0163
4.0681	0.544	40.9542	0.9306
3.9959	0.5343	39.106	0.8615
3.9097	0.526	37.1475	0.8114
3.8188	0.5183	35.2669	0.7808
3.7247	0.5151	33.393	0.777
3.6175	0.5098	31.5646	0.7806
3.5156	0.5037	29.9909	0.7965
3.4332	0.5008	28.7354	0.8187
3.3594	0.4968	27.8106	0.8538
3.2966	0.491	27.2952	0.8939
3.2483	0.4856	27.2523	0.9223
3.2193	0.4814	27.6665	0.9391
3.2116	0.4801	28.5432	0.9362
3.216	0.4789	29.7518	0.9188
3.237	0.4764	31.1817	0.9051
3.2723	0.4756	32.7807	0.9004
3.3155	0.4831	34.5043	0.9084
3.3616	0.4876	36.2088	0.9006
3.4074	0.4852	37.7217	0.876
3.4455	0.4823	39.1412	0.8535
3.4865	0.4774	40.5298	0.8433
3.5256	0.4692	41.8912	0.8319
3.5652	0.4647	43.185	0.8261
3.6041	0.459	44.3271	0.8121
3.6399	0.4515	45.4458	0.7817
3.6703	0.4386	46.4552	0.7466
3.6974	0.4282	47.1933	0.7208
3.7172	0.4232	47.6771	0.7126
3.7243	0.4207	47.7659	0.7099
3.7196	0.4228	47.5021	0.7096
3.7047	0.4236	46.9629	0.6987
3.6809	0.4267	46.1324	0.6825
3.6479	0.4273	45.0474	0.6649
3.609	0.427	43.7692	0.6473
3.5552	0.4275	42.1888	0.6433
3.4991	0.4265	40.59	0.6556
3.4476	0.4247	39.1316	0.6927
3.3922	0.4292	37.9362	0.7731
3.3371	0.4378	36.9688	0.8756
3.2915	0.4451	36.3634	0.9786
3.2496	0.4451	36.1047	1.0472
3.2265	0.4427	36.2198	1.0409
3.2181	0.4344	36.7537	1.0027
3.214	0.4172	37.701	0.906
3.2094	0.3981	38.7831	0.8022
3.2089	0.3817	39.9196	0.7119
3.2133	0.37	41.1416	0.6511
3.222	0.3599	42.4333	0.6007
3.2326	0.3523	43.6348	0.5599
3.2401	0.3491	44.7271	0.543
3.2447	0.3486	45.6395	0.5371
3.2489	0.3514	46.1663	0.5387
3.2462	0.3499	46.3841	0.5393
3.2412	0.3485	46.5783	0.5396
3.2299	0.3484	46.6923	0.5419
3.2084	0.35	46.3429	0.5485
3.1834	0.3493	45.9866	0.5405
3.149	0.3449	45.354	0.5226
3.1001	0.3411	44.1463	0.5147
3.0469	0.3386	42.5896	0.5184
2.9933	0.3358	40.6409	0.5356
2.9405	0.3306	38.6574	0.5561
2.8946	0.3271	36.6719	0.5721
2.8531	0.3276	34.6476	0.5828
2.8094	0.3312	32.7499	0.5883
2.7687	0.3364	31.0601	0.596
2.7387	0.341	29.6835	0.6079
2.7228	0.347	28.6484	0.6158
2.7086	0.3537	27.7955	0.6323
2.6862	0.3575	27.0368	0.6485
2.6595	0.3565	26.3374	0.6486
2.629	0.3524	25.7851	0.6244
2.5956	0.3458	25.3134	0.5901
2.5608	0.3374	24.8461	0.5514
2.525	0.3294	24.3521	0.51
2.4867	0.32	23.9224	0.4779
2.4476	0.3144	23.5451	0.4649
2.4134	0.3148	23.2644	0.4633
2.3858	0.3159	23.1459	0.4645
2.3639	0.3161	23.167	0.4665
2.3477	0.3122	23.4005	0.4561
2.3315	0.3067	23.807	0.4415
2.3157	0.2998	24.3146	0.4282
2.3002	0.2962	24.9557	0.4272
2.2778	0.2928	25.5995	0.4291
2.251	0.2859	26.2335	0.4215
2.2284	0.2806	26.8503	0.4185
2.2071	0.2784	27.2865	0.4239
2.1906	0.2756	27.5779	0.4321
2.1779	0.2682	27.5815	0.4315
2.1612	0.2606	27.0616	0.43
2.1361	0.2579	26.1753	0.4447
2.1056	0.2564	25.0649	0.4577
2.0748	0.2553	23.8446	0.4715
2.0468	0.2552	22.7156	0.4871
2.0172	0.2571	21.7826	0.5092
1.9872	0.2568	21.0662	0.521
1.9649	0.2529	20.7004	0.5167
1.9545	0.2469	20.7781	0.498
1.9514	0.2388	21.21	0.4711
1.9515	0.2312	21.8475	0.4407
1.9558	0.225	22.3741	0.4092
1.9663	0.2222	22.9567	0.3882
1.9756	0.2212	23.5192	0.3827
1.9828	0.2227	23.6184	0.3873
1.9911	0.2249	23.5997	0.3973
2.0003	0.2263	23.5229	0.4029
2.0111	0.2253	23.2662	0.3995
2.0156	0.2209	22.883	0.3813
2.0188	0.2154	22.4111	0.3596
2.021	0.2091	21.8316	0.3338
2.0164	0.2022	21.1145	0.3136
1.9995	0.1962	20.2421	0.2995
1.9763	0.1881	19.3334	0.2853
1.9506	0.1799	18.3088	0.2745
