# Supplementary material for: Super-resolution imaging uncovers the nanoscopic segregation of polarity proteins in epithelia
Source: eLife. 2022 Nov 7;11:e62087. doi: 10.7554/eLife.62087 (PMC9674336; doi:10.7554/eLife.62087)
Supplement: Figure 1—source data 2. [file elife-62087-fig1-data2.zip › Figure 1/Human PATJ occludin AB sample 2.csv]

prob_prot	ref_prot	var_prob_prot	var_ref_prot
2.2613	0.4779	8.201	0.8561
2.2544	0.483	8.2666	0.8485
2.2443	0.4877	8.2796	0.8428
2.2354	0.4906	8.252	0.8227
2.2332	0.4935	8.1874	0.8081
2.2277	0.4962	8.0478	0.7949
2.2178	0.5017	7.85	0.7917
2.2108	0.51	7.6061	0.7877
2.2038	0.5167	7.3289	0.7846
2.1948	0.5199	7.0599	0.7752
2.1858	0.5223	6.8198	0.7719
2.1777	0.5244	6.5674	0.777
2.1711	0.5282	6.2843	0.7885
2.165	0.5311	6.0201	0.7966
2.1607	0.5328	5.8022	0.8042
2.1553	0.5315	5.594	0.8102
2.146	0.53	5.3936	0.8201
2.1412	0.5291	5.2333	0.834
2.1451	0.527	5.1181	0.8506
2.1536	0.5287	5.0307	0.8778
2.1578	0.5366	4.9581	0.9209
2.16	0.5457	4.894	0.9613
2.166	0.5507	4.8656	0.9956
2.1735	0.5545	4.862	1.0352
2.1752	0.5573	4.8541	1.0714
2.1792	0.5575	4.8523	1.0911
2.192	0.5548	4.8497	1.1055
2.2118	0.5549	4.8374	1.1248
2.2312	0.5567	4.8218	1.1466
2.2448	0.5577	4.8129	1.1631
2.2535	0.5552	4.8099	1.1606
2.2628	0.5546	4.8356	1.1354
2.2777	0.557	4.8904	1.1181
2.2974	0.5615	4.9478	1.1182
2.3179	0.5677	5.0003	1.1339
2.3382	0.5707	5.0568	1.1416
2.3592	0.5704	5.135	1.1475
2.3797	0.5685	5.2338	1.148
2.3958	0.5633	5.3575	1.1315
2.4053	0.5557	5.464	1.1117
2.4167	0.5532	5.5625	1.1083
2.4305	0.5545	5.6891	1.1214
2.4454	0.5494	5.8195	1.1143
2.4635	0.5381	5.9296	1.0868
2.4809	0.5255	6.0224	1.0599
2.4932	0.5135	6.1037	1.0338
2.4998	0.5072	6.1708	1.0095
2.504	0.5003	6.2062	0.977
2.5124	0.4912	6.254	0.9481
2.5245	0.4851	6.3067	0.9274
2.5342	0.4817	6.2867	0.9042
2.536	0.4796	6.2183	0.8775
2.541	0.481	6.1928	0.8645
2.5549	0.4858	6.2017	0.8574
2.57	0.4918	6.2226	0.8467
2.5879	0.4969	6.2366	0.837
2.6016	0.5047	6.2059	0.84
2.6109	0.5131	6.1462	0.8523
2.6272	0.5227	6.0872	0.8716
2.6477	0.5321	6.0704	0.8947
2.6602	0.5394	6.0484	0.9072
2.6693	0.5498	5.9987	0.9078
2.6847	0.5664	5.9197	0.9046
2.7068	0.5834	5.8334	0.8953
2.7313	0.5972	5.8213	0.8872
2.7552	0.6076	5.8374	0.8829
2.7779	0.6171	5.892	0.8931
2.7957	0.6267	5.9959	0.9143
2.8076	0.6349	6.1472	0.9262
2.8183	0.6429	6.2883	0.9375
2.8307	0.6558	6.4514	0.9591
2.8367	0.6727	6.5818	0.9928
2.838	0.687	6.6574	1.0285
2.8438	0.6974	6.7413	1.0574
2.8508	0.7084	6.8521	1.0815
2.854	0.7198	6.9833	1.0959
2.8608	0.726	7.0619	1.1005
2.8724	0.7291	7.0914	1.1087
2.8874	0.7346	7.0902	1.1318
2.9039	0.7394	7.0411	1.1575
2.9239	0.7431	6.9631	1.1842
2.9502	0.7478	6.8821	1.2238
2.9795	0.7545	6.7862	1.2884
3.0131	0.7626	6.6665	1.3709
3.0488	0.7755	6.5519	1.4835
3.086	0.792	6.4416	1.6441
3.1277	0.8077	6.3278	1.8615
3.175	0.8264	6.1935	2.1272
3.2327	0.8479	6.132	2.4421
3.2927	0.8732	6.1114	2.8127
3.3537	0.9058	6.1081	3.2431
3.4157	0.9447	6.1405	3.6989
3.4784	0.9837	6.2018	4.1445
3.5432	1.0234	6.3019	4.6324
3.6046	1.0633	6.4508	5.161
3.6643	1.1016	6.6309	5.6947
3.7245	1.1358	6.8107	6.1774
3.7835	1.166	7.0075	6.5812
3.841	1.1939	7.2095	6.8914
3.8974	1.2151	7.4108	7.0845
3.9516	1.2311	7.6285	7.2232
4.0048	1.248	7.8481	7.2781
4.0562	1.2677	8.09	7.231
4.1035	1.2847	8.3971	7.0693
4.1524	1.3024	8.7683	6.848
4.2128	1.3177	9.1814	6.5155
4.2764	1.3285	9.5914	6.135
4.338	1.335	9.9669	5.7789
4.3935	1.3416	10.3492	5.4709
4.4484	1.3475	10.7484	5.1985
4.5067	1.3567	11.1528	4.968
4.5602	1.3668	11.4863	4.7628
4.609	1.3791	11.7038	4.6459
4.6533	1.3927	11.7857	4.5899
4.6892	1.4074	11.7255	4.5547
4.7212	1.4271	11.5985	4.5417
4.7511	1.4531	11.3489	4.5825
4.7821	1.4801	10.9927	4.6526
4.8137	1.5067	10.5772	4.7672
4.8522	1.5315	10.1756	4.9375
4.8939	1.5526	9.7986	5.117
4.9246	1.5774	9.4063	5.2809
4.9535	1.6056	9.034	5.4137
4.9893	1.6296	8.6917	5.4839
5.0339	1.6515	8.4221	5.5069
5.0844	1.6734	8.2213	5.4897
5.1319	1.6969	8.0425	5.4229
5.1745	1.7188	7.8983	5.2687
5.218	1.7404	7.7838	5.0981
5.27	1.757	7.6804	4.9028
5.3303	1.7638	7.6013	4.6976
5.3839	1.7687	7.5131	4.5108
5.4346	1.7841	7.4474	4.382
5.491	1.8053	7.4156	4.2727
5.5553	1.8249	7.4389	4.2169
5.6238	1.8477	7.5247	4.2367
5.6923	1.8762	7.666	4.3083
5.7585	1.9126	7.8195	4.4263
5.8247	1.9562	7.9977	4.5978
5.8997	2.011	8.2291	4.8117
5.9833	2.0836	8.4512	5.1046
6.0761	2.1679	8.7229	5.4672
6.1738	2.2573	9.0506	5.8895
6.2792	2.3547	9.4198	6.3533
6.3997	2.4777	9.8463	6.8949
6.5347	2.624	10.3259	7.5478
6.6885	2.785	10.8328	8.2661
6.8575	2.9588	11.3629	9.0097
7.0366	3.1507	11.8778	9.7892
7.2185	3.3651	12.4025	10.6464
7.4027	3.6012	12.9613	11.5898
7.6008	3.8602	13.5716	12.5871
7.811	4.1469	14.2339	13.6947
8.0245	4.4519	14.8857	14.817
8.2406	4.7674	15.5318	15.9341
8.4634	5.1112	16.2397	17.0314
8.6943	5.4956	16.9432	18.2112
8.9272	5.9091	17.653	19.5357
9.1676	6.3517	18.5265	20.9212
9.4202	6.8245	19.5096	22.2916
9.6906	7.3396	20.7242	23.7315
9.9612	7.8901	22.0533	25.3339
10.2392	8.4706	23.6565	27.1733
10.5395	9.0857	25.6313	29.182
10.8778	9.7395	28.0921	31.3864
11.2664	10.4414	31.3312	33.9442
11.6959	11.1805	35.3621	36.846
12.1695	11.9515	40.5279	40.0363
12.6974	12.7564	46.8921	43.5976
13.312	13.6029	54.9511	47.614
14.0205	14.4883	64.7859	52.2696
14.8266	15.4168	76.7615	57.7188
15.7417	16.3789	91.1741	64.1631
16.7808	17.3768	107.8369	71.7519
17.9711	18.4071	127.1793	80.452
19.3203	19.4638	149.8587	90.734
20.8301	20.5386	175.7667	102.8757
22.5267	21.6229	206.1716	117.0641
24.4249	22.695	240.4096	133.2785
26.5408	23.746	279.7637	151.7664
28.8752	24.757	324.0166	172.0481
31.4315	25.6972	374.563	193.6576
34.2047	26.535	432.067	215.8978
37.1856	27.2644	495.7717	238.1183
40.3707	27.8525	566.5656	259.248
43.7252	28.2499	643.4442	278.002
47.2135	28.4353	724.7539	292.744
50.8289	28.38	810.8337	301.8476
54.4908	28.0748	898.8582	304.3597
58.1413	27.5116	986.1787	300.2309
61.7249	26.6902	1073.6986	288.3955
65.1413	25.6035	1155.9323	269.4961
68.3363	24.2932	1236.5307	244.9967
71.1923	22.795	1309.3549	215.9726
73.6583	21.1537	1375.5152	185.0004
75.6577	19.4007	1433.3876	153.9127
77.119	17.587	1484.4002	124.4644
77.9823	15.7651	1525.3092	97.6448
78.2067	13.992	1556.5247	74.4793
77.7978	12.2856	1576.0232	55.2053
76.7531	10.6637	1581.6336	39.8797
75.1147	9.1589	1573.8975	28.2319
72.8971	7.8151	1549.9218	19.807
70.1729	6.6361	1512.5952	13.8078
67.0148	5.5996	1461.2873	9.6323
63.5229	4.7038	1397.5184	6.803
59.791	3.9306	1323.0552	4.8605
55.9166	3.2666	1240.532	3.5574
52.003	2.7025	1149.5757	2.6887
48.109	2.2352	1057.5387	2.1384
44.2739	1.8521	961.6271	1.8041
40.5759	1.5382	868.6572	1.5823
37.0694	1.2923	776.2187	1.4049
33.8131	1.0965	688.0729	1.2692
30.8148	0.9323	605.0827	1.1565
28.0797	0.7991	527.249	1.0471
25.6059	0.7018	455.6381	0.9558
23.3985	0.6337	390.2724	0.8913
21.4368	0.5839	331.5688	0.8592
19.7296	0.5482	280.7172	0.8477
18.2448	0.5256	236.7231	0.8565
16.9735	0.5097	200.2243	0.8673
15.8901	0.4962	169.9851	0.8861
14.9841	0.4855	145.7728	0.9068
14.2326	0.4769	126.8465	0.922
13.6084	0.4729	112.4043	0.9528
13.1093	0.4727	101.8164	0.9976
12.7169	0.4713	93.9745	1.0374
12.4185	0.4692	88.6378	1.0719
12.1925	0.4691	85.0212	1.1125
12.0324	0.4688	82.8892	1.1322
11.9201	0.4664	81.691	1.144
11.8539	0.4611	81.1336	1.1478
11.821	0.4564	81.0725	1.1379
11.8053	0.4561	81.2307	1.1306
11.8033	0.4541	81.6363	1.0965
11.8088	0.4514	82.1839	1.0452
11.8206	0.4487	82.8654	0.9864
11.8377	0.4459	83.5232	0.934
11.8487	0.445	84.2109	0.8787
11.8432	0.4452	84.952	0.8242
11.8235	0.4425	85.5807	0.769
11.7897	0.4355	85.9766	0.7072
11.7373	0.4264	86.1291	0.6489
11.6667	0.4182	86.0976	0.5979
11.5829	0.4143	85.7314	0.5617
11.4887	0.4092	85.0866	0.5379
11.3758	0.4033	84.0483	0.5207
11.2487	0.4037	82.7217	0.5062
11.1119	0.4094	81.1743	0.4983
10.968	0.4128	79.1913	0.4957
10.8234	0.413	77.0107	0.4933
10.6777	0.41	74.9444	0.4826
10.5301	0.4057	72.8595	0.4725
10.391	0.4001	70.6648	0.464
10.2617	0.3939	68.4102	0.4624
10.1383	0.3878	66.4171	0.4728
10.0216	0.3824	64.7699	0.4848
9.919	0.3791	63.4603	0.4923
9.8246	0.3746	62.3132	0.4978
9.7394	0.3702	61.3147	0.5015
9.6669	0.3653	60.6878	0.4964
9.5964	0.3594	60.5287	0.4947
9.5264	0.352	60.795	0.4926
9.4621	0.3451	61.2376	0.4908
9.4052	0.3396	61.8924	0.4932
9.3403	0.3371	62.815	0.493
9.2668	0.3368	63.963	0.4886
9.1917	0.3329	65.1921	0.4847
9.1263	0.3269	66.3718	0.4773
9.0641	0.3245	67.5445	0.4741
8.9952	0.3219	68.6192	0.4688
8.9199	0.3179	69.5199	0.4644
8.842	0.311	70.2311	0.4541
8.7615	0.302	70.808	0.4403
8.6837	0.2939	71.199	0.4339
8.6097	0.2889	71.4257	0.4316
8.5297	0.286	71.5	0.429
8.4492	0.2827	71.4862	0.4247
8.3672	0.2769	71.2652	0.4272
8.2874	0.2689	70.8689	0.4294
8.219	0.2631	70.5492	0.4267
8.1567	0.2596	70.1878	0.4238
8.0896	0.2581	69.72	0.4234
8.0208	0.257	69.2649	0.4194
7.9582	0.257	68.9065	0.416
7.9086	0.2577	68.7849	0.4078
7.8719	0.2578	68.689	0.3979
7.836	0.2595	68.465	0.3935
7.7887	0.2618	68.2643	0.3935
7.7367	0.264	68.2647	0.3929
7.6944	0.2654	68.4485	0.3887
7.6557	0.264	68.5902	0.3837
7.6149	0.2594	68.6409	0.3755
7.5746	0.254	68.82	0.3692
7.5377	0.2492	69.0712	0.368
7.5008	0.2442	69.3022	0.3612
7.466	0.2389	69.4589	0.3553
7.4239	0.2341	69.3413	0.3506
7.3753	0.2274	69.1405	0.3378
7.3263	0.2182	68.9798	0.3173
7.2765	0.208	68.935	0.3002
7.2175	0.1972	68.9104	0.284
7.1452	0.1885	68.6024	0.27
7.0681	0.1814	68.2159	0.2588
6.989	0.1711	67.7935	0.2344
6.9086	0.1633	67.2849	0.211
6.8339	0.1566	66.7307	0.1937
6.7612	0.1493	66.1569	0.176
6.6866	0.1419	65.4991	0.1597
6.6085	0.1362	64.7087	0.1492
6.5215	0.1317	63.8532	0.1431
6.4221	0.1267	62.8696	0.1375
6.323	0.1225	61.8693	0.1393
6.2302	0.1216	60.7195	0.1463
6.1305	0.1227	59.2227	0.1547
6.0141	0.1225	57.5681	0.1622
5.8918	0.1209	55.9003	0.1657
5.7725	0.12	54.1816	0.1673
5.6473	0.1178	52.2243	0.1637
5.5137	0.1152	50.2461	0.1605
5.3756	0.1165	48.4251	0.1605
5.2432	0.1206	46.613	0.1631
5.1196	0.1238	44.7632	0.1647
4.9932	0.1231	42.9007	0.1615
4.8615	0.1202	41.1852	0.1545
4.7262	0.1164	39.5961	0.1461
4.5886	0.1122	38.1291	0.1395
4.4579	0.1077	36.8095	0.1297
4.3367	0.1021	35.6751	0.1175
4.2206	0.09427	34.7288	0.1022
4.1083	0.08592	33.8813	0.08891
4.001	0.08032	32.9589	0.08191
3.8951	0.07617	32.0373	0.0773
3.7924	0.07132	31.1847	0.07002
3.6963	0.0678	30.2975	0.06461
3.6036	0.0658	29.4317	0.06245
3.5066	0.0658	28.5335	0.06083
3.4112	0.06786	27.5636	0.06127
3.3247	0.0692	26.5054	0.06388
3.2416	0.06776	25.4076	0.06437
3.1612	0.06646	24.275	0.06412
3.0806	0.06482	23.0726	0.06289
3.0	0.06176	21.8608	0.06105
2.9222	0.05929	20.6109	0.06098
2.8436	0.05846	19.3093	0.06371
2.7605	0.05797	18.0104	0.06722
2.6751	0.05806	16.763	0.06995
2.5901	0.05942	15.5928	0.07297
2.5046	0.05938	14.4899	0.07264
2.4233	0.0572	13.4424	0.06913
2.3457	0.05568	12.4237	0.068
2.2698	0.05553	11.504	0.06938
2.1945	0.05479	10.7263	0.07017
2.1254	0.0523	10.0611	0.06993
2.0651	0.04999	9.4519	0.07192
2.0117	0.04893	8.9039	0.07527
1.962	0.0486	8.4369	0.07793
1.9154	0.04915	8.0187	0.08045
1.8722	0.05122	7.66	0.08771
1.8334	0.0547	7.3984	0.09721
1.8002	0.05668	7.2297	0.09972
1.7763	0.05757	7.1259	0.1005
1.7592	0.0581	7.0419	0.1028
1.7453	0.05892	6.9622	0.1072
1.7273	0.06145	6.8952	0.1157
1.7058	0.06423	6.8718	0.1244
1.69	0.06559	6.9283	0.1285
1.6814	0.06622	7.013	0.1308
1.6762	0.0672	7.0813	0.1356
1.6732	0.06794	7.1738	0.137
1.6744	0.06903	7.3226	0.1339
1.6799	0.06982	7.5319	0.1301
1.6885	0.07047	7.7659	0.1283
1.6992	0.07089	8.0066	0.1253
1.7094	0.06952	8.222	0.1173
1.7171	0.06686	8.4219	0.1064
1.729	0.0645	8.6702	0.09515
1.7384	0.06334	8.9264	0.08699
1.7448	0.06389	9.153	0.08394
1.7478	0.06433	9.3333	0.08046
1.7468	0.06265	9.494	0.07376
1.7448	0.06011	9.6442	0.06854
1.7411	0.05724	9.7658	0.06663
1.7393	0.0543	9.8363	0.06524
1.7369	0.05139	9.9117	0.06291
1.7296	0.04691	9.9862	0.0571
1.7158	0.04215	10.017	0.05144
1.6962	0.03814	10.0022	0.04728
1.676	0.03426	10.001	0.04316
1.6541	0.03031	9.9969	0.03966
1.6325	0.02711	9.9698	0.03638
1.6144	0.02477	9.9273	0.03196
1.5976	0.02306	9.8758	0.02802
1.5785	0.02147	9.7859	0.02427
1.5598	0.01927	9.656	0.01958
1.5417	0.01716	9.4829	0.01605
1.5207	0.01565	9.2421	0.01426
1.4943	0.01455	8.9078	0.01296
1.4671	0.01405	8.5474	0.0125
1.4445	0.01391	8.212	0.01217
