# Supplementary material for: Super-resolution imaging uncovers the nanoscopic segregation of polarity proteins in epithelia
Source: eLife. 2022 Nov 7;11:e62087. doi: 10.7554/eLife.62087 (PMC9674336; doi:10.7554/eLife.62087)
Supplement: Figure 1—source data 2. [file elife-62087-fig1-data2.zip › Figure 1/Human PATJ occludin AB sample 3.csv]

prob_prot	ref_prot	var_prob_prot	var_ref_prot
1.2219	1.8613	4.8399	5.5972
1.2144	1.8871	4.7439	5.7986
1.1974	1.9118	4.4956	5.9962
1.181	1.9288	4.204	6.1742
1.166	1.9466	3.7771	6.3384
1.1436	1.967	3.272	6.4842
1.1122	1.9789	2.8085	6.5713
1.0835	1.9807	2.4409	6.6141
1.0672	1.979	2.153	6.6467
1.0583	1.9739	1.9269	6.6871
1.0511	1.9643	1.7655	6.6827
1.0539	1.9486	1.6761	6.615
1.065	1.9232	1.6244	6.5056
1.078	1.8893	1.6241	6.4185
1.0941	1.8557	1.6819	6.3171
1.1121	1.828	1.7714	6.1781
1.1287	1.8011	1.8725	6.0019
1.1509	1.7707	1.9835	5.7852
1.1798	1.737	2.1178	5.5938
1.2127	1.7019	2.2947	5.4086
1.2459	1.6643	2.4914	5.1612
1.2738	1.6237	2.6773	4.8874
1.2978	1.5854	2.8498	4.6371
1.3221	1.5536	2.9926	4.458
1.3442	1.5271	3.1367	4.2814
1.3624	1.5082	3.2863	4.1257
1.379	1.4897	3.4981	4.0261
1.3985	1.4721	3.7661	3.949
1.4201	1.4617	4.076	3.8889
1.4412	1.4626	4.422	3.8851
1.4566	1.4683	4.7551	3.9353
1.4694	1.472	5.0896	4.0001
1.4826	1.4816	5.4332	4.0528
1.4961	1.5029	5.735	4.1156
1.5121	1.5304	5.973	4.2218
1.527	1.56	6.1882	4.36
1.5437	1.5914	6.428	4.464
1.5627	1.6335	6.6102	4.591
1.5732	1.6828	6.6545	4.7272
1.5753	1.7292	6.6124	4.8664
1.5801	1.7744	6.4969	5.0314
1.5878	1.8195	6.3341	5.2096
1.5876	1.8596	6.1286	5.3344
1.582	1.89	5.9418	5.3728
1.5799	1.9121	5.7816	5.3955
1.5756	1.9323	5.5681	5.4484
1.5645	1.9527	5.3326	5.4975
1.5478	1.968	5.1238	5.5401
1.5298	1.9695	4.9526	5.5713
1.5125	1.9585	4.7875	5.5642
1.5011	1.9462	4.6241	5.5113
1.4991	1.9403	4.5042	5.457
1.4998	1.9354	4.3941	5.4237
1.4987	1.9281	4.2374	5.4176
1.497	1.9214	4.0592	5.4409
1.4941	1.9129	3.8905	5.5003
1.4877	1.9095	3.7266	5.646
1.4816	1.9068	3.591	5.8587
1.4792	1.9081	3.5044	6.1823
1.4756	1.9223	3.4671	6.6548
1.4727	1.9525	3.4587	7.3519
1.473	1.9891	3.459	8.2432
1.4789	2.0254	3.4898	9.3641
1.4887	2.069	3.5716	10.7232
1.5013	2.1228	3.7019	12.2786
1.5221	2.1828	3.8462	14.0909
1.5501	2.2387	4.0125	15.968
1.5736	2.2898	4.1844	17.7759
1.5895	2.3419	4.3644	19.5196
1.6012	2.3949	4.5443	20.8057
1.6135	2.4476	4.7487	21.8527
1.6253	2.4977	4.9571	22.4331
1.634	2.5379	5.17	22.5254
1.6427	2.5693	5.3724	22.344
1.6548	2.5943	5.5635	21.8233
1.6704	2.6153	5.7749	21.0773
1.6804	2.6328	5.9767	19.916
1.6859	2.6526	6.1778	18.7287
1.6919	2.6807	6.3974	17.5917
1.7004	2.7071	6.5624	16.5109
1.7131	2.7241	6.6563	15.6185
1.7282	2.732	6.7693	14.8128
1.7491	2.7381	6.8938	14.1772
1.7688	2.7559	6.9835	13.8113
1.7859	2.7821	7.0283	13.629
1.7996	2.8001	7.0051	13.6234
1.8129	2.812	6.9689	13.8355
1.8275	2.8312	6.9173	14.2022
1.8419	2.859	6.8635	14.6844
1.8567	2.888	6.8551	15.2599
1.8736	2.9279	6.8822	15.8773
1.8921	2.9803	6.9353	16.4077
1.9084	3.0355	7.0246	16.8756
1.923	3.0843	7.1217	17.4186
1.9464	3.1288	7.2126	17.9684
1.976	3.1779	7.2811	18.6413
2.0002	3.2301	7.3287	19.5609
2.0148	3.286	7.3589	20.7851
2.0213	3.346	7.341	22.2629
2.0284	3.4064	7.2585	24.0517
2.0322	3.4657	7.0656	26.2839
2.0288	3.5217	6.8106	28.8138
2.0218	3.5674	6.6116	31.4546
2.0118	3.6068	6.4986	33.946
1.9981	3.6328	6.4075	36.085
1.9823	3.6399	6.3085	37.8278
1.9675	3.6368	6.2212	39.0158
1.9577	3.626	6.1138	39.2919
1.9537	3.6054	5.9739	38.9041
1.9492	3.5616	5.8637	37.5382
1.9406	3.4887	5.8038	35.531
1.9231	3.402	5.7544	32.9004
1.9067	3.3173	5.7031	29.7287
1.8941	3.2309	5.6488	26.4948
1.8769	3.1348	5.5739	23.123
1.8536	3.04	5.4797	20.0658
1.8264	2.9482	5.3544	17.2636
1.8022	2.8614	5.2732	14.7373
1.7845	2.7813	5.2383	12.6653
1.7654	2.6946	5.1751	10.9672
1.7449	2.6015	5.103	9.5073
1.7272	2.5152	5.0877	8.3425
1.7137	2.4385	5.1403	7.443
1.7075	2.3691	5.2555	6.7287
1.707	2.2981	5.3854	6.0956
1.7042	2.221	5.4827	5.5239
1.696	2.1445	5.5953	5.0737
1.6961	2.0728	5.7347	4.6821
1.702	2.0053	5.8603	4.3476
1.7089	1.9401	5.9546	4.0851
1.7182	1.8792	6.0625	3.8587
1.7246	1.8275	6.1076	3.6578
1.725	1.7795	6.0663	3.4813
1.726	1.7369	5.9702	3.3206
1.7263	1.7061	5.8547	3.1833
1.7234	1.6894	5.7161	3.081
1.718	1.6813	5.5312	2.9812
1.7186	1.681	5.3372	2.9026
1.7201	1.6933	5.1236	2.8743
1.7206	1.7215	4.916	2.925
1.7233	1.7722	4.7417	3.1036
1.7271	1.836	4.5581	3.4241
1.7296	1.9051	4.3913	3.8976
1.7339	1.9887	4.2244	4.5409
1.7476	2.0954	4.1273	5.4528
1.7691	2.2288	4.113	6.6889
1.7948	2.3885	4.1059	8.2669
1.8223	2.5726	4.0878	10.1888
1.8581	2.7741	4.1051	12.5114
1.9143	2.985	4.1822	15.2382
1.983	3.2045	4.3211	18.4102
2.056	3.4399	4.561	22.1332
2.1478	3.705	4.9205	26.5131
2.2641	3.9987	5.4349	31.5588
2.4004	4.3076	6.141	37.0439
2.5494	4.6399	7.0971	43.1965
2.7075	4.9868	8.2987	49.7992
2.8766	5.3531	9.7242	56.6481
3.0653	5.7377	11.4742	63.8083
3.2848	6.1427	13.6416	70.9012
3.5273	6.5643	16.3988	78.0758
3.7795	6.9995	19.6848	84.8277
4.0432	7.4658	23.6241	91.4351
4.3227	7.9599	28.5413	97.729
4.6195	8.4916	34.6248	103.7128
4.9349	9.061	42.5636	109.6721
5.278	9.6615	52.6664	115.3788
5.6696	10.3086	66.3308	120.8229
6.1038	11.0276	84.1239	126.9026
6.6004	11.8372	107.0084	133.1008
7.172	12.7295	136.3046	139.6265
7.8283	13.705	172.4632	146.6568
8.5809	14.7756	215.785	154.5499
9.4508	15.9587	267.1167	163.9874
10.4665	17.2628	324.2515	174.4799
11.6543	18.6948	388.5619	186.7895
13.0309	20.2309	458.338	201.1629
14.6062	21.8417	532.0582	217.7296
16.4176	23.5212	611.8285	235.8619
18.4658	25.2533	692.6576	255.7919
20.797	27.0031	778.2583	277.5993
23.4086	28.7413	865.0253	301.2475
26.3259	30.4164	957.1512	325.6429
29.5634	31.9622	1048.3921	350.1052
33.1148	33.3198	1140.776	374.1575
36.9498	34.4357	1230.1628	395.7074
41.0346	35.2587	1316.3559	413.4025
45.3243	35.7268	1396.8356	425.4176
49.7314	35.8006	1469.8999	430.9105
54.1658	35.4517	1535.6916	428.2469
58.5237	34.6591	1594.6413	415.1852
62.6743	33.4498	1645.7696	391.3622
66.4605	31.8818	1688.6662	358.1163
69.7475	29.9873	1719.9577	317.4278
72.4055	27.8218	1738.7798	272.3098
74.3339	25.4723	1746.6451	225.9954
75.4145	23.0374	1737.9443	181.8107
75.622	20.6017	1715.2197	142.1381
74.9116	18.2257	1676.7595	108.283
73.3314	15.9525	1621.6635	80.9693
70.9149	13.8141	1552.1628	59.9305
67.7487	11.8487	1466.6759	44.1
63.9781	10.1061	1368.7806	32.265
59.7051	8.6018	1258.3248	23.7489
55.0867	7.2921	1138.7083	17.7551
50.2772	6.1503	1012.5189	13.5488
45.4228	5.1787	883.3734	10.501
40.636	4.371	757.2972	8.2758
36.0246	3.7052	635.0048	6.6652
31.6578	3.153	523.519	5.4473
27.609	2.7008	423.1062	4.5285
23.9143	2.3202	336.8497	3.8475
20.5952	1.9987	264.1894	3.3492
17.6642	1.745	204.4516	2.9691
15.0859	1.5473	156.7904	2.6722
12.8612	1.384	119.6532	2.4144
10.9494	1.2419	90.9703	2.1932
9.325	1.1335	69.6952	2.0131
7.9565	1.0561	53.5881	1.86
6.8146	0.9898	41.7321	1.7238
5.8666	0.9308	32.9329	1.6158
5.069	0.8843	26.2611	1.5408
4.4037	0.8472	21.1493	1.4772
3.8461	0.8108	17.0829	1.4202
3.385	0.7721	13.9189	1.3701
3.0126	0.7367	11.5943	1.329
2.6988	0.7092	9.8634	1.2972
2.4287	0.6804	8.5494	1.2564
2.2048	0.6451	7.5575	1.1941
2.0325	0.6115	6.9231	1.1068
1.8906	0.5836	6.6305	1.0261
1.7596	0.5559	6.4835	0.9535
1.6447	0.5233	6.4575	0.8683
1.5489	0.4875	6.4902	0.7665
1.4671	0.4567	6.4953	0.6729
1.393	0.4326	6.4601	0.6
1.3237	0.4095	6.326	0.5432
1.2607	0.3839	6.0291	0.4867
1.2062	0.3576	5.5633	0.4317
1.161	0.3371	5.0457	0.3989
1.1232	0.3227	4.5906	0.3832
1.0873	0.3091	4.208	0.3574
1.0499	0.2959	3.8302	0.3337
1.0103	0.2816	3.4678	0.3166
0.9724	0.2656	3.1368	0.3031
0.9394	0.2527	2.8531	0.2918
0.9097	0.2447	2.6506	0.2858
0.8791	0.235	2.4959	0.275
0.8533	0.2244	2.3679	0.2583
0.8336	0.2166	2.2264	0.2463
0.8128	0.2096	2.068	0.2336
0.7862	0.2017	1.9017	0.2159
0.7592	0.193	1.7199	0.198
0.7298	0.1858	1.549	0.1861
0.7025	0.1812	1.4137	0.1818
0.6812	0.1778	1.303	0.1809
0.6619	0.1736	1.1899	0.1778
0.6373	0.1682	1.0768	0.1718
0.612	0.1638	0.9968	0.1676
0.5884	0.1607	0.9466	0.1664
0.5665	0.1565	0.907	0.1635
0.5483	0.1518	0.8903	0.1594
0.5324	0.1487	0.8921	0.1568
0.5114	0.1475	0.8884	0.1553
0.4888	0.1463	0.8989	0.1531
0.4676	0.1438	0.9203	0.1475
0.4465	0.1386	0.9366	0.1364
0.4293	0.1315	0.9594	0.1237
0.4195	0.1265	1.0007	0.1158
0.4116	0.1258	1.042	0.1124
0.4025	0.1253	1.0628	0.1104
0.3941	0.1246	1.0923	0.1086
0.3845	0.1231	1.1264	0.1078
0.3749	0.123	1.1382	0.1127
0.3643	0.1272	1.148	0.1223
0.3569	0.1346	1.1675	0.1392
0.3506	0.1413	1.1638	0.1559
0.3402	0.1482	1.1372	0.1685
0.3274	0.1546	1.1086	0.1818
0.3148	0.1577	1.0881	0.1923
0.3026	0.1577	1.0703	0.1954
0.293	0.1564	1.0853	0.197
0.2878	0.1533	1.1269	0.1978
0.2839	0.1503	1.1549	0.1969
0.2781	0.1479	1.1698	0.1968
0.2709	0.1455	1.1828	0.1941
0.2656	0.145	1.2171	0.1935
0.2584	0.1453	1.2314	0.192
0.2506	0.1428	1.1957	0.1874
0.2473	0.1387	1.1754	0.181
0.2453	0.1363	1.1457	0.1725
0.2408	0.1349	1.0641	0.1629
0.236	0.1328	0.9642	0.1544
0.2277	0.1295	0.8572	0.1478
0.218	0.1249	0.7604	0.1421
0.2091	0.1185	0.6528	0.1323
0.2006	0.1117	0.5381	0.1209
0.1911	0.1053	0.4303	0.1119
0.1805	0.1013	0.3416	0.1055
0.168	0.1023	0.2776	0.1026
0.156	0.1054	0.2331	0.1028
0.1464	0.1053	0.1999	0.1021
0.1393	0.1048	0.1753	0.09993
0.1325	0.105	0.1578	0.09989
0.1283	0.1048	0.1474	0.1009
0.129	0.1031	0.143	0.09948
0.1312	0.09783	0.1426	0.0948
0.1297	0.09153	0.139	0.09075
0.126	0.08726	0.1355	0.09027
0.1212	0.08347	0.1344	0.09016
0.1156	0.07894	0.1324	0.08759
0.1095	0.07556	0.1329	0.08546
0.103	0.07231	0.1342	0.07838
0.09525	0.07084	0.1292	0.07304
0.08689	0.07289	0.1185	0.07308
0.07957	0.07584	0.1084	0.0749
0.07598	0.07696	0.1014	0.07385
0.0743	0.0777	0.09585	0.07401
0.07285	0.07765	0.0918	0.0754
0.07308	0.07696	0.09009	0.07604
0.07496	0.07581	0.08898	0.07551
0.07514	0.07275	0.08398	0.07442
0.07407	0.07044	0.0762	0.07689
0.07318	0.06952	0.07084	0.08009
0.07157	0.0701	0.06634	0.08504
0.07086	0.07177	0.06364	0.09339
0.07178	0.07313	0.06402	0.09974
0.07267	0.07315	0.06468	0.1016
0.07282	0.0723	0.06511	0.1008
0.07122	0.07097	0.06415	0.09847
0.06997	0.07066	0.06427	0.09797
0.06882	0.06854	0.06392	0.09591
0.06633	0.06486	0.06244	0.094
0.06473	0.06015	0.06372	0.08684
0.06573	0.05437	0.06789	0.07571
0.06755	0.04995	0.07195	0.07105
0.06924	0.04901	0.07519	0.07135
0.06978	0.04926	0.07705	0.07263
0.06897	0.0486	0.07672	0.06974
0.06815	0.04774	0.07604	0.06648
0.06778	0.0464	0.07364	0.0617
0.06732	0.04561	0.06971	0.05598
0.06683	0.04826	0.06724	0.05363
0.06538	0.05433	0.06541	0.0557
0.06254	0.05998	0.06085	0.05929
0.05948	0.06389	0.05681	0.0625
0.05752	0.06668	0.05487	0.06523
0.05731	0.06902	0.05267	0.06969
0.05718	0.07036	0.05117	0.07341
0.05628	0.07149	0.04977	0.0767
0.05553	0.07221	0.04921	0.0807
0.05579	0.07076	0.04907	0.08172
0.05527	0.06715	0.04856	0.07848
0.05341	0.06329	0.0462	0.07521
0.04912	0.05985	0.04126	0.07333
0.04243	0.05567	0.03543	0.07041
0.03588	0.05197	0.03081	0.06746
0.03207	0.04812	0.02932	0.06251
0.03039	0.04365	0.03014	0.05754
0.02893	0.03912	0.02942	0.05089
0.02723	0.03482	0.02911	0.04306
0.02526	0.0312	0.02794	0.03688
0.02304	0.02936	0.02571	0.03315
0.02084	0.02794	0.02258	0.02933
0.01873	0.02658	0.01821	0.02518
0.01782	0.02572	0.01577	0.02269
0.01857	0.02431	0.01593	0.02085
0.01991	0.02274	0.01702	0.01998
0.02052	0.02162	0.01794	0.01889
0.02069	0.02144	0.01835	0.02084
0.01941	0.02399	0.017	0.02745
0.01659	0.02718	0.01392	0.03457
0.01339	0.03038	0.01105	0.03988
0.01172	0.03237	0.009737	0.04169
0.01042	0.0327	0.008538	0.04015
0.008745	0.03232	0.006759	0.03693
0.008735	0.03262	0.006436	0.03475
0.01037	0.03239	0.007787	0.03199
0.01125	0.03156	0.009109	0.02873
0.01079	0.03064	0.009259	0.02739
0.009441	0.02965	0.008306	0.02612
0.009101	0.02798	0.008098	0.02377
0.00913	0.02624	0.008501	0.02239
0.00904	0.02526	0.008695	0.02221
0.009228	0.02413	0.008706	0.02135
0.009558	0.02254	0.008936	0.01979
0.009885	0.02202	0.009087	0.02031
0.01078	0.02348	0.009304	0.02471
0.01224	0.02539	0.01034	0.03069
0.01317	0.02683	0.0113	0.03395
0.01289	0.02895	0.01147	0.03823
0.01139	0.03064	0.01006	0.04437
0.009243	0.02963	0.00758	0.04611
0.008217	0.0283	0.006487	0.04601
0.0095	0.02896	0.008095	0.04793
0.01172	0.03043	0.01127	0.05086
0.01397	0.03166	0.01445	0.05129
0.0161	0.0325	0.01785	0.04913
0.01688	0.0329	0.01878	0.04404
0.0169	0.03296	0.01767	0.03782
0.01654	0.0333	0.01744	0.03509
