# Supplementary material for: Super-resolution imaging uncovers the nanoscopic segregation of polarity proteins in epithelia
Source: eLife. 2022 Nov 7;11:e62087. doi: 10.7554/eLife.62087 (PMC9674336; doi:10.7554/eLife.62087)
Supplement: Figure 1—source data 2. [file elife-62087-fig1-data2.zip › Figure 1/Human PATJ occludin PL sample 1.csv]

prob_prot	ref_prot	var_prob_prot	var_ref_prot
19.9522	4.7004	344.5876	80.679
19.9397	4.6951	343.2125	80.6531
19.9387	4.6944	342.3882	80.7106
19.9307	4.6988	341.3941	80.9795
19.93	4.7023	340.5359	80.9842
19.9334	4.7111	339.3224	81.0132
19.9386	4.7229	338.2391	81.0404
19.9389	4.7379	337.1686	81.1254
19.9428	4.7556	336.1643	81.3985
19.9566	4.7776	335.5786	81.7141
19.9562	4.8099	334.7213	82.3416
19.9563	4.839	333.8095	83.0784
19.957	4.8657	332.2459	83.8383
19.9645	4.893	330.5873	84.6399
19.9654	4.9158	328.3063	85.3193
19.9632	4.9397	326.0768	86.1892
19.9586	4.9648	323.81	87.0924
19.9524	4.9869	321.3667	88.2044
19.9541	5.005	319.4811	89.5538
19.9571	5.0233	317.6028	91.1459
19.9636	5.0366	316.1593	92.7073
19.9596	5.0418	314.7633	93.9795
19.938	5.0457	313.1066	95.0932
19.9212	5.0503	311.6885	96.154
19.9152	5.0487	311.1722	96.6772
19.9062	5.0447	311.0131	97.0189
19.9108	5.0292	311.9107	97.0093
19.9344	5.0148	313.5319	96.7523
19.9764	5.0133	316.2033	96.737
20.028	5.0142	319.4248	96.8581
20.0871	5.0238	322.6852	97.584
20.1707	5.0459	326.8384	99.1647
20.2578	5.0774	332.8276	101.4971
20.3301	5.1112	338.4082	104.6655
20.399	5.1489	344.4134	108.3744
20.4665	5.1858	350.4614	112.575
20.5362	5.2188	356.6842	116.5038
20.604	5.2488	362.8442	119.9662
20.6686	5.2646	369.2566	122.3521
20.7342	5.2669	375.4635	123.2755
20.7948	5.2599	380.9587	123.1903
20.8403	5.2415	385.5739	121.8723
20.8817	5.2139	389.1	119.8974
20.933	5.1839	392.0333	117.36
20.9866	5.1506	395.1948	114.8907
21.003	5.1115	397.3076	112.0603
20.9925	5.0705	398.7117	109.4145
20.969	5.029	400.169	107.0094
20.9359	4.9911	401.9663	104.8291
20.8983	4.9514	404.4471	102.8565
20.8499	4.9144	407.021	100.9827
20.8014	4.8844	409.116	99.3843
20.754	4.8523	410.2195	97.8473
20.696	4.8209	409.8353	96.961
20.6246	4.7972	407.7024	96.8119
20.5456	4.7763	403.1376	96.992
20.4702	4.7647	397.1312	97.8126
20.393	4.7549	389.9979	98.8553
20.3057	4.7504	382.34	99.868
20.2153	4.746	374.5749	100.6583
20.1393	4.7355	367.5499	100.6413
20.0722	4.7246	361.2054	99.8738
20.0117	4.7129	355.7507	98.5962
19.9644	4.6956	351.1373	96.8407
19.9383	4.6762	347.5224	94.6134
19.929	4.6568	344.4177	92.2199
19.9281	4.6343	341.5576	90.0434
19.9377	4.607	339.4832	87.8811
19.9537	4.576	337.8679	86.0132
19.9707	4.5506	336.4282	84.514
19.9899	4.5352	335.4093	83.5796
20.0033	4.5205	334.2339	82.9891
20.017	4.5042	333.445	82.6055
20.0287	4.4934	332.716	82.5976
20.038	4.4853	332.1312	82.6194
20.0438	4.4803	331.0039	82.8901
20.0394	4.4761	329.8744	83.1118
20.019	4.4704	328.8982	83.3132
19.9794	4.4633	327.9558	83.407
19.9335	4.4588	327.4835	83.3318
19.879	4.455	327.4593	83.1812
19.8301	4.4466	328.2298	82.7793
19.7841	4.4354	329.6495	82.6842
19.7375	4.4268	331.4772	82.9373
19.6904	4.4283	333.3007	83.5406
19.6507	4.437	335.0944	84.4567
19.6142	4.4467	336.6727	85.5661
19.5804	4.46	337.8134	87.0109
19.5456	4.4656	338.4683	88.3042
19.5067	4.4671	338.3624	89.2709
19.463	4.4648	337.9979	89.9129
19.4266	4.4588	337.0664	90.1667
19.3869	4.4514	335.4776	90.4599
19.3544	4.4504	334.1192	90.69
19.3254	4.4504	332.6365	90.804
19.2965	4.4454	330.4794	90.8349
19.2907	4.4413	329.6086	91.1639
19.2818	4.4429	329.0242	91.7884
19.2687	4.4482	326.9529	92.4574
19.249	4.4517	324.8547	93.4077
19.2159	4.4582	322.7251	94.2843
19.1965	4.4727	321.4336	95.1931
19.2033	4.4955	321.1497	96.2075
19.2179	4.5174	323.079	97.2202
19.2308	4.5409	325.2152	97.9823
19.277	4.5714	328.955	99.1233
19.3652	4.5971	335.1738	100.0779
19.486	4.6304	345.1188	100.6757
19.6221	4.6842	360.9012	102.5028
19.6574	4.7143	370.7529	104.0094
19.6338	4.7269	373.1343	105.1052
19.5848	4.7351	372.785	106.4952
19.5001	4.7482	370.0493	108.6836
19.3953	4.7561	365.3878	110.833
19.2881	4.7656	359.6035	112.7235
19.1821	4.7794	354.4017	113.9864
19.0834	4.7909	349.8013	114.2822
19.0085	4.7994	346.4736	113.9878
18.9541	4.8068	344.45	112.8935
18.9181	4.8203	343.3961	111.7898
18.9013	4.8318	343.151	110.5105
18.8925	4.8377	342.9871	109.6331
18.8926	4.8501	343.3442	109.3066
18.8997	4.8674	343.9073	109.3921
18.921	4.8852	344.3243	109.9446
18.9419	4.9026	344.4467	110.8831
18.9591	4.928	344.0208	112.2301
18.9752	4.9589	343.2914	114.1568
18.9932	4.9888	343.1331	116.4828
19.0107	5.015	343.2943	118.9364
19.0447	5.0367	344.3921	121.4619
19.0994	5.0578	346.6196	123.768
19.174	5.0702	350.2161	125.2588
19.2621	5.0831	354.5327	125.9421
19.3647	5.1006	359.4875	125.783
19.4725	5.1169	364.5122	125.1523
19.5901	5.1369	369.6093	124.3207
19.6987	5.167	374.4031	123.5525
19.7999	5.2108	378.3416	123.2173
19.8824	5.2578	380.9404	123.5035
19.9535	5.3079	382.827	124.5568
20.0171	5.3712	383.9065	126.7504
20.0804	5.449	385.4216	129.8414
20.1495	5.5343	387.8677	133.8221
20.2284	5.624	391.6201	138.313
20.3043	5.7165	396.7915	142.9444
20.3987	5.8102	404.179	147.4405
20.5118	5.9103	413.0122	151.7347
20.6477	6.0173	423.3007	155.934
20.8059	6.1213	433.4926	159.7168
20.9975	6.2244	444.8543	163.3467
21.2096	6.3326	455.4802	167.0047
21.4443	6.4386	466.2584	170.0927
21.6963	6.5481	476.8434	173.1236
21.9762	6.66	488.322	175.6996
22.2806	6.7686	500.6911	177.8251
22.6106	6.8668	514.5943	178.4968
22.9791	6.9684	530.4798	177.7127
23.3704	7.0779	547.666	175.8647
23.7804	7.1955	566.0127	172.5771
24.2161	7.3319	585.7952	168.9918
24.6728	7.4878	606.4963	165.9963
25.1527	7.6643	627.8119	163.5483
25.6644	7.8704	649.5778	161.9623
26.196	8.1173	671.0456	161.4426
26.7631	8.4069	692.6149	161.9351
27.3604	8.7393	713.5891	164.0084
28.0136	9.112	735.4744	167.645
28.7379	9.5254	757.543	172.8903
29.539	9.9828	780.7748	179.3297
30.4204	10.4758	805.8465	185.9815
31.4139	11.0037	835.3767	192.4871
32.5484	11.5656	870.0875	198.8689
33.8223	12.1644	912.1437	204.7564
35.2633	12.8156	962.6855	211.0183
36.9072	13.5199	1021.8896	217.6207
38.7792	14.2862	1091.1675	225.3697
40.8894	15.1379	1169.7765	234.3206
43.2994	16.0962	1259.951	244.7919
45.9896	17.1654	1360.023	256.9136
48.9889	18.3944	1469.8658	270.5127
52.2995	19.8219	1587.8346	285.6726
55.9422	21.4773	1713.4899	301.973
59.9215	23.4575	1845.5839	320.0421
64.2581	25.834	1981.0272	340.7536
68.9497	28.7014	2119.6449	365.8213
74.0074	32.1984	2259.6502	397.3225
79.4168	36.4426	2402.5707	438.0251
85.1556	41.6083	2548.6762	491.3129
91.1972	47.8544	2695.6936	561.4268
97.5012	55.337	2842.3462	655.8483
103.9327	64.2218	2981.6164	784.0534
110.4078	74.5036	3114.9947	959.1913
116.7485	86.1518	3234.1256	1197.7577
122.7987	98.8995	3341.2371	1513.9833
128.3793	112.3009	3438.8917	1918.1264
133.2947	125.5798	3522.117	2399.0299
137.3819	137.7458	3597.5199	2918.5762
140.4717	147.6723	3656.9484	3402.5109
142.3505	154.0914	3693.3222	3742.7474
143.0275	156.5415	3709.7742	3876.6114
142.3505	154.0914	3693.3222	3742.7474
140.4717	147.6723	3656.9484	3402.5109
137.3819	137.7458	3597.5199	2918.5762
133.2947	125.5798	3522.117	2399.0299
128.3793	112.3009	3438.8917	1918.1264
122.7987	98.8995	3341.2371	1513.9833
116.7485	86.1518	3234.1256	1197.7577
110.4078	74.5036	3114.9947	959.1913
103.9327	64.2218	2981.6164	784.0534
97.5012	55.337	2842.3462	655.8483
91.1972	47.8544	2695.6936	561.4268
85.1556	41.6083	2548.6762	491.3129
79.4168	36.4426	2402.5707	438.0251
74.0074	32.1984	2259.6502	397.3225
68.9497	28.7014	2119.6449	365.8213
64.2581	25.834	1981.0272	340.7536
59.9215	23.4575	1845.5839	320.0421
55.9422	21.4773	1713.4899	301.973
52.2995	19.8219	1587.8346	285.6726
48.9889	18.3944	1469.8658	270.5127
45.9896	17.1654	1360.023	256.9136
43.2994	16.0962	1259.951	244.7919
40.8894	15.1379	1169.7765	234.3206
38.7792	14.2862	1091.1675	225.3697
36.9072	13.5199	1021.8896	217.6207
35.2633	12.8156	962.6855	211.0183
33.8223	12.1644	912.1437	204.7564
32.5484	11.5656	870.0875	198.8689
31.4139	11.0037	835.3767	192.4871
30.4204	10.4758	805.8465	185.9815
29.539	9.9828	780.7748	179.3297
28.7379	9.5254	757.543	172.8903
28.0136	9.112	735.4744	167.645
27.3604	8.7393	713.5891	164.0084
26.7631	8.4069	692.6149	161.9351
26.196	8.1173	671.0456	161.4426
25.6644	7.8704	649.5778	161.9623
25.1527	7.6643	627.8119	163.5483
24.6728	7.4878	606.4963	165.9963
24.2161	7.3319	585.7952	168.9918
23.7804	7.1955	566.0127	172.5771
23.3704	7.0779	547.666	175.8647
22.9791	6.9684	530.4798	177.7127
22.6106	6.8668	514.5943	178.4968
22.2806	6.7686	500.6911	177.8251
21.9762	6.66	488.322	175.6996
21.6963	6.5481	476.8434	173.1236
21.4443	6.4386	466.2584	170.0927
21.2096	6.3326	455.4802	167.0047
20.9975	6.2244	444.8543	163.3467
20.8059	6.1213	433.4926	159.7168
20.6477	6.0173	423.3007	155.934
20.5118	5.9103	413.0122	151.7347
20.3987	5.8102	404.179	147.4405
20.3043	5.7165	396.7915	142.9444
20.2284	5.624	391.6201	138.313
20.1495	5.5343	387.8677	133.8221
20.0804	5.449	385.4216	129.8414
20.0171	5.3712	383.9065	126.7504
19.9535	5.3079	382.827	124.5568
19.8824	5.2578	380.9404	123.5035
19.7999	5.2108	378.3416	123.2173
19.6987	5.167	374.4031	123.5525
19.5901	5.1369	369.6093	124.3207
19.4725	5.1169	364.5122	125.1523
19.3647	5.1006	359.4875	125.783
19.2621	5.0831	354.5327	125.9421
19.174	5.0702	350.2161	125.2588
19.0994	5.0578	346.6196	123.768
19.0447	5.0367	344.3921	121.4619
19.0107	5.015	343.2943	118.9364
18.9932	4.9888	343.1331	116.4828
18.9752	4.9589	343.2914	114.1568
18.9591	4.928	344.0208	112.2301
18.9419	4.9026	344.4467	110.8831
18.921	4.8852	344.3243	109.9446
18.8997	4.8674	343.9073	109.3921
18.8926	4.8501	343.3442	109.3066
18.8925	4.8377	342.9871	109.6331
18.9013	4.8318	343.151	110.5105
18.9181	4.8203	343.3961	111.7898
18.9541	4.8068	344.45	112.8935
19.0085	4.7994	346.4736	113.9878
19.0834	4.7909	349.8013	114.2822
19.1821	4.7794	354.4017	113.9864
19.2881	4.7656	359.6035	112.7235
19.3953	4.7561	365.3878	110.833
19.5001	4.7482	370.0493	108.6836
19.5848	4.7351	372.785	106.4952
19.6338	4.7269	373.1343	105.1052
19.6574	4.7143	370.7529	104.0094
19.6221	4.6842	360.9012	102.5028
19.486	4.6304	345.1188	100.6757
19.3652	4.5971	335.1738	100.0779
19.277	4.5714	328.955	99.1233
19.2308	4.5409	325.2152	97.9823
19.2179	4.5174	323.079	97.2202
19.2033	4.4955	321.1497	96.2075
19.1965	4.4727	321.4336	95.1931
19.2159	4.4582	322.7251	94.2843
19.249	4.4517	324.8547	93.4077
19.2687	4.4482	326.9529	92.4574
19.2818	4.4429	329.0242	91.7884
19.2907	4.4413	329.6086	91.1639
19.2965	4.4454	330.4794	90.8349
19.3254	4.4504	332.6365	90.804
19.3544	4.4504	334.1192	90.69
19.3869	4.4514	335.4776	90.4599
19.4266	4.4588	337.0664	90.1667
19.463	4.4648	337.9979	89.9129
19.5067	4.4671	338.3624	89.2709
19.5456	4.4656	338.4683	88.3042
19.5804	4.46	337.8134	87.0109
19.6142	4.4467	336.6727	85.5661
19.6507	4.437	335.0944	84.4567
19.6904	4.4283	333.3007	83.5406
19.7375	4.4268	331.4772	82.9373
19.7841	4.4354	329.6495	82.6842
19.8301	4.4466	328.2298	82.7793
19.879	4.455	327.4593	83.1812
19.9335	4.4588	327.4835	83.3318
19.9794	4.4633	327.9558	83.407
20.019	4.4704	328.8982	83.3132
20.0394	4.4761	329.8744	83.1118
20.0438	4.4803	331.0039	82.8901
20.038	4.4853	332.1312	82.6194
20.0287	4.4934	332.716	82.5976
20.017	4.5042	333.445	82.6055
20.0033	4.5205	334.2339	82.9891
19.9899	4.5352	335.4093	83.5796
19.9707	4.5506	336.4282	84.514
19.9537	4.576	337.8679	86.0132
19.9377	4.607	339.4832	87.8811
19.9281	4.6343	341.5576	90.0434
19.929	4.6568	344.4177	92.2199
19.9383	4.6762	347.5224	94.6134
19.9644	4.6956	351.1373	96.8407
20.0117	4.7129	355.7507	98.5962
20.0722	4.7246	361.2054	99.8738
20.1393	4.7355	367.5499	100.6413
20.2153	4.746	374.5749	100.6583
20.3057	4.7504	382.34	99.868
20.393	4.7549	389.9979	98.8553
20.4702	4.7647	397.1312	97.8126
20.5456	4.7763	403.1376	96.992
20.6246	4.7972	407.7024	96.8119
20.696	4.8209	409.8353	96.961
20.754	4.8523	410.2195	97.8473
20.8014	4.8844	409.116	99.3843
20.8499	4.9144	407.021	100.9827
20.8983	4.9514	404.4471	102.8565
20.9359	4.9911	401.9663	104.8291
20.969	5.029	400.169	107.0094
20.9925	5.0705	398.7117	109.4145
21.003	5.1115	397.3076	112.0603
20.9866	5.1506	395.1948	114.8907
20.933	5.1839	392.0333	117.36
20.8817	5.2139	389.1	119.8974
20.8403	5.2415	385.5739	121.8723
20.7948	5.2599	380.9587	123.1903
20.7342	5.2669	375.4635	123.2755
20.6686	5.2646	369.2566	122.3521
20.604	5.2488	362.8442	119.9662
20.5362	5.2188	356.6842	116.5038
20.4665	5.1858	350.4614	112.575
20.399	5.1489	344.4134	108.3744
20.3301	5.1112	338.4082	104.6655
20.2578	5.0774	332.8276	101.4971
20.1707	5.0459	326.8384	99.1647
20.0871	5.0238	322.6852	97.584
20.028	5.0142	319.4248	96.8581
19.9764	5.0133	316.2033	96.737
19.9344	5.0148	313.5319	96.7523
19.9108	5.0292	311.9107	97.0093
19.9062	5.0447	311.0131	97.0189
19.9152	5.0487	311.1722	96.6772
19.9212	5.0503	311.6885	96.154
19.938	5.0457	313.1066	95.0932
19.9596	5.0418	314.7633	93.9795
19.9636	5.0366	316.1593	92.7073
19.9571	5.0233	317.6028	91.1459
19.9541	5.005	319.4811	89.5538
19.9524	4.9869	321.3667	88.2044
19.9586	4.9648	323.81	87.0924
19.9632	4.9397	326.0768	86.1892
19.9654	4.9158	328.3063	85.3193
19.9645	4.893	330.5873	84.6399
19.957	4.8657	332.2459	83.8383
19.9563	4.839	333.8095	83.0784
19.9562	4.8099	334.7213	82.3416
19.9566	4.7776	335.5786	81.7141
19.9428	4.7556	336.1643	81.3985
19.9389	4.7379	337.1686	81.1254
19.9386	4.7229	338.2391	81.0404
19.9334	4.7111	339.3224	81.0132
19.93	4.7023	340.5359	80.9842
19.9307	4.6988	341.3941	80.9795
19.9387	4.6944	342.3882	80.7106
19.9397	4.6951	343.2125	80.6531
19.9522	4.7004	344.5876	80.679
