# Supplementary material for: Super-resolution imaging uncovers the nanoscopic segregation of polarity proteins in epithelia
Source: eLife. 2022 Nov 7;11:e62087. doi: 10.7554/eLife.62087 (PMC9674336; doi:10.7554/eLife.62087)
Supplement: Figure 1—source data 2. [file elife-62087-fig1-data2.zip › Figure 1/Human PATJ occludin PL sample 2.csv]

prob_prot	ref_prot	var_prob_prot	var_ref_prot
5.798	0.421	61.5509	2.652
5.852	0.435	62.8685	2.6674
5.9021	0.4449	64.1942	2.7006
5.9488	0.4565	65.5392	2.7317
5.9922	0.472	66.8054	2.7495
6.0361	0.4853	68.0334	2.7773
6.0797	0.4949	69.1068	2.7996
6.119	0.5057	70.019	2.8299
6.1518	0.5176	71.0681	2.8893
6.1846	0.528	72.1757	2.9656
6.221	0.5339	73.3918	3.0586
6.2562	0.5378	74.6498	3.1592
6.2893	0.5444	75.9586	3.2872
6.321	0.5499	77.4559	3.416
6.3539	0.5544	79.1234	3.5365
6.3949	0.5573	80.9998	3.6434
6.4301	0.5573	82.9614	3.7288
6.4576	0.5574	84.9273	3.799
6.4865	0.5591	86.7475	3.8386
6.5137	0.5598	88.6107	3.8572
6.5399	0.5568	90.1965	3.826
6.568	0.5524	91.3603	3.7874
6.607	0.5459	92.2509	3.7544
6.6493	0.5344	92.7827	3.7005
6.6796	0.5235	93.018	3.6701
6.6936	0.5153	92.7669	3.6636
6.7075	0.5087	92.2188	3.6678
6.7183	0.5036	91.126	3.7059
6.7232	0.5	89.8984	3.764
6.7202	0.4966	88.5732	3.8144
6.7091	0.4948	86.9685	3.8909
6.6964	0.4932	85.3254	4.0075
6.678	0.4948	83.6321	4.1218
6.6557	0.4974	81.9403	4.269
6.6303	0.499	80.4017	4.4324
6.6049	0.5057	79.1145	4.5548
6.575	0.5147	77.8476	4.658
6.5421	0.5245	76.8931	4.7678
6.51	0.5349	75.977	4.8238
6.4924	0.5473	74.9704	4.8653
6.4886	0.5686	74.4543	5.2326
6.4851	0.5865	75.0351	5.9644
6.4921	0.5942	75.9955	6.4161
6.5219	0.5932	77.3838	6.655
6.5647	0.5877	79.7317	6.7742
6.6227	0.5798	82.6588	6.7817
6.6896	0.5676	85.5407	6.6836
6.7615	0.5544	88.6273	6.4028
6.8341	0.5421	91.8877	6.0303
6.9093	0.5282	95.2895	5.6251
6.9894	0.513	97.9909	5.1632
7.077	0.4952	100.7074	4.7233
7.1625	0.4784	102.9122	4.3015
7.2444	0.4663	104.7726	3.9443
7.3219	0.4554	106.45	3.6532
7.3959	0.4473	107.7923	3.4051
7.4729	0.4396	109.4127	3.1816
7.543	0.4319	111.217	3.0093
7.6012	0.4252	113.2945	2.8665
7.6467	0.4194	115.2472	2.7244
7.6901	0.4142	117.5087	2.5818
7.7285	0.4114	119.7629	2.4482
7.7627	0.4089	122.1897	2.3192
7.7951	0.4049	124.5768	2.1846
7.8189	0.4022	126.4418	2.0591
7.8432	0.4014	128.4407	1.9639
7.8624	0.3992	129.8618	1.8849
7.8817	0.3965	131.3236	1.8183
7.8974	0.3936	132.103	1.743
7.9141	0.3884	132.8733	1.6737
7.9296	0.3819	133.6956	1.6154
7.9487	0.3751	134.4312	1.557
7.9766	0.3699	135.2651	1.5161
8.0074	0.3662	135.8104	1.485
8.0387	0.3614	136.4054	1.448
8.0605	0.3543	136.7283	1.4035
8.0783	0.3461	136.5492	1.3563
8.0959	0.3377	135.8272	1.3163
8.1079	0.3301	134.5638	1.2831
8.114	0.3233	132.9611	1.2593
8.1144	0.3139	130.9082	1.2222
8.1119	0.3033	128.3504	1.1862
8.1052	0.2955	125.2021	1.1649
8.0932	0.2873	122.1403	1.1752
8.0762	0.2788	119.3373	1.2032
8.0514	0.2711	116.591	1.2257
8.0295	0.2643	114.29	1.2381
8.0075	0.2578	112.5862	1.2415
7.9829	0.2498	111.3495	1.2104
7.9584	0.2442	110.9066	1.1629
7.9375	0.2381	111.1281	1.0977
7.9229	0.2309	111.8394	1.0401
7.9142	0.2248	113.0207	0.9798
7.9035	0.2205	114.4255	0.923
7.8889	0.2169	116.1984	0.8745
7.8744	0.214	118.2203	0.8333
7.8667	0.2102	120.4672	0.7967
7.8609	0.2047	122.7881	0.7803
7.8572	0.2006	125.1102	0.7812
7.8577	0.2001	127.7162	0.8049
7.8557	0.2	130.1828	0.8423
7.8496	0.2015	132.883	0.8999
7.8422	0.206	135.5639	0.9708
7.8377	0.2126	138.2898	1.0431
7.8292	0.2203	141.0488	1.1298
7.8142	0.2281	142.9214	1.2324
7.8041	0.2347	144.8206	1.3276
7.7845	0.2424	145.2151	1.4221
7.7682	0.2507	145.4799	1.5158
7.7469	0.2582	144.8786	1.5995
7.7186	0.2652	143.6417	1.6824
7.6944	0.2734	142.0108	1.7502
7.6725	0.2783	139.4399	1.7934
7.6626	0.2768	137.0499	1.812
7.6579	0.2741	134.2008	1.7591
7.6589	0.2743	131.5787	1.6992
7.6602	0.2727	128.9344	1.6424
7.6611	0.2682	126.3579	1.5541
7.666	0.2631	124.02	1.4537
7.6744	0.2578	121.9957	1.3587
7.6771	0.2548	120.1183	1.2672
7.6803	0.2522	118.4584	1.1969
7.679	0.2504	116.72	1.1335
7.6809	0.2471	115.1342	1.0793
7.6722	0.2451	113.4681	1.0425
7.6504	0.2449	111.7038	1.0139
7.6263	0.2463	110.3377	0.9881
7.6002	0.2503	108.9517	0.9907
7.5822	0.259	107.8933	1.0195
7.565	0.2692	107.1491	1.0506
7.5534	0.2825	106.93	1.081
7.5471	0.3014	107.1694	1.143
7.5415	0.3183	107.6864	1.2042
7.5317	0.3328	108.3726	1.249
7.5152	0.3475	109.2899	1.315
7.4925	0.3614	110.3411	1.3807
7.4776	0.3765	111.6705	1.4333
7.4754	0.3947	112.9337	1.4948
7.4729	0.4125	113.9053	1.5836
7.4687	0.4274	114.3441	1.6807
7.4699	0.4422	114.2702	1.7806
7.4684	0.4596	113.6148	1.9064
7.4603	0.483	112.3273	2.0476
7.4585	0.5133	110.6889	2.1755
7.4577	0.5457	108.8601	2.2902
7.4567	0.5805	106.8968	2.3837
7.4459	0.6245	104.4982	2.492
7.4363	0.6753	102.3014	2.5718
7.4289	0.7262	99.8664	2.6499
7.4205	0.7769	97.626	2.7115
7.408	0.8337	95.7436	2.7683
7.3955	0.8972	94.4123	2.8329
7.3749	0.968	93.2463	2.8871
7.3575	1.0423	92.4694	2.9318
7.3388	1.1156	92.0099	3.0082
7.3241	1.1852	92.2014	3.0955
7.329	1.2455	93.1465	3.1707
7.3568	1.3081	94.8213	3.2723
7.4102	1.3829	97.4102	3.4267
7.498	1.4616	100.8403	3.5959
7.6174	1.5394	105.0516	3.7572
7.7555	1.6222	110.0227	3.9474
7.9232	1.6998	115.7815	4.1534
8.1399	1.7641	122.4681	4.3424
8.4098	1.8264	129.7216	4.5355
8.7307	1.8945	137.5627	4.7925
9.1131	1.9695	146.2122	5.0836
9.5722	2.052	155.6568	5.3912
10.1065	2.1421	165.8984	5.7471
10.7435	2.25	177.6364	6.1533
11.4991	2.3773	190.8626	6.6525
12.3974	2.5291	206.7135	7.2577
13.4328	2.7218	225.8028	8.0111
14.6099	2.945	248.7506	8.9392
15.9874	3.2085	277.0819	10.0432
17.566	3.5309	311.517	11.3597
19.3756	3.95	354.2906	12.9498
21.3847	4.4702	406.5096	14.9052
23.662	5.141	471.0082	17.3216
26.1791	5.9666	548.1957	20.2547
28.9526	6.979	639.4263	23.7841
31.9912	8.2351	744.6523	28.2036
35.2709	9.7378	865.3687	33.7234
38.8143	11.6054	999.5241	41.368
42.5258	13.7989	1144.8289	51.1994
46.4404	16.5051	1298.3202	65.6866
50.4894	19.6447	1457.8675	85.6057
54.6444	23.3891	1616.7336	113.9158
58.8527	27.7397	1772.5325	154.3532
63.0425	32.676	1918.6644	209.4721
67.189	38.2793	2050.6107	288.0142
71.2042	44.3456	2169.8801	388.3736
74.995	50.9176	2263.7652	520.4835
78.5949	57.6852	2348.0382	680.3244
81.8279	64.4515	2406.5505	865.0212
84.731	71.0064	2456.5111	1069.8267
87.1575	76.9022	2488.7371	1274.6487
89.1131	81.8842	2511.043	1463.8963
90.5641	85.7824	2527.141	1627.4892
91.3826	88.1165	2530.3234	1717.8785
91.7203	89.153	2535.644	1768.2623
91.3826	88.1165	2530.3234	1717.8785
90.5641	85.7824	2527.141	1627.4892
89.1131	81.8842	2511.043	1463.8963
87.1575	76.9022	2488.7371	1274.6487
84.731	71.0064	2456.5111	1069.8267
81.8279	64.4515	2406.5505	865.0212
78.5949	57.6852	2348.0382	680.3244
74.995	50.9176	2263.7652	520.4835
71.2042	44.3456	2169.8801	388.3736
67.189	38.2793	2050.6107	288.0142
63.0425	32.676	1918.6644	209.4721
58.8527	27.7397	1772.5325	154.3532
54.6444	23.3891	1616.7336	113.9158
50.4894	19.6447	1457.8675	85.6057
46.4404	16.5051	1298.3202	65.6866
42.5258	13.7989	1144.8289	51.1994
38.8143	11.6054	999.5241	41.368
35.2709	9.7378	865.3687	33.7234
31.9912	8.2351	744.6523	28.2036
28.9526	6.979	639.4263	23.7841
26.1791	5.9666	548.1957	20.2547
23.662	5.141	471.0082	17.3216
21.3847	4.4702	406.5096	14.9052
19.3756	3.95	354.2906	12.9498
17.566	3.5309	311.517	11.3597
15.9874	3.2085	277.0819	10.0432
14.6099	2.945	248.7506	8.9392
13.4328	2.7218	225.8028	8.0111
12.3974	2.5291	206.7135	7.2577
11.4991	2.3773	190.8626	6.6525
10.7435	2.25	177.6364	6.1533
10.1065	2.1421	165.8984	5.7471
9.5722	2.052	155.6568	5.3912
9.1131	1.9695	146.2122	5.0836
8.7307	1.8945	137.5627	4.7925
8.4098	1.8264	129.7216	4.5355
8.1399	1.7641	122.4681	4.3424
7.9232	1.6998	115.7815	4.1534
7.7555	1.6222	110.0227	3.9474
7.6174	1.5394	105.0516	3.7572
7.498	1.4616	100.8403	3.5959
7.4102	1.3829	97.4102	3.4267
7.3568	1.3081	94.8213	3.2723
7.329	1.2455	93.1465	3.1707
7.3241	1.1852	92.2014	3.0955
7.3388	1.1156	92.0099	3.0082
7.3575	1.0423	92.4694	2.9318
7.3749	0.968	93.2463	2.8871
7.3955	0.8972	94.4123	2.8329
7.408	0.8337	95.7436	2.7683
7.4205	0.7769	97.626	2.7115
7.4289	0.7262	99.8664	2.6499
7.4363	0.6753	102.3014	2.5718
7.4459	0.6245	104.4982	2.492
7.4567	0.5805	106.8968	2.3837
7.4577	0.5457	108.8601	2.2902
7.4585	0.5133	110.6889	2.1755
7.4603	0.483	112.3273	2.0476
7.4684	0.4596	113.6148	1.9064
7.4699	0.4422	114.2702	1.7806
7.4687	0.4274	114.3441	1.6807
7.4729	0.4125	113.9053	1.5836
7.4754	0.3947	112.9337	1.4948
7.4776	0.3765	111.6705	1.4333
7.4925	0.3614	110.3411	1.3807
7.5152	0.3475	109.2899	1.315
7.5317	0.3328	108.3726	1.249
7.5415	0.3183	107.6864	1.2042
7.5471	0.3014	107.1694	1.143
7.5534	0.2825	106.93	1.081
7.565	0.2692	107.1491	1.0506
7.5822	0.259	107.8933	1.0195
7.6002	0.2503	108.9517	0.9907
7.6263	0.2463	110.3377	0.9881
7.6504	0.2449	111.7038	1.0139
7.6722	0.2451	113.4681	1.0425
7.6809	0.2471	115.1342	1.0793
7.679	0.2504	116.72	1.1335
7.6803	0.2522	118.4584	1.1969
7.6771	0.2548	120.1183	1.2672
7.6744	0.2578	121.9957	1.3587
7.666	0.2631	124.02	1.4537
7.6611	0.2682	126.3579	1.5541
7.6602	0.2727	128.9344	1.6424
7.6589	0.2743	131.5787	1.6992
7.6579	0.2741	134.2008	1.7591
7.6626	0.2768	137.0499	1.812
7.6725	0.2783	139.4399	1.7934
7.6944	0.2734	142.0108	1.7502
7.7186	0.2652	143.6417	1.6824
7.7469	0.2582	144.8786	1.5995
7.7682	0.2507	145.4799	1.5158
7.7845	0.2424	145.2151	1.4221
7.8041	0.2347	144.8206	1.3276
7.8142	0.2281	142.9214	1.2324
7.8292	0.2203	141.0488	1.1298
7.8377	0.2126	138.2898	1.0431
7.8422	0.206	135.5639	0.9708
7.8496	0.2015	132.883	0.8999
7.8557	0.2	130.1828	0.8423
7.8577	0.2001	127.7162	0.8049
7.8572	0.2006	125.1102	0.7812
7.8609	0.2047	122.7881	0.7803
7.8667	0.2102	120.4672	0.7967
7.8744	0.214	118.2203	0.8333
7.8889	0.2169	116.1984	0.8745
7.9035	0.2205	114.4255	0.923
7.9142	0.2248	113.0207	0.9798
7.9229	0.2309	111.8394	1.0401
7.9375	0.2381	111.1281	1.0977
7.9584	0.2442	110.9066	1.1629
7.9829	0.2498	111.3495	1.2104
8.0075	0.2578	112.5862	1.2415
8.0295	0.2643	114.29	1.2381
8.0514	0.2711	116.591	1.2257
8.0762	0.2788	119.3373	1.2032
8.0932	0.2873	122.1403	1.1752
8.1052	0.2955	125.2021	1.1649
8.1119	0.3033	128.3504	1.1862
8.1144	0.3139	130.9082	1.2222
8.114	0.3233	132.9611	1.2593
8.1079	0.3301	134.5638	1.2831
8.0959	0.3377	135.8272	1.3163
8.0783	0.3461	136.5492	1.3563
8.0605	0.3543	136.7283	1.4035
8.0387	0.3614	136.4054	1.448
8.0074	0.3662	135.8104	1.485
7.9766	0.3699	135.2651	1.5161
7.9487	0.3751	134.4312	1.557
7.9296	0.3819	133.6956	1.6154
7.9141	0.3884	132.8733	1.6737
7.8974	0.3936	132.103	1.743
7.8817	0.3965	131.3236	1.8183
7.8624	0.3992	129.8618	1.8849
7.8432	0.4014	128.4407	1.9639
7.8189	0.4022	126.4418	2.0591
7.7951	0.4049	124.5768	2.1846
7.7627	0.4089	122.1897	2.3192
7.7285	0.4114	119.7629	2.4482
7.6901	0.4142	117.5087	2.5818
7.6467	0.4194	115.2472	2.7244
7.6012	0.4252	113.2945	2.8665
7.543	0.4319	111.217	3.0093
7.4729	0.4396	109.4127	3.1816
7.3959	0.4473	107.7923	3.4051
7.3219	0.4554	106.45	3.6532
7.2444	0.4663	104.7726	3.9443
7.1625	0.4784	102.9122	4.3015
7.077	0.4952	100.7074	4.7233
6.9894	0.513	97.9909	5.1632
6.9093	0.5282	95.2895	5.6251
6.8341	0.5421	91.8877	6.0303
6.7615	0.5544	88.6273	6.4028
6.6896	0.5676	85.5407	6.6836
6.6227	0.5798	82.6588	6.7817
6.5647	0.5877	79.7317	6.7742
6.5219	0.5932	77.3838	6.655
6.4921	0.5942	75.9955	6.4161
6.4851	0.5865	75.0351	5.9644
6.4886	0.5686	74.4543	5.2326
6.4924	0.5473	74.9704	4.8653
6.51	0.5349	75.977	4.8238
6.5421	0.5245	76.8931	4.7678
6.575	0.5147	77.8476	4.658
6.6049	0.5057	79.1145	4.5548
6.6303	0.499	80.4017	4.4324
6.6557	0.4974	81.9403	4.269
6.678	0.4948	83.6321	4.1218
6.6964	0.4932	85.3254	4.0075
6.7091	0.4948	86.9685	3.8909
6.7202	0.4966	88.5732	3.8144
6.7232	0.5	89.8984	3.764
6.7183	0.5036	91.126	3.7059
6.7075	0.5087	92.2188	3.6678
6.6936	0.5153	92.7669	3.6636
6.6796	0.5235	93.018	3.6701
6.6493	0.5344	92.7827	3.7005
6.607	0.5459	92.2509	3.7544
6.568	0.5524	91.3603	3.7874
6.5399	0.5568	90.1965	3.826
6.5137	0.5598	88.6107	3.8572
6.4865	0.5591	86.7475	3.8386
6.4576	0.5574	84.9273	3.799
6.4301	0.5573	82.9614	3.7288
6.3949	0.5573	80.9998	3.6434
6.3539	0.5544	79.1234	3.5365
6.321	0.5499	77.4559	3.416
6.2893	0.5444	75.9586	3.2872
6.2562	0.5378	74.6498	3.1592
6.221	0.5339	73.3918	3.0586
6.1846	0.528	72.1757	2.9656
6.1518	0.5176	71.0681	2.8893
6.119	0.5057	70.019	2.8299
6.0797	0.4949	69.1068	2.7996
6.0361	0.4853	68.0334	2.7773
5.9922	0.472	66.8054	2.7495
5.9488	0.4565	65.5392	2.7317
5.9021	0.4449	64.1942	2.7006
5.852	0.435	62.8685	2.6674
5.798	0.421	61.5509	2.652
