# Supplementary material for: Super-resolution imaging uncovers the nanoscopic segregation of polarity proteins in epithelia
Source: eLife. 2022 Nov 7;11:e62087. doi: 10.7554/eLife.62087 (PMC9674336; doi:10.7554/eLife.62087)
Supplement: Figure 1—source data 2. [file elife-62087-fig1-data2.zip › Figure 1/Human PATJ occludin PL sample 3.csv]

prob_prot	ref_prot	var_prob_prot	var_ref_prot
8.713	1.3272	139.4121	9.3952
8.7716	1.3152	140.8753	9.2543
8.8301	1.3121	142.8728	9.1455
8.8822	1.3174	144.8466	8.9905
8.9403	1.3233	147.6758	8.7816
9.0017	1.33	150.5916	8.6339
9.0643	1.339	153.6505	8.417
9.1241	1.3537	157.0954	8.2538
9.159	1.3744	159.8182	8.1794
9.1879	1.3926	162.4045	8.0989
9.2111	1.4097	164.2187	8.1397
9.2232	1.4333	165.1395	8.3872
9.2269	1.4566	165.5423	8.6032
9.2028	1.4747	165.2896	8.8579
9.1683	1.4968	164.0658	9.0626
9.1299	1.5225	162.0223	9.3743
9.0867	1.5438	158.8517	9.7007
9.0332	1.5562	155.23	9.8778
8.9834	1.5668	151.8791	10.0332
8.9357	1.5799	148.3121	10.2494
8.8939	1.5925	145.438	10.4437
8.8477	1.5985	142.4345	10.5601
8.8133	1.6019	140.3445	10.6171
8.7893	1.6034	139.5628	10.5913
8.7709	1.6006	139.4994	10.4476
8.7629	1.5976	141.056	10.2995
8.7636	1.5928	143.2795	10.0283
8.7831	1.5827	146.8828	9.6865
8.8209	1.569	151.7779	9.3025
8.86	1.5544	156.8343	8.8749
8.9018	1.5401	162.8638	8.4206
8.9443	1.5274	168.4766	8.0719
8.9741	1.5146	173.6967	7.8408
8.9813	1.5056	177.8836	7.6789
8.9792	1.4994	180.0733	7.5388
8.9766	1.4975	181.7073	7.4907
8.9563	1.5086	181.0203	7.545
8.9297	1.5254	179.659	7.6376
8.8913	1.5419	176.9818	7.7637
8.8531	1.5534	175.4515	7.8742
8.8144	1.5649	175.4874	8.0264
8.7908	1.5772	178.4654	8.1841
8.7797	1.5897	184.8871	8.3161
8.7932	1.6043	195.6714	8.432
8.8325	1.623	211.9247	8.5453
8.8916	1.6354	232.6241	8.6163
8.9762	1.641	255.9735	8.6448
9.0705	1.6428	280.7864	8.7108
9.1622	1.6521	303.0972	8.8861
9.2549	1.6694	321.0217	9.1607
9.3423	1.6801	332.349	9.4543
9.4094	1.6795	334.5433	9.7414
9.4759	1.6783	330.8809	10.0702
9.5318	1.6771	318.4129	10.3767
9.5707	1.6723	301.3219	10.6421
9.5854	1.6695	280.2263	10.9905
9.595	1.6741	259.4345	11.3311
9.6054	1.6813	240.1547	11.6595
9.6118	1.6846	223.6944	11.8654
9.6059	1.6803	209.7781	12.0177
9.6058	1.6815	199.3663	12.2319
9.6036	1.6856	190.7588	12.4586
9.6039	1.689	184.1834	12.6628
9.5985	1.6919	179.2033	12.824
9.5664	1.6906	175.1555	12.8885
9.535	1.6895	172.1198	12.8942
9.5055	1.6901	168.9248	12.829
9.4575	1.6857	165.9664	12.7427
9.395	1.67	162.8955	12.5368
9.3296	1.6574	160.4716	12.2385
9.265	1.6405	158.9758	11.851
9.1951	1.6213	158.47	11.4795
9.1328	1.6045	159.1353	11.179
9.0858	1.5889	160.7319	10.798
9.0477	1.5651	163.6299	10.2929
9.0234	1.5345	167.5965	9.6932
9.0141	1.5047	171.9382	9.0788
9.0222	1.4797	177.1087	8.5448
9.0325	1.4577	181.9845	8.0622
9.0494	1.4424	187.2208	7.6534
9.0914	1.428	192.7328	7.2373
9.1434	1.4155	197.9171	6.8584
9.1985	1.413	202.9397	6.5767
9.2566	1.4122	206.917	6.3641
9.3195	1.4147	210.2207	6.2585
9.3897	1.4326	212.2635	6.3371
9.445	1.4574	213.2069	6.4904
9.479	1.4862	213.5058	6.7433
9.5122	1.5249	212.8413	7.109
9.5478	1.562	211.8753	7.5103
9.5759	1.5941	210.786	7.9036
9.6039	1.6208	209.5347	8.2706
9.6348	1.6533	209.3582	8.6906
9.6607	1.6883	209.3334	9.13
9.678	1.7168	210.0415	9.4717
9.6969	1.737	211.3054	9.7414
9.7336	1.7561	213.4532	9.9654
9.7804	1.7726	216.563	10.1478
9.8377	1.7813	219.1515	10.3336
9.8983	1.7851	223.175	10.427
9.9425	1.7888	227.0988	10.5698
9.9828	1.7961	232.5561	10.5895
10.0258	1.8062	238.5958	10.6399
10.0706	1.8119	244.2174	10.6566
10.1095	1.8165	250.4883	10.617
10.1339	1.8112	255.1919	10.456
10.1528	1.7845	258.8347	10.0165
10.1779	1.7624	262.3668	9.6325
10.2	1.7477	261.3769	9.3452
10.2421	1.7293	261.334	9.0128
10.2871	1.7047	257.4042	8.588
10.3316	1.6757	253.4308	8.0726
10.3754	1.6484	248.7802	7.6753
10.4108	1.6275	243.9613	7.4215
10.4411	1.6121	240.158	7.2825
10.4622	1.6005	236.1064	7.3208
10.4708	1.5952	232.4762	7.4872
10.4653	1.6053	230.2271	7.7988
10.4415	1.6176	228.6003	8.0819
10.4019	1.6395	228.426	8.4537
10.3553	1.6731	229.578	8.9974
10.2905	1.7019	231.5744	9.5592
10.2024	1.7257	234.8817	10.0891
10.0958	1.7577	237.4607	10.6721
9.9753	1.7913	241.3153	11.2402
9.8457	1.8208	243.7265	11.7852
9.7315	1.8466	246.8052	12.2553
9.6057	1.8642	247.8485	12.7051
9.5008	1.8755	249.5524	13.165
9.4233	1.8929	252.1914	13.5943
9.3725	1.9227	254.9133	14.0138
9.3563	1.9552	259.6726	14.3348
9.3742	1.9848	266.3693	14.5919
9.4138	2.0054	275.8675	14.8776
9.4989	2.024	288.6448	15.0118
9.635	2.0432	302.2993	15.1105
9.8162	2.0607	317.7935	15.1333
10.0356	2.0746	334.7998	15.0928
10.3049	2.0852	353.1578	15.1142
10.6079	2.0942	371.9841	15.152
10.9224	2.1091	389.1015	15.2381
11.2421	2.1221	407.7971	15.3805
11.5504	2.1377	424.5896	15.601
11.8572	2.1624	441.3593	15.9847
12.1441	2.1913	453.1181	16.3641
12.4036	2.2242	462.3475	16.8748
12.6183	2.2616	466.9451	17.6703
12.7939	2.2978	467.2073	18.6928
12.9407	2.3351	462.0831	19.805
13.0458	2.3827	450.949	21.0688
13.1171	2.4433	434.3905	22.6203
13.1642	2.5028	413.4625	24.2734
13.215	2.5608	390.6092	25.9826
13.2823	2.6165	367.9133	27.4583
13.3532	2.6723	346.1213	28.6428
13.4313	2.7313	326.6391	29.7533
13.5339	2.7838	310.5011	30.5581
13.6615	2.8383	298.4057	31.1971
13.8394	2.8837	291.1428	31.5466
14.084	2.9162	288.7882	31.6189
14.3977	2.9402	292.0043	31.2575
14.7852	2.9754	299.8446	30.6418
15.2603	3.0175	313.2783	29.6654
15.8077	3.0604	331.5482	28.6083
16.4287	3.0939	354.7561	27.6323
17.1599	3.1257	382.5222	26.6436
18.029	3.1706	416.3461	25.8439
19.0593	3.2258	456.2944	24.9567
20.2463	3.2859	500.6886	24.1524
21.6275	3.3546	551.6981	23.5229
23.2021	3.425	608.6295	22.9729
24.9565	3.5052	673.5553	22.6673
26.9223	3.6019	747.15	22.5254
29.1266	3.728	830.2741	22.6591
31.5971	3.8866	923.7508	23.0387
34.3012	4.0846	1028.7204	23.5742
37.2447	4.3519	1144.4981	24.3681
40.436	4.6849	1271.6535	25.7104
43.8785	5.0973	1406.0378	27.6028
47.5327	5.5779	1548.41	29.9239
51.36	6.1601	1693.034	32.8166
55.3416	6.899	1835.2064	36.6669
59.4332	7.823	1973.5344	41.9657
63.6221	8.9913	2100.9836	49.0886
67.8482	10.3644	2217.8482	58.2904
72.0421	12.0206	2319.283	70.7299
76.0871	13.9338	2403.7075	87.9492
79.9814	16.1959	2470.9823	112.2965
83.6639	18.8163	2515.0341	145.9302
87.0683	21.8282	2537.0318	192.0804
90.147	25.2547	2530.8435	255.4986
92.8837	28.9767	2507.4199	340.085
95.2258	32.9975	2455.5942	449.3137
97.2476	37.1751	2389.1175	584.0523
98.8866	41.3752	2303.7376	742.4183
100.22	45.4262	2214.0202	917.6688
101.2159	49.0714	2121.7898	1096.8639
101.9266	52.1795	2039.1457	1266.1291
102.4295	54.6343	1977.3229	1404.487
102.6847	56.1877	1934.4575	1492.2881
102.8075	56.858	1924.9801	1526.025
102.6847	56.1877	1934.4575	1492.2881
102.4295	54.6343	1977.3229	1404.487
101.9266	52.1795	2039.1457	1266.1291
101.2159	49.0714	2121.7898	1096.8639
100.22	45.4262	2214.0202	917.6688
98.8866	41.3752	2303.7376	742.4183
97.2476	37.1751	2389.1175	584.0523
95.2258	32.9975	2455.5942	449.3137
92.8837	28.9767	2507.4199	340.085
90.147	25.2547	2530.8435	255.4986
87.0683	21.8282	2537.0318	192.0804
83.6639	18.8163	2515.0341	145.9302
79.9814	16.1959	2470.9823	112.2965
76.0871	13.9338	2403.7075	87.9492
72.0421	12.0206	2319.283	70.7299
67.8482	10.3644	2217.8482	58.2904
63.6221	8.9913	2100.9836	49.0886
59.4332	7.823	1973.5344	41.9657
55.3416	6.899	1835.2064	36.6669
51.36	6.1601	1693.034	32.8166
47.5327	5.5779	1548.41	29.9239
43.8785	5.0973	1406.0378	27.6028
40.436	4.6849	1271.6535	25.7104
37.2447	4.3519	1144.4981	24.3681
34.3012	4.0846	1028.7204	23.5742
31.5971	3.8866	923.7508	23.0387
29.1266	3.728	830.2741	22.6591
26.9223	3.6019	747.15	22.5254
24.9565	3.5052	673.5553	22.6673
23.2021	3.425	608.6295	22.9729
21.6275	3.3546	551.6981	23.5229
20.2463	3.2859	500.6886	24.1524
19.0593	3.2258	456.2944	24.9567
18.029	3.1706	416.3461	25.8439
17.1599	3.1257	382.5222	26.6436
16.4287	3.0939	354.7561	27.6323
15.8077	3.0604	331.5482	28.6083
15.2603	3.0175	313.2783	29.6654
14.7852	2.9754	299.8446	30.6418
14.3977	2.9402	292.0043	31.2575
14.084	2.9162	288.7882	31.6189
13.8394	2.8837	291.1428	31.5466
13.6615	2.8383	298.4057	31.1971
13.5339	2.7838	310.5011	30.5581
13.4313	2.7313	326.6391	29.7533
13.3532	2.6723	346.1213	28.6428
13.2823	2.6165	367.9133	27.4583
13.215	2.5608	390.6092	25.9826
13.1642	2.5028	413.4625	24.2734
13.1171	2.4433	434.3905	22.6203
13.0458	2.3827	450.949	21.0688
12.9407	2.3351	462.0831	19.805
12.7939	2.2978	467.2073	18.6928
12.6183	2.2616	466.9451	17.6703
12.4036	2.2242	462.3475	16.8748
12.1441	2.1913	453.1181	16.3641
11.8572	2.1624	441.3593	15.9847
11.5504	2.1377	424.5896	15.601
11.2421	2.1221	407.7971	15.3805
10.9224	2.1091	389.1015	15.2381
10.6079	2.0942	371.9841	15.152
10.3049	2.0852	353.1578	15.1142
10.0356	2.0746	334.7998	15.0928
9.8162	2.0607	317.7935	15.1333
9.635	2.0432	302.2993	15.1105
9.4989	2.024	288.6448	15.0118
9.4138	2.0054	275.8675	14.8776
9.3742	1.9848	266.3693	14.5919
9.3563	1.9552	259.6726	14.3348
9.3725	1.9227	254.9133	14.0138
9.4233	1.8929	252.1914	13.5943
9.5008	1.8755	249.5524	13.165
9.6057	1.8642	247.8485	12.7051
9.7315	1.8466	246.8052	12.2553
9.8457	1.8208	243.7265	11.7852
9.9753	1.7913	241.3153	11.2402
10.0958	1.7577	237.4607	10.6721
10.2024	1.7257	234.8817	10.0891
10.2905	1.7019	231.5744	9.5592
10.3553	1.6731	229.578	8.9974
10.4019	1.6395	228.426	8.4537
10.4415	1.6176	228.6003	8.0819
10.4653	1.6053	230.2271	7.7988
10.4708	1.5952	232.4762	7.4872
10.4622	1.6005	236.1064	7.3208
10.4411	1.6121	240.158	7.2825
10.4108	1.6275	243.9613	7.4215
10.3754	1.6484	248.7802	7.6753
10.3316	1.6757	253.4308	8.0726
10.2871	1.7047	257.4042	8.588
10.2421	1.7293	261.334	9.0128
10.2	1.7477	261.3769	9.3452
10.1779	1.7624	262.3668	9.6325
10.1528	1.7845	258.8347	10.0165
10.1339	1.8112	255.1919	10.456
10.1095	1.8165	250.4883	10.617
10.0706	1.8119	244.2174	10.6566
10.0258	1.8062	238.5958	10.6399
9.9828	1.7961	232.5561	10.5895
9.9425	1.7888	227.0988	10.5698
9.8983	1.7851	223.175	10.427
9.8377	1.7813	219.1515	10.3336
9.7804	1.7726	216.563	10.1478
9.7336	1.7561	213.4532	9.9654
9.6969	1.737	211.3054	9.7414
9.678	1.7168	210.0415	9.4717
9.6607	1.6883	209.3334	9.13
9.6348	1.6533	209.3582	8.6906
9.6039	1.6208	209.5347	8.2706
9.5759	1.5941	210.786	7.9036
9.5478	1.562	211.8753	7.5103
9.5122	1.5249	212.8413	7.109
9.479	1.4862	213.5058	6.7433
9.445	1.4574	213.2069	6.4904
9.3897	1.4326	212.2635	6.3371
9.3195	1.4147	210.2207	6.2585
9.2566	1.4122	206.917	6.3641
9.1985	1.413	202.9397	6.5767
9.1434	1.4155	197.9171	6.8584
9.0914	1.428	192.7328	7.2373
9.0494	1.4424	187.2208	7.6534
9.0325	1.4577	181.9845	8.0622
9.0222	1.4797	177.1087	8.5448
9.0141	1.5047	171.9382	9.0788
9.0234	1.5345	167.5965	9.6932
9.0477	1.5651	163.6299	10.2929
9.0858	1.5889	160.7319	10.798
9.1328	1.6045	159.1353	11.179
9.1951	1.6213	158.47	11.4795
9.265	1.6405	158.9758	11.851
9.3296	1.6574	160.4716	12.2385
9.395	1.67	162.8955	12.5368
9.4575	1.6857	165.9664	12.7427
9.5055	1.6901	168.9248	12.829
9.535	1.6895	172.1198	12.8942
9.5664	1.6906	175.1555	12.8885
9.5985	1.6919	179.2033	12.824
9.6039	1.689	184.1834	12.6628
9.6036	1.6856	190.7588	12.4586
9.6058	1.6815	199.3663	12.2319
9.6059	1.6803	209.7781	12.0177
9.6118	1.6846	223.6944	11.8654
9.6054	1.6813	240.1547	11.6595
9.595	1.6741	259.4345	11.3311
9.5854	1.6695	280.2263	10.9905
9.5707	1.6723	301.3219	10.6421
9.5318	1.6771	318.4129	10.3767
9.4759	1.6783	330.8809	10.0702
9.4094	1.6795	334.5433	9.7414
9.3423	1.6801	332.349	9.4543
9.2549	1.6694	321.0217	9.1607
9.1622	1.6521	303.0972	8.8861
9.0705	1.6428	280.7864	8.7108
8.9762	1.641	255.9735	8.6448
8.8916	1.6354	232.6241	8.6163
8.8325	1.623	211.9247	8.5453
8.7932	1.6043	195.6714	8.432
8.7797	1.5897	184.8871	8.3161
8.7908	1.5772	178.4654	8.1841
8.8144	1.5649	175.4874	8.0264
8.8531	1.5534	175.4515	7.8742
8.8913	1.5419	176.9818	7.7637
8.9297	1.5254	179.659	7.6376
8.9563	1.5086	181.0203	7.545
8.9766	1.4975	181.7073	7.4907
8.9792	1.4994	180.0733	7.5388
8.9813	1.5056	177.8836	7.6789
8.9741	1.5146	173.6967	7.8408
8.9443	1.5274	168.4766	8.0719
8.9018	1.5401	162.8638	8.4206
8.86	1.5544	156.8343	8.8749
8.8209	1.569	151.7779	9.3025
8.7831	1.5827	146.8828	9.6865
8.7636	1.5928	143.2795	10.0283
8.7629	1.5976	141.056	10.2995
8.7709	1.6006	139.4994	10.4476
8.7893	1.6034	139.5628	10.5913
8.8133	1.6019	140.3445	10.6171
8.8477	1.5985	142.4345	10.5601
8.8939	1.5925	145.438	10.4437
8.9357	1.5799	148.3121	10.2494
8.9834	1.5668	151.8791	10.0332
9.0332	1.5562	155.23	9.8778
9.0867	1.5438	158.8517	9.7007
9.1299	1.5225	162.0223	9.3743
9.1683	1.4968	164.0658	9.0626
9.2028	1.4747	165.2896	8.8579
9.2269	1.4566	165.5423	8.6032
9.2232	1.4333	165.1395	8.3872
9.2111	1.4097	164.2187	8.1397
9.1879	1.3926	162.4045	8.0989
9.159	1.3744	159.8182	8.1794
9.1241	1.3537	157.0954	8.2538
9.0643	1.339	153.6505	8.417
9.0017	1.33	150.5916	8.6339
8.9403	1.3233	147.6758	8.7816
8.8822	1.3174	144.8466	8.9905
8.8301	1.3121	142.8728	9.1455
8.7716	1.3152	140.8753	9.2543
8.713	1.3272	139.4121	9.3952
