# Supplementary material for: Super-resolution imaging uncovers the nanoscopic segregation of polarity proteins in epithelia
Source: eLife. 2022 Nov 7;11:e62087. doi: 10.7554/eLife.62087 (PMC9674336; doi:10.7554/eLife.62087)
Supplement: Figure 1—source data 2. [file elife-62087-fig1-data2.zip › Figure 1/Human PKC dzeta Occludin AB sample 1.csv]

prob_prot	ref_prot	var_prob_prot	var_ref_prot
8.8588	1.0172	78.3882	2.1074
8.8987	1.0045	81.5942	2.1058
8.9392	0.9924	84.6017	2.1248
8.9786	0.9793	87.2057	2.137
9.0086	0.9689	89.1296	2.1607
9.0335	0.9628	89.9746	2.2058
9.0536	0.9586	89.7734	2.2632
9.0689	0.9529	88.6883	2.3291
9.0825	0.9484	87.0853	2.4124
9.0894	0.9437	85.568	2.4829
9.0921	0.9406	84.5433	2.548
9.0976	0.9395	84.3435	2.6178
9.1117	0.94	85.4199	2.6742
9.1435	0.9435	88.0075	2.7125
9.1839	0.9472	91.6883	2.7318
9.2279	0.9504	96.3264	2.7265
9.2652	0.9544	100.7439	2.7219
9.2985	0.9574	104.3769	2.7127
9.3157	0.9594	106.3531	2.6883
9.3076	0.9595	106.2015	2.6438
9.2764	0.9638	103.66	2.6019
9.2195	0.9761	99.0273	2.5852
9.1368	0.9881	92.9574	2.5579
9.0469	1.0002	86.4319	2.5538
8.956	1.0147	80.2532	2.5679
8.8639	1.0284	74.8555	2.5838
8.7832	1.0402	70.5867	2.5979
8.7226	1.0467	67.6674	2.5714
8.6802	1.0453	66.1104	2.5368
8.6544	1.0433	65.629	2.4859
8.6499	1.0395	65.9252	2.4453
8.6628	1.0283	66.7319	2.3845
8.6767	1.0118	67.6869	2.327
8.6926	0.9937	68.5296	2.2745
8.7105	0.9706	69.0809	2.2207
8.7205	0.9437	69.14	2.1546
8.7179	0.9189	68.4289	2.0794
8.709	0.8994	67.2421	2.0288
8.6915	0.8795	65.9407	1.9879
8.6604	0.8618	64.548	1.9307
8.607	0.8464	62.9884	1.8554
8.5388	0.8314	61.2487	1.7826
8.4587	0.8201	59.4817	1.7232
8.3627	0.8141	57.6353	1.6734
8.2552	0.8148	55.7304	1.6372
8.1426	0.8184	53.834	1.6164
8.0296	0.8199	51.981	1.595
7.9103	0.8224	50.1047	1.5714
7.7891	0.8314	48.2789	1.5743
7.6802	0.8472	46.7543	1.6148
7.5843	0.8649	45.6143	1.6572
7.4992	0.8854	44.9318	1.7202
7.4256	0.9089	44.6632	1.8065
7.3675	0.9289	44.9273	1.8873
7.3237	0.9433	45.4686	1.9656
7.2952	0.9539	46.215	2.026
7.2867	0.9601	47.2846	2.0696
7.2901	0.965	48.1992	2.1222
7.3057	0.9666	48.972	2.1685
7.3206	0.9633	49.2578	2.1866
7.332	0.9622	49.1584	2.2145
7.343	0.9621	48.6453	2.2545
7.3495	0.9596	47.7455	2.2962
7.3524	0.9554	46.7473	2.3342
7.3548	0.9543	45.698	2.3929
7.3633	0.9593	44.7992	2.4912
7.3813	0.9637	44.2303	2.5936
7.4071	0.9691	44.2384	2.7336
7.447	0.9761	45.1739	2.8901
7.494	0.981	46.9158	3.0254
7.5529	0.9858	49.4284	3.1052
7.6222	0.9972	52.7666	3.1846
7.6958	1.0144	56.9064	3.2631
7.774	1.0331	61.8056	3.357
7.858	1.0494	67.2743	3.4454
7.9405	1.0618	73.0754	3.5246
8.0101	1.0672	78.9352	3.5917
8.062	1.0703	84.5977	3.6841
8.0991	1.0703	89.7651	3.7638
8.1186	1.0601	94.0055	3.8203
8.1179	1.0406	97.2422	3.8328
8.0859	1.02	99.697	3.8207
8.0264	0.9996	101.6294	3.8194
7.9458	0.978	103.3282	3.8082
7.8445	0.9535	104.7723	3.7662
7.7176	0.9254	105.3875	3.7078
7.5695	0.8918	104.2413	3.5924
7.4013	0.8588	100.2317	3.4436
7.2213	0.8288	93.0704	3.2997
7.0371	0.7948	83.5426	3.1252
6.8611	0.7576	72.5764	2.9255
6.7004	0.7241	62.1525	2.7247
6.5538	0.6977	53.2823	2.5616
6.4231	0.677	46.6375	2.439
6.3163	0.661	42.437	2.3712
6.2274	0.6465	40.2315	2.3146
6.1448	0.6333	39.4209	2.2789
6.0666	0.6219	39.2216	2.2547
6.0026	0.6155	39.3619	2.2706
5.9459	0.6159	39.3825	2.3193
5.8906	0.6184	39.1546	2.3855
5.8365	0.6173	38.6098	2.4324
5.7881	0.6152	37.8649	2.4389
5.7512	0.615	37.134	2.4123
5.715	0.6174	36.2593	2.3612
5.6737	0.6169	35.356	2.2824
5.6304	0.6127	34.3312	2.1708
5.5863	0.6113	33.3261	2.0488
5.5339	0.6075	32.3299	1.9415
5.4741	0.6011	31.1767	1.8756
5.4131	0.5934	30.0024	1.8483
5.3567	0.5867	28.7374	1.8656
5.2933	0.5827	27.3462	1.9574
5.2113	0.5775	25.8476	2.0924
5.1226	0.5707	24.4097	2.2836
5.039	0.5656	23.1242	2.5614
4.9574	0.5594	22.0271	2.884
4.8743	0.5498	21.0641	3.1959
4.7947	0.5377	20.3235	3.4556
4.7295	0.5237	19.7708	3.6147
4.6706	0.5066	19.2821	3.6278
4.6074	0.4852	18.8438	3.4798
4.5451	0.4627	18.4133	3.2255
4.4994	0.4412	18.0125	2.9108
4.4661	0.4179	17.6212	2.5247
4.441	0.3932	17.2241	2.13
4.4215	0.3723	16.9687	1.8127
4.4052	0.3553	16.9491	1.5717
4.3984	0.3394	17.0787	1.381
4.4021	0.328	17.3556	1.2541
4.4045	0.3194	17.7309	1.1595
4.4029	0.3125	18.1351	1.0908
4.3983	0.309	18.6089	1.0381
4.3883	0.3096	19.1412	0.9986
4.3739	0.3165	19.5984	0.9706
4.3561	0.328	19.9062	0.9609
4.328	0.3443	20.0697	0.9745
4.2915	0.3695	20.0962	1.0158
4.2547	0.4024	20.0612	1.0857
4.2202	0.44	19.9621	1.1854
4.19	0.4872	19.7964	1.3357
4.163	0.5447	19.558	1.5422
4.1353	0.6063	19.1529	1.7872
4.1075	0.6726	18.682	2.0755
4.0905	0.7467	18.2385	2.4339
4.0806	0.8266	17.9068	2.8456
4.0735	0.9109	17.6261	3.3094
4.0693	1.0038	17.3536	3.8498
4.0701	1.1087	17.1653	4.4953
4.0841	1.2259	17.1242	5.2594
4.1108	1.3558	17.2524	6.1701
4.146	1.5046	17.535	7.2717
4.1923	1.6797	18.0022	8.6704
4.2547	1.8848	18.6334	10.3965
4.3322	2.1302	19.4389	12.5684
4.4258	2.412	20.5173	15.3114
4.5351	2.7327	21.8692	18.7585
4.6525	3.0963	23.3195	23.0515
4.7868	3.5078	24.9225	28.4206
4.9327	3.9691	26.3742	35.0777
5.0872	4.4842	27.7742	43.1244
5.2459	5.0554	28.9819	52.8045
5.4153	5.6774	30.0198	64.3915
5.5947	6.3472	30.9588	77.9489
5.7811	7.0719	31.6116	93.8384
5.985	7.8578	32.3623	112.2107
6.2122	8.708	33.206	132.8972
6.4681	9.625	34.3528	156.1532
6.746	10.6139	35.8256	182.0251
7.0436	11.69	37.5828	210.5327
7.3616	12.863	39.6387	242.0612
7.7	14.148	42.0985	276.6355
8.0575	15.5622	44.9801	314.6418
8.4406	17.1247	48.336	356.3719
8.8427	18.8494	52.0917	402.3963
9.2612	20.7682	56.3523	453.4251
9.6938	22.9024	61.0306	509.3911
10.1395	25.2734	66.2236	571.1956
10.5913	27.8792	71.7819	638.0339
11.0494	30.741	77.7542	710.1236
11.5044	33.8469	83.7809	786.7694
11.9473	37.1721	89.7871	868.0738
12.3702	40.6706	95.6057	952.9202
12.7783	44.2901	101.3736	1041.9326
13.1587	47.9451	106.7679	1135.4396
13.5026	51.5263	111.6325	1232.3256
13.806	54.8842	116.1011	1331.7422
14.0698	57.8581	120.3494	1430.0706
14.2841	60.2497	124.1792	1520.7488
14.4492	61.88	127.2191	1595.8326
14.5564	62.5915	129.364	1641.1727
14.6034	62.2644	130.3475	1642.6916
14.5833	60.8224	129.992	1590.9705
14.4883	58.2737	128.4727	1480.993
14.3194	54.7091	125.9368	1320.6811
14.093	50.2933	122.5127	1122.4073
13.8149	45.265	118.9644	907.6837
13.485	39.8943	115.4171	698.3227
13.1131	34.4416	111.916	512.028
12.712	29.1548	108.5385	359.0382
12.2839	24.2361	104.8681	242.3471
11.8423	19.8119	101.1959	159.0689
11.3847	15.9645	97.233	103.2133
10.9225	12.71	93.2254	67.1971
10.4682	10.0225	89.1658	44.8106
10.0237	7.848	84.9554	31.0064
9.6004	6.1157	80.9442	22.5263
9.2073	4.7479	77.3044	17.1301
8.8442	3.6825	74.1614	13.4927
8.5053	2.863	71.1091	10.8408
8.1949	2.2411	68.4234	8.7722
7.9131	1.7776	66.0516	7.1517
7.6623	1.4394	64.2742	5.9013
7.4408	1.1894	63.0457	4.9237
7.2464	0.9964	62.1573	4.1591
7.0802	0.8444	61.7887	3.5418
6.9355	0.7292	61.677	3.0385
6.8141	0.6441	61.765	2.6304
6.7133	0.5762	61.8284	2.2844
6.6259	0.5201	61.957	1.9826
6.549	0.4748	62.1209	1.7315
6.487	0.4372	62.1182	1.5182
6.4456	0.4046	62.1465	1.3343
6.4083	0.3756	62.2488	1.1765
6.3672	0.3479	62.0954	1.0317
6.338	0.3251	61.7876	0.9063
6.3186	0.3092	60.9327	0.8098
6.3018	0.297	60.0121	0.7416
6.2808	0.2873	58.9236	0.693
6.2658	0.2809	57.982	0.6594
6.2605	0.2804	57.1815	0.6434
6.2588	0.2813	56.6582	0.6335
6.2651	0.2779	56.6191	0.6254
6.2742	0.2728	57.024	0.6319
6.286	0.2705	58.0085	0.6574
6.3138	0.271	59.6371	0.6882
6.348	0.2738	61.7366	0.7055
6.3886	0.2753	64.2062	0.7097
6.4411	0.2748	67.0702	0.7112
6.4988	0.2758	70.0732	0.7118
6.5568	0.2754	73.1771	0.6961
6.6138	0.2735	76.2758	0.6775
6.6756	0.2718	79.2105	0.6682
6.7399	0.2707	82.1154	0.6677
6.7922	0.2695	84.5158	0.6719
6.8308	0.27	86.5997	0.6809
6.853	0.2734	88.2602	0.6956
6.8576	0.2756	89.4132	0.7094
6.8449	0.2764	90.0885	0.7318
6.8146	0.2765	90.2663	0.7401
6.7719	0.2752	90.2323	0.7309
6.7188	0.2747	90.2112	0.7292
6.6514	0.2743	89.8801	0.7398
6.5777	0.271	89.4218	0.7438
6.4963	0.267	88.4958	0.7421
6.4065	0.262	86.8091	0.7359
6.3231	0.2557	84.746	0.7225
6.2482	0.2501	82.1928	0.7137
6.1783	0.2438	79.4491	0.717
6.1056	0.2377	76.4257	0.732
6.0292	0.233	73.185	0.7622
5.9583	0.2274	69.9689	0.7919
5.894	0.2217	66.987	0.81
5.8396	0.2173	64.3506	0.8242
5.7974	0.2118	62.1732	0.8179
5.759	0.2018	60.3583	0.7543
5.7342	0.1909	59.0812	0.6721
5.7232	0.1822	58.3237	0.5931
5.7241	0.1733	58.1336	0.5088
5.7389	0.1649	58.5359	0.4359
5.7715	0.1595	59.5582	0.3909
5.8137	0.1569	60.9717	0.3695
5.8646	0.1538	62.8349	0.3572
5.917	0.151	65.0655	0.363
5.9619	0.1491	67.4783	0.3795
6.0011	0.1471	69.7476	0.3914
6.0317	0.1459	71.9621	0.4001
6.0474	0.1452	73.7739	0.401
6.054	0.143	75.3819	0.3883
6.0553	0.1411	76.7557	0.373
6.0458	0.1427	77.9143	0.3613
6.0245	0.1478	78.8212	0.3581
5.9956	0.1521	79.3757	0.3578
5.9679	0.1555	79.6935	0.3566
5.9413	0.1588	79.791	0.3597
5.9083	0.1634	79.7154	0.3681
5.8714	0.1699	79.3752	0.3851
5.8298	0.1743	78.4456	0.3928
5.7883	0.1772	77.2002	0.3988
5.7371	0.1796	75.4535	0.4067
5.6793	0.1811	73.436	0.4083
5.6163	0.1854	71.3185	0.4165
5.5439	0.1936	69.024	0.4345
5.469	0.2025	67.0697	0.4561
5.4032	0.21	65.586	0.4807
5.3401	0.2169	64.7143	0.5021
5.2815	0.2243	64.4049	0.5197
5.227	0.2303	64.4568	0.5287
5.1769	0.2335	64.8531	0.5315
5.1327	0.2339	65.4281	0.5341
5.0912	0.2329	66.0003	0.5329
5.058	0.2309	66.6123	0.5226
5.0239	0.2272	66.9669	0.5065
4.9856	0.2219	67.1062	0.4887
4.9398	0.2142	66.4117	0.472
4.8901	0.2063	65.2363	0.4632
4.8312	0.2017	63.1366	0.4623
4.7764	0.2022	60.6269	0.4733
4.7221	0.2043	57.6087	0.4866
4.6624	0.2048	54.2177	0.4999
4.599	0.2075	50.7637	0.5249
4.5401	0.2143	47.5002	0.5557
4.4799	0.2212	44.4399	0.5792
4.4159	0.2258	41.7002	0.6003
4.3495	0.2277	39.3129	0.614
4.2795	0.2298	37.3358	0.6249
4.2106	0.2332	35.6613	0.6383
4.1467	0.2365	34.2439	0.6515
4.0803	0.2371	33.024	0.652
4.0148	0.2362	31.7979	0.6542
3.9525	0.2366	30.5482	0.6658
3.8927	0.2382	29.4385	0.6968
3.8344	0.2413	28.4085	0.7443
3.7822	0.2428	27.4759	0.8028
3.7318	0.2425	26.6034	0.87
3.6796	0.2421	25.7525	0.931
3.6361	0.243	25.0764	1.0143
3.6008	0.2455	24.4175	1.1129
3.5755	0.2477	23.8614	1.2286
3.5506	0.2502	23.3875	1.3792
3.5246	0.2513	22.9825	1.53
3.4992	0.2521	22.5909	1.6735
3.4806	0.2519	22.1653	1.7835
3.4692	0.251	21.7743	1.8491
3.457	0.251	21.446	1.883
3.4434	0.2511	21.1967	1.8554
3.4279	0.2528	21.0068	1.7953
3.4184	0.2576	21.0168	1.7266
3.4117	0.2625	21.218	1.6264
3.4066	0.2658	21.5942	1.5182
3.4095	0.2661	22.2041	1.398
3.4198	0.2626	23.0998	1.2705
3.4337	0.254	24.2432	1.1327
3.451	0.242	25.5458	0.9954
3.4657	0.2277	26.7827	0.8659
3.4828	0.2121	28.2411	0.7488
3.5026	0.1946	29.5487	0.64
3.5295	0.1765	30.874	0.5409
3.5537	0.1599	32.0594	0.449
3.5759	0.1452	33.0238	0.3657
3.595	0.1323	33.9302	0.301
3.6074	0.1208	34.6353	0.2528
3.6173	0.1103	35.3598	0.2167
3.6325	0.1013	36.1166	0.1893
3.6512	0.09629	36.962	0.1775
3.6687	0.09623	37.9038	0.1775
3.6826	0.0971	38.8983	0.1837
3.698	0.0972	40.0282	0.1942
3.7117	0.0987	41.4402	0.2119
3.7183	0.09923	43.1355	0.2263
3.7266	0.09893	45.2842	0.2392
3.7387	0.1014	47.8437	0.2491
3.7588	0.1051	51.11	0.255
3.7801	0.1055	54.8947	0.2441
3.8141	0.1009	59.3636	0.2209
3.8558	0.09536	64.266	0.2054
3.8973	0.08976	69.2396	0.1938
3.9462	0.085	74.2666	0.1915
4.0035	0.08162	78.8275	0.197
4.0602	0.0804	82.0687	0.2041
4.1118	0.07942	84.5431	0.2141
4.1485	0.08034	85.0893	0.2229
4.1747	0.0817	84.8492	0.2197
4.1866	0.08166	83.3023	0.2024
4.1862	0.08066	81.0321	0.1845
4.1737	0.07948	78.1874	0.169
4.1486	0.07937	74.8261	0.1544
4.1209	0.07819	71.504	0.1363
4.0906	0.07614	68.1088	0.1189
4.0601	0.07698	64.8599	0.1142
4.0297	0.08215	61.8804	0.123
4.0019	0.08723	59.0935	0.1405
3.9826	0.08932	56.7658	0.1547
3.9656	0.09199	55.0266	0.1666
3.9463	0.09695	53.8774	0.1893
3.9301	0.1013	53.2597	0.2171
3.9156	0.1029	53.1246	0.242
3.9014	0.1022	53.3019	0.2537
3.8791	0.1011	53.4781	0.2577
3.8485	0.09919	53.3937	0.2554
3.8101	0.09457	52.9084	0.2402
3.7661	0.08753	51.9366	0.2149
3.7155	0.07871	50.5047	0.1836
3.6508	0.0699	48.6027	0.1562
3.5813	0.0639	46.5427	0.1404
3.5108	0.06071	44.6306	0.1338
3.4475	0.05899	43.0921	0.1338
3.3878	0.05931	41.8235	0.1421
3.3304	0.06127	40.7656	0.1526
3.2829	0.06303	40.1555	0.1646
3.2474	0.06524	39.9211	0.1795
