# Supplementary material for: Super-resolution imaging uncovers the nanoscopic segregation of polarity proteins in epithelia
Source: eLife. 2022 Nov 7;11:e62087. doi: 10.7554/eLife.62087 (PMC9674336; doi:10.7554/eLife.62087)
Supplement: Figure 1—source data 2. [file elife-62087-fig1-data2.zip › Figure 1/Human PKC dzeta Occludin AB sample 2.csv]

prob_prot	ref_prot	var_prob_prot	var_ref_prot
1.3677	0.1358	3.4847	0.237
1.34	0.1344	3.3207	0.2314
1.3357	0.1356	3.3124	0.2323
1.339	0.1339	3.3649	0.2239
1.3398	0.1272	3.3655	0.2181
1.3258	0.1209	3.3134	0.2213
1.3028	0.1152	3.279	0.2218
1.2831	0.1109	3.2894	0.2199
1.2894	0.1111	3.394	0.2284
1.3131	0.1155	3.5207	0.2465
1.3397	0.1184	3.6837	0.2646
1.3617	0.1214	3.9139	0.2758
1.3791	0.1273	4.2002	0.2776
1.3918	0.1348	4.4892	0.2804
1.4138	0.1406	4.9352	0.2723
1.4496	0.1456	5.6478	0.2567
1.4924	0.1543	6.5895	0.251
1.5444	0.1628	7.8028	0.2467
1.6094	0.1704	9.3418	0.2389
1.6777	0.1772	11.2635	0.2371
1.7436	0.1858	13.7025	0.2521
1.8214	0.1991	17.0825	0.2796
1.9146	0.213	21.5126	0.3081
2.0167	0.227	26.9703	0.3435
2.1217	0.2462	33.6413	0.4023
2.2295	0.2725	41.8777	0.4932
2.3319	0.2967	51.4243	0.5824
2.4333	0.3173	62.2009	0.6659
2.5389	0.3448	74.3228	0.7856
2.6419	0.3761	87.7597	0.9368
2.7357	0.3978	101.5324	1.0676
2.8247	0.408	115.1862	1.1463
2.9201	0.4138	129.1979	1.1963
3.0119	0.4179	141.7018	1.2202
3.0917	0.4186	151.276	1.2201
3.1503	0.4168	157.8894	1.219
3.1802	0.4112	160.7091	1.2076
3.1948	0.4031	160.8267	1.1714
3.1921	0.3956	157.5348	1.1334
3.1792	0.3922	150.9405	1.1117
3.1624	0.3927	141.6404	1.1111
3.1266	0.3904	130.2041	1.0996
3.0684	0.3825	118.1985	1.0707
3.0096	0.3751	107.0527	1.0677
2.9562	0.3725	96.4337	1.079
2.9055	0.3712	86.008	1.0716
2.8642	0.371	77.0964	1.0764
2.8327	0.372	69.9807	1.0891
2.8019	0.3732	63.8317	1.1302
2.7665	0.3743	58.3477	1.1907
2.7489	0.3766	53.8448	1.2436
2.7517	0.38	50.8375	1.2912
2.7492	0.3815	48.0818	1.3345
2.7425	0.3833	45.429	1.3565
2.7508	0.3834	43.3422	1.3599
2.7659	0.3803	41.6417	1.3303
2.784	0.3774	39.9787	1.2706
2.7994	0.3701	38.2381	1.1953
2.8085	0.3584	36.3512	1.0882
2.8121	0.3469	34.5425	0.9819
2.8224	0.3366	32.9831	0.8767
2.8346	0.3278	31.3009	0.7647
2.8368	0.3218	29.5316	0.6605
2.8257	0.3152	27.6151	0.5757
2.8131	0.3067	25.3259	0.519
2.7978	0.296	22.7574	0.4863
2.7704	0.2786	20.0298	0.449
2.7381	0.2613	17.5721	0.4102
2.7122	0.2486	15.5893	0.3805
2.6922	0.2375	13.9925	0.3554
2.6712	0.2257	12.6265	0.3301
2.6473	0.2124	11.4504	0.2984
2.6304	0.1999	10.5114	0.2611
2.6266	0.1894	9.8016	0.2266
2.6283	0.1874	9.2182	0.2117
2.6297	0.193	8.7357	0.2238
2.6381	0.2011	8.4757	0.2556
2.6589	0.2104	8.4698	0.2962
2.694	0.2196	8.683	0.3284
2.737	0.2282	9.0496	0.3563
2.793	0.2359	9.6702	0.3788
2.8604	0.245	10.6616	0.4158
2.924	0.2539	11.996	0.4585
2.9988	0.261	13.8281	0.4885
3.0893	0.27	16.3845	0.5357
3.1853	0.2815	19.7551	0.5836
3.2941	0.2941	24.0556	0.6205
3.4092	0.3058	29.4081	0.6632
3.5212	0.3172	35.7853	0.7258
3.6369	0.3286	43.0582	0.8017
3.7473	0.3401	50.7677	0.8829
3.8426	0.3519	58.528	0.9724
3.9181	0.3649	66.0397	1.0937
3.9705	0.3719	72.8404	1.2011
4.002	0.3733	78.2405	1.2265
4.0279	0.3762	81.6733	1.2359
4.0374	0.3773	83.3647	1.2484
4.0349	0.3823	83.5784	1.2729
4.0234	0.3909	81.4338	1.2746
4.0074	0.3939	77.3941	1.2427
3.9682	0.39	71.7025	1.1872
3.9148	0.3892	64.9693	1.134
3.8792	0.3949	58.0609	1.1012
3.8637	0.4035	51.6765	1.0801
3.8511	0.4135	46.0013	1.0789
3.8335	0.4174	41.1711	1.0626
3.8192	0.416	37.4745	1.0145
3.8118	0.4116	34.7411	0.9296
3.8093	0.4073	32.6103	0.8551
3.8067	0.4048	30.9549	0.8169
3.8142	0.4043	29.8134	0.793
3.8372	0.4016	28.7935	0.765
3.8649	0.3951	27.6978	0.7398
3.8857	0.3968	26.5313	0.7272
3.8978	0.4122	24.8933	0.7248
3.9078	0.4255	23.1061	0.7195
3.9223	0.4326	21.2884	0.6988
3.9365	0.4366	19.074	0.6809
3.962	0.4392	16.9404	0.6621
3.9833	0.439	14.9138	0.6414
3.9942	0.4316	13.062	0.6014
4.0112	0.4198	11.561	0.5571
4.0466	0.4138	10.3333	0.5437
4.0774	0.4167	9.3551	0.5409
4.104	0.424	8.5767	0.5554
4.1363	0.4297	8.0704	0.5697
4.1644	0.4387	7.7538	0.5787
4.1942	0.4571	7.5083	0.6142
4.236	0.4847	7.3555	0.6716
4.2706	0.5169	7.3142	0.754
4.2982	0.5512	7.3591	0.8721
4.322	0.5831	7.3632	0.9947
4.3453	0.6195	7.3226	1.1216
4.375	0.6685	7.2973	1.2916
4.4062	0.7267	7.367	1.5185
4.4394	0.7828	7.4734	1.7545
4.4817	0.843	7.613	2.022
4.5356	0.9136	7.7617	2.3524
4.5873	0.9934	7.9283	2.7296
4.6477	1.076	8.0744	3.1299
4.7204	1.1618	8.0676	3.568
4.7996	1.2549	8.1124	4.1233
4.8823	1.3523	8.2395	4.8061
4.9727	1.4538	8.4489	5.59
5.0755	1.5678	8.8523	6.5173
5.1793	1.6934	9.3523	7.6032
5.2934	1.8329	9.7741	8.8749
5.4039	1.9887	10.141	10.2888
5.506	2.1518	10.5879	11.7929
5.6031	2.323	10.9915	13.3817
5.6932	2.5143	11.2125	15.0388
5.7619	2.7148	11.3442	16.7447
5.8188	2.9205	11.449	18.4462
5.883	3.133	11.6046	20.1626
5.9452	3.3679	11.6458	22.09
6.0046	3.6329	11.4793	24.004
6.073	3.9344	11.2719	26.0265
6.1393	4.2656	11.1428	28.4487
6.2025	4.6247	11.233	31.3351
6.2543	5.0177	11.2828	34.6098
6.3019	5.4385	11.2652	38.336
6.3713	5.896	11.5053	42.6775
6.4649	6.396	12.0607	47.8548
6.5533	6.9285	12.733	53.9178
6.6278	7.5121	13.372	60.961
6.7198	8.1585	14.0997	69.2129
6.8332	8.862	14.9109	78.3958
6.942	9.6022	15.63	88.3381
7.0472	10.3834	16.3346	98.852
7.1655	11.2229	17.1018	110.2541
7.2844	12.1107	18.0045	122.6625
7.3878	13.0278	18.8358	135.6849
7.4924	13.9707	19.7212	148.4635
7.6073	14.9172	20.7684	161.3743
7.7342	15.8451	22.1382	174.4354
7.8831	16.7668	23.9825	187.3699
8.0398	17.6945	26.1352	200.1469
8.2117	18.5892	28.5725	212.9572
8.397	19.423	31.3544	225.4914
8.5819	20.2138	34.5288	237.746
8.7627	20.9511	37.7515	249.719
8.9291	21.5891	40.9921	260.7864
9.0835	22.1365	44.3025	271.1376
9.2229	22.5765	47.3901	279.464
9.3398	22.8918	50.0818	285.5082
9.4435	23.0498	52.1644	289.0725
9.5235	23.0186	53.477	289.0671
9.5679	22.8106	53.9061	285.3287
9.5893	22.4311	53.7146	276.6689
9.5784	21.8575	52.4173	263.6755
9.5442	21.1094	50.3327	246.2418
9.4758	20.1967	47.9006	225.0399
9.3805	19.1464	45.3756	201.3166
9.2837	17.9734	42.8774	175.8118
9.1839	16.7079	40.6182	150.3006
9.0675	15.3799	39.2182	125.4487
8.9352	14.0328	38.5868	102.7311
8.8079	12.6827	38.5994	82.8255
8.6867	11.3636	39.1395	65.4714
8.5534	10.0965	40.1388	50.8984
8.3943	8.8379	41.2257	39.5092
8.2476	7.6067	42.4018	30.9763
8.107	6.5206	43.6395	24.3143
7.9538	5.6071	44.6075	19.0109
7.7916	4.8169	45.1486	14.9465
7.621	4.1184	45.3129	11.912
7.4448	3.5179	45.2825	9.6646
7.2648	2.9797	44.9371	7.9449
7.0845	2.4891	44.1626	6.6521
6.8866	2.0727	43.079	5.5939
6.6844	1.7243	42.0449	4.6206
6.4917	1.4475	41.0723	3.7941
6.2903	1.2252	39.8864	3.1292
6.0788	1.0271	38.9771	2.5333
5.8784	0.8532	38.3781	2.005
5.69	0.7146	37.7689	1.5875
5.5121	0.6162	36.9015	1.2797
5.3449	0.5397	35.939	1.0577
5.1854	0.478	34.8027	0.8986
5.0366	0.4323	33.6157	0.7724
4.9021	0.3905	32.4743	0.6452
4.771	0.3417	30.8985	0.5024
4.6332	0.2941	29.0138	0.3883
4.4967	0.2579	27.0433	0.3069
4.3639	0.2314	25.1396	0.2501
4.2431	0.2079	23.3458	0.2091
4.1303	0.1883	21.5063	0.1827
4.016	0.1689	19.6619	0.16
3.9013	0.1473	17.9342	0.1356
3.7855	0.1255	16.4068	0.1106
3.6762	0.1091	15.1496	0.09586
3.5902	0.09945	14.3344	0.09136
3.5235	0.09638	13.8438	0.09659
3.4545	0.1008	13.6005	0.1076
3.3794	0.1066	13.6978	0.1179
3.3071	0.1089	14.2474	0.1196
3.2418	0.1098	15.1523	0.1201
3.1785	0.1135	16.076	0.1271
3.12	0.1175	16.9814	0.133
3.0596	0.1198	18.0018	0.1424
2.9954	0.1217	18.9366	0.1513
2.9245	0.1222	19.5416	0.1517
2.8513	0.1233	19.8864	0.145
2.7773	0.1244	20.1382	0.1428
2.715	0.1245	20.3961	0.1469
2.6509	0.1235	20.4403	0.1501
2.5771	0.1219	20.3986	0.1503
2.5115	0.1191	20.4421	0.1482
2.4624	0.1167	20.5792	0.1478
2.4122	0.1143	20.7817	0.1475
2.3537	0.1081	21.0204	0.1406
2.3001	0.09925	21.6488	0.1296
2.2623	0.09116	22.8015	0.1194
2.2304	0.08322	24.0524	0.1066
2.1872	0.07445	25.0541	0.08973
2.1403	0.06651	25.8359	0.07533
2.0975	0.06178	26.6367	0.06301
2.0533	0.06168	27.2687	0.05933
2.0004	0.0641	27.3182	0.06977
1.9484	0.06383	26.9386	0.07747
1.8993	0.06236	26.1382	0.07691
1.8613	0.06076	25.2447	0.07381
1.8171	0.05897	24.109	0.0721
1.7622	0.05731	22.7539	0.06996
1.7045	0.05538	21.4185	0.06729
1.6491	0.05252	20.2027	0.06365
1.5978	0.04997	19.1021	0.06172
1.5559	0.04709	18.3759	0.0591
1.5173	0.04245	17.8766	0.05373
1.4765	0.03778	17.294	0.04842
1.4335	0.03643	16.7249	0.04561
1.3876	0.03657	16.1459	0.04569
1.3392	0.03436	15.4614	0.03819
1.2854	0.02835	14.6068	0.02607
1.2392	0.0235	13.7526	0.02243
1.1973	0.02153	12.9439	0.02149
1.1534	0.01985	12.0476	0.01877
1.1071	0.01727	11.1189	0.01559
1.054	0.015	10.1178	0.01352
0.9968	0.01284	9.1464	0.01141
0.9425	0.01126	8.1776	0.0101
0.894	0.009358	7.2775	0.008437
0.8476	0.008204	6.4831	0.007555
0.8038	0.007647	5.7701	0.006803
0.7696	0.007115	5.1823	0.005496
0.7393	0.007667	4.7057	0.004458
0.7079	0.01034	4.2266	0.00688
0.6786	0.01354	3.7697	0.01112
0.6534	0.01561	3.4802	0.01353
0.6327	0.01751	3.2846	0.0153
0.6068	0.01935	3.0467	0.01732
0.581	0.02	2.8097	0.01836
0.5639	0.02003	2.6427	0.01841
0.5498	0.02042	2.4948	0.01874
0.5318	0.02088	2.3616	0.0194
0.5126	0.02125	2.2886	0.01975
0.495	0.02195	2.2573	0.02033
0.4887	0.02273	2.2731	0.02096
0.4831	0.02315	2.268	0.02161
0.4706	0.02369	2.2143	0.02388
0.4636	0.02407	2.2057	0.02654
0.4663	0.02267	2.2498	0.02448
0.473	0.02018	2.3326	0.01953
0.4792	0.01803	2.4068	0.01663
0.4896	0.0163	2.5348	0.01497
0.5015	0.01405	2.6863	0.01235
0.5134	0.0114	2.8235	0.009894
0.5281	0.009837	3.0157	0.009064
0.5466	0.009494	3.311	0.00885
0.5644	0.009596	3.6463	0.008333
0.5804	0.0103	3.9337	0.008961
0.592	0.01221	4.1936	0.01192
0.6067	0.0156	4.5307	0.01676
0.6222	0.01799	4.9023	0.02069
0.6326	0.01876	5.2911	0.02168
0.6446	0.01971	5.7109	0.02251
0.6633	0.01954	6.175	0.01976
0.6815	0.01743	6.5866	0.01524
0.698	0.01584	6.8808	0.01434
0.7062	0.0164	6.9681	0.01468
0.7057	0.01939	6.9503	0.01642
0.6978	0.02196	6.8185	0.01974
0.6831	0.02214	6.5215	0.0202
0.6712	0.02202	6.2939	0.0199
0.661	0.02197	6.0914	0.02006
0.6426	0.02157	5.736	0.01956
0.6174	0.02032	5.2218	0.01812
0.5942	0.019	4.7484	0.01709
0.5733	0.01735	4.3707	0.01519
0.5547	0.01493	3.993	0.01286
0.5346	0.01321	3.5867	0.01135
0.5196	0.01093	3.2747	0.008698
0.5088	0.007871	3.0355	0.00617
0.494	0.006092	2.7388	0.005436
0.4779	0.005955	2.4235	0.005414
0.469	0.005558	2.2719	0.004985
0.4681	0.004473	2.2664	0.003806
0.4679	0.003505	2.2387	0.003089
0.4711	0.002744	2.2084	0.002226
0.4776	0.001522	2.237	0.0007747
0.4805	0.0004563	2.2331	9.408e-05
0.4794	5.409e-05	2.2159	2.8844e-06
0.4686	2.4069e-07	2.1538	1.055e-10
0.4493	0.0	2.038	0.0
0.4396	4.191e-05	1.9905	3.1987e-06
0.4359	9.012e-05	1.9717	1.479e-05
0.4331	0.0001383	2.021	3.485e-05
0.4254	0.0001948	2.1192	6.346e-05
0.4173	0.0006858	2.3836	0.0001791
0.4199	0.002555	3.002	0.001136
0.4346	0.005593	4.1646	0.003943
0.461	0.008748	5.9955	0.007434
0.4983	0.01056	8.5129	0.01001
0.5371	0.01094	11.666	0.0106
0.585	0.01129	15.7575	0.01127
0.6455	0.01298	21.0923	0.01592
0.72	0.01538	27.82	0.02494
0.8019	0.01708	35.8577	0.02812
0.8867	0.01695	44.8985	0.02307
0.9782	0.01577	55.0761	0.01719
1.0772	0.01534	66.4332	0.01449
1.1801	0.01622	78.4071	0.01508
1.2885	0.01702	91.3444	0.01597
1.4006	0.01715	104.8226	0.01605
1.5118	0.01625	118.1393	0.0148
1.6232	0.01513	131.7901	0.01388
1.7323	0.01421	145.284	0.01293
1.8375	0.0121	157.9653	0.01016
1.9404	0.009134	169.8637	0.007546
2.0295	0.007156	179.5961	0.006314
2.1064	0.006005	187.3756	0.005122
2.1733	0.004673	193.1755	0.003822
2.2305	0.003664	197.0592	0.003311
2.2732	0.003705	198.9175	0.002795
2.2968	0.005287	198.2888	0.003103
2.3118	0.007529	196.6468	0.00546
2.3098	0.009141	192.6669	0.007641
2.2817	0.009157	185.5321	0.007813
2.2333	0.008258	176.5093	0.007034
2.1721	0.007156	165.7028	0.006172
2.1005	0.006231	153.9423	0.005271
2.0064	0.004991	140.3981	0.004087
1.8864	0.004152	124.6601	0.003722
1.758	0.004269	109.0898	0.003821
1.6254	0.00505	94.1043	0.004032
1.4837	0.00597	79.5677	0.004998
1.3355	0.00838	65.7358	0.006243
1.1893	0.01167	53.1261	0.009158
1.046	0.01448	42.1387	0.01506
0.9064	0.01662	32.6826	0.02404
0.774	0.01897	24.7736	0.03204
0.6523	0.0216	18.3694	0.0396
0.5444	0.02419	13.3289	0.04945
0.4488	0.02483	9.4429	0.05101
0.3634	0.02471	6.4837	0.0506
0.2866	0.0238	4.3162	0.049
0.2256	0.0226	2.855	0.04799
0.1829	0.02159	1.9426	0.04563
0.1455	0.02012	1.2773	0.04108
0.1077	0.01737	0.7742	0.03176
0.0737	0.0135	0.4385	0.01795
