# Supplementary material for: Super-resolution imaging uncovers the nanoscopic segregation of polarity proteins in epithelia
Source: eLife. 2022 Nov 7;11:e62087. doi: 10.7554/eLife.62087 (PMC9674336; doi:10.7554/eLife.62087)
Supplement: Figure 1—source data 2. [file elife-62087-fig1-data2.zip › Figure 1/Human PKC dzeta Occludin AB sample 3.csv]

prob_prot	ref_prot	var_prob_prot	var_ref_prot
14.6577	0.5379	239.8829	2.939
14.7048	0.527	242.1331	3.0869
14.7524	0.5177	244.3704	3.2522
14.8077	0.5075	246.3896	3.4142
14.8602	0.4988	248.2632	3.5772
14.9081	0.4918	249.9561	3.7627
14.9409	0.4908	251.4207	3.9619
14.9551	0.4925	252.7867	4.1763
14.957	0.4976	253.79	4.3724
14.9634	0.5019	254.341	4.5302
14.9792	0.5037	254.4011	4.6865
14.9765	0.5024	253.343	4.8361
14.9602	0.4991	251.6039	4.9811
14.9299	0.499	248.9854	5.1174
14.8934	0.4961	245.7668	5.1324
14.8515	0.4982	241.6704	5.1275
14.8121	0.5042	237.2515	5.137
14.7704	0.5059	232.5968	5.138
14.7337	0.5047	227.6285	5.1089
14.7187	0.5018	222.3249	5.0346
14.7218	0.4969	216.9267	4.9329
14.7282	0.4908	211.3942	4.827
14.7392	0.4902	205.7577	4.7409
14.7553	0.4943	200.0759	4.6716
14.7918	0.4914	194.3687	4.578
14.8404	0.4824	188.8667	4.4082
14.8922	0.4775	183.4041	4.2166
14.9627	0.4768	177.8753	4.0207
15.0665	0.4813	172.44	3.8441
15.1908	0.4917	167.351	3.6876
15.3202	0.5058	162.706	3.5417
15.4569	0.5224	158.5362	3.406
15.5897	0.5376	154.9477	3.2751
15.7336	0.5496	151.8894	3.1423
15.8832	0.5616	149.4754	3.0035
16.0388	0.5721	147.9285	2.8686
16.2024	0.5793	147.3517	2.7415
16.3699	0.5931	147.4941	2.6454
16.5482	0.6099	147.9856	2.5743
16.7292	0.6185	149.0068	2.5104
16.9107	0.6245	150.9416	2.4596
17.0999	0.6315	153.5658	2.4494
17.3106	0.6381	156.4442	2.5143
17.547	0.6466	159.7959	2.6413
17.7758	0.6625	163.5675	2.8251
17.9939	0.6861	167.6629	3.1224
18.2089	0.7107	172.0133	3.4916
18.4306	0.7327	176.4145	3.9035
18.6705	0.7505	181.4258	4.3845
18.9132	0.7682	187.17	4.8953
19.1517	0.7904	193.8371	5.4347
19.3854	0.8081	200.9336	5.9677
19.6404	0.8197	208.5668	6.516
19.9031	0.8307	217.0116	7.1046
20.1433	0.8497	225.9036	7.6106
20.3636	0.8716	235.2424	8.0271
20.5806	0.8807	244.6432	8.2463
20.8016	0.8783	253.2336	8.2615
21.024	0.8736	262.2098	8.0243
21.2177	0.8688	270.9006	7.6998
21.386	0.8558	280.3501	7.2768
21.5348	0.8395	289.9423	6.7543
21.657	0.8253	299.9106	6.2303
21.7623	0.8146	310.8262	5.7203
21.8435	0.8077	321.5391	5.2842
21.8991	0.8042	332.2654	4.9297
21.9206	0.802	341.3541	4.6347
21.9256	0.8036	349.2668	4.4733
21.9294	0.8097	355.415	4.4169
21.9146	0.8267	358.6019	4.453
21.8789	0.8475	359.1751	4.5735
21.8301	0.8673	355.5097	4.7518
21.7872	0.8916	349.0997	5.0045
21.7141	0.9264	338.1647	5.3343
21.6152	0.9632	325.2274	5.6962
21.5024	0.996	309.3669	6.083
21.3988	1.0231	291.9881	6.5011
21.2968	1.0484	274.08	6.9765
21.1848	1.0648	255.8988	7.4118
21.0653	1.0791	238.4401	7.8008
20.9486	1.0992	222.9172	8.1705
20.8423	1.1216	209.6835	8.4541
20.7406	1.1394	199.3395	8.5981
20.6328	1.1525	191.4593	8.6853
20.5427	1.1611	185.9705	8.7206
20.4678	1.1636	182.6812	8.6543
20.3929	1.1616	181.2628	8.5152
20.3244	1.158	181.5678	8.3694
20.2532	1.1573	182.4605	8.2628
20.179	1.1576	183.1524	8.1493
20.11	1.1578	183.0278	7.9625
20.0362	1.1616	181.9076	7.7293
19.948	1.164	179.7046	7.5058
19.8398	1.1652	176.4366	7.3042
19.7287	1.1646	172.0589	7.1631
19.6249	1.161	166.7142	7.0634
19.5214	1.1526	160.1879	6.919
19.405	1.1455	153.1787	6.7453
19.2874	1.1419	146.4083	6.542
19.1751	1.1384	139.7116	6.334
19.0768	1.1375	133.2719	6.1384
18.9717	1.1385	127.7277	5.9448
18.8589	1.1402	123.1889	5.7059
18.7548	1.1484	119.1614	5.4554
18.6591	1.1643	115.9727	5.1965
18.5657	1.1795	113.7376	4.9466
18.4814	1.1857	112.175	4.7226
18.4003	1.1844	110.5276	4.4908
18.3246	1.1821	108.9063	4.2681
18.2481	1.1785	107.5989	4.0658
18.1652	1.1763	106.4603	3.8996
18.0833	1.1794	105.5502	3.7862
17.984	1.188	104.4314	3.7272
17.8713	1.1969	102.8519	3.6873
17.7512	1.1986	101.0509	3.5722
17.6196	1.2036	99.0974	3.4697
17.4747	1.2189	96.8954	3.4719
17.3202	1.2349	94.5595	3.5346
17.1523	1.2445	92.3584	3.5609
16.9654	1.2513	90.3469	3.5689
16.7602	1.26	88.2057	3.56
16.5445	1.2697	86.1594	3.5548
16.3214	1.2825	84.1035	3.5857
16.1086	1.2951	81.9663	3.6406
15.9162	1.3005	79.917	3.6407
15.7388	1.3075	78.3073	3.5794
15.5518	1.3192	76.9169	3.4984
15.3525	1.3327	75.6626	3.4004
15.1688	1.3418	74.4861	3.3165
15.0189	1.3379	73.2951	3.266
14.899	1.3272	72.253	3.2172
14.7838	1.3238	71.3112	3.1359
14.6713	1.327	70.5511	3.0851
14.5753	1.3278	69.7739	3.0667
14.5002	1.3327	69.0705	3.0874
14.4394	1.3391	68.5299	3.0895
14.4073	1.3486	67.9637	3.0697
14.3859	1.3655	67.3778	3.0749
14.3634	1.383	66.8899	3.1254
14.3478	1.3975	66.5074	3.2405
14.3479	1.4192	66.1575	3.4376
14.3503	1.453	65.9956	3.7213
14.3636	1.4914	66.2231	4.0657
14.4073	1.518	66.8949	4.4365
14.4699	1.5452	67.9761	4.8343
14.5527	1.5842	69.4699	5.2854
14.6535	1.6322	71.5259	5.8048
14.7832	1.6886	74.2316	6.3514
14.9289	1.7501	77.5239	6.9508
15.0881	1.8215	81.5634	7.6565
15.2828	1.9081	86.4089	8.5077
15.5311	2.0133	92.0438	9.5576
15.8196	2.1345	98.5571	10.7523
16.1414	2.2701	105.9806	12.1395
16.498	2.4142	114.0442	13.7449
16.8885	2.5695	122.9844	15.5704
17.3398	2.7452	133.3883	17.6708
17.8626	2.9459	144.7513	20.1105
18.4562	3.1736	156.942	22.7932
19.0965	3.4313	170.0232	25.6963
19.7759	3.7233	184.0378	28.8785
20.5159	4.0416	199.1165	32.401
21.3266	4.3885	215.977	36.2037
22.2062	4.7648	234.447	40.1938
23.1616	5.1696	254.2261	44.4521
24.1983	5.609	275.613	49.0431
25.3176	6.0933	298.7774	53.8525
26.5371	6.6363	324.5056	58.515
27.8592	7.232	352.8623	63.0059
29.2589	7.8595	383.7528	67.5676
30.7511	8.5179	416.8385	72.2678
32.3455	9.2231	452.2941	76.9001
34.0336	9.9631	490.6159	81.5943
35.8235	10.7251	532.2314	86.1502
37.7109	11.5231	576.2941	90.8513
39.6936	12.3475	623.3963	95.8766
41.7542	13.1997	674.1846	101.6882
43.8956	14.0639	729.6906	108.255
46.0928	14.9234	787.4791	115.2237
48.344	15.7703	849.8436	123.0703
50.6184	16.5948	919.1897	132.1208
52.916	17.3565	997.052	142.2022
55.2023	18.0329	1083.5238	152.7798
57.4392	18.625	1175.9627	163.2473
59.5863	19.1075	1272.3932	173.3201
61.5987	19.4395	1376.8841	181.4388
63.4528	19.6107	1489.7346	187.5219
65.1101	19.5914	1607.1484	189.1006
66.5623	19.3954	1723.7196	187.1014
67.7248	19.0029	1829.0816	180.3862
68.5534	18.4225	1922.0796	169.5637
69.0104	17.6619	1997.6593	155.5774
69.0815	16.7543	2051.7594	138.8921
68.7489	15.7457	2080.813	121.3094
68.0091	14.6204	2079.3167	102.762
66.8447	13.4143	2045.8122	84.8441
65.3046	12.1663	1980.9499	68.3492
63.4146	10.9417	1890.4041	54.0874
61.2131	9.7845	1779.9322	42.2266
58.7309	8.6678	1654.5439	32.3538
56.009	7.5564	1518.9522	24.6576
53.1183	6.4903	1377.7538	18.9289
50.0993	5.5281	1234.5751	14.5399
47.0087	4.6966	1096.4586	11.2554
43.8837	3.9732	965.0332	8.757
40.7981	3.3538	840.8726	6.8402
37.8019	2.8326	727.9216	5.3703
34.891	2.4027	626.0743	4.2716
32.0935	2.0353	535.1754	3.4387
29.4365	1.7125	454.2588	2.8108
26.9485	1.4399	384.4976	2.3271
24.6432	1.2165	325.81	1.936
22.5189	1.0358	276.3243	1.6321
20.5638	0.8714	235.2889	1.3822
18.7735	0.7214	201.5917	1.1554
17.1456	0.6019	173.8118	0.9736
15.6768	0.5149	151.431	0.831
14.3602	0.4474	133.358	0.7141
13.1691	0.39	118.3979	0.6175
12.0816	0.3448	105.8256	0.5368
11.0865	0.3097	95.0549	0.4665
10.1863	0.2818	85.7552	0.4108
9.3752	0.2569	77.3526	0.362
8.6485	0.231	69.7291	0.3174
7.9861	0.2086	62.8804	0.2812
7.3742	0.1936	56.6148	0.2562
6.8257	0.1829	50.7999	0.2402
6.3244	0.1697	45.404	0.2209
5.8629	0.1575	40.4842	0.2016
5.4471	0.1492	36.2059	0.1889
5.0702	0.1434	32.4413	0.1781
4.735	0.1381	29.0408	0.166
4.4399	0.1334	26.0935	0.1557
4.1741	0.1285	23.6081	0.1472
3.9298	0.1261	21.5028	0.1414
3.7083	0.123	19.7814	0.1418
3.5137	0.1203	18.3782	0.1403
3.3373	0.1217	17.2767	0.1429
3.1749	0.1248	16.448	0.1557
3.0268	0.1255	15.6637	0.1621
2.8943	0.1267	14.8719	0.1658
2.7812	0.1302	14.191	0.1825
2.6877	0.1314	13.7213	0.2024
2.6076	0.1298	13.3848	0.2108
2.5384	0.13	13.0574	0.2213
2.4761	0.131	12.74	0.2219
2.4124	0.1305	12.4606	0.2197
2.3488	0.1278	12.1806	0.2106
2.2879	0.121	11.9094	0.1924
2.2322	0.1152	11.7309	0.1815
2.1813	0.1093	11.6077	0.1628
2.1247	0.1033	11.4487	0.1478
2.0624	0.09645	11.242	0.1336
1.9989	0.08695	11.0599	0.118
1.9395	0.07884	10.9475	0.103
1.8769	0.07179	10.7815	0.09451
1.8154	0.06434	10.5848	0.0853
1.7617	0.05701	10.4197	0.07733
1.712	0.05323	10.271	0.07258
1.6598	0.05613	10.0749	0.07892
1.6092	0.06176	9.8264	0.09183
1.5627	0.06362	9.5265	0.09683
1.5158	0.06294	9.2337	0.09477
1.4663	0.06104	8.9468	0.09017
1.4119	0.05903	8.5927	0.08697
1.3532	0.0577	8.1398	0.08429
1.2898	0.05354	7.6022	0.07544
1.2232	0.0497	6.9862	0.07058
1.1601	0.04658	6.3897	0.06377
1.1039	0.0434	5.809	0.05866
1.0516	0.04297	5.1906	0.0587
0.9993	0.04196	4.5563	0.05499
0.9442	0.03937	3.9883	0.05186
0.8941	0.03844	3.5312	0.05299
0.8462	0.03828	3.1279	0.05282
0.8005	0.03741	2.754	0.05185
0.7571	0.03653	2.4253	0.05152
0.7181	0.03604	2.1362	0.05086
0.6863	0.0364	1.8827	0.04847
0.657	0.03607	1.6536	0.04732
0.6217	0.03618	1.4554	0.0499
0.5807	0.03526	1.2938	0.04802
0.5425	0.0336	1.1528	0.04533
0.5067	0.03137	0.9942	0.04245
0.4733	0.02794	0.8455	0.03747
0.4465	0.02371	0.7273	0.03189
0.4263	0.01894	0.6476	0.02534
0.4095	0.014	0.592	0.01969
0.3933	0.01024	0.5389	0.01731
0.379	0.008021	0.4879	0.01368
0.3677	0.006433	0.446	0.01118
0.3578	0.004742	0.4143	0.007259
0.3493	0.002922	0.3854	0.003545
0.3437	0.001465	0.3655	0.001395
0.3371	0.0005459	0.35	0.0002062
0.3277	0.0	0.3319	0.0
0.3184	0.0	0.315	0.0
0.3081	0.0	0.3003	0.0
0.2969	0.0003284	0.2865	5.129e-05
0.2845	0.001431	0.2711	0.0006563
0.2715	0.002116	0.2537	0.001646
0.2559	0.001927	0.2296	0.001544
0.239	0.002165	0.2048	0.001688
0.2222	0.00201	0.1821	0.001449
0.206	0.0008281	0.1657	0.0002605
0.1932	7.896e-05	0.1553	6.7213e-06
0.1869	6.7285e-06	0.1509	9.7564e-08
0.1843	0.0002939	0.1472	4.734e-05
0.18	0.001233	0.1419	0.0006474
0.1753	0.002006	0.1376	0.001672
0.1707	0.002159	0.1325	0.001784
0.1672	0.002281	0.1266	0.001856
0.1654	0.001863	0.1252	0.001363
0.1622	0.001137	0.1272	0.0006363
0.1576	0.0004467	0.1261	0.0001604
0.1532	0.0001159	0.1268	8.5946e-06
0.1476	0.0003702	0.1241	0.000115
0.1408	0.0007867	0.1203	0.0004549
0.1324	0.001228	0.113	0.0008119
0.1236	0.001549	0.107	0.00124
0.1125	0.001625	0.09644	0.001339
0.1012	0.001605	0.0858	0.001324
0.09177	0.001368	0.07818	0.001054
0.08519	0.001063	0.07363	0.0007005
0.07999	0.0008606	0.07355	0.0006278
0.07445	0.0005925	0.07497	0.0003059
0.06889	0.0002798	0.07516	6.616e-05
0.06291	2.048e-05	0.07299	9.041e-07
0.05755	0.0	0.06833	0.0
0.05404	0.0	0.06419	0.0
0.05	0.0	0.05796	0.0
0.04832	0.0	0.05573	0.0
0.0471	0.0	0.0511	0.0
0.04392	0.0	0.04558	0.0
0.03956	0.0	0.03692	0.0
0.03508	0.0	0.02904	0.0
0.03192	0.0	0.02868	0.0
0.03032	0.0	0.02857	0.0
0.02814	3.974e-05	0.02774	2.3392e-06
0.02646	0.0004073	0.02771	0.0001208
0.0246	0.001184	0.02633	0.0006989
0.02211	0.002156	0.02291	0.00169
0.02069	0.002889	0.01927	0.00249
0.02125	0.002885	0.0183	0.002467
0.02152	0.002181	0.02031	0.001596
0.02021	0.001806	0.021	0.0007824
0.0192	0.001963	0.01992	0.001258
0.0187	0.002677	0.01964	0.001863
0.01677	0.004294	0.01756	0.002986
0.01267	0.005931	0.01213	0.004986
0.009236	0.005767	0.00798	0.004669
0.00728	0.004785	0.005931	0.003996
0.00617	0.004087	0.005044	0.003577
0.005509	0.00392	0.004549	0.003573
0.005236	0.003603	0.004553	0.003127
0.004854	0.00276	0.003979	0.002165
0.004026	0.002031	0.003184	0.001578
0.003391	0.001197	0.002962	0.000635
0.00329	0.0004066	0.00295	8.953e-05
0.00329	0.0	0.002911	0.0
0.00329	0.0	0.00292	0.0
0.003326	0.0	0.002978	0.0
0.003663	0.0	0.002924	0.0
0.003929	0.0	0.002394	0.0
0.003654	0.0	0.00143	0.0
0.003898	0.0	0.001842	0.0
0.005077	0.0	0.003248	0.0
0.006331	0.0002333	0.004895	3.89e-05
0.007093	0.001878	0.005968	0.0008894
0.007545	0.003943	0.006627	0.003317
0.00772	0.00493	0.006827	0.004472
0.008338	0.005678	0.007056	0.005178
0.009272	0.006269	0.007602	0.005888
0.009913	0.006513	0.007748	0.006104
0.01084	0.006973	0.007923	0.006514
0.01245	0.007385	0.009029	0.007018
0.01351	0.007424	0.009765	0.007008
0.01386	0.007176	0.01063	0.006638
0.01615	0.006197	0.01312	0.005544
0.02064	0.005476	0.02218	0.005101
0.02369	0.005041	0.03026	0.004545
0.02579	0.003587	0.03724	0.00267
0.02847	0.002066	0.04865	0.00146
0.03005	0.00092	0.05798	0.0004303
0.03128	0.0001085	0.06369	8.9576e-06
0.03331	0.0	0.07041	0.0
0.03526	0.0	0.07635	0.0
0.03543	0.0	0.0691	0.0
0.03456	1.234e-05	0.05188	3.2809e-07
0.03344	9.745e-05	0.03943	2.046e-05
0.03271	0.0007098	0.03565	0.0001782
0.03168	0.002947	0.03258	0.001587
0.02979	0.005469	0.02824	0.004691
0.02676	0.006206	0.0243	0.005764
0.02328	0.006461	0.02021	0.005968
0.01947	0.007006	0.01651	0.006131
0.01576	0.007803	0.01359	0.006673
0.01294	0.008734	0.01088	0.007847
0.01083	0.009177	0.009069	0.008417
0.01029	0.009032	0.009477	0.008399
0.01112	0.009177	0.01056	0.008544
