# Supplementary material for: Super-resolution imaging uncovers the nanoscopic segregation of polarity proteins in epithelia
Source: eLife. 2022 Nov 7;11:e62087. doi: 10.7554/eLife.62087 (PMC9674336; doi:10.7554/eLife.62087)
Supplement: Figure 1—source data 2. [file elife-62087-fig1-data2.zip › Figure 1/Human PKC dzeta Occludin PL sample 1.csv]

prob_prot	ref_prot	var_prob_prot	var_ref_prot
15.0764	0.7594	232.5343	5.4684
15.105	0.7501	232.491	5.3706
15.1212	0.7399	230.7605	5.2587
15.1288	0.7314	227.9942	5.1163
15.1315	0.7186	224.534	4.9218
15.1238	0.7009	220.8074	4.6995
15.1215	0.684	217.2839	4.4538
15.1333	0.6695	214.343	4.2097
15.1473	0.6566	211.9895	3.9962
15.1692	0.6438	209.8442	3.8149
15.2057	0.6339	208.3037	3.7304
15.241	0.6288	206.774	3.7085
15.2571	0.6267	204.6115	3.7342
15.2579	0.6291	201.8926	3.785
15.2523	0.6343	198.7493	3.8388
15.2504	0.6401	195.4347	3.9532
15.2539	0.6504	192.1045	4.1266
15.2635	0.6635	189.3982	4.3709
15.2823	0.6815	186.8933	4.6876
15.2949	0.699	185.7029	5.0951
15.3038	0.7154	185.7814	5.6138
15.311	0.7308	186.5137	6.3133
15.3314	0.7458	188.3974	7.1328
15.3576	0.7639	191.4321	8.139
15.397	0.7822	194.8854	9.2952
15.4563	0.7981	199.2463	10.5177
15.5128	0.8128	203.9021	11.8329
15.5508	0.8256	207.3654	13.1107
15.5708	0.8369	209.319	14.3139
15.5702	0.8494	210.0827	15.4855
15.5638	0.8632	209.5398	16.3154
15.5577	0.8762	207.4858	16.8898
15.5623	0.8883	204.0613	17.1249
15.5808	0.9013	200.3683	17.1369
15.5934	0.9139	195.796	16.9542
15.6091	0.927	190.8706	16.5243
15.6372	0.9387	186.0989	16.0631
15.6816	0.95	181.6311	15.4676
15.7396	0.9612	177.9077	14.9355
15.8026	0.9699	175.3292	14.4684
15.8656	0.9752	173.0467	14.0482
15.9483	0.9841	171.7469	13.7018
16.031	0.9966	171.3269	13.4794
16.1108	1.0036	171.734	13.2557
16.1961	1.0043	172.7968	13.081
16.2864	1.0042	174.1137	12.9248
16.3748	1.0047	176.0557	12.7201
16.457	1.0044	178.2246	12.5536
16.5235	0.9964	180.4688	12.3931
16.571	0.9866	182.2351	12.2588
16.5951	0.9808	183.7943	12.0741
16.5977	0.9738	184.7005	11.8623
16.5749	0.9616	184.8219	11.5654
16.5306	0.9471	184.6985	11.2682
16.4654	0.9326	184.2791	10.9626
16.3793	0.9193	183.4205	10.5967
16.2853	0.9092	182.6158	10.2467
16.1813	0.8965	181.8568	9.8742
16.072	0.8843	180.7942	9.5538
15.9704	0.8709	179.5515	9.3059
15.8719	0.8599	177.7037	9.1818
15.7813	0.8504	175.7029	9.1512
15.7018	0.8445	173.8395	9.2334
15.6367	0.8442	171.8626	9.5024
15.5878	0.8483	170.1955	9.9698
15.5617	0.853	168.8718	10.5787
15.5599	0.8586	168.5456	11.3164
15.562	0.8698	168.5077	12.2006
15.5789	0.8854	169.2111	13.1947
15.6022	0.8981	170.2066	14.0338
15.6308	0.908	171.2262	14.8858
15.6594	0.9143	172.3909	15.5109
15.6906	0.9171	173.4054	16.0001
15.7199	0.9209	174.1731	16.2569
15.7398	0.9265	174.4763	16.2501
15.748	0.9338	174.7117	16.2091
15.7468	0.9394	174.6044	15.9427
15.7379	0.9475	174.1591	15.5436
15.7194	0.9575	173.205	15.0502
15.6857	0.964	171.6664	14.5526
15.6398	0.9687	169.6426	13.9481
15.595	0.9709	167.3025	13.3341
15.5481	0.9666	164.6559	12.7285
15.4961	0.9614	161.6813	12.1897
15.445	0.9541	158.9726	11.6713
15.4039	0.9441	156.5858	11.1732
15.3651	0.9304	154.7378	10.6916
15.3229	0.915	153.1892	10.2336
15.2727	0.9005	151.8432	9.8482
15.229	0.8848	150.8994	9.4492
15.1846	0.8652	150.0363	9.0651
15.1317	0.8426	148.9429	8.7046
15.0895	0.8251	147.6043	8.4069
15.0445	0.8117	146.0918	8.1715
15.0079	0.8047	144.3728	8.0384
14.9801	0.8037	142.3896	8.0017
14.966	0.8069	140.2805	8.0458
14.9709	0.8114	138.7086	8.175
14.9865	0.8172	137.7503	8.3376
15.0021	0.8252	137.088	8.5523
15.0273	0.8362	137.1986	8.7741
15.0601	0.8498	137.8437	8.9002
15.1044	0.8614	138.9486	8.9107
15.152	0.8671	140.4552	8.7798
15.1975	0.8675	142.2699	8.5107
15.2418	0.8636	144.2639	8.2413
15.2818	0.8576	146.5066	7.9403
15.3279	0.8636	148.9834	7.8892
15.3804	0.8785	151.8732	8.4879
15.4244	0.896	154.652	9.4797
15.4746	0.9129	157.7216	10.6307
15.5221	0.9296	160.5423	12.0282
15.5699	0.9497	163.3058	13.6579
15.6209	0.9697	165.6398	15.4184
15.6804	0.9879	167.4799	16.9371
15.7421	1.0083	168.9804	18.4467
15.7915	1.03	169.8729	19.4105
15.8372	1.0509	170.3573	20.0476
15.8849	1.066	170.4534	20.2726
15.9203	1.0767	170.0732	20.144
15.947	1.086	169.715	20.0012
15.9607	1.0919	169.0724	19.7793
15.9582	1.0945	168.7142	19.6741
15.9414	1.0972	168.5005	19.8544
15.913	1.1006	168.1928	20.2528
15.8859	1.1028	168.4372	21.0099
15.8614	1.1024	169.1443	21.8441
15.86	1.1008	170.493	22.8433
15.8713	1.1007	172.1511	23.8115
15.8848	1.0995	174.108	24.6738
15.8914	1.0942	176.313	25.3644
15.8938	1.0903	178.3864	25.6617
15.9016	1.095	180.1477	25.7757
15.9065	1.1026	181.2235	25.5275
15.9021	1.1099	181.3406	25.0407
15.8883	1.1162	180.5519	24.3113
15.8683	1.1238	178.5486	23.6541
15.8492	1.1294	176.0884	22.9682
15.8317	1.1405	173.3439	22.5265
15.8047	1.1558	170.3916	22.2248
15.7667	1.1753	167.3545	22.1958
15.7345	1.1981	164.5375	22.2747
15.7251	1.2266	162.2919	22.668
15.7242	1.2587	160.6365	23.3309
15.7204	1.2934	159.6256	24.1317
15.699	1.3313	158.6488	25.1711
15.6754	1.3739	158.4166	26.3655
15.6566	1.4205	158.231	27.785
15.6564	1.4719	158.7322	29.4293
15.6584	1.5286	159.2403	31.1835
15.653	1.5867	159.7311	32.7666
15.6314	1.6497	160.1247	34.5018
15.6085	1.7127	160.2316	36.3387
15.5884	1.7815	160.1327	38.3422
15.5704	1.8547	159.4828	40.032
15.542	1.9309	158.3596	41.5093
15.5079	2.0162	156.8034	42.8491
15.4718	2.1043	155.0711	44.061
15.4364	2.1857	153.2392	44.5442
15.4032	2.2642	151.4926	44.7579
15.364	2.3456	149.7408	44.6334
15.327	2.4282	148.1513	44.0293
15.2962	2.5153	146.8107	42.9662
15.2848	2.6124	145.6509	41.7483
15.2984	2.7158	144.8687	40.3078
15.351	2.8318	144.3564	38.9435
15.4302	2.9623	143.6921	37.767
15.5324	3.1097	143.0721	36.7791
15.6666	3.2687	142.6268	36.2253
15.847	3.4518	142.4869	36.1827
16.0759	3.6665	142.7776	36.8492
16.3526	3.9062	143.6631	38.2441
16.6869	4.1693	145.3701	40.1817
17.0737	4.4492	148.1612	42.7218
17.5015	4.7545	151.9564	45.7338
17.9558	5.0884	157.029	49.1689
18.4491	5.4531	162.9242	52.7372
18.974	5.8434	169.5372	56.6239
19.536	6.274	176.9444	60.5973
20.1193	6.7674	185.1569	64.7229
20.7272	7.3426	194.4056	69.162
21.3553	8.0363	204.6048	73.8565
21.9865	8.8666	215.9401	78.9579
22.6139	9.9196	228.0773	85.0273
23.2391	11.1859	241.0877	92.3311
23.8418	12.8037	253.7645	101.7835
24.4128	14.7513	266.2436	114.0443
24.9547	17.1633	277.2239	130.6937
25.4733	20.09	286.6812	153.6722
25.955	23.5557	294.6353	184.4873
26.3925	27.7079	300.8472	229.2531
26.8011	32.39	306.602	288.4711
27.1938	37.7333	311.7602	369.9501
27.5768	43.4508	317.4679	474.3378
27.9301	49.4348	322.6204	603.5017
28.2581	55.4217	328.0521	756.3039
28.5471	61.0026	333.0667	918.3549
28.7759	65.8795	336.7787	1076.9665
28.9459	69.7429	340.2836	1216.6779
29.0362	72.0386	341.9109	1301.02
29.0734	73.0361	343.4137	1345.1243
29.0362	72.0386	341.9109	1301.02
28.9459	69.7429	340.2836	1216.6779
28.7759	65.8795	336.7787	1076.9665
28.5471	61.0026	333.0667	918.3549
28.2581	55.4217	328.0521	756.3039
27.9301	49.4348	322.6204	603.5017
27.5768	43.4508	317.4679	474.3378
27.1938	37.7333	311.7602	369.9501
26.8011	32.39	306.602	288.4711
26.3925	27.7079	300.8472	229.2531
25.955	23.5557	294.6353	184.4873
25.4733	20.09	286.6812	153.6722
24.9547	17.1633	277.2239	130.6937
24.4128	14.7513	266.2436	114.0443
23.8418	12.8037	253.7645	101.7835
23.2391	11.1859	241.0877	92.3311
22.6139	9.9196	228.0773	85.0273
21.9865	8.8666	215.9401	78.9579
21.3553	8.0363	204.6048	73.8565
20.7272	7.3426	194.4056	69.162
20.1193	6.7674	185.1569	64.7229
19.536	6.274	176.9444	60.5973
18.974	5.8434	169.5372	56.6239
18.4491	5.4531	162.9242	52.7372
17.9558	5.0884	157.029	49.1689
17.5015	4.7545	151.9564	45.7338
17.0737	4.4492	148.1612	42.7218
16.6869	4.1693	145.3701	40.1817
16.3526	3.9062	143.6631	38.2441
16.0759	3.6665	142.7776	36.8492
15.847	3.4518	142.4869	36.1827
15.6666	3.2687	142.6268	36.2253
15.5324	3.1097	143.0721	36.7791
15.4302	2.9623	143.6921	37.767
15.351	2.8318	144.3564	38.9435
15.2984	2.7158	144.8687	40.3078
15.2848	2.6124	145.6509	41.7483
15.2962	2.5153	146.8107	42.9662
15.327	2.4282	148.1513	44.0293
15.364	2.3456	149.7408	44.6334
15.4032	2.2642	151.4926	44.7579
15.4364	2.1857	153.2392	44.5442
15.4718	2.1043	155.0711	44.061
15.5079	2.0162	156.8034	42.8491
15.542	1.9309	158.3596	41.5093
15.5704	1.8547	159.4828	40.032
15.5884	1.7815	160.1327	38.3422
15.6085	1.7127	160.2316	36.3387
15.6314	1.6497	160.1247	34.5018
15.653	1.5867	159.7311	32.7666
15.6584	1.5286	159.2403	31.1835
15.6564	1.4719	158.7322	29.4293
15.6566	1.4205	158.231	27.785
15.6754	1.3739	158.4166	26.3655
15.699	1.3313	158.6488	25.1711
15.7204	1.2934	159.6256	24.1317
15.7242	1.2587	160.6365	23.3309
15.7251	1.2266	162.2919	22.668
15.7345	1.1981	164.5375	22.2747
15.7667	1.1753	167.3545	22.1958
15.8047	1.1558	170.3916	22.2248
15.8317	1.1405	173.3439	22.5265
15.8492	1.1294	176.0884	22.9682
15.8683	1.1238	178.5486	23.6541
15.8883	1.1162	180.5519	24.3113
15.9021	1.1099	181.3406	25.0407
15.9065	1.1026	181.2235	25.5275
15.9016	1.095	180.1477	25.7757
15.8938	1.0903	178.3864	25.6617
15.8914	1.0942	176.313	25.3644
15.8848	1.0995	174.108	24.6738
15.8713	1.1007	172.1511	23.8115
15.86	1.1008	170.493	22.8433
15.8614	1.1024	169.1443	21.8441
15.8859	1.1028	168.4372	21.0099
15.913	1.1006	168.1928	20.2528
15.9414	1.0972	168.5005	19.8544
15.9582	1.0945	168.7142	19.6741
15.9607	1.0919	169.0724	19.7793
15.947	1.086	169.715	20.0012
15.9203	1.0767	170.0732	20.144
15.8849	1.066	170.4534	20.2726
15.8372	1.0509	170.3573	20.0476
15.7915	1.03	169.8729	19.4105
15.7421	1.0083	168.9804	18.4467
15.6804	0.9879	167.4799	16.9371
15.6209	0.9697	165.6398	15.4184
15.5699	0.9497	163.3058	13.6579
15.5221	0.9296	160.5423	12.0282
15.4746	0.9129	157.7216	10.6307
15.4244	0.896	154.652	9.4797
15.3804	0.8785	151.8732	8.4879
15.3279	0.8636	148.9834	7.8892
15.2818	0.8576	146.5066	7.9403
15.2418	0.8636	144.2639	8.2413
15.1975	0.8675	142.2699	8.5107
15.152	0.8671	140.4552	8.7798
15.1044	0.8614	138.9486	8.9107
15.0601	0.8498	137.8437	8.9002
15.0273	0.8362	137.1986	8.7741
15.0021	0.8252	137.088	8.5523
14.9865	0.8172	137.7503	8.3376
14.9709	0.8114	138.7086	8.175
14.966	0.8069	140.2805	8.0458
14.9801	0.8037	142.3896	8.0017
15.0079	0.8047	144.3728	8.0384
15.0445	0.8117	146.0918	8.1715
15.0895	0.8251	147.6043	8.4069
15.1317	0.8426	148.9429	8.7046
15.1846	0.8652	150.0363	9.0651
15.229	0.8848	150.8994	9.4492
15.2727	0.9005	151.8432	9.8482
15.3229	0.915	153.1892	10.2336
15.3651	0.9304	154.7378	10.6916
15.4039	0.9441	156.5858	11.1732
15.445	0.9541	158.9726	11.6713
15.4961	0.9614	161.6813	12.1897
15.5481	0.9666	164.6559	12.7285
15.595	0.9709	167.3025	13.3341
15.6398	0.9687	169.6426	13.9481
15.6857	0.964	171.6664	14.5526
15.7194	0.9575	173.205	15.0502
15.7379	0.9475	174.1591	15.5436
15.7468	0.9394	174.6044	15.9427
15.748	0.9338	174.7117	16.2091
15.7398	0.9265	174.4763	16.2501
15.7199	0.9209	174.1731	16.2569
15.6906	0.9171	173.4054	16.0001
15.6594	0.9143	172.3909	15.5109
15.6308	0.908	171.2262	14.8858
15.6022	0.8981	170.2066	14.0338
15.5789	0.8854	169.2111	13.1947
15.562	0.8698	168.5077	12.2006
15.5599	0.8586	168.5456	11.3164
15.5617	0.853	168.8718	10.5787
15.5878	0.8483	170.1955	9.9698
15.6367	0.8442	171.8626	9.5024
15.7018	0.8445	173.8395	9.2334
15.7813	0.8504	175.7029	9.1512
15.8719	0.8599	177.7037	9.1818
15.9704	0.8709	179.5515	9.3059
16.072	0.8843	180.7942	9.5538
16.1813	0.8965	181.8568	9.8742
16.2853	0.9092	182.6158	10.2467
16.3793	0.9193	183.4205	10.5967
16.4654	0.9326	184.2791	10.9626
16.5306	0.9471	184.6985	11.2682
16.5749	0.9616	184.8219	11.5654
16.5977	0.9738	184.7005	11.8623
16.5951	0.9808	183.7943	12.0741
16.571	0.9866	182.2351	12.2588
16.5235	0.9964	180.4688	12.3931
16.457	1.0044	178.2246	12.5536
16.3748	1.0047	176.0557	12.7201
16.2864	1.0042	174.1137	12.9248
16.1961	1.0043	172.7968	13.081
16.1108	1.0036	171.734	13.2557
16.031	0.9966	171.3269	13.4794
15.9483	0.9841	171.7469	13.7018
15.8656	0.9752	173.0467	14.0482
15.8026	0.9699	175.3292	14.4684
15.7396	0.9612	177.9077	14.9355
15.6816	0.95	181.6311	15.4676
15.6372	0.9387	186.0989	16.0631
15.6091	0.927	190.8706	16.5243
15.5934	0.9139	195.796	16.9542
15.5808	0.9013	200.3683	17.1369
15.5623	0.8883	204.0613	17.1249
15.5577	0.8762	207.4858	16.8898
15.5638	0.8632	209.5398	16.3154
15.5702	0.8494	210.0827	15.4855
15.5708	0.8369	209.319	14.3139
15.5508	0.8256	207.3654	13.1107
15.5128	0.8128	203.9021	11.8329
15.4563	0.7981	199.2463	10.5177
15.397	0.7822	194.8854	9.2952
15.3576	0.7639	191.4321	8.139
15.3314	0.7458	188.3974	7.1328
15.311	0.7308	186.5137	6.3133
15.3038	0.7154	185.7814	5.6138
15.2949	0.699	185.7029	5.0951
15.2823	0.6815	186.8933	4.6876
15.2635	0.6635	189.3982	4.3709
15.2539	0.6504	192.1045	4.1266
15.2504	0.6401	195.4347	3.9532
15.2523	0.6343	198.7493	3.8388
15.2579	0.6291	201.8926	3.785
15.2571	0.6267	204.6115	3.7342
15.241	0.6288	206.774	3.7085
15.2057	0.6339	208.3037	3.7304
15.1692	0.6438	209.8442	3.8149
15.1473	0.6566	211.9895	3.9962
15.1333	0.6695	214.343	4.2097
15.1215	0.684	217.2839	4.4538
15.1238	0.7009	220.8074	4.6995
15.1315	0.7186	224.534	4.9218
15.1288	0.7314	227.9942	5.1163
15.1212	0.7399	230.7605	5.2587
15.105	0.7501	232.491	5.3706
15.0764	0.7594	232.5343	5.4684
