# Supplementary material for: Super-resolution imaging uncovers the nanoscopic segregation of polarity proteins in epithelia
Source: eLife. 2022 Nov 7;11:e62087. doi: 10.7554/eLife.62087 (PMC9674336; doi:10.7554/eLife.62087)
Supplement: Figure 1—source data 2. [file elife-62087-fig1-data2.zip › Figure 1/Human PKC dzeta Occludin PL sample 2.csv]

prob_prot	ref_prot	var_prob_prot	var_ref_prot
6.787	0.1289	49.7577	0.6223
6.7897	0.1304	49.0625	0.6559
6.7877	0.1317	48.4027	0.6987
6.7779	0.1324	47.7356	0.7435
6.7605	0.1336	47.0866	0.7824
6.7378	0.1343	46.4547	0.8059
6.7127	0.1342	45.9095	0.8096
6.6905	0.1337	45.4121	0.8036
6.6735	0.1338	44.996	0.7918
6.6507	0.134	44.6654	0.7769
6.6225	0.134	44.3634	0.7587
6.5955	0.1344	43.9749	0.7307
6.5719	0.1346	43.5276	0.698
6.5508	0.1347	43.0936	0.6617
6.5291	0.1343	42.6228	0.6303
6.5077	0.134	42.1111	0.599
6.4928	0.1332	41.5457	0.5658
6.4787	0.1313	41.001	0.5367
6.4689	0.1285	40.5946	0.5142
6.4619	0.1265	40.2514	0.4985
6.4551	0.1253	39.9946	0.4923
6.4566	0.1236	39.948	0.483
6.4688	0.1219	40.0236	0.476
6.4837	0.1227	40.2388	0.4812
6.502	0.1254	40.6402	0.4924
6.5296	0.1276	41.1934	0.5004
6.5698	0.1297	42.0143	0.5074
6.6183	0.1318	43.0364	0.5182
6.6683	0.1332	44.2689	0.5254
6.7187	0.1339	45.6087	0.5291
6.7757	0.1346	47.0593	0.5341
6.8365	0.1353	48.4924	0.5435
6.8982	0.1349	49.8798	0.5484
6.9535	0.1341	51.2632	0.5488
6.9968	0.1349	52.4696	0.5516
7.034	0.1376	53.5025	0.5603
7.0615	0.1416	54.3482	0.5741
7.0783	0.1448	55.0302	0.586
7.0787	0.1471	55.5276	0.5942
7.071	0.1478	55.8956	0.5958
7.0583	0.1474	56.031	0.5983
7.0404	0.1459	56.0088	0.5912
7.0202	0.1461	55.8051	0.5931
6.988	0.1472	55.443	0.6008
6.9503	0.1469	55.0297	0.6001
6.9141	0.1443	54.4725	0.5944
6.8788	0.1417	53.7181	0.5902
6.8468	0.1397	52.8647	0.5853
6.8148	0.1381	51.9895	0.5837
6.7885	0.1367	51.0375	0.5909
6.7648	0.1342	50.0511	0.5876
6.7379	0.1309	49.0895	0.5798
6.7149	0.1282	48.2446	0.5812
6.704	0.127	47.4564	0.5902
6.7034	0.1265	46.8593	0.599
6.7047	0.1265	46.479	0.6036
6.7095	0.1276	46.2863	0.6131
6.7244	0.1278	46.3783	0.6198
6.7544	0.1266	46.7246	0.6149
6.7948	0.1258	47.3049	0.6085
6.8336	0.1264	48.1119	0.6001
6.8715	0.1281	49.2483	0.5892
6.9179	0.1299	50.6327	0.5797
6.9686	0.1318	52.1781	0.5679
7.023	0.1332	53.8508	0.5562
7.0808	0.1338	55.4495	0.5441
7.1387	0.1338	56.8398	0.5336
7.196	0.1339	58.1568	0.5258
7.255	0.1347	59.4308	0.5289
7.3083	0.1348	60.3843	0.5363
7.3605	0.1342	61.1131	0.5377
7.4058	0.1334	61.5837	0.5317
7.4406	0.1323	61.7571	0.5213
7.463	0.1316	61.6933	0.5195
7.479	0.1304	61.2945	0.5234
7.4905	0.1283	60.7833	0.5266
7.4969	0.1258	60.1774	0.5314
7.4951	0.1241	59.375	0.5323
7.4857	0.1229	58.5756	0.5372
7.4702	0.1214	57.8911	0.5464
7.4538	0.1193	57.2813	0.5538
7.4349	0.1172	56.6233	0.5556
7.4173	0.1154	55.9496	0.559
7.4016	0.114	55.3628	0.5653
7.3893	0.1139	54.8517	0.5726
7.3753	0.1143	54.5019	0.5762
7.3596	0.114	54.2307	0.5761
7.3509	0.1148	53.9075	0.5823
7.3488	0.1167	53.5568	0.5848
7.3589	0.1196	53.1679	0.5835
7.3827	0.1233	52.6959	0.5863
7.409	0.1257	52.1083	0.5825
7.4331	0.127	51.4542	0.5747
7.4595	0.1283	50.8642	0.5734
7.4913	0.1296	50.4575	0.5746
7.5277	0.1291	50.2591	0.5666
7.5677	0.1273	50.1965	0.55
7.6113	0.1253	50.2536	0.5318
7.6532	0.1224	50.389	0.5037
7.6933	0.1199	50.538	0.4747
7.7294	0.1175	50.6493	0.4512
7.755	0.1153	50.5245	0.4316
7.7667	0.1129	50.2528	0.4081
7.7718	0.1101	49.8275	0.3738
7.7753	0.1085	49.1877	0.3432
7.7728	0.1082	48.349	0.3254
7.7628	0.1078	47.3641	0.3156
7.7523	0.1072	46.2602	0.3035
7.7363	0.1062	45.1214	0.2923
7.7148	0.1044	44.0144	0.2791
7.6911	0.1018	42.926	0.269
7.6709	0.1005	41.973	0.2683
7.655	0.1	41.2453	0.2725
7.6405	0.1001	40.7246	0.2789
7.6311	0.1012	40.5032	0.2914
7.6287	0.1026	40.5929	0.3094
7.6336	0.1025	41.0673	0.3329
7.6413	0.1025	41.8463	0.3585
7.6569	0.1028	42.8957	0.3862
7.6754	0.1037	44.1788	0.4149
7.6915	0.1045	45.7177	0.445
7.7044	0.1058	47.452	0.4754
7.7171	0.1071	49.2648	0.4993
7.7284	0.1083	50.9972	0.5196
7.7413	0.1093	52.5466	0.5274
7.746	0.1112	54.0475	0.5368
7.7389	0.1139	54.9303	0.5536
7.7263	0.1167	55.1384	0.575
7.7035	0.1178	54.8922	0.5857
7.6676	0.1178	53.8156	0.5898
7.6308	0.1183	52.2022	0.5962
7.5988	0.1193	50.2698	0.6022
7.5596	0.12	48.108	0.6021
7.5117	0.1214	45.9201	0.6014
7.4643	0.1224	43.7921	0.5973
7.4176	0.123	41.7541	0.5912
7.3729	0.1233	40.0102	0.5822
7.3226	0.1232	38.577	0.5641
7.2766	0.1227	37.5537	0.5468
7.2472	0.1228	36.958	0.5302
7.2303	0.1229	36.7824	0.5013
7.2234	0.1224	36.9199	0.4689
7.2226	0.123	37.2642	0.4532
7.2292	0.1253	37.8042	0.449
7.2423	0.1279	38.4864	0.4463
7.266	0.1313	39.1949	0.442
7.2906	0.1364	39.8981	0.4459
7.3167	0.1412	40.529	0.4551
7.3494	0.1443	41.1227	0.4606
7.3894	0.1461	41.6865	0.4628
7.4324	0.1475	42.1826	0.4631
7.4747	0.1487	42.578	0.4644
7.5163	0.1487	42.8838	0.4613
7.5549	0.147	43.0789	0.452
7.5898	0.1453	43.2015	0.4439
7.6188	0.1455	43.1357	0.4437
7.6366	0.1471	42.9357	0.4417
7.6459	0.1482	42.6887	0.4348
7.6558	0.1469	42.3611	0.424
7.6731	0.1463	42.1215	0.423
7.6942	0.15	42.0994	0.436
7.7115	0.1568	42.1609	0.4612
7.7285	0.1635	42.2879	0.4826
7.7451	0.1699	42.5417	0.5052
7.7685	0.1773	42.9983	0.5378
7.7925	0.1863	43.4627	0.5736
7.8173	0.1986	44.0288	0.6063
7.8562	0.2123	44.6817	0.633
7.9098	0.2242	45.4053	0.6601
7.9612	0.2317	46.1859	0.6724
8.0031	0.241	46.8657	0.6832
8.0504	0.2557	47.3968	0.7023
8.1145	0.2753	47.949	0.7211
8.1887	0.3017	48.3827	0.7482
8.2677	0.34	48.5501	0.7896
8.3568	0.3909	48.5308	0.852
8.4585	0.4547	48.3122	0.9202
8.575	0.5362	48.0467	1.0055
8.7075	0.6516	47.48	1.1335
8.8542	0.8113	46.6634	1.3468
9.0142	1.0334	45.8658	1.6503
9.1914	1.3313	45.0429	2.0517
9.3834	1.7104	44.1586	2.5478
9.5903	2.1826	43.282	3.1498
9.8217	2.747	42.6345	3.8934
10.1017	3.4638	42.2361	4.8205
10.4137	4.3127	42.0573	6.0407
10.7464	5.3266	42.114	7.7088
11.0885	6.4858	42.6156	9.9402
11.4512	7.7962	43.6131	12.8594
11.8272	9.2663	45.0039	16.8363
12.2051	10.8681	46.8227	22.0072
12.5815	12.5967	48.8631	28.7518
12.9548	14.3653	51.2808	36.9614
13.3141	16.1206	53.8628	46.539
13.6475	17.8065	56.504	57.1413
13.9335	19.3378	58.8304	67.7832
14.1612	20.6348	60.8898	77.7272
14.3264	21.656	62.6415	86.2504
14.4226	22.3187	63.7547	91.4289
14.4561	22.6043	64.1952	94.1512
14.4226	22.3187	63.7547	91.4289
14.3264	21.656	62.6415	86.2504
14.1612	20.6348	60.8898	77.7272
13.9335	19.3378	58.8304	67.7832
13.6475	17.8065	56.504	57.1413
13.3141	16.1206	53.8628	46.539
12.9548	14.3653	51.2808	36.9614
12.5815	12.5967	48.8631	28.7518
12.2051	10.8681	46.8227	22.0072
11.8272	9.2663	45.0039	16.8363
11.4512	7.7962	43.6131	12.8594
11.0885	6.4858	42.6156	9.9402
10.7464	5.3266	42.114	7.7088
10.4137	4.3127	42.0573	6.0407
10.1017	3.4638	42.2361	4.8205
9.8217	2.747	42.6345	3.8934
9.5903	2.1826	43.282	3.1498
9.3834	1.7104	44.1586	2.5478
9.1914	1.3313	45.0429	2.0517
9.0142	1.0334	45.8658	1.6503
8.8542	0.8113	46.6634	1.3468
8.7075	0.6516	47.48	1.1335
8.575	0.5362	48.0467	1.0055
8.4585	0.4547	48.3122	0.9202
8.3568	0.3909	48.5308	0.852
8.2677	0.34	48.5501	0.7896
8.1887	0.3017	48.3827	0.7482
8.1145	0.2753	47.949	0.7211
8.0504	0.2557	47.3968	0.7023
8.0031	0.241	46.8657	0.6832
7.9612	0.2317	46.1859	0.6724
7.9098	0.2242	45.4053	0.6601
7.8562	0.2123	44.6817	0.633
7.8173	0.1986	44.0288	0.6063
7.7925	0.1863	43.4627	0.5736
7.7685	0.1773	42.9983	0.5378
7.7451	0.1699	42.5417	0.5052
7.7285	0.1635	42.2879	0.4826
7.7115	0.1568	42.1609	0.4612
7.6942	0.15	42.0994	0.436
7.6731	0.1463	42.1215	0.423
7.6558	0.1469	42.3611	0.424
7.6459	0.1482	42.6887	0.4348
7.6366	0.1471	42.9357	0.4417
7.6188	0.1455	43.1357	0.4437
7.5898	0.1453	43.2015	0.4439
7.5549	0.147	43.0789	0.452
7.5163	0.1487	42.8838	0.4613
7.4747	0.1487	42.578	0.4644
7.4324	0.1475	42.1826	0.4631
7.3894	0.1461	41.6865	0.4628
7.3494	0.1443	41.1227	0.4606
7.3167	0.1412	40.529	0.4551
7.2906	0.1364	39.8981	0.4459
7.266	0.1313	39.1949	0.442
7.2423	0.1279	38.4864	0.4463
7.2292	0.1253	37.8042	0.449
7.2226	0.123	37.2642	0.4532
7.2234	0.1224	36.9199	0.4689
7.2303	0.1229	36.7824	0.5013
7.2472	0.1228	36.958	0.5302
7.2766	0.1227	37.5537	0.5468
7.3226	0.1232	38.577	0.5641
7.3729	0.1233	40.0102	0.5822
7.4176	0.123	41.7541	0.5912
7.4643	0.1224	43.7921	0.5973
7.5117	0.1214	45.9201	0.6014
7.5596	0.12	48.108	0.6021
7.5988	0.1193	50.2698	0.6022
7.6308	0.1183	52.2022	0.5962
7.6676	0.1178	53.8156	0.5898
7.7035	0.1178	54.8922	0.5857
7.7263	0.1167	55.1384	0.575
7.7389	0.1139	54.9303	0.5536
7.746	0.1112	54.0475	0.5368
7.7413	0.1093	52.5466	0.5274
7.7284	0.1083	50.9972	0.5196
7.7171	0.1071	49.2648	0.4993
7.7044	0.1058	47.452	0.4754
7.6915	0.1045	45.7177	0.445
7.6754	0.1037	44.1788	0.4149
7.6569	0.1028	42.8957	0.3862
7.6413	0.1025	41.8463	0.3585
7.6336	0.1025	41.0673	0.3329
7.6287	0.1026	40.5929	0.3094
7.6311	0.1012	40.5032	0.2914
7.6405	0.1001	40.7246	0.2789
7.655	0.1	41.2453	0.2725
7.6709	0.1005	41.973	0.2683
7.6911	0.1018	42.926	0.269
7.7148	0.1044	44.0144	0.2791
7.7363	0.1062	45.1214	0.2923
7.7523	0.1072	46.2602	0.3035
7.7628	0.1078	47.3641	0.3156
7.7728	0.1082	48.349	0.3254
7.7753	0.1085	49.1877	0.3432
7.7718	0.1101	49.8275	0.3738
7.7667	0.1129	50.2528	0.4081
7.755	0.1153	50.5245	0.4316
7.7294	0.1175	50.6493	0.4512
7.6933	0.1199	50.538	0.4747
7.6532	0.1224	50.389	0.5037
7.6113	0.1253	50.2536	0.5318
7.5677	0.1273	50.1965	0.55
7.5277	0.1291	50.2591	0.5666
7.4913	0.1296	50.4575	0.5746
7.4595	0.1283	50.8642	0.5734
7.4331	0.127	51.4542	0.5747
7.409	0.1257	52.1083	0.5825
7.3827	0.1233	52.6959	0.5863
7.3589	0.1196	53.1679	0.5835
7.3488	0.1167	53.5568	0.5848
7.3509	0.1148	53.9075	0.5823
7.3596	0.114	54.2307	0.5761
7.3753	0.1143	54.5019	0.5762
7.3893	0.1139	54.8517	0.5726
7.4016	0.114	55.3628	0.5653
7.4173	0.1154	55.9496	0.559
7.4349	0.1172	56.6233	0.5556
7.4538	0.1193	57.2813	0.5538
7.4702	0.1214	57.8911	0.5464
7.4857	0.1229	58.5756	0.5372
7.4951	0.1241	59.375	0.5323
7.4969	0.1258	60.1774	0.5314
7.4905	0.1283	60.7833	0.5266
7.479	0.1304	61.2945	0.5234
7.463	0.1316	61.6933	0.5195
7.4406	0.1323	61.7571	0.5213
7.4058	0.1334	61.5837	0.5317
7.3605	0.1342	61.1131	0.5377
7.3083	0.1348	60.3843	0.5363
7.255	0.1347	59.4308	0.5289
7.196	0.1339	58.1568	0.5258
7.1387	0.1338	56.8398	0.5336
7.0808	0.1338	55.4495	0.5441
7.023	0.1332	53.8508	0.5562
6.9686	0.1318	52.1781	0.5679
6.9179	0.1299	50.6327	0.5797
6.8715	0.1281	49.2483	0.5892
6.8336	0.1264	48.1119	0.6001
6.7948	0.1258	47.3049	0.6085
6.7544	0.1266	46.7246	0.6149
6.7244	0.1278	46.3783	0.6198
6.7095	0.1276	46.2863	0.6131
6.7047	0.1265	46.479	0.6036
6.7034	0.1265	46.8593	0.599
6.704	0.127	47.4564	0.5902
6.7149	0.1282	48.2446	0.5812
6.7379	0.1309	49.0895	0.5798
6.7648	0.1342	50.0511	0.5876
6.7885	0.1367	51.0375	0.5909
6.8148	0.1381	51.9895	0.5837
6.8468	0.1397	52.8647	0.5853
6.8788	0.1417	53.7181	0.5902
6.9141	0.1443	54.4725	0.5944
6.9503	0.1469	55.0297	0.6001
6.988	0.1472	55.443	0.6008
7.0202	0.1461	55.8051	0.5931
7.0404	0.1459	56.0088	0.5912
7.0583	0.1474	56.031	0.5983
7.071	0.1478	55.8956	0.5958
7.0787	0.1471	55.5276	0.5942
7.0783	0.1448	55.0302	0.586
7.0615	0.1416	54.3482	0.5741
7.034	0.1376	53.5025	0.5603
6.9968	0.1349	52.4696	0.5516
6.9535	0.1341	51.2632	0.5488
6.8982	0.1349	49.8798	0.5484
6.8365	0.1353	48.4924	0.5435
6.7757	0.1346	47.0593	0.5341
6.7187	0.1339	45.6087	0.5291
6.6683	0.1332	44.2689	0.5254
6.6183	0.1318	43.0364	0.5182
6.5698	0.1297	42.0143	0.5074
6.5296	0.1276	41.1934	0.5004
6.502	0.1254	40.6402	0.4924
6.4837	0.1227	40.2388	0.4812
6.4688	0.1219	40.0236	0.476
6.4566	0.1236	39.948	0.483
6.4551	0.1253	39.9946	0.4923
6.4619	0.1265	40.2514	0.4985
6.4689	0.1285	40.5946	0.5142
6.4787	0.1313	41.001	0.5367
6.4928	0.1332	41.5457	0.5658
6.5077	0.134	42.1111	0.599
6.5291	0.1343	42.6228	0.6303
6.5508	0.1347	43.0936	0.6617
6.5719	0.1346	43.5276	0.698
6.5955	0.1344	43.9749	0.7307
6.6225	0.134	44.3634	0.7587
6.6507	0.134	44.6654	0.7769
6.6735	0.1338	44.996	0.7918
6.6905	0.1337	45.4121	0.8036
6.7127	0.1342	45.9095	0.8096
6.7378	0.1343	46.4547	0.8059
6.7605	0.1336	47.0866	0.7824
6.7779	0.1324	47.7356	0.7435
6.7877	0.1317	48.4027	0.6987
6.7897	0.1304	49.0625	0.6559
6.787	0.1289	49.7577	0.6223
