# Supplementary material for: Super-resolution imaging uncovers the nanoscopic segregation of polarity proteins in epithelia
Source: eLife. 2022 Nov 7;11:e62087. doi: 10.7554/eLife.62087 (PMC9674336; doi:10.7554/eLife.62087)
Supplement: Figure 1—source data 2. [file elife-62087-fig1-data2.zip › Figure 1/Human PKC dzeta Occludin PL sample 3.csv]

prob_prot	ref_prot	var_prob_prot	var_ref_prot
31.9697	0.6948	291.6699	4.3481
31.961	0.6889	291.0629	4.294
31.9509	0.6816	290.9956	4.2407
31.9505	0.6739	291.3294	4.1863
31.9654	0.6655	291.6274	4.1233
31.9859	0.6585	291.9938	4.0773
32.0144	0.6515	292.571	4.0462
32.0576	0.6449	293.3415	3.9889
32.1126	0.6389	294.1679	3.9259
32.1697	0.6327	294.7741	3.8587
32.2281	0.6252	295.348	3.7863
32.2984	0.6142	295.9207	3.6856
32.3764	0.6038	296.121	3.571
32.4612	0.5953	296.3228	3.4956
32.5523	0.5876	296.3205	3.4441
32.6416	0.5804	296.2474	3.3953
32.7336	0.5713	295.8563	3.3327
32.8252	0.5621	295.165	3.2853
32.911	0.555	294.5743	3.2591
32.9989	0.5499	294.1653	3.254
33.0881	0.5472	293.9191	3.2759
33.1747	0.5467	293.636	3.2961
33.2493	0.5457	293.7727	3.3106
33.3226	0.5448	294.2664	3.3211
33.3936	0.5463	295.2045	3.3263
33.4714	0.5511	296.6354	3.3469
33.554	0.5578	298.4568	3.3753
33.6259	0.5655	300.8846	3.3976
33.6924	0.5711	303.9989	3.4049
33.7585	0.5731	308.0083	3.4088
33.8243	0.5734	312.3351	3.425
33.8842	0.5728	316.6244	3.4242
33.9444	0.5747	321.062	3.4251
34.0131	0.5785	325.4989	3.4451
34.0777	0.5837	329.4642	3.4858
34.1341	0.5905	333.1621	3.5391
34.1822	0.5964	335.9892	3.5762
34.2273	0.5997	338.2866	3.5784
34.2725	0.6	339.6765	3.558
34.3203	0.5984	340.105	3.5215
34.3725	0.5977	340.2698	3.521
34.4126	0.6009	338.957	3.5443
34.4486	0.6035	337.5372	3.528
34.4911	0.6046	335.3186	3.5021
34.5493	0.6057	332.9077	3.4791
34.6098	0.6057	330.7244	3.4432
34.6594	0.6056	328.3861	3.3793
34.7169	0.6073	326.9675	3.3016
34.7768	0.6084	325.6593	3.2531
34.8375	0.6101	324.6248	3.2378
34.9047	0.615	323.9403	3.2319
34.9804	0.6229	323.2266	3.2355
35.0719	0.6337	323.0574	3.2628
35.1741	0.6462	322.8855	3.3119
35.2772	0.6575	322.5356	3.377
35.3752	0.6656	322.294	3.4314
35.4561	0.6741	321.1002	3.5098
35.5324	0.6846	319.5626	3.6177
35.5978	0.6967	317.3139	3.7578
35.6556	0.7119	314.6616	3.94
35.7021	0.7269	311.4214	4.155
35.7328	0.7401	307.8801	4.3905
35.755	0.7547	304.1184	4.6614
35.7548	0.7691	299.9929	4.9648
35.7417	0.7825	295.7445	5.2642
35.7327	0.7943	291.5949	5.4983
35.7267	0.801	287.9011	5.6835
35.7068	0.8042	284.3163	5.7792
35.6712	0.8087	281.1823	5.846
35.6271	0.8153	278.6786	5.9125
35.5916	0.8205	276.5464	5.9181
35.5645	0.8203	274.8834	5.8311
35.5267	0.8163	273.7564	5.6144
35.4947	0.8138	273.108	5.4127
35.469	0.8099	272.8041	5.1847
35.4546	0.8033	273.0439	4.96
35.444	0.7941	273.6523	4.7172
35.4451	0.7844	274.2058	4.4977
35.4584	0.7785	274.988	4.3033
35.4803	0.775	276.0786	4.1676
35.5035	0.7708	277.1992	4.0888
35.524	0.7636	277.8775	3.9933
35.5458	0.7576	278.5094	3.9276
35.5671	0.754	279.0501	3.9251
35.5978	0.7481	279.4401	3.9407
35.6383	0.7427	279.6184	4.0054
35.6765	0.7376	279.5789	4.0879
35.7133	0.7331	279.2549	4.1819
35.7467	0.7268	278.7724	4.261
35.7725	0.7222	278.0439	4.3535
35.7965	0.72	276.873	4.4642
35.8157	0.7167	275.232	4.557
35.8288	0.7092	273.5569	4.6039
35.838	0.6975	271.6946	4.6218
35.8412	0.6883	269.6235	4.6225
35.8386	0.6793	267.58	4.5636
35.8376	0.6677	265.5269	4.4796
35.8287	0.6553	263.5464	4.3707
35.8087	0.646	261.8636	4.2532
35.782	0.6371	260.5315	4.1205
35.7672	0.6288	259.6469	3.9713
35.7627	0.6228	258.9786	3.8414
35.7534	0.6199	258.6752	3.716
35.7322	0.6201	258.6178	3.6004
35.7023	0.6224	258.7401	3.5184
35.6689	0.6237	259.0874	3.4555
35.6326	0.6225	259.4775	3.398
35.5966	0.6218	259.9864	3.3698
35.5568	0.6238	260.634	3.3741
35.5209	0.6293	261.1964	3.4097
35.4892	0.637	261.6899	3.4657
35.4591	0.6457	262.0486	3.5367
35.4262	0.6515	262.41	3.5927
35.3879	0.6593	262.5277	3.6663
35.3577	0.6676	262.3274	3.752
35.3342	0.671	262.037	3.8017
35.3022	0.6718	261.5754	3.8312
35.2837	0.6745	261.0724	3.8764
35.2821	0.6807	260.249	3.9471
35.2942	0.6882	259.3914	4.0222
35.31	0.6905	258.4566	4.0572
35.3424	0.6905	257.5222	4.0485
35.3935	0.6938	256.7108	4.0503
35.4549	0.7051	256.0279	4.0942
35.5385	0.7171	255.3911	4.1217
35.639	0.7269	254.8085	4.1244
35.7518	0.7344	254.43	4.1319
35.8793	0.7404	254.058	4.1181
36.0201	0.7478	253.8161	4.114
36.1667	0.7563	253.888	4.1367
36.3132	0.7605	254.1533	4.1163
36.4774	0.7612	254.789	4.0656
36.653	0.7617	255.7593	4.0387
36.832	0.7635	256.8277	4.0556
37.0132	0.7675	258.5068	4.0983
37.1917	0.7706	261.128	4.1412
37.3697	0.7724	264.5768	4.1844
37.5351	0.7759	268.4634	4.2417
37.691	0.7817	272.9137	4.3183
37.8512	0.7885	277.8667	4.4168
38.0195	0.7941	283.1947	4.489
38.1806	0.7987	288.9498	4.5355
38.3303	0.8046	295.0856	4.5804
38.4698	0.8102	301.4539	4.631
38.6116	0.8154	308.1259	4.6833
38.7523	0.8206	315.3938	4.7165
38.8956	0.8304	322.993	4.7432
39.0434	0.8427	330.5685	4.7654
39.1925	0.8577	337.8013	4.788
39.3354	0.8755	344.8677	4.8284
39.4754	0.8928	351.946	4.879
39.6273	0.9086	358.2313	4.9262
39.806	0.9253	363.7336	4.9676
40.0001	0.9446	368.213	5.0246
40.1891	0.9644	371.0595	5.0915
40.3772	0.9798	373.1358	5.1467
40.5669	0.994	374.018	5.2186
40.7583	1.0121	373.6425	5.3051
40.9568	1.0312	372.5743	5.3648
41.1555	1.0512	371.204	5.4331
41.3484	1.0775	369.299	5.5487
41.5526	1.1123	367.0127	5.6919
41.7718	1.1542	365.0253	5.8323
42.0034	1.1991	363.6216	5.9828
42.2483	1.2506	363.1874	6.1739
42.5178	1.3079	364.1061	6.3509
42.8122	1.3702	366.055	6.5261
43.1328	1.4415	368.9682	6.7209
43.4794	1.5262	373.152	6.9744
43.8587	1.6203	378.697	7.259
44.2909	1.7219	385.0682	7.5473
44.7791	1.8314	392.1305	7.8206
45.3065	1.953	400.2864	8.0633
45.871	2.0923	409.1255	8.3324
46.4992	2.2525	418.3673	8.6388
47.191	2.4309	428.2853	8.9511
47.9454	2.6315	438.7415	9.2366
48.7723	2.8552	450.0044	9.4476
49.6639	3.1142	461.7404	9.6423
50.5937	3.4156	474.2426	9.8233
51.5816	3.7594	488.3053	9.9154
52.6254	4.1548	504.219	9.946
53.7217	4.6042	522.7847	9.9781
54.8631	5.1054	543.8171	9.9495
56.0388	5.6563	567.1457	9.8792
57.2526	6.2711	593.0377	9.8702
58.4961	6.957	622.0295	9.9195
59.7536	7.705	654.3467	10.0449
60.9926	8.5136	689.7575	10.4198
62.21	9.3907	727.9349	11.0704
63.416	10.313	768.9088	12.0534
64.594	11.2615	811.5982	13.4255
65.6953	12.2206	854.9534	15.2001
66.7052	13.1787	897.1928	17.3083
67.6182	14.093	937.5992	19.5894
68.4251	14.9266	976.7719	22.0554
69.105	15.6439	1010.5254	24.5371
69.6621	16.2385	1038.3438	26.8174
70.0674	16.737	1058.4215	28.6948
70.3024	17.1259	1070.1637	29.9854
70.3812	17.3005	1074.5856	30.5877
70.3024	17.1259	1070.1637	29.9854
70.0674	16.737	1058.4215	28.6948
69.6621	16.2385	1038.3438	26.8174
69.105	15.6439	1010.5254	24.5371
68.4251	14.9266	976.7719	22.0554
67.6182	14.093	937.5992	19.5894
66.7052	13.1787	897.1928	17.3083
65.6953	12.2206	854.9534	15.2001
64.594	11.2615	811.5982	13.4255
63.416	10.313	768.9088	12.0534
62.21	9.3907	727.9349	11.0704
60.9926	8.5136	689.7575	10.4198
59.7536	7.705	654.3467	10.0449
58.4961	6.957	622.0295	9.9195
57.2526	6.2711	593.0377	9.8702
56.0388	5.6563	567.1457	9.8792
54.8631	5.1054	543.8171	9.9495
53.7217	4.6042	522.7847	9.9781
52.6254	4.1548	504.219	9.946
51.5816	3.7594	488.3053	9.9154
50.5937	3.4156	474.2426	9.8233
49.6639	3.1142	461.7404	9.6423
48.7723	2.8552	450.0044	9.4476
47.9454	2.6315	438.7415	9.2366
47.191	2.4309	428.2853	8.9511
46.4992	2.2525	418.3673	8.6388
45.871	2.0923	409.1255	8.3324
45.3065	1.953	400.2864	8.0633
44.7791	1.8314	392.1305	7.8206
44.2909	1.7219	385.0682	7.5473
43.8587	1.6203	378.697	7.259
43.4794	1.5262	373.152	6.9744
43.1328	1.4415	368.9682	6.7209
42.8122	1.3702	366.055	6.5261
42.5178	1.3079	364.1061	6.3509
42.2483	1.2506	363.1874	6.1739
42.0034	1.1991	363.6216	5.9828
41.7718	1.1542	365.0253	5.8323
41.5526	1.1123	367.0127	5.6919
41.3484	1.0775	369.299	5.5487
41.1555	1.0512	371.204	5.4331
40.9568	1.0312	372.5743	5.3648
40.7583	1.0121	373.6425	5.3051
40.5669	0.994	374.018	5.2186
40.3772	0.9798	373.1358	5.1467
40.1891	0.9644	371.0595	5.0915
40.0001	0.9446	368.213	5.0246
39.806	0.9253	363.7336	4.9676
39.6273	0.9086	358.2313	4.9262
39.4754	0.8928	351.946	4.879
39.3354	0.8755	344.8677	4.8284
39.1925	0.8577	337.8013	4.788
39.0434	0.8427	330.5685	4.7654
38.8956	0.8304	322.993	4.7432
38.7523	0.8206	315.3938	4.7165
38.6116	0.8154	308.1259	4.6833
38.4698	0.8102	301.4539	4.631
38.3303	0.8046	295.0856	4.5804
38.1806	0.7987	288.9498	4.5355
38.0195	0.7941	283.1947	4.489
37.8512	0.7885	277.8667	4.4168
37.691	0.7817	272.9137	4.3183
37.5351	0.7759	268.4634	4.2417
37.3697	0.7724	264.5768	4.1844
37.1917	0.7706	261.128	4.1412
37.0132	0.7675	258.5068	4.0983
36.832	0.7635	256.8277	4.0556
36.653	0.7617	255.7593	4.0387
36.4774	0.7612	254.789	4.0656
36.3132	0.7605	254.1533	4.1163
36.1667	0.7563	253.888	4.1367
36.0201	0.7478	253.8161	4.114
35.8793	0.7404	254.058	4.1181
35.7518	0.7344	254.43	4.1319
35.639	0.7269	254.8085	4.1244
35.5385	0.7171	255.3911	4.1217
35.4549	0.7051	256.0279	4.0942
35.3935	0.6938	256.7108	4.0503
35.3424	0.6905	257.5222	4.0485
35.31	0.6905	258.4566	4.0572
35.2942	0.6882	259.3914	4.0222
35.2821	0.6807	260.249	3.9471
35.2837	0.6745	261.0724	3.8764
35.3022	0.6718	261.5754	3.8312
35.3342	0.671	262.037	3.8017
35.3577	0.6676	262.3274	3.752
35.3879	0.6593	262.5277	3.6663
35.4262	0.6515	262.41	3.5927
35.4591	0.6457	262.0486	3.5367
35.4892	0.637	261.6899	3.4657
35.5209	0.6293	261.1964	3.4097
35.5568	0.6238	260.634	3.3741
35.5966	0.6218	259.9864	3.3698
35.6326	0.6225	259.4775	3.398
35.6689	0.6237	259.0874	3.4555
35.7023	0.6224	258.7401	3.5184
35.7322	0.6201	258.6178	3.6004
35.7534	0.6199	258.6752	3.716
35.7627	0.6228	258.9786	3.8414
35.7672	0.6288	259.6469	3.9713
35.782	0.6371	260.5315	4.1205
35.8087	0.646	261.8636	4.2532
35.8287	0.6553	263.5464	4.3707
35.8376	0.6677	265.5269	4.4796
35.8386	0.6793	267.58	4.5636
35.8412	0.6883	269.6235	4.6225
35.838	0.6975	271.6946	4.6218
35.8288	0.7092	273.5569	4.6039
35.8157	0.7167	275.232	4.557
35.7965	0.72	276.873	4.4642
35.7725	0.7222	278.0439	4.3535
35.7467	0.7268	278.7724	4.261
35.7133	0.7331	279.2549	4.1819
35.6765	0.7376	279.5789	4.0879
35.6383	0.7427	279.6184	4.0054
35.5978	0.7481	279.4401	3.9407
35.5671	0.754	279.0501	3.9251
35.5458	0.7576	278.5094	3.9276
35.524	0.7636	277.8775	3.9933
35.5035	0.7708	277.1992	4.0888
35.4803	0.775	276.0786	4.1676
35.4584	0.7785	274.988	4.3033
35.4451	0.7844	274.2058	4.4977
35.444	0.7941	273.6523	4.7172
35.4546	0.8033	273.0439	4.96
35.469	0.8099	272.8041	5.1847
35.4947	0.8138	273.108	5.4127
35.5267	0.8163	273.7564	5.6144
35.5645	0.8203	274.8834	5.8311
35.5916	0.8205	276.5464	5.9181
35.6271	0.8153	278.6786	5.9125
35.6712	0.8087	281.1823	5.846
35.7068	0.8042	284.3163	5.7792
35.7267	0.801	287.9011	5.6835
35.7327	0.7943	291.5949	5.4983
35.7417	0.7825	295.7445	5.2642
35.7548	0.7691	299.9929	4.9648
35.755	0.7547	304.1184	4.6614
35.7328	0.7401	307.8801	4.3905
35.7021	0.7269	311.4214	4.155
35.6556	0.7119	314.6616	3.94
35.5978	0.6967	317.3139	3.7578
35.5324	0.6846	319.5626	3.6177
35.4561	0.6741	321.1002	3.5098
35.3752	0.6656	322.294	3.4314
35.2772	0.6575	322.5356	3.377
35.1741	0.6462	322.8855	3.3119
35.0719	0.6337	323.0574	3.2628
34.9804	0.6229	323.2266	3.2355
34.9047	0.615	323.9403	3.2319
34.8375	0.6101	324.6248	3.2378
34.7768	0.6084	325.6593	3.2531
34.7169	0.6073	326.9675	3.3016
34.6594	0.6056	328.3861	3.3793
34.6098	0.6057	330.7244	3.4432
34.5493	0.6057	332.9077	3.4791
34.4911	0.6046	335.3186	3.5021
34.4486	0.6035	337.5372	3.528
34.4126	0.6009	338.957	3.5443
34.3725	0.5977	340.2698	3.521
34.3203	0.5984	340.105	3.5215
34.2725	0.6	339.6765	3.558
34.2273	0.5997	338.2866	3.5784
34.1822	0.5964	335.9892	3.5762
34.1341	0.5905	333.1621	3.5391
34.0777	0.5837	329.4642	3.4858
34.0131	0.5785	325.4989	3.4451
33.9444	0.5747	321.062	3.4251
33.8842	0.5728	316.6244	3.4242
33.8243	0.5734	312.3351	3.425
33.7585	0.5731	308.0083	3.4088
33.6924	0.5711	303.9989	3.4049
33.6259	0.5655	300.8846	3.3976
33.554	0.5578	298.4568	3.3753
33.4714	0.5511	296.6354	3.3469
33.3936	0.5463	295.2045	3.3263
33.3226	0.5448	294.2664	3.3211
33.2493	0.5457	293.7727	3.3106
33.1747	0.5467	293.636	3.2961
33.0881	0.5472	293.9191	3.2759
32.9989	0.5499	294.1653	3.254
32.911	0.555	294.5743	3.2591
32.8252	0.5621	295.165	3.2853
32.7336	0.5713	295.8563	3.3327
32.6416	0.5804	296.2474	3.3953
32.5523	0.5876	296.3205	3.4441
32.4612	0.5953	296.3228	3.4956
32.3764	0.6038	296.121	3.571
32.2984	0.6142	295.9207	3.6856
32.2281	0.6252	295.348	3.7863
32.1697	0.6327	294.7741	3.8587
32.1126	0.6389	294.1679	3.9259
32.0576	0.6449	293.3415	3.9889
32.0144	0.6515	292.571	4.0462
31.9859	0.6585	291.9938	4.0773
31.9654	0.6655	291.6274	4.1233
31.9505	0.6739	291.3294	4.1863
31.9509	0.6816	290.9956	4.2407
31.961	0.6889	291.0629	4.294
31.9697	0.6948	291.6699	4.3481
