# Supplementary material for: Super-resolution imaging uncovers the nanoscopic segregation of polarity proteins in epithelia
Source: eLife. 2022 Nov 7;11:e62087. doi: 10.7554/eLife.62087 (PMC9674336; doi:10.7554/eLife.62087)
Supplement: Figure 1—source data 2. [file elife-62087-fig1-data2.zip › Figure 1/Human ZO-1 Occludin AB sample 1.csv]

prob_prot	ref_prot	var_prob_prot	var_ref_prot
7.5698	7.2007	15.4945	22.9427
7.6172	7.1996	16.2405	24.1137
7.6521	7.1855	17.1143	25.1363
7.6848	7.1656	17.9271	26.0293
7.7167	7.1299	18.9014	26.7299
7.7417	7.0965	19.5452	26.9769
7.7707	7.0745	19.8937	27.0001
7.8172	7.0561	20.3168	26.7781
7.8628	7.0359	20.6445	26.2951
7.8998	7.0096	20.7579	25.6056
7.9224	6.9835	20.6455	24.7667
7.9498	6.9567	20.6325	23.8196
7.9737	6.934	20.5843	22.8934
8.0024	6.92	20.769	22.103
8.068	6.9197	21.3209	21.5932
8.1206	6.9293	21.6963	21.2962
8.1501	6.9572	21.9801	21.2587
8.1675	6.9944	22.2626	21.4019
8.1918	7.0374	22.3612	21.8589
8.2126	7.0905	22.5807	22.4956
8.2614	7.1529	22.8311	23.087
8.3064	7.2189	23.3184	23.573
8.3559	7.2892	24.0794	23.8641
8.3892	7.3546	25.2196	23.9724
8.4118	7.415	27.0193	24.0239
8.3995	7.4721	28.2435	24.0604
8.3626	7.5182	29.2638	23.861
8.3154	7.5498	30.3995	23.556
8.2466	7.5636	30.4904	23.3238
8.1708	7.5595	30.7825	23.2573
8.0951	7.5268	30.8595	23.4749
8.0496	7.4631	31.358	24.0659
8.0458	7.3773	31.7928	24.8022
8.0802	7.2852	32.6765	25.5638
8.1193	7.1908	33.2171	26.3621
8.1773	7.0866	33.6696	27.0678
8.2448	6.9755	34.4225	27.5795
8.3308	6.851	35.2633	27.6892
8.4072	6.7332	36.1686	27.2949
8.4627	6.625	37.0678	26.525
8.4842	6.5161	38.0386	25.5435
8.4787	6.4017	38.683	24.6276
8.4086	6.2917	38.1611	23.6247
8.2874	6.1988	37.0566	22.6064
8.1234	6.1215	35.6806	21.6809
7.9215	6.041	33.8982	20.8692
7.7047	5.9572	32.2391	20.1796
7.5072	5.878	31.2597	19.487
7.3258	5.8053	30.6775	18.8068
7.1968	5.7333	30.5064	18.1217
7.1264	5.6575	30.4633	17.4572
7.1012	5.5815	30.3792	16.9375
7.1347	5.5245	30.4342	16.6835
7.2071	5.4956	30.5057	16.6818
7.305	5.4812	30.4097	16.861
7.4126	5.4596	30.3518	17.0681
7.5176	5.4209	30.7773	17.3239
7.6011	5.3773	31.608	17.5064
7.6718	5.3331	33.105	17.5951
7.7034	5.2905	34.5793	17.673
7.7316	5.2523	36.5395	17.7081
7.7458	5.2161	37.4603	17.66
7.7337	5.1762	37.5936	17.4567
7.6733	5.1369	36.8483	17.2455
7.5764	5.0976	35.5344	17.0371
7.4341	5.0469	33.7416	16.6301
7.2798	4.997	31.9529	16.0522
7.1303	4.9551	30.4885	15.248
6.9717	4.921	29.3049	14.3285
6.8132	4.8925	28.1359	13.3587
6.6857	4.8661	27.2651	12.2625
6.5806	4.8437	26.6156	11.1985
6.4746	4.8268	25.6702	10.2501
6.3954	4.8103	25.0431	9.4704
6.3318	4.7826	24.6274	8.836
6.2757	4.7507	24.1059	8.3952
6.2118	4.7181	23.2259	8.1964
6.1494	4.6905	22.3004	8.1576
6.078	4.6625	21.2609	8.2173
6.0021	4.6379	20.344	8.3364
5.9402	4.6244	19.5526	8.5141
5.8969	4.62	18.768	8.6613
5.8614	4.6226	18.0487	8.7396
5.8161	4.6286	17.5117	8.7247
5.7667	4.6164	17.0764	8.6761
5.724	4.6028	16.969	8.607
5.6894	4.5879	17.0791	8.4663
5.6302	4.5741	17.1696	8.2926
5.5761	4.5451	17.3213	8.0569
5.5288	4.5007	17.3786	7.8179
5.462	4.4606	17.1379	7.595
5.3681	4.4335	16.6855	7.4276
5.2772	4.4034	16.196	7.3341
5.1976	4.3575	15.7718	7.3391
5.1296	4.3014	15.6031	7.3995
5.0864	4.2272	15.7797	7.4165
5.0648	4.1482	16.1489	7.3376
5.0547	4.0697	17.0326	7.3203
5.0602	3.9848	18.3161	7.2542
5.0689	3.9089	19.5786	7.0938
5.0571	3.8474	20.6585	6.8752
5.0301	3.7974	21.8123	6.6345
4.9909	3.7587	23.006	6.5105
4.9589	3.7325	24.1583	6.5633
4.9639	3.7163	25.7291	6.8473
4.9852	3.7133	27.7217	7.4355
5.0132	3.7281	30.1671	8.4811
5.0554	3.7521	32.7201	9.9535
5.1182	3.7796	34.9375	11.7397
5.1774	3.8066	36.5261	13.6358
5.2286	3.8249	37.3312	15.3328
5.2815	3.8351	37.3159	16.4529
5.3221	3.8363	36.4148	16.9416
5.3364	3.8107	35.0457	16.7054
5.3201	3.7626	33.2018	15.8115
5.2758	3.7137	30.9635	14.7024
5.2072	3.658	28.4758	13.4258
5.1242	3.5892	26.1887	12.145
5.039	3.5086	24.0461	10.9673
4.9629	3.4176	22.0475	9.9789
4.8995	3.3216	20.5394	9.1815
4.8538	3.2243	19.313	8.4639
4.8233	3.1333	18.4407	7.8303
4.8129	3.0411	17.6949	7.1217
4.819	2.9598	16.9861	6.5496
4.8349	2.8922	16.3163	6.1307
4.8529	2.8334	15.8258	5.8013
4.8829	2.7899	15.4973	5.5723
4.9147	2.7617	15.2401	5.4456
4.9506	2.7485	15.1605	5.38
5.0013	2.7516	15.3078	5.3215
5.0817	2.7745	15.6583	5.2399
5.1839	2.8124	16.2531	5.1379
5.3204	2.8745	17.0564	5.1398
5.4783	2.9694	18.1961	5.339
5.6499	3.0907	19.7431	5.6964
5.8194	3.2341	21.3986	6.1533
5.9845	3.3988	23.1934	6.7719
6.1567	3.5889	25.4034	7.6503
6.3593	3.798	28.1683	8.9535
6.6108	4.0511	31.6433	10.8759
6.9104	4.3296	36.046	13.4363
7.2484	4.6257	41.5324	16.6969
7.6248	4.9379	48.1984	21.0032
8.052	5.2658	56.2613	26.5201
8.5371	5.6228	65.7443	33.7159
9.0644	6.0167	76.9368	42.9567
9.6169	6.4522	90.48	54.4611
10.2031	6.9308	106.9875	68.5954
10.8309	7.4365	126.8179	85.0827
11.4733	7.9612	150.8171	103.858
12.158	8.5159	179.5482	125.1924
12.8905	9.1036	212.9554	148.6585
13.668	9.7169	249.6145	173.568
14.47	10.3394	288.3304	198.9564
15.2947	10.9988	327.3287	225.916
16.1402	11.7028	364.2405	253.5418
17.006	12.4576	393.6052	280.7196
17.9038	13.2978	415.4005	309.7764
18.8405	14.2079	431.5313	339.7088
19.8047	15.1764	440.2723	368.9665
20.8499	16.2276	446.6751	397.2081
21.9705	17.3661	452.6557	423.6692
23.1727	18.5903	459.3794	449.6984
24.5199	19.902	470.4474	472.8199
26.0367	21.3218	488.0139	493.959
27.7019	22.861	511.2268	518.6157
29.5575	24.5109	543.1715	547.5387
31.6115	26.3017	584.6914	581.0724
33.8619	28.2767	632.5259	623.6435
36.2929	30.4344	688.1764	677.1482
38.9374	32.8115	753.1175	741.6229
41.7723	35.4188	821.989	816.9995
44.6996	38.2135	893.3403	898.8149
47.7209	41.2886	964.7713	984.5808
50.7632	44.6045	1029.5376	1073.5912
53.7307	48.1409	1084.4801	1161.0504
56.5754	51.9543	1127.1802	1243.0878
59.265	55.9743	1157.6188	1320.1272
61.8266	60.2833	1176.7919	1387.3647
64.2266	64.8237	1190.6285	1450.1871
66.5934	69.5256	1202.97	1506.6178
68.8847	74.384	1217.9084	1556.8507
71.1302	79.3042	1239.3782	1611.4534
73.3739	84.1856	1268.9413	1667.5287
75.5123	88.8718	1304.4809	1734.8927
77.5098	93.1667	1339.1696	1815.8645
79.3651	96.9017	1379.6681	1910.654
80.8833	99.7839	1423.7523	2011.2111
81.9535	101.5439	1461.6345	2098.9684
82.5439	102.0308	1518.1796	2160.2824
82.362	100.9667	1558.9375	2164.3608
81.3851	98.2996	1587.9132	2098.1312
79.5062	94.1058	1589.8854	1956.5219
76.6825	88.371	1539.9125	1732.8202
73.0701	81.5068	1435.7767	1464.121
68.6693	73.7115	1282.8299	1167.0951
63.7329	65.3815	1107.9017	883.0333
58.5228	56.9207	926.7648	636.5101
53.1463	48.7086	761.4543	439.7049
47.8651	40.9658	627.8992	294.7614
42.8663	33.9839	522.001	199.1449
38.1939	27.8547	440.1025	137.9288
33.9642	22.5799	377.4627	101.8233
30.1831	18.205	326.1135	80.6746
26.8553	14.5991	286.1319	67.9608
24.0309	11.7311	253.6531	59.8017
21.6077	9.4604	222.5991	54.0284
19.5578	7.6668	195.5976	49.7021
17.853	6.2878	172.2538	46.1091
16.3713	5.2338	149.7351	43.1769
15.112	4.4543	129.9713	40.5577
14.0358	3.8735	112.5775	38.3292
13.0708	3.4374	96.4861	36.1504
12.1854	3.0925	83.0725	33.5796
11.394	2.8301	72.1585	30.9703
10.7547	2.6474	63.0449	28.1116
10.2409	2.5168	55.71	25.0959
9.7881	2.431	49.2848	22.1987
9.3642	2.3677	44.6805	19.4082
8.9203	2.3229	40.4945	16.9255
8.441	2.2973	36.8795	14.7522
7.9654	2.2936	34.3919	13.0666
7.5276	2.302	32.3152	11.7698
7.0741	2.3212	30.1208	10.7797
6.7	2.3526	29.92	10.1101
6.389	2.3904	29.3863	9.7099
6.1261	2.4238	28.3401	9.5936
5.8368	2.4571	26.8018	9.7485
5.5226	2.4846	24.3117	9.9821
5.2002	2.5138	21.4375	10.2654
4.8867	2.5434	19.1023	10.5169
4.6042	2.5647	17.5976	10.6005
4.3489	2.5679	16.4963	10.4999
4.123	2.5584	16.1228	10.2075
3.9334	2.5354	15.814	9.6836
3.7773	2.5119	15.1787	9.0832
3.6394	2.4744	14.6648	8.4446
3.5093	2.4292	13.9962	7.7575
3.373	2.3855	13.3148	7.1581
3.2428	2.3452	12.8097	6.7329
3.12	2.3031	12.3206	6.3404
3.0076	2.262	11.8089	5.9767
2.9059	2.2196	11.2921	5.6834
2.8111	2.1721	10.7468	5.4473
2.7208	2.1372	10.2419	5.279
2.6326	2.1071	9.7031	5.1593
2.5308	2.0768	8.9533	5.0925
2.4135	2.048	8.3482	5.188
2.3132	2.0415	7.9267	5.4636
2.241	2.0518	7.5496	5.8272
2.1901	2.0673	7.2702	6.27
2.1433	2.0891	7.092	6.8088
2.0894	2.1169	6.9796	7.4745
2.0437	2.1428	7.0662	8.1868
2.0094	2.1686	7.1198	8.8825
1.9823	2.198	7.0946	9.5612
1.9554	2.2308	6.9367	10.2247
1.9197	2.2565	6.6024	10.6793
1.8713	2.2724	6.0955	11.0021
1.8238	2.2817	5.5795	11.1859
1.7823	2.2945	5.0925	11.2636
1.7427	2.3116	4.6474	11.3891
1.7133	2.3293	4.3019	11.5067
1.699	2.3386	4.0976	11.5781
1.688	2.334	3.9985	11.684
1.674	2.3163	3.9381	11.8525
1.6599	2.2977	3.9138	12.0603
1.6466	2.2837	3.9223	12.267
1.6303	2.2616	3.9135	12.3613
1.6188	2.2325	3.899	12.2947
1.6136	2.2005	3.8739	12.0798
1.6088	2.1535	3.8037	11.6602
1.5995	2.0952	3.692	11.095
1.5802	2.0332	3.5231	10.4195
1.5522	1.969	3.3182	9.6812
1.5217	1.9014	3.1534	8.9569
1.4961	1.8353	3.0495	8.1817
1.4686	1.7707	2.9541	7.415
1.4441	1.7057	2.911	6.6415
1.4299	1.6437	2.9301	5.8659
1.4231	1.5865	2.968	5.1177
1.4199	1.537	3.0177	4.4393
1.4166	1.4965	3.0283	3.8754
1.4053	1.4644	2.9831	3.4117
1.3923	1.4408	2.8977	3.0708
1.3777	1.4305	2.8027	2.8893
1.357	1.4289	2.6936	2.8295
1.3276	1.4271	2.5838	2.869
1.2953	1.4283	2.4752	2.9827
1.2664	1.4329	2.3705	3.145
1.2362	1.4424	2.2594	3.3707
1.196	1.4498	2.1044	3.6172
1.1515	1.4523	1.9306	3.8746
1.1082	1.452	1.7712	4.1127
1.0705	1.4474	1.6511	4.2608
1.0406	1.4344	1.573	4.356
1.0134	1.4062	1.4963	4.4281
0.9974	1.3723	1.4431	4.4992
0.9923	1.3343	1.4629	4.4491
1.0028	1.2977	1.5775	4.3686
1.0287	1.2609	1.8038	4.2773
1.0621	1.23	2.1543	4.2165
1.1006	1.2061	2.6557	4.1796
1.1297	1.1799	3.2662	4.0446
1.1435	1.1521	3.9249	3.8386
1.1535	1.1287	4.6182	3.6207
1.1574	1.1088	5.2208	3.4475
1.135	1.0807	5.2031	3.2599
1.1058	1.0447	5.079	2.9824
1.0625	1.0132	4.4212	2.6702
1.0126	0.9909	3.4241	2.3715
0.9652	0.9707	2.6165	2.1338
0.9267	0.9529	2.0572	1.9733
0.8931	0.9335	1.6556	1.8419
0.8653	0.9083	1.426	1.7113
0.85	0.8889	1.3307	1.6273
0.8415	0.8902	1.3271	1.6353
0.8338	0.8993	1.326	1.688
0.8289	0.9093	1.3255	1.7664
0.8295	0.9185	1.3072	1.8761
0.8297	0.9286	1.2685	2.0062
0.8198	0.9414	1.2239	2.1324
0.8072	0.9586	1.2022	2.288
0.7949	0.9752	1.1949	2.3926
0.7847	0.9879	1.1941	2.4614
0.7671	0.9958	1.1603	2.504
0.7536	0.9975	1.142	2.564
0.7435	0.9929	1.1101	2.6068
0.7298	0.9868	1.0601	2.6431
0.7108	0.9768	1.016	2.6707
0.6929	0.9605	0.9632	2.6481
0.678	0.9459	0.9084	2.6475
0.672	0.9359	0.8874	2.6788
0.6705	0.9321	0.874	2.7304
0.6725	0.9308	0.8657	2.789
0.6709	0.9408	0.8638	2.8775
0.6619	0.957	0.8598	2.9688
0.6533	0.9729	0.8722	3.027
0.6545	0.9878	0.9022	3.0485
0.6607	1.0048	0.9522	3.0363
0.6597	1.0163	1.0015	3.0121
0.6531	1.026	1.063	3.0319
0.6468	1.0403	1.1329	3.1497
0.6412	1.0554	1.18	3.3488
0.6306	1.0653	1.2176	3.6055
0.6125	1.0756	1.2393	3.9129
0.593	1.0871	1.2557	4.1958
0.5784	1.0972	1.2968	4.482
0.5684	1.1126	1.3378	4.8471
0.5609	1.1359	1.3714	5.2142
0.5511	1.1584	1.3662	5.5555
0.5401	1.1642	1.3548	5.7822
0.5262	1.1571	1.3019	5.8326
0.5148	1.1536	1.2429	5.8051
0.5087	1.1584	1.1665	5.7781
0.5029	1.1589	1.0766	5.7413
0.4977	1.1576	1.0123	5.6859
0.4869	1.1536	0.9588	5.5697
0.4755	1.1501	0.9076	5.4334
0.472	1.1383	0.8884	5.2359
0.4742	1.1164	0.9082	4.9381
0.4815	1.0982	0.947	4.6281
0.4859	1.083	0.9833	4.3869
0.4893	1.0592	1.0223	4.1121
0.4825	1.0293	0.9819	3.8112
0.4726	0.9952	0.936	3.4963
0.4579	0.9551	0.8767	3.1381
0.435	0.9227	0.7989	2.8558
0.4122	0.8991	0.7507	2.6788
0.4031	0.8854	0.772	2.576
0.4016	0.87	0.836	2.5085
0.4061	0.8594	0.916	2.5
0.4181	0.8615	0.9887	2.5307
0.4332	0.8751	1.0337	2.5868
0.4517	0.8903	1.044	2.6465
0.4595	0.9011	1.0058	2.719
0.4514	0.9108	0.9446	2.8442
0.4343	0.9253	0.888	3.0409
0.4194	0.9451	0.8464	3.324
0.406	0.9609	0.8067	3.5811
0.3929	0.9682	0.7741	3.7372
0.3736	0.971	0.705	3.7755
0.3518	0.9731	0.6154	3.6718
0.3366	0.9831	0.5402	3.5082
0.3253	1.0057	0.4791	3.3347
0.3123	1.0607	0.4158	3.4244
0.3046	1.1298	0.363	4.4441
0.3009	1.1846	0.3295	6.0876
0.2996	1.2137	0.3136	7.0529
0.2994	1.2702	0.3071	8.3502
0.3017	1.3511	0.3112	10.2002
0.3037	1.4356	0.3197	12.3829
0.3066	1.5183	0.3376	13.8639
0.3118	1.5674	0.3624	14.195
0.3118	1.577	0.3756	13.3963
0.3072	1.5675	0.387	11.9054
0.3005	1.5593	0.3939	10.6157
0.2941	1.5649	0.3845	9.725
0.2901	1.5831	0.3784	9.253
0.2845	1.6127	0.361	9.1992
