# Supplementary material for: Super-resolution imaging uncovers the nanoscopic segregation of polarity proteins in epithelia
Source: eLife. 2022 Nov 7;11:e62087. doi: 10.7554/eLife.62087 (PMC9674336; doi:10.7554/eLife.62087)
Supplement: Figure 1—source data 2. [file elife-62087-fig1-data2.zip › Figure 1/Human ZO-1 Occludin AB sample 2.csv]

prob_prot	ref_prot	var_prob_prot	var_ref_prot
1.3635	2.6782	2.3686	12.3833
1.3734	2.6615	2.5291	12.2769
1.3839	2.6484	2.6939	12.1596
1.3942	2.6423	2.8456	12.0738
1.4042	2.6385	2.9853	12.0002
1.4085	2.6388	3.1062	11.9333
1.4081	2.6401	3.2491	11.803
1.4115	2.6448	3.4004	11.6193
1.4165	2.6524	3.5154	11.4506
1.4281	2.6589	3.6406	11.2598
1.4444	2.66	3.7823	10.9874
1.4526	2.6636	3.9059	10.7064
1.4622	2.6686	4.0259	10.3812
1.4824	2.6784	4.1878	10.1164
1.5037	2.6892	4.27	9.8459
1.5227	2.6943	4.2475	9.5406
1.5478	2.6998	4.2321	9.187
1.5761	2.7056	4.2088	8.8556
1.6071	2.7019	4.1599	8.6157
1.6364	2.6987	4.1022	8.4724
1.6654	2.7044	4.0232	8.355
1.6927	2.7156	3.9097	8.2668
1.7162	2.7216	3.7964	8.2114
1.7328	2.7255	3.6967	8.1907
1.7421	2.7321	3.5931	8.1435
1.7432	2.7422	3.4461	8.1312
1.7391	2.7559	3.3146	8.1993
1.729	2.7624	3.2493	8.3167
1.7109	2.76	3.2326	8.4383
1.6854	2.756	3.2481	8.5652
1.6595	2.764	3.2722	8.7822
1.6384	2.7815	3.3584	9.1153
1.6221	2.7959	3.4998	9.4032
1.6016	2.8136	3.6342	9.6275
1.5771	2.83	3.7717	9.8243
1.5629	2.8329	3.9325	9.9593
1.5541	2.8369	4.0714	10.0292
1.5408	2.8543	4.1624	10.1317
1.5294	2.8721	4.2008	10.216
1.5202	2.8831	4.1745	10.2021
1.511	2.8917	4.0666	10.0797
1.4887	2.8948	3.8878	9.9543
1.4685	2.8916	3.7054	9.8112
1.4572	2.8866	3.5259	9.6208
1.4486	2.8912	3.3648	9.4684
1.4361	2.8983	3.1976	9.2871
1.4249	2.9086	3.0336	9.0863
1.4125	2.9267	2.863	8.9615
1.394	2.9501	2.6865	8.9203
1.3785	2.9669	2.5424	8.8585
1.3625	2.9732	2.4125	8.8036
1.3452	2.9877	2.2714	8.8164
1.3315	3.0101	2.1643	8.8741
1.3229	3.0248	2.1192	8.9591
1.3223	3.0438	2.1258	9.0884
1.3297	3.0737	2.1521	9.3388
1.3391	3.105	2.1852	9.6984
1.3493	3.1285	2.2332	9.9736
1.3629	3.1544	2.3081	10.2644
1.3749	3.1837	2.3972	10.6479
1.384	3.207	2.4656	11.042
1.4046	3.2309	2.5516	11.4602
1.4359	3.2732	2.6857	11.8726
1.4722	3.3191	2.8557	12.2007
1.5112	3.3546	3.0663	12.4532
1.5466	3.3958	3.2785	12.8106
1.5726	3.4446	3.4514	13.2096
1.5977	3.4893	3.6666	13.4802
1.6286	3.5321	3.9329	13.6164
1.657	3.5659	4.2111	13.545
1.677	3.5958	4.4931	13.3469
1.6964	3.6289	4.7224	13.0608
1.7135	3.6598	4.8832	12.7588
1.722	3.6825	5.01	12.522
1.7196	3.697	5.0893	12.2822
1.7211	3.7144	5.1286	12.044
1.7212	3.7306	5.1278	11.7778
1.7005	3.7526	4.9758	11.4645
1.6755	3.7816	4.6849	11.1007
1.6616	3.8147	4.3694	10.7488
1.6498	3.8398	4.0825	10.4051
1.632	3.856	3.8075	10.1652
1.6177	3.8668	3.5579	10.0522
1.6094	3.882	3.309	9.9632
1.6051	3.9182	3.0723	9.9202
1.6017	3.9701	2.91	9.9923
1.6037	4.0276	2.8071	10.1535
1.6022	4.0849	2.7004	10.3064
1.5971	4.1467	2.5879	10.4368
1.5951	4.2202	2.5009	10.6555
1.5991	4.3008	2.4804	10.9695
1.6125	4.3743	2.5017	11.2586
1.6328	4.447	2.5689	11.6572
1.6577	4.5301	2.673	12.234
1.684	4.6214	2.8249	12.7983
1.7045	4.712	2.986	13.3201
1.7281	4.7986	3.1518	13.8898
1.759	4.8797	3.3594	14.5287
1.791	4.9476	3.5851	15.2418
1.821	4.9981	3.786	15.9831
1.8472	5.0417	3.9307	16.7799
1.8707	5.0944	4.0546	17.8141
1.893	5.1629	4.1398	19.0428
1.9152	5.2349	4.1973	20.3177
1.9422	5.2999	4.2679	21.6844
1.9743	5.3529	4.3514	23.0018
2.0013	5.3952	4.4033	24.2293
2.0103	5.4261	4.4111	25.3496
2.014	5.4566	4.466	26.3082
2.0299	5.4988	4.5684	26.8863
2.0524	5.5459	4.6542	27.1083
2.0714	5.5839	4.7158	27.015
2.0811	5.6161	4.7659	26.6077
2.0873	5.6478	4.825	26.0039
2.0955	5.6974	4.9198	25.3327
2.1042	5.762	5.0303	24.6961
2.1116	5.8206	5.1683	24.1597
2.1218	5.8631	5.3576	23.7088
2.1396	5.9098	5.5915	23.1859
2.1624	5.9615	5.8271	22.6904
2.194	6.0045	6.0063	22.3052
2.2363	6.0364	6.2401	21.9185
2.2806	6.0672	6.4825	21.5146
2.3209	6.1125	6.6594	21.2021
2.3563	6.1677	6.8044	20.9109
2.3933	6.2256	6.9392	20.7026
2.4436	6.2865	7.1404	20.5694
2.5042	6.3495	7.4161	20.5346
2.5708	6.4253	7.6806	20.6515
2.6387	6.5082	7.8863	20.803
2.6998	6.5889	8.0442	20.9469
2.7586	6.6765	8.1527	21.0939
2.8215	6.7718	8.2946	21.1965
2.8809	6.8668	8.4861	21.2658
2.9378	6.9722	8.7214	21.372
2.9951	7.0879	8.928	21.4048
3.0562	7.2084	9.155	21.3718
3.1183	7.3313	9.4209	21.3831
3.1765	7.4511	9.6571	21.4576
3.2393	7.5861	9.9013	21.5884
3.3108	7.7514	10.1793	21.8878
3.3899	7.9556	10.5801	22.4156
3.4845	8.1962	11.1171	23.3216
3.5966	8.469	11.8049	24.7198
3.7141	8.7818	12.6796	26.7812
3.8441	9.1496	13.7842	29.7748
4.0036	9.5618	15.1535	33.7704
4.202	10.03	16.8448	38.9054
4.4214	10.5692	18.8849	45.5046
4.6681	11.1794	21.2907	53.7893
4.9389	11.8662	24.0045	64.0379
5.2308	12.6387	27.0851	76.4453
5.547	13.5023	30.904	91.1124
5.9029	14.4542	35.573	108.0728
6.3011	15.4894	40.8899	127.4764
6.7374	16.6102	46.8168	149.5582
7.2117	17.829	53.4684	174.129
7.7444	19.1628	61.1868	200.5422
8.3358	20.621	70.2762	228.3207
8.9734	22.1807	80.9305	257.5829
9.667	23.8376	93.5586	288.5905
10.4102	25.6154	108.2621	320.8331
11.1934	27.5101	125.315	353.4742
12.0175	29.5121	145.2187	386.4893
12.8893	31.632	167.9914	420.043
13.7897	33.8592	193.767	454.2865
14.6914	36.1851	222.613	489.3249
15.5965	38.5938	253.5897	525.2748
16.5052	41.0746	285.8037	561.2409
17.3974	43.5937	318.8968	597.1976
18.2526	46.166	351.7717	632.9579
19.0646	48.7557	382.5234	667.0726
19.8235	51.3239	409.7465	698.7527
20.5131	53.8188	432.0783	728.2369
21.1394	56.2254	449.1874	756.37
21.6791	58.5352	460.3356	781.442
22.1418	60.6897	465.4247	802.0623
22.5333	62.6434	465.2935	819.1347
22.8419	64.3693	459.4166	833.4771
23.0607	65.8333	449.0984	843.743
23.2165	66.9968	435.8763	849.1925
23.3004	67.849	420.31	850.3416
23.3099	68.3584	403.1499	846.3625
23.2302	68.4898	384.631	836.8524
23.0565	68.2289	365.4624	822.6302
22.7927	67.5572	346.0174	803.0202
22.4282	66.4915	326.9148	777.4068
21.9434	65.0234	307.9013	745.5346
21.3356	63.1675	289.3254	705.6204
20.6077	60.9395	270.6319	659.6846
19.7621	58.3555	251.0518	607.934
18.8129	55.4852	231.2818	552.8753
17.7891	52.3844	211.7012	494.5676
16.6855	49.0948	192.1429	435.295
15.5328	45.6595	173.2096	376.5318
14.3482	42.1223	154.6237	319.9757
13.1373	38.5537	136.5113	266.9135
11.9352	35.0493	119.2236	219.2613
10.762	31.6693	102.3776	177.6457
9.6397	28.4284	86.7662	142.4348
8.574	25.3474	72.7552	113.2296
7.5626	22.4771	59.9928	89.7459
6.6243	19.8535	48.6378	71.3276
5.7736	17.4924	38.813	57.1897
5.0209	15.3951	30.3959	46.5956
4.3617	13.5241	23.6688	39.0203
3.7794	11.8893	18.2195	33.41
3.2615	10.4867	13.8299	29.1735
2.811	9.2681	10.4317	26.1153
2.4252	8.208	7.8317	23.9516
2.1002	7.3145	5.9273	22.4726
1.8311	6.5704	4.6065	21.2926
1.6111	5.9496	3.6791	20.2094
1.427	5.4477	3.0198	19.1937
1.264	5.0446	2.553	18.1721
1.1243	4.708	2.256	17.1821
1.0088	4.4291	2.06	16.2425
0.9168	4.2006	1.9092	15.3322
0.8518	4.0204	1.8373	14.4809
0.8113	3.8799	1.8329	13.7852
0.7842	3.7634	1.8641	13.3036
0.7611	3.6789	1.8747	13.0463
0.738	3.6291	1.8545	12.9182
0.7151	3.5985	1.8116	12.8553
0.6911	3.5691	1.7631	12.8186
0.6769	3.5445	1.7402	12.7952
0.6715	3.5317	1.7223	12.8579
0.6665	3.5206	1.6857	12.9831
0.6565	3.5134	1.6062	13.0818
0.6426	3.5116	1.4894	13.1018
0.6273	3.5102	1.3582	13.1015
0.6125	3.5132	1.2476	13.1404
0.5984	3.5145	1.1528	13.1908
0.5898	3.5034	1.0807	13.1815
0.5824	3.4923	1.0243	13.1544
0.5757	3.4934	0.974	13.2155
0.5706	3.4904	0.9277	13.316
0.5636	3.4654	0.9007	13.3674
0.559	3.4203	0.8914	13.3971
0.5529	3.3723	0.8939	13.4754
0.543	3.3276	0.8961	13.5081
0.5351	3.2863	0.901	13.5008
0.5259	3.2424	0.9061	13.5402
0.5144	3.1924	0.9103	13.6019
0.5069	3.139	0.9208	13.5965
0.4992	3.0811	0.9394	13.4986
0.4908	3.0266	0.9639	13.41
0.4913	2.9721	1.0088	13.2801
0.4947	2.9227	1.0527	13.1642
0.4944	2.8723	1.077	13.0195
0.4907	2.8199	1.087	12.933
0.4878	2.7699	1.089	12.9172
0.4896	2.7186	1.0979	12.8924
0.4905	2.6669	1.1121	12.8013
0.4861	2.6119	1.1052	12.585
0.4771	2.5527	1.0602	12.1943
0.4673	2.4965	0.9837	11.7054
0.4571	2.4494	0.9047	11.19
0.4474	2.4109	0.83	10.6069
0.4318	2.3659	0.7446	9.977
0.4147	2.3091	0.6799	9.27
0.4025	2.2558	0.6333	8.5486
0.3871	2.2127	0.578	7.9197
0.3656	2.1722	0.5095	7.3209
0.3432	2.1402	0.4516	6.7438
0.3224	2.117	0.4167	6.268
0.3037	2.0997	0.3856	5.9477
0.2863	2.0869	0.3559	5.7227
0.272	2.0788	0.3396	5.5522
0.259	2.0692	0.3296	5.4567
0.2427	2.066	0.3112	5.514
0.2247	2.0613	0.2879	5.6381
0.2072	2.0418	0.2724	5.7039
0.1947	2.0157	0.2612	5.6772
0.1878	1.993	0.2471	5.6341
0.184	1.9794	0.2332	5.637
0.1854	1.9603	0.2303	5.6143
0.188	1.9332	0.228	5.5265
0.1923	1.9102	0.2423	5.4147
0.1998	1.8789	0.2816	5.2915
0.205	1.8501	0.3132	5.1854
0.2057	1.8388	0.3229	5.1479
0.2049	1.8311	0.3335	5.1197
0.2065	1.817	0.3484	5.0813
0.2061	1.8009	0.3595	5.0478
0.2047	1.7802	0.3667	4.965
0.2089	1.7543	0.379	4.8684
0.2147	1.7285	0.388	4.7994
0.2163	1.7045	0.3852	4.7187
0.2161	1.679	0.3595	4.6372
0.2219	1.6525	0.3575	4.5209
0.2294	1.6332	0.3656	4.4319
0.2321	1.619	0.3654	4.4424
0.2304	1.6078	0.3583	4.478
0.2293	1.5953	0.3524	4.4313
0.2321	1.5715	0.3572	4.3973
0.2338	1.5412	0.3507	4.3436
0.2302	1.5231	0.3357	4.2882
0.2268	1.511	0.3274	4.2579
0.2272	1.4908	0.3178	4.2333
0.2303	1.4772	0.3174	4.2437
0.2319	1.4798	0.3207	4.3048
0.2299	1.4861	0.3014	4.3567
0.2267	1.4964	0.2706	4.4098
0.2223	1.5076	0.2527	4.5173
0.22	1.5121	0.2463	4.6387
0.2163	1.5083	0.2385	4.7402
0.2066	1.5038	0.2251	4.9038
0.1967	1.4998	0.213	5.093
0.1881	1.4889	0.2005	5.2088
0.1837	1.4708	0.1955	5.3129
0.1817	1.454	0.1939	5.4502
0.1801	1.4393	0.195	5.5887
0.178	1.4193	0.1962	5.6299
0.1754	1.3925	0.1953	5.5586
0.1717	1.3695	0.1967	5.5015
0.1674	1.3462	0.2036	5.4682
0.1643	1.3141	0.2138	5.3986
0.1619	1.2785	0.2199	5.2772
0.158	1.2358	0.2185	5.084
0.1546	1.1927	0.2129	4.8439
0.1512	1.157	0.2086	4.6217
0.1487	1.1239	0.2046	4.4286
0.1473	1.0882	0.1989	4.2502
0.1462	1.0537	0.1894	4.079
0.1455	1.0156	0.179	3.8591
0.1443	0.9675	0.1701	3.5287
0.1417	0.9215	0.1642	3.221
0.1412	0.8824	0.162	2.9648
0.1437	0.841	0.1622	2.7296
0.147	0.7944	0.1629	2.5153
0.1482	0.7505	0.1669	2.3403
0.145	0.7109	0.17	2.1676
0.1414	0.6695	0.1745	1.9715
0.1396	0.6291	0.1776	1.7922
0.1361	0.5925	0.1753	1.6635
0.1322	0.5584	0.1761	1.5569
0.1314	0.5176	0.1776	1.423
0.1308	0.477	0.1839	1.299
0.1278	0.4485	0.1815	1.239
0.1241	0.4273	0.1728	1.189
0.1205	0.4084	0.1642	1.1406
0.1183	0.3904	0.1592	1.0939
0.1174	0.3761	0.1518	1.0529
0.1172	0.3653	0.1424	1.0274
0.1175	0.355	0.1373	1.009
0.1177	0.3434	0.1358	0.9879
0.1181	0.3358	0.1364	0.9724
0.124	0.3323	0.1491	0.9579
0.1336	0.3295	0.1725	0.9354
0.1412	0.3281	0.202	0.898
0.1476	0.3323	0.2374	0.8698
0.1576	0.3402	0.283	0.8528
0.1732	0.3487	0.3478	0.8517
0.1937	0.361	0.4391	0.8721
0.2121	0.3727	0.5424	0.915
0.2236	0.3829	0.6405	0.9901
0.2329	0.3901	0.7445	1.0949
0.2471	0.4003	0.8793	1.2128
0.2636	0.413	1.0356	1.3384
0.2751	0.424	1.1854	1.4941
0.2852	0.4307	1.3555	1.6601
0.2952	0.4382	1.5501	1.822
0.3049	0.4437	1.7557	1.9637
0.3144	0.4483	1.9513	2.084
0.3238	0.4512	2.1518	2.1661
0.3342	0.4537	2.3723	2.1913
0.3454	0.4555	2.581	2.2101
0.3521	0.4519	2.7708	2.1957
0.3544	0.4423	2.9382	2.1354
0.3583	0.4337	3.0715	2.0921
0.3627	0.4287	3.2232	2.1082
0.3636	0.4229	3.3479	2.1365
0.3588	0.4119	3.3678	2.1318
0.3498	0.3986	3.2887	2.1477
0.3375	0.3925	3.1239	2.2273
0.3241	0.3927	2.931	2.3114
0.3086	0.388	2.6783	2.3198
0.2886	0.3805	2.3403	2.3128
0.2679	0.3768	1.9665	2.3224
0.2478	0.3758	1.622	2.348
0.2243	0.3743	1.2893	2.3446
0.2005	0.3707	0.9853	2.3124
0.1804	0.3614	0.7519	2.1665
0.1631	0.3476	0.5727	1.9748
0.1468	0.3314	0.4287	1.7611
0.1305	0.3156	0.3139	1.5629
0.1166	0.2993	0.2294	1.3762
0.1052	0.2829	0.175	1.1774
0.09503	0.269	0.14	0.9986
0.08643	0.254	0.1127	0.8477
0.07931	0.2375	0.09247	0.7178
0.07106	0.2218	0.07282	0.5919
0.06214	0.2075	0.05696	0.4822
0.05397	0.1957	0.04688	0.4042
0.04641	0.1875	0.03965	0.3412
0.03843	0.1781	0.0324	0.2718
0.0307	0.1696	0.02544	0.2207
0.02435	0.1657	0.01994	0.2048
0.0201	0.1603	0.01578	0.1956
0.01774	0.1509	0.01299	0.1759
