# Supplementary material for: Super-resolution imaging uncovers the nanoscopic segregation of polarity proteins in epithelia
Source: eLife. 2022 Nov 7;11:e62087. doi: 10.7554/eLife.62087 (PMC9674336; doi:10.7554/eLife.62087)
Supplement: Figure 1—source data 2. [file elife-62087-fig1-data2.zip › Figure 1/Human ZO-1 Occludin AB sample 3.csv]

prob_prot	ref_prot	var_prob_prot	var_ref_prot
0.3249	2.4444	0.8397	17.8747
0.3208	2.4598	0.7696	18.236
0.3139	2.4643	0.7033	18.3862
0.3073	2.4528	0.6544	18.2134
0.3026	2.4353	0.6311	17.9329
0.2979	2.4196	0.6053	17.6067
0.2938	2.4019	0.5757	17.1909
0.2903	2.3749	0.5631	16.6718
0.2866	2.3472	0.557	16.1738
0.2834	2.3266	0.5537	15.7739
0.2821	2.3096	0.5678	15.4336
0.2811	2.2882	0.5892	15.1036
0.2824	2.2626	0.6198	14.804
0.2845	2.2384	0.671	14.4958
0.2818	2.2171	0.718	14.2506
0.2774	2.1974	0.7537	14.051
0.2763	2.1837	0.7948	13.9047
0.2799	2.1779	0.8424	13.7555
0.287	2.1764	0.8781	13.6452
0.2959	2.1748	0.8981	13.5522
0.3038	2.1704	0.9227	13.4573
0.3141	2.17	0.9666	13.3742
0.3263	2.174	1.0093	13.3556
0.3386	2.1717	1.037	13.281
0.3517	2.1664	1.0659	13.1652
0.3636	2.1635	1.0963	13.0824
0.3718	2.1569	1.1263	12.9904
0.3773	2.1451	1.1597	12.9212
0.3818	2.1401	1.1938	12.9181
0.385	2.145	1.2139	12.9265
0.3863	2.1555	1.2006	12.9232
0.3862	2.1621	1.1682	12.9367
0.384	2.1592	1.119	12.9178
0.382	2.1526	1.0593	12.8344
0.3796	2.1409	0.9937	12.7534
0.3756	2.1233	0.9348	12.6474
0.3653	2.1021	0.8672	12.3721
0.3536	2.0801	0.8066	11.957
0.3421	2.0596	0.7607	11.5338
0.3307	2.0457	0.7234	11.1678
0.3207	2.0342	0.6972	10.8333
0.3113	2.0205	0.681	10.4847
0.3023	2.0053	0.6697	10.1685
0.2969	1.9924	0.6744	9.8869
0.2951	1.9825	0.6977	9.6681
0.2927	1.9816	0.7189	9.5187
0.2899	1.9903	0.7146	9.4427
0.2933	2.0011	0.7073	9.3469
0.2964	2.0092	0.6974	9.1923
0.295	2.0135	0.6647	9.0228
0.2909	2.0122	0.6157	8.864
0.2862	2.0146	0.5711	8.7385
0.2825	2.0198	0.5532	8.5964
0.2797	2.0195	0.549	8.3855
0.2763	2.0207	0.5384	8.1474
0.2723	2.0293	0.5299	7.9587
0.2682	2.0398	0.5251	7.8104
0.2643	2.0477	0.5221	7.642
0.2564	2.0572	0.5064	7.5213
0.251	2.0742	0.509	7.4407
0.2509	2.0942	0.5271	7.3923
0.2537	2.117	0.5443	7.4305
0.2574	2.146	0.5542	7.5722
0.2614	2.1759	0.5515	7.8152
0.2595	2.1974	0.5275	8.1174
0.2558	2.2205	0.5068	8.5574
0.2617	2.2418	0.5135	9.1329
0.2754	2.268	0.5335	9.7837
0.2817	2.3028	0.5338	10.4256
0.2788	2.3355	0.5187	11.072
0.2814	2.3648	0.5216	11.6951
0.2892	2.3921	0.5396	12.2584
0.297	2.4095	0.5531	12.6258
0.3023	2.4316	0.5543	13.0584
0.304	2.458	0.5461	13.4418
0.3023	2.4838	0.5379	13.686
0.303	2.5069	0.5442	13.8398
0.3044	2.5242	0.5634	13.9156
0.301	2.537	0.5826	14.0005
0.2989	2.5554	0.6155	14.0972
0.3018	2.5757	0.6747	14.221
0.3065	2.5944	0.7531	14.4344
0.3126	2.6082	0.8435	14.6478
0.3236	2.6167	0.9546	14.8267
0.3403	2.625	1.1069	14.9501
0.356	2.6255	1.2804	15.0681
0.3698	2.6237	1.4578	15.2387
0.3905	2.6267	1.6726	15.4341
0.4131	2.6302	1.9284	15.6143
0.434	2.6318	2.1999	15.7749
0.4553	2.6392	2.4882	15.9668
0.4783	2.6452	2.8337	16.2306
0.5027	2.6412	3.2149	16.4762
0.5243	2.6415	3.5022	16.7998
0.5432	2.656	3.7597	17.3373
0.563	2.6768	4.0101	18.0716
0.5823	2.7022	4.1715	18.8695
0.5961	2.7337	4.2507	19.6897
0.6038	2.7682	4.1997	20.5186
0.6147	2.7984	3.9985	21.2478
0.6312	2.8319	3.7778	22.0194
0.6478	2.8763	3.5663	22.7
0.6622	2.9297	3.3512	23.2771
0.6672	2.9795	3.1135	23.7663
0.6674	3.0207	2.8922	24.1766
0.6705	3.061	2.7066	24.4154
0.6776	3.1153	2.6018	24.6018
0.6812	3.1801	2.5556	24.9807
0.6893	3.2383	2.6134	25.4318
0.7022	3.2938	2.7708	25.8895
0.7144	3.355	2.9825	26.2732
0.7273	3.4225	3.2543	26.5918
0.7419	3.4889	3.565	27.0551
0.7542	3.5518	3.8486	27.569
0.7678	3.6121	4.1403	28.07
0.783	3.6759	4.398	28.502
0.7976	3.7492	4.6694	29.0495
0.8087	3.814	4.8366	29.5616
0.8203	3.8783	5.012	30.1619
0.8334	3.9515	5.0835	31.0151
0.8506	4.0293	5.1898	32.2969
0.8686	4.1079	5.4183	33.9937
0.889	4.187	5.835	35.9485
0.9158	4.2667	6.4406	37.8112
0.9482	4.3453	7.3237	39.4413
0.9811	4.4227	8.5046	41.0975
1.0124	4.5025	9.8523	42.8025
1.0407	4.5771	11.2805	44.4294
1.0645	4.6471	12.7493	45.8814
1.0797	4.7093	14.0978	47.0273
1.0918	4.7729	15.2859	48.0911
1.0973	4.8385	16.0189	49.2026
1.0969	4.9023	16.4163	50.449
1.0902	4.955	16.4207	51.7442
1.0785	4.9967	16.1405	52.9661
1.053	5.0347	15.283	54.1863
1.0233	5.0803	14.1643	55.5644
0.9942	5.1246	12.816	56.8175
0.9639	5.1574	11.3942	57.9761
0.932	5.1811	9.9562	59.214
0.8992	5.1975	8.5812	60.1144
0.8684	5.2065	7.2918	60.5867
0.8425	5.2143	6.2015	60.745
0.8203	5.2187	5.3319	60.4617
0.8019	5.2176	4.6602	59.7712
0.7858	5.219	4.1565	59.0395
0.7759	5.2216	3.8921	58.2961
0.7694	5.2252	3.7714	57.6161
0.7696	5.2365	3.7459	57.2272
0.7804	5.2574	3.8264	57.1294
0.7966	5.2924	4.0311	57.4449
0.8186	5.3421	4.3506	58.2666
0.8473	5.4162	4.7798	59.338
0.8794	5.5181	5.2977	60.8017
0.9236	5.6434	5.9619	62.8666
0.9857	5.8026	6.8322	65.3924
1.0574	6.0016	7.8587	68.1789
1.1338	6.2409	8.9901	71.319
1.2258	6.5212	10.2909	74.9269
1.3429	6.8612	11.7766	79.3188
1.4878	7.2828	13.4664	84.5112
1.6525	7.7932	15.4818	90.6118
1.8464	8.3969	17.7578	97.3731
2.0815	9.1018	20.2837	104.6552
2.3676	9.9335	23.1159	113.0249
2.6996	10.91	26.4121	122.7471
3.0722	12.0435	30.1422	133.3442
3.5025	13.3467	34.4466	145.1899
4.0238	14.8272	39.761	158.7666
4.643	16.5094	46.1845	173.9098
5.3443	18.4165	53.8639	190.9398
6.1288	20.5697	63.1613	209.9875
7.0089	22.9529	74.3851	231.1511
7.9896	25.5494	88.1189	254.2881
9.0737	28.3623	104.3722	279.5485
10.2445	31.4038	122.9451	307.3682
11.4998	34.6482	144.412	338.8073
12.8176	38.0194	168.2623	374.4287
14.1809	41.4892	194.3517	415.8954
15.5396	45.0082	221.1793	463.394
16.8815	48.4868	248.4883	517.2906
18.1675	51.8367	275.6282	578.6315
19.3556	54.9472	300.9261	646.6022
20.4143	57.7197	325.5455	719.9124
21.2868	60.0559	348.2688	793.3384
21.954	61.8768	370.5403	862.8092
22.3844	63.0753	391.5537	923.5451
22.5587	63.5818	411.8451	967.9039
22.4701	63.3713	431.9563	992.6356
22.1113	62.4025	448.3181	989.0646
21.513	60.7036	461.6671	960.2107
20.6742	58.3044	466.5871	902.4328
19.6363	55.3053	462.8639	824.2272
18.4306	51.8026	448.9167	727.8783
17.0932	47.9376	424.3939	623.0638
15.6871	43.8225	392.586	517.0971
14.2273	39.5785	351.5884	415.8272
12.7589	35.3264	307.4728	324.4803
11.3193	31.1666	260.7088	245.828
9.9417	27.1999	215.9252	181.4429
8.6384	23.5014	174.3074	131.3384
7.4311	20.0844	137.5301	93.4547
6.3384	16.9985	106.6342	66.1542
5.3545	14.27	81.3086	46.4901
4.4944	11.8967	61.3011	32.947
3.7568	9.8474	45.8617	23.7293
3.1278	8.1009	33.7342	17.661
2.6046	6.6309	24.5977	13.5471
2.1679	5.4056	17.827	10.6498
1.8057	4.3785	13.0241	8.5514
1.4973	3.5431	9.3816	7.0759
1.2306	2.871	6.76	5.9556
1.02	2.3239	4.9227	5.0407
0.8617	1.8805	3.6273	4.294
0.7361	1.5271	2.7105	3.6821
0.6297	1.2514	2.075	3.1771
0.5376	1.0325	1.6227	2.743
0.4683	0.8689	1.3225	2.3401
0.4169	0.7422	1.1144	2.0122
0.3715	0.6423	0.9459	1.7571
0.3271	0.5645	0.7983	1.5672
0.2879	0.4985	0.6641	1.3962
0.2571	0.4378	0.545	1.2189
0.2317	0.3858	0.4618	1.0539
0.2116	0.3437	0.4149	0.913
0.1919	0.3124	0.3642	0.8011
0.1687	0.2894	0.2983	0.6999
0.1432	0.2697	0.232	0.5961
0.1217	0.2499	0.1829	0.5004
0.1077	0.2338	0.1525	0.4305
0.09835	0.2207	0.1277	0.3811
0.08553	0.2077	0.1005	0.3456
0.07273	0.1963	0.08572	0.3134
0.0657	0.1883	0.07968	0.2834
0.06083	0.183	0.07514	0.2645
0.05597	0.1788	0.07169	0.2556
0.0531	0.1761	0.07208	0.2497
0.05264	0.1785	0.07955	0.2567
0.05412	0.1841	0.09264	0.2765
0.05537	0.1871	0.104	0.301
0.05551	0.1901	0.112	0.3319
0.05486	0.1963	0.1197	0.3673
0.0531	0.2039	0.1273	0.3993
0.05036	0.2099	0.1283	0.428
0.04594	0.2133	0.1183	0.4509
0.03789	0.2162	0.09433	0.4736
0.02799	0.2183	0.06642	0.4863
0.02144	0.218	0.04804	0.4857
0.01906	0.215	0.03708	0.4799
0.01749	0.2094	0.02799	0.4675
0.01529	0.2052	0.02008	0.4571
0.01292	0.2016	0.01402	0.448
0.01112	0.1943	0.01009	0.4336
0.009815	0.1856	0.008227	0.4116
0.008818	0.1784	0.007608	0.3899
0.008043	0.1728	0.007118	0.3679
0.007361	0.1662	0.006271	0.3434
0.006754	0.1592	0.005993	0.324
0.006966	0.153	0.005671	0.3067
0.007438	0.147	0.005942	0.2854
0.007348	0.1391	0.005641	0.2502
0.006427	0.1335	0.005122	0.2296
0.00589	0.1313	0.004702	0.2319
0.006411	0.1281	0.00561	0.2311
0.00712	0.1241	0.006357	0.2217
0.007149	0.1207	0.006397	0.2109
0.006844	0.1182	0.005908	0.1953
0.008092	0.1159	0.006412	0.1796
0.009507	0.1135	0.008215	0.1703
0.00921	0.1138	0.007442	0.1666
0.007829	0.1162	0.006418	0.1656
0.006842	0.1188	0.005669	0.1671
0.006812	0.1212	0.006167	0.1705
0.006833	0.1223	0.006513	0.1714
0.006869	0.1224	0.006493	0.1753
0.00741	0.1235	0.006627	0.1835
0.008539	0.1266	0.007562	0.1961
0.009347	0.1307	0.008491	0.2164
0.009746	0.1351	0.008802	0.248
0.01047	0.1376	0.009334	0.2776
0.01163	0.1375	0.0102	0.2931
0.01339	0.1395	0.01348	0.3114
0.01476	0.143	0.02013	0.3304
0.01547	0.1433	0.03063	0.3346
0.01516	0.1402	0.03107	0.3268
0.01534	0.1362	0.03136	0.3095
0.01631	0.1331	0.03423	0.2802
0.01746	0.1282	0.03538	0.2433
0.01879	0.1236	0.03517	0.2147
0.01947	0.1189	0.03248	0.1873
0.01834	0.1133	0.0265	0.16
0.01672	0.1066	0.01996	0.139
0.01605	0.099	0.01598	0.1196
0.01654	0.08863	0.01475	0.09559
0.01721	0.07993	0.01522	0.07895
0.01754	0.07522	0.0158	0.07235
0.0164	0.07189	0.01449	0.0696
0.01487	0.06718	0.01307	0.06452
0.01302	0.05926	0.01135	0.05414
0.01046	0.04782	0.008963	0.04023
0.00819	0.03772	0.007054	0.03109
0.006772	0.03098	0.005933	0.02586
0.005946	0.02603	0.005519	0.02233
0.005406	0.02261	0.005094	0.01943
0.00521	0.02065	0.004785	0.01841
0.005112	0.0205	0.004571	0.01868
0.005167	0.02271	0.004771	0.02019
0.00511	0.02719	0.004777	0.02493
0.005035	0.03305	0.004613	0.03456
0.005132	0.04004	0.004727	0.04552
0.005116	0.04697	0.004802	0.05836
0.004851	0.05315	0.004413	0.0735
0.004444	0.05939	0.00403	0.09673
0.004091	0.06761	0.003799	0.132
0.003917	0.07649	0.003569	0.1739
0.003791	0.08643	0.00334	0.2249
0.003257	0.09704	0.002677	0.2901
0.001882	0.1094	0.001118	0.3749
0.0007602	0.1238	0.0002281	0.4909
3.34e-05	0.1395	1.9254e-06	0.6464
0.0002373	0.1571	4.044e-05	0.8432
0.001182	0.1769	0.000602	1.0896
0.00237	0.1983	0.001912	1.4037
0.003058	0.2167	0.002668	1.7436
0.003321	0.2323	0.00303	2.0817
0.003365	0.2469	0.003047	2.417
0.003599	0.2594	0.003082	2.6833
0.004521	0.2709	0.003501	2.9291
0.006188	0.2799	0.004919	3.1475
0.007356	0.2844	0.006425	3.2599
0.00724	0.2855	0.006391	3.2965
0.006663	0.286	0.005696	3.3119
0.005937	0.2873	0.005371	3.324
0.005322	0.2866	0.005082	3.2776
0.005268	0.2827	0.005091	3.188
0.005389	0.2765	0.005198	3.0481
0.005212	0.2702	0.004952	2.9136
0.005035	0.265	0.004763	2.7964
0.004912	0.2617	0.004539	2.6908
0.003993	0.2594	0.003228	2.5882
0.002229	0.2563	0.001244	2.4743
0.0006654	0.2526	0.000184	2.3522
7.667e-05	0.2462	6.5711e-06	2.2147
0.0	0.2368	0.0	2.0561
0.0	0.2266	0.0	1.8636
0.0	0.2159	0.0	1.6636
0.0	0.204	0.0	1.4873
0.0003197	0.1902	8.564e-05	1.3249
0.001154	0.1772	0.0004944	1.1625
0.002005	0.1668	0.001488	1.035
0.002154	0.1584	0.00155	0.9463
0.001776	0.1512	0.00115	0.871
0.00131	0.1468	0.0008756	0.8272
0.0009681	0.1462	0.0006	0.8247
0.0007687	0.1446	0.0005441	0.823
0.0009262	0.1416	0.0006565	0.7987
0.001529	0.1404	0.0008708	0.7805
0.00252	0.1418	0.001854	0.7748
0.003102	0.1442	0.002653	0.7726
0.003212	0.1455	0.002805	0.7423
0.003388	0.146	0.002999	0.7055
0.003924	0.1471	0.003524	0.6842
0.004245	0.1463	0.003849	0.655
0.00417	0.1425	0.003797	0.6206
0.003683	0.1361	0.003278	0.5809
0.002923	0.1293	0.002517	0.5367
0.002259	0.1243	0.00189	0.506
0.001793	0.1195	0.001288	0.4866
0.001159	0.1136	0.000623	0.4668
0.0003732	0.1082	0.0001029	0.448
0.0002876	0.1034	5.703e-05	0.4331
0.0009982	0.09766	0.0004748	0.4081
0.002394	0.09239	0.001624	0.3751
0.003787	0.08854	0.003285	0.3398
0.004586	0.08485	0.004276	0.3013
0.005095	0.08147	0.004772	0.2665
0.005088	0.07894	0.004656	0.2368
0.004867	0.07495	0.004488	0.2028
0.004929	0.07061	0.004447	0.1638
0.004641	0.06966	0.003763	0.1395
0.003141	0.07132	0.001838	0.1313
0.00168	0.07152	0.0005524	0.1205
0.002006	0.07297	0.0009974	0.1147
0.003545	0.07817	0.00253	0.1205
0.004577	0.08437	0.003608	0.1323
0.005685	0.08842	0.004634	0.1405
0.006949	0.09088	0.005527	0.1467
0.007656	0.09226	0.006349	0.1517
0.007232	0.093	0.006155	0.156
0.00673	0.09301	0.00577	0.1576
0.0062	0.09401	0.005091	0.163
0.005768	0.09524	0.005012	0.1664
0.005523	0.09944	0.004884	0.1774
0.005104	0.1053	0.004359	0.2107
0.004537	0.1084	0.003871	0.253
0.003606	0.1108	0.002931	0.2955
0.002693	0.1135	0.002106	0.3381
0.002578	0.1143	0.001886	0.3812
0.002738	0.1146	0.001714	0.4336
0.00257	0.1158	0.001751	0.4896
0.002646	0.1173	0.002263	0.5438
