# Supplementary material for: Super-resolution imaging uncovers the nanoscopic segregation of polarity proteins in epithelia
Source: eLife. 2022 Nov 7;11:e62087. doi: 10.7554/eLife.62087 (PMC9674336; doi:10.7554/eLife.62087)
Supplement: Figure 1—source data 2. [file elife-62087-fig1-data2.zip › Figure 1/Human ZO-1 Occludin PL sample 1.csv]

prob_prot	ref_prot	var_prob_prot	var_ref_prot
3.2113	3.962	45.2364	37.2296
3.2056	3.9548	45.2265	37.9243
3.1881	3.9484	44.9207	38.2326
3.1666	3.9446	44.4697	37.5197
3.1362	3.9466	43.3225	36.6571
3.0996	3.9585	41.481	35.7226
3.0558	3.977	38.9996	35.0963
3.0138	3.9969	36.2461	34.2365
2.9697	4.0197	33.359	33.302
2.9306	4.0453	30.9498	32.7608
2.9027	4.069	29.208	32.4549
2.8753	4.1045	27.7629	32.4888
2.8529	4.1478	26.8377	32.8038
2.8438	4.1901	26.5903	33.3985
2.8415	4.2249	26.7251	33.9771
2.847	4.2568	27.0242	34.7228
2.8555	4.286	27.3441	35.0282
2.8637	4.3149	27.7005	35.3246
2.8743	4.3405	28.2816	35.514
2.8859	4.3576	28.9195	35.059
2.8947	4.3671	29.6897	34.6973
2.9107	4.3711	30.6196	34.2159
2.9388	4.3717	31.8174	33.784
2.9736	4.3692	33.4795	33.5849
3.0077	4.37	35.0949	33.6412
3.0426	4.3745	36.5915	34.1068
3.0711	4.3796	37.7771	35.0842
3.0884	4.3949	38.4865	36.7893
3.0982	4.4228	38.7178	39.0146
3.1049	4.4549	38.8447	41.7227
3.1059	4.4872	39.0515	44.5848
3.1018	4.5217	39.2519	47.3722
3.1011	4.5583	39.5817	50.158
3.1101	4.5816	40.1839	51.9201
3.1223	4.5988	41.1009	53.3034
3.1373	4.608	41.9026	53.8299
3.153	4.5963	42.3102	52.9753
3.1693	4.579	42.6041	52.0842
3.1898	4.5535	42.0524	50.3388
3.2115	4.5221	41.0521	48.2008
3.2308	4.4885	39.7892	46.0487
3.25	4.4563	38.0359	43.7498
3.2721	4.4252	36.9636	41.6715
3.2924	4.4035	36.3037	39.803
3.3182	4.4063	36.5272	38.573
3.3536	4.4201	37.8177	37.7767
3.4154	4.4512	41.5488	37.5978
3.4806	4.4943	47.7576	38.47
3.5534	4.5567	58.8056	40.8784
3.6342	4.6336	75.079	44.911
3.7148	4.7249	95.4585	51.1103
3.7916	4.8222	119.1583	60.0944
3.8537	4.9066	143.7922	70.4612
3.8795	4.9882	159.9011	81.9073
3.8826	5.0676	172.5911	93.809
3.8512	5.1173	171.3652	101.8321
3.7933	5.135	160.1025	106.6463
3.7352	5.1321	146.3879	108.1484
3.6605	5.1027	124.7996	103.4508
3.5897	5.0625	105.6486	97.725
3.52	4.9997	88.6751	88.3768
3.4468	4.9354	73.6956	79.2899
3.3888	4.8742	63.0731	70.6793
3.3393	4.8149	55.364	62.9723
3.292	4.7573	49.1888	56.8893
3.252	4.7122	45.5264	52.4971
3.2147	4.6758	42.6692	49.4735
3.1864	4.641	40.6897	47.2385
3.1565	4.61	39.1551	45.8445
3.122	4.5797	37.9133	45.2222
3.0853	4.5499	36.5618	44.9967
3.0517	4.5097	35.355	45.3933
3.0234	4.4553	34.1361	45.4715
3.0017	4.3921	32.9643	45.4831
2.9863	4.3282	31.9398	45.643
2.9704	4.2642	31.0179	45.7202
2.955	4.2013	30.2226	45.8906
2.9427	4.1411	29.6245	45.3986
2.939	4.0865	29.2981	44.6688
2.947	4.0419	29.318	43.8863
2.9638	4.0038	29.7922	43.1328
2.9849	3.9731	30.8806	42.417
3.0117	3.9532	32.8387	41.7016
3.0472	3.9393	35.6764	41.0122
3.0872	3.9279	39.0556	40.3118
3.1242	3.9241	42.2628	39.795
3.1522	3.9289	44.9775	39.4856
3.1665	3.9294	46.678	39.1323
3.1707	3.9345	47.2457	38.6986
3.1683	3.94	47.6117	38.4623
3.1625	3.9465	47.9258	38.2
3.1608	3.9513	48.6996	38.004
3.1571	3.9532	49.9874	37.9859
3.151	3.9551	51.2494	37.972
3.1442	3.9569	51.9683	38.1767
3.1342	3.9623	51.6107	38.4307
3.1127	3.9683	49.6379	38.5601
3.0812	3.9829	46.6784	38.9667
3.0408	4.01	43.2285	39.4
3.0011	4.0413	39.8463	39.725
2.9739	4.0717	37.4542	40.0835
2.9515	4.1065	35.5868	40.4262
2.9399	4.1391	34.5228	40.6492
2.9346	4.172	33.8633	40.8706
2.9324	4.196	33.3272	40.8638
2.9266	4.2175	32.6801	40.872
2.9172	4.2347	31.8343	40.7504
2.9006	4.2463	30.7807	40.3622
2.8812	4.2534	29.4988	39.8861
2.858	4.24	27.9181	38.9577
2.8222	4.209	26.2234	37.5932
2.7789	4.169	24.6535	36.2148
2.7399	4.1158	23.2722	34.6356
2.6981	4.0584	22.0306	32.9722
2.6592	4.0041	21.0485	31.343
2.6162	3.9541	20.1383	29.6283
2.5657	3.91	19.2745	28.0276
2.512	3.8665	18.3935	26.5015
2.4645	3.8269	17.5396	25.009
2.4261	3.7894	16.8677	23.6982
2.4006	3.7562	16.2945	22.5655
2.3868	3.733	15.8417	21.6185
2.3883	3.7184	15.5284	20.874
2.4022	3.7064	15.3741	20.41
2.4229	3.6931	15.3983	20.0646
2.4503	3.6878	15.6694	19.989
2.4848	3.69	16.157	20.105
2.5255	3.6916	16.8664	20.3692
2.5664	3.6905	17.7387	20.7714
2.6058	3.6896	18.7766	21.1874
2.6427	3.6812	19.932	21.4999
2.6789	3.6727	20.959	21.7337
2.7202	3.6608	21.8148	21.7338
2.7581	3.6415	22.5299	21.4613
2.7832	3.6171	23.1301	21.1122
2.8046	3.5933	23.5827	20.5429
2.8306	3.5772	24.1634	19.9656
2.853	3.5632	24.6772	19.364
2.8734	3.5531	25.1841	18.8034
2.8986	3.5449	25.5321	18.2967
2.9326	3.5389	25.533	17.8075
2.9792	3.5394	25.6973	17.4529
3.0337	3.5666	25.8695	17.2921
3.099	3.6122	26.102	17.1958
3.1874	3.6722	26.0769	17.2242
3.3021	3.7411	26.0683	17.364
3.4291	3.8195	26.2152	17.7294
3.5675	3.9173	26.5564	18.3555
3.7161	4.027	26.9786	19.2628
3.8837	4.1519	27.9443	20.6986
4.0638	4.2918	29.0571	22.374
4.2604	4.4488	30.5694	24.5227
4.4962	4.6206	32.5706	27.0563
4.7644	4.8064	34.8014	30.0938
5.0698	4.9987	37.2665	33.7671
5.4015	5.1893	40.0704	37.7581
5.7656	5.3828	42.915	41.7674
6.1568	5.5927	46.0936	45.9717
6.5604	5.8009	49.6773	49.6804
6.971	5.9796	53.8019	53.1018
7.3887	6.126	58.4663	55.8412
7.8126	6.2314	63.1408	57.6122
8.2441	6.314	68.2995	58.8903
8.6528	6.3712	73.3131	59.0204
9.0246	6.3917	77.8072	58.8431
9.3539	6.3612	81.6158	57.8908
9.6186	6.2799	83.7289	56.6577
9.839	6.1617	84.1707	55.5032
10.0277	6.0192	83.4003	54.6606
10.1742	5.8612	81.4524	54.3932
10.2956	5.696	78.8582	54.8929
10.4061	5.5476	76.4636	56.2366
10.5078	5.42	74.7506	58.5299
10.6064	5.3351	73.8452	61.4662
10.713	5.2884	73.7325	64.8805
10.8505	5.295	74.6423	69.0273
11.0523	5.3735	76.681	73.1349
11.3411	5.5553	79.9705	77.5368
11.7277	5.8576	84.4061	81.8883
12.2455	6.3298	90.6115	86.2686
12.9297	7.0057	98.3628	90.7301
13.8468	7.9532	108.3546	95.9087
15.1204	9.2797	120.3827	101.7755
16.7963	11.0525	136.1398	109.1173
19.0544	13.519	157.2509	118.921
21.9935	16.7478	186.3841	131.1294
25.8317	21.0572	229.7844	149.2925
30.8766	26.7735	290.0072	171.8533
37.061	33.865	379.0224	205.7933
45.0227	43.1178	504.4827	254.2433
54.416	54.1253	676.187	327.3549
65.5732	67.5455	901.0012	444.8768
78.3896	83.2358	1180.5693	623.6296
92.2344	100.5435	1497.6683	892.5387
106.9526	119.5044	1806.0295	1282.662
121.5915	138.7631	2094.4315	1798.1794
135.0885	156.9969	2267.3099	2404.5996
146.9535	173.4787	2352.643	3065.9042
156.1158	186.3838	2351.71	3657.3213
161.5312	194.2179	2292.963	4044.0356
163.9929	197.8335	2294.3667	4244.7007
161.5312	194.2179	2292.963	4044.0356
156.1158	186.3838	2351.71	3657.3213
146.9535	173.4787	2352.643	3065.9042
135.0885	156.9969	2267.3099	2404.5996
121.5915	138.7631	2094.4315	1798.1794
106.9526	119.5044	1806.0295	1282.662
92.2344	100.5435	1497.6683	892.5387
78.3896	83.2358	1180.5693	623.6296
65.5732	67.5455	901.0012	444.8768
54.416	54.1253	676.187	327.3549
45.0227	43.1178	504.4827	254.2433
37.061	33.865	379.0224	205.7933
30.8766	26.7735	290.0072	171.8533
25.8317	21.0572	229.7844	149.2925
21.9935	16.7478	186.3841	131.1294
19.0544	13.519	157.2509	118.921
16.7963	11.0525	136.1398	109.1173
15.1204	9.2797	120.3827	101.7755
13.8468	7.9532	108.3546	95.9087
12.9297	7.0057	98.3628	90.7301
12.2455	6.3298	90.6115	86.2686
11.7277	5.8576	84.4061	81.8883
11.3411	5.5553	79.9705	77.5368
11.0523	5.3735	76.681	73.1349
10.8505	5.295	74.6423	69.0273
10.713	5.2884	73.7325	64.8805
10.6064	5.3351	73.8452	61.4662
10.5078	5.42	74.7506	58.5299
10.4061	5.5476	76.4636	56.2366
10.2956	5.696	78.8582	54.8929
10.1742	5.8612	81.4524	54.3932
10.0277	6.0192	83.4003	54.6606
9.839	6.1617	84.1707	55.5032
9.6186	6.2799	83.7289	56.6577
9.3539	6.3612	81.6158	57.8908
9.0246	6.3917	77.8072	58.8431
8.6528	6.3712	73.3131	59.0204
8.2441	6.314	68.2995	58.8903
7.8126	6.2314	63.1408	57.6122
7.3887	6.126	58.4663	55.8412
6.971	5.9796	53.8019	53.1018
6.5604	5.8009	49.6773	49.6804
6.1568	5.5927	46.0936	45.9717
5.7656	5.3828	42.915	41.7674
5.4015	5.1893	40.0704	37.7581
5.0698	4.9987	37.2665	33.7671
4.7644	4.8064	34.8014	30.0938
4.4962	4.6206	32.5706	27.0563
4.2604	4.4488	30.5694	24.5227
4.0638	4.2918	29.0571	22.374
3.8837	4.1519	27.9443	20.6986
3.7161	4.027	26.9786	19.2628
3.5675	3.9173	26.5564	18.3555
3.4291	3.8195	26.2152	17.7294
3.3021	3.7411	26.0683	17.364
3.1874	3.6722	26.0769	17.2242
3.099	3.6122	26.102	17.1958
3.0337	3.5666	25.8695	17.2921
2.9792	3.5394	25.6973	17.4529
2.9326	3.5389	25.533	17.8075
2.8986	3.5449	25.5321	18.2967
2.8734	3.5531	25.1841	18.8034
2.853	3.5632	24.6772	19.364
2.8306	3.5772	24.1634	19.9656
2.8046	3.5933	23.5827	20.5429
2.7832	3.6171	23.1301	21.1122
2.7581	3.6415	22.5299	21.4613
2.7202	3.6608	21.8148	21.7338
2.6789	3.6727	20.959	21.7337
2.6427	3.6812	19.932	21.4999
2.6058	3.6896	18.7766	21.1874
2.5664	3.6905	17.7387	20.7714
2.5255	3.6916	16.8664	20.3692
2.4848	3.69	16.157	20.105
2.4503	3.6878	15.6694	19.989
2.4229	3.6931	15.3983	20.0646
2.4022	3.7064	15.3741	20.41
2.3883	3.7184	15.5284	20.874
2.3868	3.733	15.8417	21.6185
2.4006	3.7562	16.2945	22.5655
2.4261	3.7894	16.8677	23.6982
2.4645	3.8269	17.5396	25.009
2.512	3.8665	18.3935	26.5015
2.5657	3.91	19.2745	28.0276
2.6162	3.9541	20.1383	29.6283
2.6592	4.0041	21.0485	31.343
2.6981	4.0584	22.0306	32.9722
2.7399	4.1158	23.2722	34.6356
2.7789	4.169	24.6535	36.2148
2.8222	4.209	26.2234	37.5932
2.858	4.24	27.9181	38.9577
2.8812	4.2534	29.4988	39.8861
2.9006	4.2463	30.7807	40.3622
2.9172	4.2347	31.8343	40.7504
2.9266	4.2175	32.6801	40.872
2.9324	4.196	33.3272	40.8638
2.9346	4.172	33.8633	40.8706
2.9399	4.1391	34.5228	40.6492
2.9515	4.1065	35.5868	40.4262
2.9739	4.0717	37.4542	40.0835
3.0011	4.0413	39.8463	39.725
3.0408	4.01	43.2285	39.4
3.0812	3.9829	46.6784	38.9667
3.1127	3.9683	49.6379	38.5601
3.1342	3.9623	51.6107	38.4307
3.1442	3.9569	51.9683	38.1767
3.151	3.9551	51.2494	37.972
3.1571	3.9532	49.9874	37.9859
3.1608	3.9513	48.6996	38.004
3.1625	3.9465	47.9258	38.2
3.1683	3.94	47.6117	38.4623
3.1707	3.9345	47.2457	38.6986
3.1665	3.9294	46.678	39.1323
3.1522	3.9289	44.9775	39.4856
3.1242	3.9241	42.2628	39.795
3.0872	3.9279	39.0556	40.3118
3.0472	3.9393	35.6764	41.0122
3.0117	3.9532	32.8387	41.7016
2.9849	3.9731	30.8806	42.417
2.9638	4.0038	29.7922	43.1328
2.947	4.0419	29.318	43.8863
2.939	4.0865	29.2981	44.6688
2.9427	4.1411	29.6245	45.3986
2.955	4.2013	30.2226	45.8906
2.9704	4.2642	31.0179	45.7202
2.9863	4.3282	31.9398	45.643
3.0017	4.3921	32.9643	45.4831
3.0234	4.4553	34.1361	45.4715
3.0517	4.5097	35.355	45.3933
3.0853	4.5499	36.5618	44.9967
3.122	4.5797	37.9133	45.2222
3.1565	4.61	39.1551	45.8445
3.1864	4.641	40.6897	47.2385
3.2147	4.6758	42.6692	49.4735
3.252	4.7122	45.5264	52.4971
3.292	4.7573	49.1888	56.8893
3.3393	4.8149	55.364	62.9723
3.3888	4.8742	63.0731	70.6793
3.4468	4.9354	73.6956	79.2899
3.52	4.9997	88.6751	88.3768
3.5897	5.0625	105.6486	97.725
3.6605	5.1027	124.7996	103.4508
3.7352	5.1321	146.3879	108.1484
3.7933	5.135	160.1025	106.6463
3.8512	5.1173	171.3652	101.8321
3.8826	5.0676	172.5911	93.809
3.8795	4.9882	159.9011	81.9073
3.8537	4.9066	143.7922	70.4612
3.7916	4.8222	119.1583	60.0944
3.7148	4.7249	95.4585	51.1103
3.6342	4.6336	75.079	44.911
3.5534	4.5567	58.8056	40.8784
3.4806	4.4943	47.7576	38.47
3.4154	4.4512	41.5488	37.5978
3.3536	4.4201	37.8177	37.7767
3.3182	4.4063	36.5272	38.573
3.2924	4.4035	36.3037	39.803
3.2721	4.4252	36.9636	41.6715
3.25	4.4563	38.0359	43.7498
3.2308	4.4885	39.7892	46.0487
3.2115	4.5221	41.0521	48.2008
3.1898	4.5535	42.0524	50.3388
3.1693	4.579	42.6041	52.0842
3.153	4.5963	42.3102	52.9753
3.1373	4.608	41.9026	53.8299
3.1223	4.5988	41.1009	53.3034
3.1101	4.5816	40.1839	51.9201
3.1011	4.5583	39.5817	50.158
3.1018	4.5217	39.2519	47.3722
3.1059	4.4872	39.0515	44.5848
3.1049	4.4549	38.8447	41.7227
3.0982	4.4228	38.7178	39.0146
3.0884	4.3949	38.4865	36.7893
3.0711	4.3796	37.7771	35.0842
3.0426	4.3745	36.5915	34.1068
3.0077	4.37	35.0949	33.6412
2.9736	4.3692	33.4795	33.5849
2.9388	4.3717	31.8174	33.784
2.9107	4.3711	30.6196	34.2159
2.8947	4.3671	29.6897	34.6973
2.8859	4.3576	28.9195	35.059
2.8743	4.3405	28.2816	35.514
2.8637	4.3149	27.7005	35.3246
2.8555	4.286	27.3441	35.0282
2.847	4.2568	27.0242	34.7228
2.8415	4.2249	26.7251	33.9771
2.8438	4.1901	26.5903	33.3985
2.8529	4.1478	26.8377	32.8038
2.8753	4.1045	27.7629	32.4888
2.9027	4.069	29.208	32.4549
2.9306	4.0453	30.9498	32.7608
2.9697	4.0197	33.359	33.302
3.0138	3.9969	36.2461	34.2365
3.0558	3.977	38.9996	35.0963
3.0996	3.9585	41.481	35.7226
3.1362	3.9466	43.3225	36.6571
3.1666	3.9446	44.4697	37.5197
3.1881	3.9484	44.9207	38.2326
3.2056	3.9548	45.2265	37.9243
3.2113	3.962	45.2364	37.2296
