# Supplementary material for: Super-resolution imaging uncovers the nanoscopic segregation of polarity proteins in epithelia
Source: eLife. 2022 Nov 7;11:e62087. doi: 10.7554/eLife.62087 (PMC9674336; doi:10.7554/eLife.62087)
Supplement: Figure 1—source data 2. [file elife-62087-fig1-data2.zip › Figure 1/Human ZO-1 Occludin PL sample 2.csv]

prob_prot	ref_prot	var_prob_prot	var_ref_prot
4.0758	11.6831	145.216	256.4037
4.103	11.7411	140.6134	242.9482
4.1124	11.8081	135.3992	228.6418
4.1169	11.8707	126.8924	212.6876
4.1485	11.9572	119.2972	198.7411
4.1793	12.0599	109.33	183.6264
4.2211	12.2002	100.185	170.0012
4.2799	12.3712	90.6083	157.1441
4.3426	12.5377	81.0877	144.9619
4.3931	12.7228	72.4985	135.8764
4.4022	12.9055	64.5455	129.7261
4.4048	13.0491	57.3342	124.1765
4.3914	13.2047	50.9202	119.9675
4.3615	13.3651	44.988	117.012
4.3357	13.4966	40.3987	114.9532
4.3097	13.6228	36.9065	113.4235
4.2875	13.7657	33.8551	111.9993
4.2548	13.9097	31.6068	110.6554
4.1985	13.9935	29.8929	108.8701
4.1478	14.0523	29.044	107.4532
4.1335	14.0831	29.3786	105.9846
4.1651	14.1274	31.4423	104.9623
4.2198	14.1596	35.9794	104.1858
4.226	14.1604	40.7579	103.7129
4.2081	14.124	45.9942	103.1545
4.205	14.0679	52.9982	102.8794
4.1998	14.0064	60.5688	102.6468
4.2234	13.9657	68.9791	103.0982
4.3137	13.9408	81.6157	103.9731
4.4152	13.9064	100.2844	105.2337
4.5166	13.8988	125.4693	108.1411
4.5869	13.8628	144.9325	111.8323
4.6325	13.8066	159.714	116.5904
4.6812	13.7862	173.7896	123.873
4.7136	13.776	186.2855	132.5104
4.7302	13.7965	190.4311	142.1374
4.7415	13.8492	191.7962	153.5338
4.7425	13.9077	190.2713	165.9611
4.72	14.0199	184.6533	180.013
4.6868	14.1442	173.2635	192.4006
4.6688	14.2723	160.4778	204.1128
4.6336	14.42	148.008	215.0669
4.616	14.6377	132.5838	222.8403
4.5759	14.8497	118.7016	228.2509
4.5124	15.0547	108.2587	234.2528
4.4437	15.2661	99.134	239.1704
4.3766	15.4144	87.6075	239.6706
4.3264	15.5044	78.7449	238.8139
4.2619	15.5332	72.411	236.043
4.2152	15.5544	67.5841	230.865
4.1954	15.5256	65.0028	224.6574
4.194	15.4287	64.7006	216.2396
4.2525	15.2954	66.914	207.0257
4.3186	15.1184	73.3855	197.5013
4.4008	14.9143	84.2998	188.8318
4.4391	14.6693	91.7658	180.1463
4.4812	14.4005	97.9491	171.0076
4.5485	14.1152	104.9278	161.8735
4.6237	13.8394	111.4269	153.3273
4.7306	13.5972	117.5352	145.2753
4.8292	13.3309	124.801	140.0639
4.923	13.0566	130.2973	136.0606
4.9962	12.786	132.6654	131.875
5.057	12.5236	134.1684	128.1529
5.1431	12.2466	134.1803	123.9364
5.2713	11.9671	133.9471	120.2812
5.3715	11.6782	133.3266	116.4417
5.4568	11.3801	130.7254	111.5117
5.5381	11.1133	127.5369	106.3294
5.6352	10.8767	125.4339	102.0393
5.7143	10.6995	122.7854	97.8306
5.7472	10.5639	118.9328	93.4196
5.7558	10.4135	115.4291	89.8033
5.7477	10.2924	111.4086	88.1097
5.7077	10.2056	105.6712	87.988
5.6465	10.1744	100.5684	89.877
5.5835	10.2282	95.2521	94.7536
5.5116	10.2897	88.1153	100.69
5.412	10.3668	82.0262	109.1405
5.2725	10.5053	76.5321	121.4537
5.1495	10.6924	70.5408	135.8873
5.0388	10.8953	65.2317	153.2242
4.9076	11.0946	60.7548	172.6087
4.7359	11.2916	56.6804	190.7671
4.5653	11.4808	52.9631	208.8427
4.4172	11.6662	49.9701	224.912
4.277	11.8579	47.7633	237.7205
4.1437	12.0292	46.3327	243.0412
4.0452	12.2027	46.1444	244.2884
3.9848	12.3251	47.2644	241.0839
3.9516	12.4268	48.7086	230.5009
3.9421	12.5206	51.2487	218.7358
3.9094	12.5791	53.9106	204.1477
3.8842	12.6008	56.7378	187.5062
3.8927	12.6277	60.2433	172.5932
3.9087	12.6438	62.2466	158.6639
3.9162	12.655	63.6805	145.6798
3.9254	12.6617	64.3579	134.3259
3.9295	12.6704	62.4733	125.0147
3.9635	12.7348	60.6048	117.2785
4.0028	12.821	57.7771	110.7874
4.0176	12.9129	54.2261	106.729
3.9966	13.034	50.3885	104.7719
3.9857	13.1578	47.1863	103.8454
3.9774	13.2963	44.3377	103.1611
3.9998	13.495	41.7775	103.6354
4.0359	13.7348	40.1067	105.3523
4.0642	14.0199	38.9804	107.9739
4.0915	14.315	38.1944	110.8453
4.1142	14.6132	37.5202	114.2388
4.1255	14.8816	37.2071	117.8626
4.1344	15.1495	37.2065	122.3531
4.1308	15.4039	36.5689	126.9639
4.0863	15.6098	35.5122	131.5177
4.0221	15.8054	33.9092	136.9243
4.0049	15.9743	32.4156	141.7358
3.9965	16.1393	30.9241	145.6717
3.9815	16.2632	28.992	147.9989
3.9604	16.347	26.7792	149.6442
3.9426	16.3824	24.4945	150.8989
3.9242	16.3604	22.658	151.0181
3.912	16.2473	21.0297	148.9601
3.8969	16.0376	19.5483	145.0839
3.8881	15.8488	18.2319	140.8382
3.8793	15.6901	16.9118	135.8175
3.8654	15.491	15.7003	129.7233
3.8835	15.2773	14.7488	123.79
3.9132	15.0331	14.0019	117.8293
3.9385	14.7801	12.9817	111.7491
3.9337	14.5426	11.8501	105.4302
3.9107	14.281	10.7664	98.9986
3.8945	13.983	9.8687	93.1571
3.8797	13.6842	9.0498	87.9225
3.8668	13.4205	8.252	82.4368
3.8778	13.2057	7.7092	76.6667
3.9232	13.0215	7.458	71.1169
3.9805	12.8329	7.5137	65.6755
4.0509	12.6404	7.7144	60.4676
4.1167	12.4594	7.8654	55.8553
4.1449	12.2956	7.9162	51.8956
4.1478	12.1335	7.9369	48.4976
4.1847	11.9729	8.0468	45.7191
4.2329	11.8862	8.2496	43.7446
4.2709	11.8698	8.5221	42.409
4.3135	11.8858	8.8829	41.6314
4.3421	11.9148	9.2581	41.4686
4.3676	12.0045	9.866	42.1492
4.3989	12.1429	10.6967	43.9596
4.4041	12.3185	11.7419	46.5027
4.4275	12.5145	13.081	49.1811
4.4833	12.8108	14.6854	52.2185
4.5709	13.1656	16.5524	55.9383
4.6869	13.5524	18.6586	60.5344
4.8023	13.9276	20.7131	65.1193
4.9083	14.2657	22.5605	69.2441
5.0276	14.5722	24.3205	72.7729
5.1626	14.8825	25.7082	76.5521
5.275	15.1715	26.529	80.6771
5.363	15.4018	27.0157	84.7432
5.4846	15.584	27.5687	87.9084
5.6266	15.7027	27.9171	90.3277
5.7284	15.7625	27.7769	91.9903
5.7602	15.7687	27.1168	92.779
5.765	15.7455	25.8609	92.2098
5.7813	15.7348	24.2006	91.1791
5.8068	15.7133	22.6622	90.2168
5.8696	15.6754	21.4535	88.9021
5.9794	15.6559	20.4795	87.5564
6.0551	15.6495	19.8239	86.4014
6.0847	15.6221	19.4837	85.3344
6.1974	15.6659	19.7482	84.6743
6.3582	15.838	20.639	85.3128
6.5403	16.0996	21.8757	88.0195
6.7974	16.4323	23.3498	92.8456
7.147	16.8887	25.3558	98.8453
7.6085	17.5128	28.3359	105.6623
8.1843	18.2748	32.2818	114.4179
8.9284	19.2001	37.2572	125.3714
9.9019	20.3813	43.8267	139.0994
11.0595	21.8928	52.6868	155.8962
12.3474	23.6951	63.4624	175.4626
13.897	25.7825	78.0609	199.6179
15.8131	28.1598	97.5416	226.6212
18.2545	31.0888	122.2189	252.522
21.1822	34.6132	154.4067	280.9004
24.5404	38.6916	198.4815	316.5136
28.3346	43.227	255.8835	359.6281
32.8052	48.3245	326.9232	406.6213
38.7861	54.6347	412.4779	444.312
46.7189	62.4472	528.4966	468.4762
56.4399	71.5124	736.6604	500.8835
65.72	80.4696	1067.6983	588.0347
73.7339	89.0193	1344.2001	704.617
81.6945	97.5925	1640.1273	848.9267
89.3886	106.0287	1936.938	1016.6877
96.6897	114.0607	2232.468	1203.0725
103.0806	121.2542	2486.8553	1391.7031
108.3661	127.2583	2704.097	1563.1029
112.3196	131.8749	2865.3329	1705.0457
114.6627	134.6429	2950.706	1792.371
115.6971	135.8607	3003.1737	1833.9232
114.6627	134.6429	2950.706	1792.371
112.3196	131.8749	2865.3329	1705.0457
108.3661	127.2583	2704.097	1563.1029
103.0806	121.2542	2486.8553	1391.7031
96.6897	114.0607	2232.468	1203.0725
89.3886	106.0287	1936.938	1016.6877
81.6945	97.5925	1640.1273	848.9267
73.7339	89.0193	1344.2001	704.617
65.72	80.4696	1067.6983	588.0347
56.4399	71.5124	736.6604	500.8835
46.7189	62.4472	528.4966	468.4762
38.7861	54.6347	412.4779	444.312
32.8052	48.3245	326.9232	406.6213
28.3346	43.227	255.8835	359.6281
24.5404	38.6916	198.4815	316.5136
21.1822	34.6132	154.4067	280.9004
18.2545	31.0888	122.2189	252.522
15.8131	28.1598	97.5416	226.6212
13.897	25.7825	78.0609	199.6179
12.3474	23.6951	63.4624	175.4626
11.0595	21.8928	52.6868	155.8962
9.9019	20.3813	43.8267	139.0994
8.9284	19.2001	37.2572	125.3714
8.1843	18.2748	32.2818	114.4179
7.6085	17.5128	28.3359	105.6623
7.147	16.8887	25.3558	98.8453
6.7974	16.4323	23.3498	92.8456
6.5403	16.0996	21.8757	88.0195
6.3582	15.838	20.639	85.3128
6.1974	15.6659	19.7482	84.6743
6.0847	15.6221	19.4837	85.3344
6.0551	15.6495	19.8239	86.4014
5.9794	15.6559	20.4795	87.5564
5.8696	15.6754	21.4535	88.9021
5.8068	15.7133	22.6622	90.2168
5.7813	15.7348	24.2006	91.1791
5.765	15.7455	25.8609	92.2098
5.7602	15.7687	27.1168	92.779
5.7284	15.7625	27.7769	91.9903
5.6266	15.7027	27.9171	90.3277
5.4846	15.584	27.5687	87.9084
5.363	15.4018	27.0157	84.7432
5.275	15.1715	26.529	80.6771
5.1626	14.8825	25.7082	76.5521
5.0276	14.5722	24.3205	72.7729
4.9083	14.2657	22.5605	69.2441
4.8023	13.9276	20.7131	65.1193
4.6869	13.5524	18.6586	60.5344
4.5709	13.1656	16.5524	55.9383
4.4833	12.8108	14.6854	52.2185
4.4275	12.5145	13.081	49.1811
4.4041	12.3185	11.7419	46.5027
4.3989	12.1429	10.6967	43.9596
4.3676	12.0045	9.866	42.1492
4.3421	11.9148	9.2581	41.4686
4.3135	11.8858	8.8829	41.6314
4.2709	11.8698	8.5221	42.409
4.2329	11.8862	8.2496	43.7446
4.1847	11.9729	8.0468	45.7191
4.1478	12.1335	7.9369	48.4976
4.1449	12.2956	7.9162	51.8956
4.1167	12.4594	7.8654	55.8553
4.0509	12.6404	7.7144	60.4676
3.9805	12.8329	7.5137	65.6755
3.9232	13.0215	7.458	71.1169
3.8778	13.2057	7.7092	76.6667
3.8668	13.4205	8.252	82.4368
3.8797	13.6842	9.0498	87.9225
3.8945	13.983	9.8687	93.1571
3.9107	14.281	10.7664	98.9986
3.9337	14.5426	11.8501	105.4302
3.9385	14.7801	12.9817	111.7491
3.9132	15.0331	14.0019	117.8293
3.8835	15.2773	14.7488	123.79
3.8654	15.491	15.7003	129.7233
3.8793	15.6901	16.9118	135.8175
3.8881	15.8488	18.2319	140.8382
3.8969	16.0376	19.5483	145.0839
3.912	16.2473	21.0297	148.9601
3.9242	16.3604	22.658	151.0181
3.9426	16.3824	24.4945	150.8989
3.9604	16.347	26.7792	149.6442
3.9815	16.2632	28.992	147.9989
3.9965	16.1393	30.9241	145.6717
4.0049	15.9743	32.4156	141.7358
4.0221	15.8054	33.9092	136.9243
4.0863	15.6098	35.5122	131.5177
4.1308	15.4039	36.5689	126.9639
4.1344	15.1495	37.2065	122.3531
4.1255	14.8816	37.2071	117.8626
4.1142	14.6132	37.5202	114.2388
4.0915	14.315	38.1944	110.8453
4.0642	14.0199	38.9804	107.9739
4.0359	13.7348	40.1067	105.3523
3.9998	13.495	41.7775	103.6354
3.9774	13.2963	44.3377	103.1611
3.9857	13.1578	47.1863	103.8454
3.9966	13.034	50.3885	104.7719
4.0176	12.9129	54.2261	106.729
4.0028	12.821	57.7771	110.7874
3.9635	12.7348	60.6048	117.2785
3.9295	12.6704	62.4733	125.0147
3.9254	12.6617	64.3579	134.3259
3.9162	12.655	63.6805	145.6798
3.9087	12.6438	62.2466	158.6639
3.8927	12.6277	60.2433	172.5932
3.8842	12.6008	56.7378	187.5062
3.9094	12.5791	53.9106	204.1477
3.9421	12.5206	51.2487	218.7358
3.9516	12.4268	48.7086	230.5009
3.9848	12.3251	47.2644	241.0839
4.0452	12.2027	46.1444	244.2884
4.1437	12.0292	46.3327	243.0412
4.277	11.8579	47.7633	237.7205
4.4172	11.6662	49.9701	224.912
4.5653	11.4808	52.9631	208.8427
4.7359	11.2916	56.6804	190.7671
4.9076	11.0946	60.7548	172.6087
5.0388	10.8953	65.2317	153.2242
5.1495	10.6924	70.5408	135.8873
5.2725	10.5053	76.5321	121.4537
5.412	10.3668	82.0262	109.1405
5.5116	10.2897	88.1153	100.69
5.5835	10.2282	95.2521	94.7536
5.6465	10.1744	100.5684	89.877
5.7077	10.2056	105.6712	87.988
5.7477	10.2924	111.4086	88.1097
5.7558	10.4135	115.4291	89.8033
5.7472	10.5639	118.9328	93.4196
5.7143	10.6995	122.7854	97.8306
5.6352	10.8767	125.4339	102.0393
5.5381	11.1133	127.5369	106.3294
5.4568	11.3801	130.7254	111.5117
5.3715	11.6782	133.3266	116.4417
5.2713	11.9671	133.9471	120.2812
5.1431	12.2466	134.1803	123.9364
5.057	12.5236	134.1684	128.1529
4.9962	12.786	132.6654	131.875
4.923	13.0566	130.2973	136.0606
4.8292	13.3309	124.801	140.0639
4.7306	13.5972	117.5352	145.2753
4.6237	13.8394	111.4269	153.3273
4.5485	14.1152	104.9278	161.8735
4.4812	14.4005	97.9491	171.0076
4.4391	14.6693	91.7658	180.1463
4.4008	14.9143	84.2998	188.8318
4.3186	15.1184	73.3855	197.5013
4.2525	15.2954	66.914	207.0257
4.194	15.4287	64.7006	216.2396
4.1954	15.5256	65.0028	224.6574
4.2152	15.5544	67.5841	230.865
4.2619	15.5332	72.411	236.043
4.3264	15.5044	78.7449	238.8139
4.3766	15.4144	87.6075	239.6706
4.4437	15.2661	99.134	239.1704
4.5124	15.0547	108.2587	234.2528
4.5759	14.8497	118.7016	228.2509
4.616	14.6377	132.5838	222.8403
4.6336	14.42	148.008	215.0669
4.6688	14.2723	160.4778	204.1128
4.6868	14.1442	173.2635	192.4006
4.72	14.0199	184.6533	180.013
4.7425	13.9077	190.2713	165.9611
4.7415	13.8492	191.7962	153.5338
4.7302	13.7965	190.4311	142.1374
4.7136	13.776	186.2855	132.5104
4.6812	13.7862	173.7896	123.873
4.6325	13.8066	159.714	116.5904
4.5869	13.8628	144.9325	111.8323
4.5166	13.8988	125.4693	108.1411
4.4152	13.9064	100.2844	105.2337
4.3137	13.9408	81.6157	103.9731
4.2234	13.9657	68.9791	103.0982
4.1998	14.0064	60.5688	102.6468
4.205	14.0679	52.9982	102.8794
4.2081	14.124	45.9942	103.1545
4.226	14.1604	40.7579	103.7129
4.2198	14.1596	35.9794	104.1858
4.1651	14.1274	31.4423	104.9623
4.1335	14.0831	29.3786	105.9846
4.1478	14.0523	29.044	107.4532
4.1985	13.9935	29.8929	108.8701
4.2548	13.9097	31.6068	110.6554
4.2875	13.7657	33.8551	111.9993
4.3097	13.6228	36.9065	113.4235
4.3357	13.4966	40.3987	114.9532
4.3615	13.3651	44.988	117.012
4.3914	13.2047	50.9202	119.9675
4.4048	13.0491	57.3342	124.1765
4.4022	12.9055	64.5455	129.7261
4.3931	12.7228	72.4985	135.8764
4.3426	12.5377	81.0877	144.9619
4.2799	12.3712	90.6083	157.1441
4.2211	12.2002	100.185	170.0012
4.1793	12.0599	109.33	183.6264
4.1485	11.9572	119.2972	198.7411
4.1169	11.8707	126.8924	212.6876
4.1124	11.8081	135.3992	228.6418
4.103	11.7411	140.6134	242.9482
4.0758	11.6831	145.216	256.4037
