# Supplementary material for: Super-resolution imaging uncovers the nanoscopic segregation of polarity proteins in epithelia
Source: eLife. 2022 Nov 7;11:e62087. doi: 10.7554/eLife.62087 (PMC9674336; doi:10.7554/eLife.62087)
Supplement: Figure 1—source data 2. [file elife-62087-fig1-data2.zip › Figure 1/Human ZO-1 Occludin PL sample 3.csv]

prob_prot	ref_prot	var_prob_prot	var_ref_prot
1.9086	7.2312	3.811	31.7102
1.9152	7.2528	3.8244	31.1773
1.9148	7.2666	3.7957	30.7591
1.9096	7.2765	3.7477	30.4406
1.9032	7.2882	3.7143	30.2321
1.8957	7.2961	3.6873	30.1166
1.8918	7.3049	3.6725	30.0961
1.8878	7.3204	3.6673	30.2035
1.8812	7.3376	3.6816	30.3614
1.8813	7.3574	3.7159	30.6336
1.8819	7.3841	3.8059	31.0386
1.8784	7.4158	3.9233	31.6189
1.8763	7.45	4.0731	32.3018
1.8789	7.4955	4.2738	33.1009
1.8907	7.549	4.541	33.9139
1.9101	7.5997	4.845	34.7327
1.9323	7.6503	5.1752	35.5992
1.9513	7.7037	5.4902	36.5553
1.969	7.7609	5.7588	37.4651
1.9844	7.8246	5.9872	38.3755
1.9966	7.8889	6.1461	39.3496
2.0082	7.9494	6.2466	40.239
2.0232	8.008	6.3362	41.1076
2.0372	8.0729	6.363	41.9156
2.0524	8.1393	6.3783	42.6721
2.0666	8.2041	6.3228	43.3267
2.0812	8.2702	6.2405	43.8951
2.0945	8.336	6.1447	44.4406
2.1057	8.3959	6.0531	44.936
2.11	8.4524	5.9578	45.2688
2.1099	8.5032	5.8595	45.4881
2.1136	8.5374	5.7764	45.5796
2.121	8.5579	5.694	45.5022
2.1296	8.5745	5.6286	45.5037
2.1352	8.5899	5.546	45.4579
2.1385	8.5927	5.4375	45.3431
2.1422	8.5912	5.3334	45.1037
2.1401	8.5826	5.2622	44.7689
2.1354	8.5676	5.204	44.292
2.1356	8.5458	5.1623	43.6039
2.138	8.5204	5.1424	42.7432
2.14	8.495	5.1532	41.8098
2.1428	8.4801	5.1929	40.8019
2.1453	8.4677	5.2546	39.6843
2.1418	8.4519	5.3287	38.4665
2.1374	8.4336	5.4433	37.3339
2.1362	8.4118	5.5781	36.3916
2.1426	8.4016	5.6845	35.4508
2.1491	8.3978	5.8434	34.8752
2.152	8.3878	6.0047	34.4763
2.1506	8.3744	6.1499	34.2123
2.1478	8.364	6.2921	34.1207
2.1455	8.3542	6.4498	34.0886
2.1456	8.3426	6.6307	34.1382
2.1463	8.3299	6.7685	34.2961
2.1496	8.3223	6.8557	34.4028
2.1499	8.3246	6.9174	34.4959
2.1492	8.3298	6.9868	34.5998
2.1532	8.3359	6.9999	34.6143
2.1543	8.3468	6.9834	34.5597
2.1535	8.3642	6.9572	34.5114
2.1506	8.3889	6.9158	34.5037
2.1477	8.4286	6.867	34.4856
2.1474	8.4821	6.8019	34.5499
2.1475	8.5428	6.7289	34.8298
2.1459	8.6036	6.6407	35.3225
2.1459	8.6688	6.5452	35.9014
2.1541	8.7382	6.4775	36.5739
2.1663	8.812	6.442	37.3652
2.1753	8.8939	6.3504	38.3321
2.1779	8.978	6.1992	39.5493
2.1774	9.0535	6.0253	40.9626
2.1739	9.12	5.8591	42.5816
2.1664	9.1897	5.691	44.4031
2.1603	9.2679	5.5156	46.3625
2.1524	9.3535	5.3032	48.3837
2.1381	9.4354	5.059	50.377
2.1264	9.5038	4.8204	52.3798
2.1127	9.5491	4.5793	54.1242
2.0969	9.5874	4.3718	55.5978
2.078	9.6226	4.217	56.6271
2.0642	9.6521	4.0712	57.3818
2.0547	9.6613	3.9104	57.5398
2.0542	9.6594	3.7909	57.3067
2.0569	9.6531	3.7052	56.7647
2.0514	9.6412	3.6121	55.8217
2.0416	9.6201	3.5309	54.415
2.0371	9.5975	3.4822	52.6212
2.0327	9.5706	3.4569	50.6855
2.0227	9.5375	3.4244	48.6261
2.018	9.5036	3.4444	46.6141
2.0217	9.4684	3.5088	44.6993
2.02	9.4297	3.5586	42.9261
2.0114	9.3968	3.594	41.263
2.0004	9.3598	3.6386	39.6
1.9918	9.3183	3.6894	38.0658
1.9874	9.2848	3.7484	36.6771
1.9816	9.2502	3.8233	35.4834
1.9739	9.1983	3.8744	34.4388
1.9648	9.1298	3.8801	33.4798
1.9645	9.0655	3.8668	32.7468
1.9694	9.0077	3.8822	32.1517
1.9765	8.952	3.9373	31.7347
1.9879	8.8993	4.0142	31.5461
1.9985	8.8529	4.0837	31.5468
2.0122	8.8085	4.1356	31.6333
2.0274	8.7651	4.2007	31.9013
2.0425	8.7237	4.2907	32.2203
2.0561	8.6789	4.3817	32.457
2.0708	8.6435	4.4719	32.5278
2.0894	8.6153	4.5778	32.5453
2.1159	8.5853	4.6918	32.553
2.1434	8.5655	4.7985	32.5142
2.1683	8.5623	4.8857	32.4853
2.1952	8.5591	4.9643	32.2907
2.2241	8.5584	5.0172	32.0404
2.2453	8.5698	5.0489	31.8891
2.2611	8.5818	5.0412	31.8419
2.2769	8.5837	5.0015	31.8658
2.291	8.5856	4.9196	31.9608
2.2966	8.5956	4.7896	32.0887
2.2932	8.6132	4.6322	32.2311
2.288	8.6308	4.4732	32.2819
2.2782	8.6584	4.2725	32.3345
2.2711	8.6895	4.0916	32.4311
2.2636	8.7133	3.9557	32.4825
2.2581	8.7261	3.8222	32.3584
2.2533	8.7364	3.6895	32.1709
2.2383	8.748	3.5606	32.0291
2.2149	8.766	3.4388	31.9919
2.1931	8.7931	3.3313	32.0262
2.1807	8.8288	3.2468	32.0168
2.1785	8.8725	3.2132	32.0914
2.1813	8.9235	3.2163	32.2644
2.1812	8.9803	3.2357	32.5074
2.1818	9.0281	3.2642	32.716
2.1804	9.0705	3.3033	32.921
2.1748	9.1229	3.3431	33.07
2.1749	9.1797	3.3989	33.1776
2.1809	9.2393	3.4691	33.2095
2.1944	9.304	3.5659	33.3103
2.2142	9.372	3.6905	33.5094
2.2427	9.4433	3.8419	33.6922
2.2761	9.5267	4.0498	33.9427
2.3065	9.6159	4.3165	34.1916
2.343	9.6959	4.644	34.5291
2.3891	9.7772	5.0086	35.1102
2.4373	9.8596	5.4548	35.9161
2.4857	9.9365	5.9601	36.6855
2.5405	10.0068	6.5079	37.3619
2.6017	10.0787	7.0219	38.0955
2.6698	10.1592	7.4187	38.9763
2.7409	10.2452	7.7234	39.9745
2.813	10.3362	7.9531	41.0488
2.8935	10.4262	8.1069	42.0483
2.9838	10.5193	8.1364	43.0461
3.0747	10.6154	8.0668	44.0527
3.1654	10.7261	7.9549	45.0494
3.2591	10.8497	7.8178	45.9699
3.3581	10.9853	7.6866	46.7609
3.4562	11.1405	7.6328	47.4399
3.551	11.3165	7.661	47.8937
3.6351	11.5035	7.716	48.1519
3.7091	11.7057	7.7537	47.9892
3.7836	11.9276	7.8286	47.6905
3.8653	12.1759	7.9501	47.3707
3.9557	12.4585	8.0953	47.0474
4.0528	12.7841	8.2384	46.6711
4.1587	13.1679	8.3583	46.2289
4.2765	13.6131	8.4345	46.1194
4.4176	14.1324	8.4844	46.3989
4.5973	14.7536	8.575	47.0478
4.8179	15.5146	8.77	48.1604
5.0802	16.4393	9.0807	49.9181
5.4069	17.569	9.556	52.3805
5.8015	18.9005	10.2384	55.6221
6.277	20.5058	11.2006	59.5525
6.8434	22.4039	12.5179	64.2765
7.5461	24.673	14.2248	69.8595
8.3933	27.3908	16.4433	76.8548
9.4037	30.6011	19.4177	85.2912
10.6167	34.4148	23.3266	95.26
12.0253	38.8125	28.3206	107.083
13.6685	43.9524	34.7291	121.4779
15.5231	49.7748	42.7886	139.9188
17.6729	56.4634	53.1736	163.9275
20.0928	63.9369	66.2692	196.4357
22.8358	72.2807	82.8408	240.9641
25.8737	81.48	103.3602	300.8625
29.1796	91.4069	128.4942	379.0148
32.7436	102.0528	159.0287	480.0927
36.4723	113.0955	195.1162	607.2049
40.33	124.3603	235.9873	761.5586
44.1945	135.5443	281.4684	941.3727
47.9325	146.2631	328.9957	1140.7555
51.4656	156.2679	377.9413	1352.517
54.5969	165.0358	424.3876	1559.8392
57.1981	172.2737	466.3924	1748.4601
59.1805	177.7828	499.7081	1900.4644
60.3559	181.053	519.358	1992.8582
60.8307	182.3931	527.853	2030.7065
60.3559	181.053	519.358	1992.8582
59.1805	177.7828	499.7081	1900.4644
57.1981	172.2737	466.3924	1748.4601
54.5969	165.0358	424.3876	1559.8392
51.4656	156.2679	377.9413	1352.517
47.9325	146.2631	328.9957	1140.7555
44.1945	135.5443	281.4684	941.3727
40.33	124.3603	235.9873	761.5586
36.4723	113.0955	195.1162	607.2049
32.7436	102.0528	159.0287	480.0927
29.1796	91.4069	128.4942	379.0148
25.8737	81.48	103.3602	300.8625
22.8358	72.2807	82.8408	240.9641
20.0928	63.9369	66.2692	196.4357
17.6729	56.4634	53.1736	163.9275
15.5231	49.7748	42.7886	139.9188
13.6685	43.9524	34.7291	121.4779
12.0253	38.8125	28.3206	107.083
10.6167	34.4148	23.3266	95.26
9.4037	30.6011	19.4177	85.2912
8.3933	27.3908	16.4433	76.8548
7.5461	24.673	14.2248	69.8595
6.8434	22.4039	12.5179	64.2765
6.277	20.5058	11.2006	59.5525
5.8015	18.9005	10.2384	55.6221
5.4069	17.569	9.556	52.3805
5.0802	16.4393	9.0807	49.9181
4.8179	15.5146	8.77	48.1604
4.5973	14.7536	8.575	47.0478
4.4176	14.1324	8.4844	46.3989
4.2765	13.6131	8.4345	46.1194
4.1587	13.1679	8.3583	46.2289
4.0528	12.7841	8.2384	46.6711
3.9557	12.4585	8.0953	47.0474
3.8653	12.1759	7.9501	47.3707
3.7836	11.9276	7.8286	47.6905
3.7091	11.7057	7.7537	47.9892
3.6351	11.5035	7.716	48.1519
3.551	11.3165	7.661	47.8937
3.4562	11.1405	7.6328	47.4399
3.3581	10.9853	7.6866	46.7609
3.2591	10.8497	7.8178	45.9699
3.1654	10.7261	7.9549	45.0494
3.0747	10.6154	8.0668	44.0527
2.9838	10.5193	8.1364	43.0461
2.8935	10.4262	8.1069	42.0483
2.813	10.3362	7.9531	41.0488
2.7409	10.2452	7.7234	39.9745
2.6698	10.1592	7.4187	38.9763
2.6017	10.0787	7.0219	38.0955
2.5405	10.0068	6.5079	37.3619
2.4857	9.9365	5.9601	36.6855
2.4373	9.8596	5.4548	35.9161
2.3891	9.7772	5.0086	35.1102
2.343	9.6959	4.644	34.5291
2.3065	9.6159	4.3165	34.1916
2.2761	9.5267	4.0498	33.9427
2.2427	9.4433	3.8419	33.6922
2.2142	9.372	3.6905	33.5094
2.1944	9.304	3.5659	33.3103
2.1809	9.2393	3.4691	33.2095
2.1749	9.1797	3.3989	33.1776
2.1748	9.1229	3.3431	33.07
2.1804	9.0705	3.3033	32.921
2.1818	9.0281	3.2642	32.716
2.1812	8.9803	3.2357	32.5074
2.1813	8.9235	3.2163	32.2644
2.1785	8.8725	3.2132	32.0914
2.1807	8.8288	3.2468	32.0168
2.1931	8.7931	3.3313	32.0262
2.2149	8.766	3.4388	31.9919
2.2383	8.748	3.5606	32.0291
2.2533	8.7364	3.6895	32.1709
2.2581	8.7261	3.8222	32.3584
2.2636	8.7133	3.9557	32.4825
2.2711	8.6895	4.0916	32.4311
2.2782	8.6584	4.2725	32.3345
2.288	8.6308	4.4732	32.2819
2.2932	8.6132	4.6322	32.2311
2.2966	8.5956	4.7896	32.0887
2.291	8.5856	4.9196	31.9608
2.2769	8.5837	5.0015	31.8658
2.2611	8.5818	5.0412	31.8419
2.2453	8.5698	5.0489	31.8891
2.2241	8.5584	5.0172	32.0404
2.1952	8.5591	4.9643	32.2907
2.1683	8.5623	4.8857	32.4853
2.1434	8.5655	4.7985	32.5142
2.1159	8.5853	4.6918	32.553
2.0894	8.6153	4.5778	32.5453
2.0708	8.6435	4.4719	32.5278
2.0561	8.6789	4.3817	32.457
2.0425	8.7237	4.2907	32.2203
2.0274	8.7651	4.2007	31.9013
2.0122	8.8085	4.1356	31.6333
1.9985	8.8529	4.0837	31.5468
1.9879	8.8993	4.0142	31.5461
1.9765	8.952	3.9373	31.7347
1.9694	9.0077	3.8822	32.1517
1.9645	9.0655	3.8668	32.7468
1.9648	9.1298	3.8801	33.4798
1.9739	9.1983	3.8744	34.4388
1.9816	9.2502	3.8233	35.4834
1.9874	9.2848	3.7484	36.6771
1.9918	9.3183	3.6894	38.0658
2.0004	9.3598	3.6386	39.6
2.0114	9.3968	3.594	41.263
2.02	9.4297	3.5586	42.9261
2.0217	9.4684	3.5088	44.6993
2.018	9.5036	3.4444	46.6141
2.0227	9.5375	3.4244	48.6261
2.0327	9.5706	3.4569	50.6855
2.0371	9.5975	3.4822	52.6212
2.0416	9.6201	3.5309	54.415
2.0514	9.6412	3.6121	55.8217
2.0569	9.6531	3.7052	56.7647
2.0542	9.6594	3.7909	57.3067
2.0547	9.6613	3.9104	57.5398
2.0642	9.6521	4.0712	57.3818
2.078	9.6226	4.217	56.6271
2.0969	9.5874	4.3718	55.5978
2.1127	9.5491	4.5793	54.1242
2.1264	9.5038	4.8204	52.3798
2.1381	9.4354	5.059	50.377
2.1524	9.3535	5.3032	48.3837
2.1603	9.2679	5.5156	46.3625
2.1664	9.1897	5.691	44.4031
2.1739	9.12	5.8591	42.5816
2.1774	9.0535	6.0253	40.9626
2.1779	8.978	6.1992	39.5493
2.1753	8.8939	6.3504	38.3321
2.1663	8.812	6.442	37.3652
2.1541	8.7382	6.4775	36.5739
2.1459	8.6688	6.5452	35.9014
2.1459	8.6036	6.6407	35.3225
2.1475	8.5428	6.7289	34.8298
2.1474	8.4821	6.8019	34.5499
2.1477	8.4286	6.867	34.4856
2.1506	8.3889	6.9158	34.5037
2.1535	8.3642	6.9572	34.5114
2.1543	8.3468	6.9834	34.5597
2.1532	8.3359	6.9999	34.6143
2.1492	8.3298	6.9868	34.5998
2.1499	8.3246	6.9174	34.4959
2.1496	8.3223	6.8557	34.4028
2.1463	8.3299	6.7685	34.2961
2.1456	8.3426	6.6307	34.1382
2.1455	8.3542	6.4498	34.0886
2.1478	8.364	6.2921	34.1207
2.1506	8.3744	6.1499	34.2123
2.152	8.3878	6.0047	34.4763
2.1491	8.3978	5.8434	34.8752
2.1426	8.4016	5.6845	35.4508
2.1362	8.4118	5.5781	36.3916
2.1374	8.4336	5.4433	37.3339
2.1418	8.4519	5.3287	38.4665
2.1453	8.4677	5.2546	39.6843
2.1428	8.4801	5.1929	40.8019
2.14	8.495	5.1532	41.8098
2.138	8.5204	5.1424	42.7432
2.1356	8.5458	5.1623	43.6039
2.1354	8.5676	5.204	44.292
2.1401	8.5826	5.2622	44.7689
2.1422	8.5912	5.3334	45.1037
2.1385	8.5927	5.4375	45.3431
2.1352	8.5899	5.546	45.4579
2.1296	8.5745	5.6286	45.5037
2.121	8.5579	5.694	45.5022
2.1136	8.5374	5.7764	45.5796
2.1099	8.5032	5.8595	45.4881
2.11	8.4524	5.9578	45.2688
2.1057	8.3959	6.0531	44.936
2.0945	8.336	6.1447	44.4406
2.0812	8.2702	6.2405	43.8951
2.0666	8.2041	6.3228	43.3267
2.0524	8.1393	6.3783	42.6721
2.0372	8.0729	6.363	41.9156
2.0232	8.008	6.3362	41.1076
2.0082	7.9494	6.2466	40.239
1.9966	7.8889	6.1461	39.3496
1.9844	7.8246	5.9872	38.3755
1.969	7.7609	5.7588	37.4651
1.9513	7.7037	5.4902	36.5553
1.9323	7.6503	5.1752	35.5992
1.9101	7.5997	4.845	34.7327
1.8907	7.549	4.541	33.9139
1.8789	7.4955	4.2738	33.1009
1.8763	7.45	4.0731	32.3018
1.8784	7.4158	3.9233	31.6189
1.8819	7.3841	3.8059	31.0386
1.8813	7.3574	3.7159	30.6336
1.8812	7.3376	3.6816	30.3614
1.8878	7.3204	3.6673	30.2035
1.8918	7.3049	3.6725	30.0961
1.8957	7.2961	3.6873	30.1166
1.9032	7.2882	3.7143	30.2321
1.9096	7.2765	3.7477	30.4406
1.9148	7.2666	3.7957	30.7591
1.9152	7.2528	3.8244	31.1773
1.9086	7.2312	3.811	31.7102
