# Supplementary material for: Super-resolution imaging uncovers the nanoscopic segregation of polarity proteins in epithelia
Source: eLife. 2022 Nov 7;11:e62087. doi: 10.7554/eLife.62087 (PMC9674336; doi:10.7554/eLife.62087)
Supplement: Figure 1—source data 2. [file elife-62087-fig1-data2.zip › Figure 1/Mouse E-cad ZO-1 AB sample 1.csv]

prob_prot	ref_prot	var_prob_prot	var_ref_prot
14.0356	2.0676	104.188	9.6517
13.9697	2.0474	101.5027	9.3594
13.9111	2.0259	99.0926	9.0086
13.8534	2.0066	96.8224	8.6902
13.7988	1.9852	94.6149	8.3746
13.7527	1.9611	92.5711	8.0478
13.7257	1.9397	91.0688	7.8053
13.7017	1.9166	89.8482	7.5898
13.679	1.8879	88.8374	7.3736
13.6677	1.8603	88.2899	7.2463
13.6711	1.8416	88.1189	7.1737
13.6831	1.8307	88.1108	7.0722
13.7054	1.8206	88.3149	6.9553
13.7335	1.8071	88.8803	6.8375
13.756	1.7925	89.6763	6.7357
13.7739	1.7752	90.6009	6.6375
13.7984	1.7573	91.6556	6.572
13.8297	1.736	92.7835	6.4768
13.8616	1.7165	93.9712	6.3603
13.8992	1.701	95.388	6.2443
13.9412	1.6858	96.9069	6.0817
13.9862	1.6737	98.3229	5.9378
14.0323	1.6675	99.5858	5.8386
14.077	1.6607	100.7968	5.6712
14.1259	1.6507	102.0851	5.4033
14.1844	1.6415	103.3378	5.1578
14.2547	1.6351	104.739	5.0474
14.3242	1.635	106.359	5.0061
14.3922	1.6369	108.2686	4.9413
14.4701	1.6368	110.4754	4.8612
14.5587	1.6331	113.0645	4.768
14.6561	1.6322	116.1306	4.7059
14.7611	1.6417	119.6461	4.7196
14.8604	1.6524	123.3508	4.6908
14.9462	1.6521	127.2498	4.559
15.0322	1.6538	131.4445	4.4588
15.1276	1.6612	136.0363	4.4327
15.2321	1.6674	141.1472	4.4516
15.3358	1.6701	146.8828	4.4828
15.433	1.6696	152.9403	4.4886
15.5285	1.6681	159.0756	4.5092
15.6311	1.6718	165.4492	4.551
15.7356	1.6755	172.4554	4.5892
15.8297	1.67	180.082	4.573
15.9217	1.6593	188.0275	4.5197
16.0209	1.6536	196.2421	4.4598
16.1202	1.6545	204.8182	4.4288
16.2154	1.6614	213.6904	4.4538
16.3047	1.6677	222.8736	4.5007
16.3866	1.6711	232.0647	4.5028
16.4535	1.6705	240.7873	4.464
16.5085	1.6725	248.9706	4.4375
16.5577	1.6822	256.4284	4.4653
16.5867	1.6926	262.6876	4.4899
16.5876	1.6962	267.412	4.463
16.5687	1.6973	270.6758	4.4571
16.5291	1.6973	272.5939	4.5285
16.459	1.6992	272.8955	4.6138
16.3566	1.7066	271.3205	4.701
16.2408	1.71	267.8937	4.7987
16.109	1.7063	262.6587	4.8891
15.9477	1.7006	255.9323	4.9439
15.7671	1.6971	247.976	4.9813
15.5763	1.6951	238.5637	5.013
15.3836	1.6926	228.1513	5.0441
15.1843	1.6904	217.0251	5.0783
14.9664	1.687	205.2904	5.1254
14.7372	1.683	193.5024	5.1671
14.5073	1.6753	181.8882	5.1821
14.2816	1.6669	170.4862	5.1798
14.0626	1.665	159.7625	5.183
13.8565	1.663	150.1546	5.1651
13.6681	1.6567	141.2731	5.1309
13.4915	1.6437	132.9142	5.1067
13.3269	1.624	125.7674	5.0423
13.1725	1.6004	119.7402	4.9068
13.0273	1.5767	114.2776	4.7464
12.9014	1.5545	109.5214	4.574
12.8034	1.5297	105.6595	4.3665
12.7227	1.5029	102.5163	4.1796
12.6487	1.4808	100.1425	4.0348
12.5724	1.462	98.1399	3.9016
12.4987	1.4425	96.0801	3.7492
12.4281	1.4225	94.238	3.6108
12.3683	1.4015	92.745	3.4844
12.3202	1.3747	91.3166	3.3278
12.2776	1.3482	89.9496	3.1774
12.2259	1.3279	88.6552	3.0808
12.1672	1.3115	87.4183	2.9937
12.1058	1.3023	86.2207	2.8924
12.0445	1.304	85.1858	2.771
11.9829	1.3051	84.2518	2.656
11.923	1.2977	83.4169	2.5498
11.8622	1.2845	82.624	2.4381
11.8052	1.2718	81.7235	2.3447
11.755	1.2627	80.8974	2.3017
11.7138	1.2512	80.1877	2.2676
11.6771	1.2374	79.4306	2.2091
11.645	1.2266	78.9011	2.1426
11.6228	1.2166	78.7074	2.0937
11.6061	1.2082	78.6274	2.0798
11.5992	1.2001	78.417	2.0717
11.6049	1.1914	78.1576	2.0392
11.616	1.1888	78.052	2.0186
11.635	1.1904	78.2944	2.0227
11.6649	1.1953	78.8141	2.0343
11.7018	1.2049	79.3861	2.0109
11.7509	1.2205	79.9134	1.9614
11.8143	1.2456	80.5827	1.9579
11.8825	1.2758	81.4318	2.0059
11.9524	1.3067	82.4746	2.0677
12.0219	1.3391	83.7863	2.1361
12.0985	1.3668	85.5729	2.1926
12.1859	1.3823	87.568	2.2437
12.2815	1.394	89.7288	2.3237
12.383	1.4083	92.4155	2.4356
12.4832	1.4257	95.8087	2.537
12.5859	1.4414	99.8216	2.6303
12.7049	1.4578	104.2275	2.757
12.838	1.4751	109.0765	2.868
12.9824	1.4874	114.8886	2.896
13.1517	1.4862	121.8232	2.8549
13.352	1.4799	129.6458	2.8156
13.5736	1.4763	138.2478	2.8167
13.8161	1.4768	147.7853	2.8423
14.0857	1.4785	158.3658	2.84
14.3934	1.4757	170.093	2.822
14.7328	1.4675	183.1742	2.8142
15.0944	1.4543	197.6753	2.8091
15.4849	1.4389	213.4253	2.7892
15.9155	1.4266	230.3553	2.7547
16.391	1.4244	248.722	2.7315
16.9116	1.4273	268.5261	2.6985
17.4761	1.4294	289.5107	2.6638
18.0856	1.4321	312.2126	2.6687
18.7411	1.4324	336.8796	2.6724
19.446	1.4267	363.8388	2.6756
20.2012	1.4204	392.6821	2.7206
21.0061	1.4262	422.8626	2.827
21.8533	1.4361	454.885	2.9465
22.7467	1.4416	490.206	3.045
23.6891	1.4435	528.7768	3.1352
24.6776	1.4434	570.0319	3.2242
25.7148	1.4455	614.1378	3.3135
26.7922	1.4587	660.949	3.4173
27.8854	1.4768	711.1273	3.538
28.9869	1.4979	764.2167	3.6798
30.1093	1.5301	818.5674	3.8553
31.2525	1.5732	873.8675	4.0394
32.4018	1.6227	930.4727	4.2481
33.5371	1.6893	986.7176	4.5275
34.6563	1.7763	1041.045	4.8539
35.7508	1.8795	1093.3937	5.2188
36.805	2.0021	1143.6863	5.6866
37.802	2.1502	1190.6062	6.3006
38.7278	2.3286	1231.811	7.0342
39.5795	2.5455	1267.2914	7.9043
40.3459	2.8067	1296.0452	8.9579
40.9955	3.1026	1316.5349	10.2493
41.5065	3.4243	1329.9353	11.7598
41.8685	3.7897	1336.1112	13.4542
42.0634	4.2154	1335.9301	15.3733
42.0879	4.7006	1328.8917	17.604
41.9273	5.242	1312.6553	20.232
41.5717	5.8337	1288.7744	23.2128
41.0173	6.4811	1258.104	26.4721
40.2717	7.198	1222.0306	30.1599
39.3394	8.0048	1181.227	34.3257
38.2126	8.8918	1134.7254	38.9623
36.9158	9.836	1082.6674	44.2386
35.4642	10.8443	1025.1053	50.2612
33.879	11.9118	962.2774	57.1069
32.1693	13.0402	895.0279	65.2415
30.365	14.2202	824.262	75.1676
28.4922	15.4372	751.5297	86.7874
26.5819	16.6753	678.2638	100.1122
24.6655	17.9066	605.2449	115.3544
22.7534	19.104	533.8847	132.5111
20.8657	20.2558	465.5251	151.6733
19.0237	21.3419	400.9041	172.3703
17.2659	22.3299	340.9391	193.4921
15.6137	23.2071	286.6118	214.5679
14.0591	23.9549	238.4163	234.4463
12.5991	24.54	196.4216	251.7017
11.2445	24.9339	160.2382	265.5311
10.0047	25.1218	129.3695	275.5428
8.8829	25.0975	103.566	280.5062
7.8839	24.8503	82.5232	279.1385
6.998	24.3766	65.769	271.8049
6.2111	23.6893	52.5524	259.5897
5.5189	22.8144	42.0277	242.5177
4.9197	21.7767	33.5927	221.282
4.4008	20.6063	26.8406	197.5041
3.9522	19.3244	21.5763	172.8974
3.5649	17.952	17.482	148.4126
3.2348	16.5242	14.2379	124.6993
2.9559	15.0791	11.7622	102.8948
2.7171	13.6569	9.8746	83.8045
2.5133	12.2775	8.4407	67.5387
2.3436	10.9387	7.3673	53.9008
2.2035	9.6583	6.5517	42.6833
2.087	8.4712	5.916	33.6935
1.9944	7.4022	5.4039	26.5553
1.9201	6.441	4.9929	20.8712
1.8567	5.5763	4.6801	16.5218
1.8037	4.8013	4.4537	13.298
1.7671	4.1254	4.2776	10.8589
1.7424	3.556	4.1468	8.9234
1.7178	3.0714	4.05	7.4116
1.6989	2.6551	3.9926	6.2725
1.6958	2.315	3.965	5.4025
1.698	2.0368	3.9439	4.7251
1.7001	1.801	3.9351	4.2618
1.7038	1.595	3.9295	3.9573
1.7138	1.4208	3.9271	3.7265
1.7291	1.2801	3.9526	3.5208
1.7444	1.1788	4.0004	3.3867
1.7571	1.1127	4.051	3.3408
1.7695	1.0693	4.1227	3.3471
1.783	1.0389	4.2332	3.3853
1.8026	1.0242	4.3926	3.503
1.8241	1.0239	4.5435	3.6887
1.8429	1.0318	4.6524	3.8846
1.8618	1.0446	4.7346	4.082
1.8787	1.0607	4.8047	4.301
1.8892	1.0764	4.8589	4.5353
1.8952	1.0957	4.906	4.7813
1.8965	1.1209	4.9575	5.0179
1.8913	1.146	5.0339	5.1867
1.8795	1.1688	5.107	5.3224
1.8671	1.1949	5.1289	5.4519
1.8501	1.2204	5.0749	5.5725
1.8267	1.2401	4.9885	5.6815
1.8	1.2518	4.8944	5.7528
1.769	1.2574	4.8033	5.7172
1.7348	1.2654	4.7084	5.6541
1.6961	1.2744	4.6011	5.674
1.6571	1.2737	4.4742	5.6918
1.6199	1.2626	4.341	5.6776
1.586	1.2483	4.2221	5.6999
1.5546	1.2322	4.117	5.6985
1.527	1.2168	4.0577	5.6356
1.4995	1.2072	4.0435	5.5985
1.4762	1.2031	4.04	5.6157
1.4571	1.1979	4.0237	5.6363
1.4371	1.192	3.9915	5.6199
1.4224	1.1892	3.9461	5.615
1.4064	1.1877	3.8859	5.6676
1.3859	1.187	3.7984	5.735
1.3617	1.1814	3.6841	5.7415
1.3388	1.1735	3.5669	5.763
1.3194	1.1673	3.4621	5.7721
1.3041	1.1653	3.3645	5.7432
1.2871	1.1678	3.2506	5.732
1.2736	1.172	3.1488	5.765
1.2649	1.1725	3.0896	5.7786
1.2534	1.1733	3.0331	5.7713
1.2398	1.1766	2.9694	5.8014
1.2297	1.184	2.9046	5.8632
1.2192	1.1934	2.8267	5.8975
1.2039	1.2082	2.7316	5.9806
1.1834	1.2239	2.6469	6.1301
1.1631	1.2355	2.5715	6.2333
1.147	1.2451	2.494	6.2616
1.1319	1.2577	2.3936	6.297
1.115	1.2694	2.2821	6.3869
1.094	1.2793	2.1747	6.4673
1.0673	1.2912	2.0675	6.5334
1.0384	1.312	1.9616	6.657
1.0066	1.3389	1.8546	6.8651
0.9716	1.3664	1.748	7.1064
0.9362	1.3925	1.6487	7.3342
0.9017	1.4208	1.5612	7.6232
0.8697	1.452	1.4798	7.9298
0.8411	1.4876	1.4043	8.1887
0.8147	1.5265	1.3357	8.4353
0.7914	1.5714	1.2864	8.7732
0.7689	1.6219	1.2454	9.2392
0.7456	1.6706	1.1956	9.7555
0.7247	1.7173	1.1505	10.2764
0.7086	1.7696	1.1273	10.8691
0.6949	1.8256	1.1238	11.5669
0.6822	1.8818	1.1224	12.3496
0.6695	1.9397	1.1143	13.134
0.6616	1.997	1.1044	13.9142
0.6544	2.0526	1.0885	14.7123
0.6459	2.1044	1.0687	15.4845
0.6372	2.1547	1.0464	16.2569
0.6251	2.2053	1.0148	17.0
0.6119	2.2523	0.9813	17.5592
0.5983	2.29	0.9424	17.9676
0.5847	2.3238	0.8913	18.3552
0.5681	2.3557	0.8351	18.707
0.5497	2.3769	0.7801	18.9052
0.5345	2.3899	0.732	18.9445
0.5222	2.3975	0.6904	18.766
0.5095	2.4018	0.6477	18.4549
0.4978	2.3959	0.611	18.0658
0.4864	2.3784	0.5803	17.5903
0.4724	2.3561	0.549	16.956
0.4542	2.3358	0.5127	16.222
0.4347	2.3144	0.4801	15.4441
0.4167	2.2863	0.4552	14.5914
0.4019	2.2495	0.4348	13.6251
0.3867	2.2117	0.4034	12.5929
0.3696	2.1704	0.3669	11.6122
0.353	2.1251	0.3337	10.7932
0.3389	2.0807	0.3081	10.0809
0.3258	2.0365	0.2864	9.2787
0.3121	1.9929	0.2636	8.4687
0.295	1.9532	0.2414	7.8042
0.2789	1.9198	0.225	7.3028
0.2646	1.8941	0.2071	6.9134
0.2524	1.8721	0.19	6.575
0.2408	1.8444	0.176	6.2302
0.2302	1.8117	0.1682	5.8914
0.2224	1.7799	0.1649	5.603
0.217	1.7529	0.1609	5.3795
0.2132	1.7285	0.1575	5.178
0.2107	1.6988	0.1559	4.9496
0.2107	1.662	0.1557	4.7141
0.2114	1.6251	0.1595	4.5195
0.2109	1.5843	0.1644	4.3035
0.2115	1.5378	0.1669	4.0494
0.2147	1.4943	0.1713	3.8095
0.2206	1.4514	0.1823	3.5852
0.2292	1.4042	0.1964	3.3447
0.2418	1.3551	0.2137	3.1026
0.2533	1.3021	0.2323	2.8398
0.2631	1.2396	0.2503	2.573
0.2756	1.1763	0.2754	2.3407
0.2894	1.1181	0.3039	2.125
0.2998	1.0597	0.3282	1.9009
0.3076	0.996	0.3548	1.6852
0.3151	0.9386	0.3844	1.5202
0.3205	0.8848	0.4113	1.371
0.3254	0.8221	0.4294	1.2116
0.3337	0.758	0.4427	1.0721
0.3437	0.7048	0.4588	0.9616
0.3511	0.6645	0.4736	0.876
0.3561	0.625	0.4753	0.8064
0.3604	0.581	0.4723	0.7373
0.3611	0.5354	0.4649	0.6617
0.3597	0.4914	0.4508	0.5879
0.3613	0.4467	0.442	0.5209
0.3648	0.4047	0.435	0.4655
0.3699	0.373	0.432	0.4267
0.3775	0.3513	0.439	0.3973
0.3885	0.3334	0.4592	0.371
0.3992	0.3177	0.4841	0.3512
0.4054	0.3056	0.5045	0.3454
0.4073	0.2946	0.5253	0.3458
0.4088	0.2847	0.5516	0.3424
0.4114	0.277	0.5837	0.3383
0.4149	0.2734	0.6252	0.3385
0.4195	0.2712	0.6656	0.342
0.4235	0.2717	0.6972	0.3495
0.4226	0.2753	0.7178	0.3619
0.4173	0.2808	0.7191	0.3711
0.4075	0.2889	0.6976	0.3881
0.3974	0.3011	0.6725	0.4223
0.3914	0.3111	0.6577	0.4482
0.388	0.3197	0.6428	0.4565
0.3828	0.3313	0.6152	0.4596
0.3786	0.3427	0.5834	0.4631
0.374	0.3489	0.5581	0.4674
0.3656	0.3491	0.5338	0.4684
0.3556	0.3451	0.5105	0.4597
0.3463	0.3385	0.491	0.4454
0.3352	0.3343	0.4719	0.4409
0.3229	0.337	0.4555	0.4544
0.3152	0.3437	0.448	0.4873
0.3136	0.3491	0.4508	0.5291
0.3161	0.3512	0.4594	0.5653
0.3201	0.3494	0.4701	0.6035
0.3232	0.3449	0.476	0.6491
0.3271	0.3418	0.4874	0.6981
0.3329	0.3387	0.5018	0.7372
0.3386	0.3351	0.5082	0.7708
0.3442	0.3315	0.5111	0.8095
0.3503	0.3302	0.5148	0.8515
0.3552	0.3319	0.5158	0.8831
0.36	0.337	0.5137	0.9036
0.3668	0.3434	0.5146	0.9176
0.3741	0.347	0.5209	0.9301
0.3827	0.3437	0.5333	0.9013
0.3913	0.3382	0.546	0.837
0.3999	0.3336	0.5527	0.7727
0.4088	0.3292	0.5559	0.7108
0.4161	0.3278	0.561	0.6443
0.422	0.327	0.568	0.5738
0.4288	0.3242	0.576	0.5066
0.437	0.3197	0.5819	0.4597
0.4464	0.3169	0.587	0.4433
0.4575	0.3191	0.5902	0.4538
0.4716	0.3297	0.5952	0.5048
0.4839	0.3442	0.6014	0.5968
0.4929	0.3602	0.616	0.7223
0.4965	0.3763	0.6334	0.8835
0.4991	0.3935	0.64	1.0778
0.5043	0.4157	0.646	1.3179
