# Supplementary material for: Super-resolution imaging uncovers the nanoscopic segregation of polarity proteins in epithelia
Source: eLife. 2022 Nov 7;11:e62087. doi: 10.7554/eLife.62087 (PMC9674336; doi:10.7554/eLife.62087)
Supplement: Figure 1—source data 2. [file elife-62087-fig1-data2.zip › Figure 1/Mouse E-cad ZO-1 AB sample 2.csv]

prob_prot	ref_prot	var_prob_prot	var_ref_prot
6.1088	2.8776	25.8112	62.3551
6.1179	2.8833	25.8572	61.388
6.1281	2.8944	25.9699	60.6638
6.1371	2.8962	26.09	58.7505
6.148	2.8944	26.2616	56.8105
6.1629	2.8889	26.5374	54.4691
6.1786	2.8801	26.9106	51.8172
6.1972	2.8646	27.3606	49.2597
6.2172	2.8431	27.8728	46.622
6.2396	2.8221	28.4722	44.1741
6.2676	2.8039	29.2137	41.8891
6.3015	2.7849	30.1042	39.7458
6.3381	2.7696	30.885	37.8486
6.378	2.7571	31.6653	36.078
6.4165	2.7491	32.4607	34.5896
6.4496	2.7407	33.1646	33.3445
6.4834	2.7307	33.7442	32.1827
6.515	2.7274	34.0796	31.3309
6.5469	2.7245	34.3558	30.5396
6.5719	2.7207	34.2926	29.9898
6.5941	2.7175	34.144	29.4634
6.6128	2.7171	33.7962	29.0391
6.6236	2.7157	33.3198	28.7545
6.631	2.7092	32.8706	28.6076
6.6352	2.6999	32.4962	28.5291
6.6347	2.6922	32.1387	28.4979
6.6357	2.6856	31.8272	28.5215
6.6339	2.6747	31.5987	28.5147
6.6306	2.6605	31.4161	28.4169
6.6234	2.6436	31.1943	28.2107
6.614	2.6224	31.0188	27.7973
6.602	2.5973	30.8457	27.2336
6.5892	2.5717	30.6664	26.5667
6.577	2.5465	30.4341	25.7336
6.5645	2.5266	30.1591	24.9034
6.5537	2.509	29.8046	23.9625
6.549	2.492	29.5101	23.0434
6.5462	2.4772	29.2626	22.1995
6.5432	2.4594	29.0574	21.4452
6.5456	2.4433	28.9258	20.8105
6.5547	2.4358	28.8851	20.3003
6.5679	2.4296	28.9478	19.8493
6.5838	2.4212	29.1422	19.4859
6.6028	2.4124	29.4655	19.1631
6.6272	2.4055	29.8925	18.8955
6.6593	2.3973	30.4188	18.6314
6.6967	2.3896	31.0407	18.3677
6.7362	2.3849	31.6792	18.1172
6.7736	2.3829	32.2831	17.8773
6.8141	2.3852	32.9154	17.7445
6.8614	2.3916	33.5448	17.7255
6.9133	2.4029	34.1937	17.7871
6.9592	2.4171	34.8541	17.8418
7.0	2.4317	35.4201	17.9829
7.038	2.4466	35.8169	18.289
7.0761	2.4669	36.2745	18.7617
7.1143	2.4927	36.8117	19.2983
7.1519	2.5193	37.3671	19.8545
7.187	2.5489	38.0075	20.5023
7.2193	2.5828	38.679	21.2492
7.2504	2.6151	39.3796	22.0459
7.2776	2.6474	40.1406	22.8818
7.2999	2.6825	40.9776	23.6469
7.3202	2.7171	41.8387	24.4028
7.3467	2.7445	42.7462	25.0148
7.3762	2.7643	43.6135	25.4766
7.4052	2.7835	44.4722	26.0049
7.4316	2.795	45.2358	26.3382
7.459	2.8021	45.9892	26.6772
7.4876	2.8046	46.7505	26.7763
7.5121	2.8009	47.4379	26.8454
7.5379	2.7876	48.0326	26.8202
7.5685	2.7656	48.6715	26.6604
7.5983	2.7415	49.3784	26.3689
7.6148	2.7153	49.9294	25.9473
7.6242	2.6878	50.3297	25.4462
7.6318	2.6608	50.6309	24.8943
7.6398	2.6326	50.9119	24.2127
7.6404	2.6101	50.9885	23.4731
7.6391	2.5929	50.8495	22.8034
7.6276	2.5757	50.3901	22.22
7.6029	2.5609	49.6689	21.695
7.5711	2.549	48.7766	21.2168
7.5393	2.5423	47.631	20.829
7.5049	2.5394	46.3302	20.5387
7.461	2.5443	44.8647	20.3891
7.4162	2.5523	43.3955	20.2808
7.377	2.5643	42.0709	20.2318
7.3414	2.5796	40.9109	20.3016
7.3008	2.5999	39.8003	20.509
7.2645	2.6229	38.8725	20.8085
7.2397	2.6424	38.2162	21.1806
7.2242	2.6641	37.8618	21.721
7.2159	2.6891	37.7161	22.3941
7.2172	2.7124	37.7096	23.0938
7.2252	2.7342	37.9169	23.8159
7.2324	2.757	38.2811	24.5597
7.2431	2.7747	38.733	25.2758
7.2603	2.7874	39.3564	25.8681
7.2813	2.7954	40.1925	26.1907
7.3032	2.8011	41.0638	26.4677
7.321	2.8004	41.7256	26.4643
7.3343	2.8022	42.3059	26.4744
7.343	2.8027	42.8148	26.2367
7.3478	2.8043	43.2024	25.94
7.3411	2.8023	43.4184	25.4659
7.3247	2.7971	43.4092	24.9134
7.3025	2.7901	43.1491	24.443
7.2696	2.785	42.7326	24.0408
7.2184	2.7825	41.9911	23.7592
7.1557	2.7805	41.0938	23.5693
7.086	2.7777	40.2136	23.4242
7.01	2.7787	39.2918	23.4248
6.9237	2.783	38.408	23.5712
6.8328	2.7851	37.6457	23.7909
6.7411	2.7888	37.0733	24.0189
6.6524	2.7927	36.691	24.2623
6.569	2.8011	36.5173	24.6345
6.489	2.8095	36.5503	24.9662
6.4134	2.8194	36.872	25.36
6.3448	2.8288	37.3991	25.7486
6.2853	2.8399	38.1545	26.2164
6.2323	2.8509	39.0418	26.7553
6.1951	2.8638	40.1257	27.3482
6.1785	2.8801	41.4415	28.0116
6.1784	2.8966	42.9011	28.6682
6.1968	2.9123	44.4994	29.2573
6.2421	2.9284	46.2662	29.8288
6.3207	2.9375	48.2897	30.2657
6.4283	2.9411	50.4848	30.6059
6.5616	2.9433	52.8762	30.7542
6.733	2.9453	55.6371	30.78
6.9428	2.9522	58.6263	30.7912
7.1973	2.9599	62.0046	30.7323
7.4975	2.9662	65.7804	30.719
7.847	2.9697	69.9977	30.7092
8.2518	2.9724	74.8206	30.7938
8.7135	2.9714	80.3481	30.9721
9.2452	2.9673	86.7078	31.2311
9.8453	2.9668	93.971	31.5677
10.5252	2.9681	102.2792	31.9912
11.287	2.9667	111.8206	32.4697
12.131	2.968	122.3875	33.0288
13.0683	2.9703	133.7579	33.4867
14.0969	2.9729	145.789	33.9136
15.2168	2.974	158.4644	34.2987
16.433	2.9746	171.5188	34.5528
17.7472	2.9805	184.7343	34.7548
19.1527	2.9907	197.6368	34.8387
20.643	3.0073	210.1569	34.8818
22.2044	3.0306	222.2914	34.9959
23.8338	3.0664	233.9134	35.1259
25.525	3.1191	245.2666	35.3691
27.249	3.1955	255.4536	35.8113
28.9965	3.2973	265.3117	36.4764
30.7466	3.4229	275.2283	37.3304
32.4624	3.5804	284.9301	38.4095
34.1095	3.7837	295.1926	39.9419
35.6469	4.0411	305.8364	41.9852
37.0441	4.358	317.3791	44.3449
38.261	4.7431	329.8947	47.0521
39.2598	5.2088	342.7536	50.2606
40.0116	5.7624	355.9347	54.1603
40.4773	6.4119	368.9592	58.7924
40.6353	7.1634	380.6379	64.3171
40.4566	8.0287	390.2067	70.9529
39.9366	9.0243	397.5055	78.9087
39.0829	10.1504	401.7556	88.3298
37.9139	11.4053	403.1104	99.6125
36.4412	12.8064	400.206	113.2843
34.7068	14.3549	393.5398	129.4454
32.7581	16.0463	382.5369	148.4694
30.6518	17.8695	367.8362	170.9076
28.4269	19.813	350.0716	197.0793
26.1356	21.8676	329.5633	227.1757
23.8237	24.012	308.0383	261.5092
21.5458	26.2065	285.3012	299.9732
19.3498	28.4067	262.1859	342.3777
17.2544	30.5753	238.7077	388.1635
15.2937	32.6838	215.1594	436.5559
13.4826	34.6865	192.5086	486.045
11.8193	36.5379	170.5897	535.2264
10.3126	38.1819	149.8525	582.0097
8.9628	39.5818	130.4022	624.4795
7.7647	40.6917	112.2206	661.0281
6.7038	41.4704	95.7529	689.2321
5.7624	41.9097	80.7719	708.1511
4.9382	41.9855	67.2576	716.0104
4.2338	41.6844	55.3915	711.3333
3.6375	40.9969	45.0735	693.6126
3.1384	39.9347	36.5181	663.9663
2.7201	38.5167	29.413	623.292
2.3701	36.7753	23.6334	574.2401
2.0796	34.7492	18.9936	518.2572
1.8424	32.4939	15.2689	458.0833
1.6531	30.0692	12.4307	396.943
1.4978	27.5202	10.2789	337.6521
1.3658	24.9149	8.609	282.7494
1.2577	22.3164	7.3431	233.8751
1.1751	19.7754	6.39	191.7406
1.1084	17.348	5.6802	156.4386
1.052	15.0615	5.1412	127.5514
1.0043	12.9664	4.7204	104.3765
0.9638	11.0695	4.4029	86.1645
0.9316	9.366	4.1594	71.8423
0.9055	7.8576	3.9582	60.4879
0.879	6.5411	3.7527	51.3832
0.8523	5.4233	3.5587	43.9898
0.8307	4.4799	3.3992	37.994
0.8133	3.684	3.2622	33.0208
0.799	3.0144	3.1298	28.9835
0.7872	2.468	3.0012	25.5196
0.7782	2.0487	2.8836	22.5531
0.7694	1.7434	2.7783	20.0752
0.7604	1.5171	2.6832	18.0643
0.752	1.3549	2.59	16.4279
0.747	1.2449	2.5038	15.0554
0.7444	1.173	2.4211	14.0291
0.7394	1.1247	2.3279	13.308
0.7328	1.0916	2.23	12.8286
0.7265	1.0686	2.1213	12.5207
0.7225	1.0547	2.0165	12.3853
0.7203	1.0487	1.9292	12.3972
0.7177	1.0475	1.8513	12.4913
0.714	1.0489	1.7647	12.6433
0.7086	1.051	1.6688	12.8328
0.7007	1.0523	1.5779	13.0122
0.6914	1.0531	1.5	13.1866
0.6804	1.0541	1.4252	13.3699
0.6686	1.0568	1.3611	13.5983
0.658	1.0568	1.3145	13.7685
0.6465	1.0549	1.2698	13.8666
0.6356	1.0531	1.2202	13.9106
0.6261	1.0497	1.1732	13.8376
0.617	1.0458	1.1397	13.6896
0.6063	1.0444	1.1078	13.5507
0.5952	1.0436	1.0725	13.4273
0.5862	1.041	1.0456	13.261
0.5801	1.039	1.0226	13.1154
0.5744	1.0402	1.0019	13.0554
0.5685	1.0418	0.9863	13.014
0.5662	1.0457	0.9754	13.0337
0.5662	1.0543	0.9695	13.1592
0.563	1.0649	0.9659	13.3917
0.5554	1.0775	0.9674	13.7384
0.5485	1.0933	0.9705	14.1796
0.5406	1.1131	0.9726	14.6802
0.5305	1.1354	0.9754	15.251
0.5214	1.1581	0.9828	15.9188
0.514	1.1806	1.0003	16.6455
0.5087	1.206	1.0322	17.4517
0.5071	1.2347	1.0778	18.3217
0.5068	1.261	1.1323	19.1332
0.5046	1.2822	1.181	19.8091
0.5028	1.3002	1.2444	20.3806
0.5027	1.3186	1.309	20.9412
0.5034	1.335	1.3704	21.3907
0.5023	1.3469	1.4291	21.6286
0.5004	1.3548	1.4856	21.6822
0.4988	1.36	1.5459	21.6511
0.4958	1.3599	1.6056	21.4636
0.4915	1.3573	1.6718	21.1999
0.487	1.3519	1.7148	20.8718
0.482	1.343	1.7377	20.4496
0.475	1.3321	1.7388	19.9375
0.4665	1.3208	1.7348	19.3689
0.4586	1.3077	1.7375	18.7724
0.4515	1.2934	1.7181	18.1728
0.4422	1.2777	1.6749	17.6072
0.4319	1.2637	1.6269	17.0902
0.4248	1.2543	1.5928	16.6729
0.4211	1.2489	1.5536	16.3523
0.4194	1.2483	1.5263	16.1359
0.4179	1.2512	1.4958	16.0333
0.4143	1.2591	1.449	16.1133
0.4108	1.271	1.4088	16.3626
0.4078	1.2865	1.3672	16.7072
0.4051	1.3087	1.3235	17.1951
0.4023	1.3327	1.2683	17.7386
0.3989	1.3557	1.2183	18.3036
0.3945	1.38	1.1824	18.9324
0.39	1.4068	1.161	19.5972
0.3846	1.4363	1.1391	20.3359
0.3794	1.4603	1.1147	20.9931
0.3751	1.483	1.0955	21.6838
0.371	1.5062	1.0819	22.3743
0.3662	1.5306	1.0604	23.1139
0.3606	1.5541	1.031	23.8733
0.3556	1.5744	1.0161	24.5701
0.3525	1.5939	1.0063	25.215
0.351	1.6156	0.9784	25.9302
0.3486	1.6386	0.926	26.725
0.3448	1.6623	0.8802	27.5278
0.3399	1.6832	0.8513	28.2892
0.3325	1.7054	0.8142	29.1589
0.3247	1.7287	0.7681	30.1197
0.3174	1.7496	0.7222	31.0268
0.3106	1.7724	0.6715	31.9314
0.3053	1.7984	0.6156	32.8577
0.3012	1.8251	0.5696	33.7598
0.2943	1.8501	0.5291	34.6062
0.2861	1.8731	0.4919	35.397
0.279	1.8978	0.4582	36.2617
0.2713	1.9238	0.4179	37.2135
0.2632	1.9489	0.3791	38.2556
0.2562	1.9736	0.352	39.4139
0.2524	2.0011	0.3386	40.7332
0.25	2.0297	0.3297	42.1469
0.2458	2.0613	0.3207	43.687
0.2406	2.0963	0.3134	45.4075
0.2341	2.1348	0.3054	47.2981
0.2281	2.1724	0.2957	49.2322
0.2237	2.2084	0.2855	51.0606
0.2217	2.242	0.2813	52.6058
0.2219	2.273	0.2839	53.8985
0.2227	2.3	0.2855	54.9347
0.2223	2.3237	0.2846	55.6726
0.2196	2.3437	0.2788	56.0829
0.2151	2.3581	0.2742	56.2555
0.2097	2.3639	0.2708	56.0703
0.2045	2.3638	0.2681	55.6747
0.2008	2.3619	0.2672	55.0945
0.1985	2.36	0.2655	54.3839
0.1957	2.3593	0.262	53.7865
0.1944	2.3589	0.2583	53.197
0.1933	2.36	0.2543	52.7925
0.1904	2.3618	0.2461	52.5386
0.1868	2.3646	0.2394	52.5394
0.1817	2.3699	0.2302	52.7419
0.1743	2.378	0.2121	53.1125
0.1665	2.3888	0.1959	53.6903
0.1605	2.4056	0.1831	54.5959
0.1555	2.4251	0.1725	55.7932
0.1501	2.4488	0.1628	57.2342
0.1459	2.4755	0.157	58.8532
0.1446	2.5046	0.1553	60.6732
0.1451	2.538	0.156	62.8297
0.1456	2.5745	0.1575	65.2509
0.1444	2.6093	0.1585	67.7354
0.1408	2.642	0.1564	70.209
0.1362	2.6715	0.1533	72.6807
0.1318	2.7004	0.1488	75.2872
0.1282	2.7285	0.1441	77.8738
0.1254	2.7558	0.1394	80.1734
0.1237	2.7834	0.1369	82.1634
0.1236	2.8101	0.1405	83.936
0.1238	2.832	0.1473	85.2607
0.1213	2.8459	0.1486	86.0285
0.1173	2.8563	0.1489	86.3321
0.1158	2.8665	0.1563	86.4389
0.1169	2.8735	0.1723	86.2929
0.1169	2.8771	0.1919	85.9174
0.1148	2.8774	0.2095	85.37
0.1113	2.872	0.2158	84.5257
0.106	2.8631	0.2071	83.5579
0.1001	2.8529	0.1955	82.585
0.09499	2.8422	0.1875	81.6406
0.09059	2.8319	0.1724	80.852
0.08573	2.8164	0.1478	79.9631
0.08178	2.7997	0.1243	79.2201
0.07893	2.7823	0.1044	78.5368
0.07725	2.7677	0.09062	78.0978
0.07645	2.7548	0.08205	77.8494
0.07769	2.7414	0.07697	77.8426
0.08025	2.727	0.07432	77.9822
0.08323	2.7138	0.07443	78.1482
0.08511	2.7033	0.07819	78.2744
0.08643	2.6961	0.08336	78.3511
0.08634	2.6895	0.08702	78.2842
0.08424	2.685	0.08862	78.242
0.08124	2.6834	0.08768	78.1803
0.07896	2.6806	0.0886	77.9538
0.07665	2.6756	0.08876	77.6904
0.07374	2.667	0.08818	77.3685
0.06973	2.6589	0.08376	77.1288
0.06426	2.6493	0.0746	76.965
0.05942	2.6427	0.06567	77.052
0.05532	2.6397	0.05904	77.2703
0.05218	2.6388	0.05467	77.6915
0.05089	2.6382	0.05086	78.3129
0.05071	2.6378	0.04737	79.0066
0.05047	2.6354	0.04586	79.739
0.05031	2.6346	0.04513	80.5805
0.05073	2.6345	0.04525	81.3608
0.0511	2.6378	0.04682	82.2644
0.05137	2.6398	0.04867	83.1344
0.05348	2.6412	0.05085	84.0641
0.0553	2.6445	0.05356	84.951
0.05533	2.6519	0.05375	85.7346
0.05512	2.662	0.05274	86.4682
0.05555	2.6669	0.0529	87.0841
0.0564	2.6668	0.05348	87.5328
0.05705	2.67	0.05491	87.8251
0.05715	2.6718	0.05486	87.8499
0.05743	2.6713	0.05509	87.6256
0.05671	2.6664	0.05382	87.0767
0.05514	2.6603	0.05189	86.3043
0.05287	2.6561	0.04969	85.6213
0.0491	2.648	0.04526	84.8396
0.04506	2.637	0.04066	84.1002
0.04139	2.6237	0.03736	83.4801
