# Supplementary material for: Super-resolution imaging uncovers the nanoscopic segregation of polarity proteins in epithelia
Source: eLife. 2022 Nov 7;11:e62087. doi: 10.7554/eLife.62087 (PMC9674336; doi:10.7554/eLife.62087)
Supplement: Figure 1—source data 2. [file elife-62087-fig1-data2.zip › Figure 1/Mouse E-cad ZO-1 AB sample 3.csv]

prob_prot	ref_prot	var_prob_prot	var_ref_prot
4.9569	5.3623	9.6785	11.6175
4.9632	5.395	9.6674	11.9573
4.9718	5.4292	9.6949	12.3112
4.9849	5.4527	9.7393	12.5408
5.0045	5.4641	9.7815	12.6973
5.03	5.4765	9.9152	12.7535
5.0506	5.4898	10.0505	12.7001
5.0675	5.4914	10.1715	12.5692
5.0875	5.4814	10.3451	12.4349
5.1112	5.4657	10.6408	12.3258
5.1314	5.452	10.997	12.0909
5.1439	5.4381	11.3317	11.7201
5.1501	5.413	11.6746	11.299
5.1577	5.3742	12.029	10.8768
5.1712	5.3306	12.3335	10.451
5.1865	5.2935	12.5973	9.9988
5.1974	5.2563	12.86	9.5389
5.201	5.2191	13.02	9.0828
5.2027	5.1839	13.1431	8.6781
5.2056	5.1521	13.2945	8.3863
5.2073	5.1262	13.4399	8.1535
5.2083	5.1106	13.4855	7.9173
5.2152	5.102	13.4439	7.7367
5.2247	5.0937	13.4609	7.6529
5.2299	5.0905	13.5408	7.6642
5.2327	5.0939	13.5873	7.7422
5.2351	5.0944	13.5881	7.7843
5.2353	5.0946	13.6116	7.7632
5.2331	5.104	13.712	7.7678
5.2315	5.1163	13.8779	7.7989
5.2285	5.1234	14.0364	7.8174
5.2231	5.1245	14.1212	7.8458
5.2147	5.1269	14.1611	7.8892
5.1985	5.1341	14.1879	7.8961
5.1823	5.1372	14.2583	7.8768
5.1729	5.1293	14.2777	7.78
5.1568	5.1198	14.1767	7.681
5.1311	5.1144	14.0533	7.6115
5.11	5.103	13.9507	7.5129
5.096	5.0867	13.7499	7.3722
5.0814	5.0768	13.4607	7.245
5.0681	5.0747	13.2084	7.1675
5.059	5.0743	13.0263	7.0905
5.0466	5.0728	12.8435	6.9937
5.0336	5.0692	12.6659	6.9169
5.0326	5.0669	12.5406	6.8541
5.0526	5.0727	12.4752	6.8132
5.0808	5.0804	12.4605	6.7886
5.1068	5.0873	12.4635	6.7756
5.1391	5.098	12.5482	6.8024
5.1875	5.1199	12.7079	6.8477
5.2428	5.1506	12.9559	6.8948
5.3069	5.1884	13.4095	6.9738
5.3818	5.2309	14.0036	7.1392
5.4638	5.2736	14.7157	7.3614
5.5468	5.3191	15.6246	7.5675
5.6309	5.3759	16.7572	7.7538
5.7222	5.4458	18.1035	7.9702
5.8198	5.522	19.6341	8.2396
5.9178	5.6068	21.3261	8.6129
6.009	5.7004	23.0556	9.0868
6.0991	5.7993	24.7444	9.6427
6.1899	5.9007	26.4427	10.3322
6.2659	6.0049	28.0863	11.2558
6.3286	6.1173	29.5056	12.4672
6.3853	6.2276	30.5832	13.8696
6.4328	6.3304	31.412	15.3694
6.4727	6.4422	32.0427	16.9595
6.5052	6.5509	32.3101	18.6009
6.5245	6.6389	32.2678	20.2616
6.5355	6.7148	32.0851	21.9449
6.5366	6.7847	31.8606	23.5781
6.5214	6.8376	31.6637	24.9321
6.502	6.8704	31.3515	25.951
6.4909	6.8893	30.951	26.6663
6.4766	6.9013	30.5813	26.9187
6.4523	6.9088	30.3007	26.723
6.4253	6.9027	30.0853	26.2179
6.4054	6.8776	29.869	25.3984
6.395	6.8437	29.6426	24.2364
6.3917	6.8078	29.5873	22.9099
6.3924	6.7688	29.6519	21.5683
6.3962	6.7245	29.8125	20.2169
6.4011	6.6821	29.9194	18.9406
6.4074	6.6441	29.8797	17.846
6.4197	6.6099	29.8358	16.9802
6.436	6.5764	29.729	16.3531
6.4581	6.5445	29.5797	15.8725
6.4916	6.5221	29.3596	15.5127
6.533	6.511	29.0167	15.3376
6.5785	6.509	28.5593	15.3125
6.628	6.5054	27.9484	15.3023
6.677	6.4941	27.2113	15.3472
6.7229	6.4852	26.4887	15.4592
6.7737	6.484	25.8622	15.5347
6.829	6.4835	25.4455	15.5463
6.8747	6.4793	25.2133	15.4884
6.9122	6.4803	25.25	15.3419
6.955	6.4869	25.646	15.1233
7.0025	6.4952	26.3364	14.8949
7.0503	6.5069	27.1538	14.6457
7.0972	6.5211	28.1184	14.3597
7.1429	6.5441	29.0701	14.0601
7.1777	6.5684	29.9084	13.8825
7.1966	6.5866	30.5985	13.8457
7.2083	6.6078	31.0959	13.8567
7.214	6.6392	31.2824	13.9457
7.2146	6.6721	31.2733	14.0655
7.2052	6.6919	30.9339	14.2496
7.1829	6.7042	30.2062	14.4711
7.1568	6.7168	29.2143	14.6536
7.1319	6.725	28.1602	14.8412
7.1081	6.7356	27.0055	15.0446
7.0892	6.7415	25.8826	15.1984
7.0685	6.7379	24.7977	15.3389
7.0505	6.7279	23.8789	15.4754
7.0471	6.72	23.1936	15.5181
7.0579	6.7154	22.7614	15.5296
7.0885	6.7055	22.493	15.5613
7.1315	6.6913	22.4052	15.646
7.1775	6.6843	22.6047	15.8179
7.2341	6.6839	23.048	16.0486
7.3065	6.6863	23.69	16.3219
7.3933	6.6942	24.518	16.726
7.4913	6.7112	25.4022	17.2375
7.5979	6.7263	26.3841	17.7891
7.7105	6.7387	27.4849	18.3672
7.8374	6.7589	28.6951	18.9611
7.9762	6.7851	29.9712	19.6051
8.1181	6.8071	31.3029	20.2674
8.2862	6.8328	32.9834	20.8507
8.4855	6.8667	35.1226	21.3598
8.708	6.9027	37.8139	21.9107
8.956	6.9395	41.0397	22.4761
9.2368	6.9768	44.7994	22.9024
9.5556	7.02	49.3339	23.2174
9.9125	7.0642	54.8	23.4895
10.3132	7.1045	61.2184	23.6527
10.7656	7.1425	68.4742	23.7212
11.2803	7.1751	76.4048	23.8027
11.866	7.1965	85.2004	23.8838
12.5313	7.2112	94.937	23.8931
13.2889	7.2243	105.7497	23.8769
14.1446	7.238	117.9009	23.8464
15.1021	7.256	131.7218	23.7068
16.1717	7.2829	147.5639	23.423
17.3678	7.3165	165.9617	23.0632
18.7083	7.3557	187.76	22.6111
20.2006	7.4093	213.3937	22.1212
21.8482	7.4668	243.4042	21.539
23.6545	7.5427	278.2192	20.949
25.6103	7.6617	318.3198	20.3999
27.7064	7.8375	364.2779	19.9532
29.9419	8.0624	417.1026	19.7319
32.2917	8.3381	476.7537	19.8326
34.7292	8.6866	544.2429	20.3677
37.2281	9.1229	619.7692	21.4862
39.7629	9.656	703.9118	23.3272
42.277	10.2942	795.3604	26.1343
44.7226	11.0545	894.0674	30.1989
47.0527	11.9543	1000.5689	35.8152
49.1891	13.001	1112.1171	43.4196
51.1057	14.2219	1227.3471	53.6303
52.7462	15.64	1342.9746	66.9492
54.06	17.2591	1456.9921	84.0523
54.9882	19.0937	1563.3145	105.729
55.5083	21.1659	1655.6751	132.7842
55.6044	23.4799	1729.049	166.5041
55.2717	26.0295	1779.4056	207.7964
54.5017	28.8212	1799.6838	256.4483
53.316	31.849	1791.7126	312.8251
51.7197	35.1025	1747.7079	377.4423
49.7752	38.5353	1674.3961	449.8992
47.5243	42.1168	1572.2706	528.808
45.0177	45.8029	1443.6546	612.6533
42.3254	49.5488	1301.5002	700.7332
39.4797	53.2947	1146.3234	790.1309
36.5712	56.9762	991.3427	878.5333
33.6503	60.5211	839.2839	962.9554
30.7686	63.8478	695.9586	1040.7221
27.9894	66.8548	567.1373	1108.8754
25.3275	69.4892	453.5819	1165.1861
22.8138	71.6864	356.4065	1205.9354
20.4687	73.3769	275.8741	1228.1502
18.3057	74.4938	210.2899	1230.3211
16.3462	75.0234	158.9904	1211.9538
14.5767	74.9256	119.1967	1175.3414
12.9967	74.2044	88.6121	1119.3656
11.6094	72.8701	65.9148	1048.2251
10.3843	70.9386	48.9546	964.9053
9.3221	68.4803	36.6965	873.3514
8.4064	65.5445	27.708	777.7422
7.6204	62.2002	21.4218	681.4456
6.9512	58.5266	16.9872	588.1019
6.3803	54.6266	13.7414	500.7655
5.8908	50.5742	11.3263	421.733
5.4731	46.4547	9.5557	351.5899
5.1227	42.3591	8.2843	291.0535
4.8196	38.3654	7.3733	239.8208
4.5515	34.5295	6.7112	196.966
4.3136	30.8852	6.1582	161.2635
4.1172	27.4692	5.7007	132.1906
3.9603	24.3187	5.3445	108.7918
3.8255	21.4568	5.0553	90.1088
3.7033	18.8782	4.8065	74.9282
3.588	16.5658	4.5743	62.4292
3.4822	14.5256	4.3419	52.2983
3.391	12.7301	4.1267	43.8904
3.3137	11.1654	3.9414	37.0436
3.2342	9.8067	3.7809	31.4729
3.1456	8.649	3.6094	26.8898
3.0616	7.6636	3.4188	23.0166
2.986	6.8187	3.2348	19.8261
2.9078	6.1058	3.067	17.2498
2.8347	5.5168	2.928	15.0868
2.7708	5.0268	2.8042	13.2753
2.7067	4.6154	2.68	11.8515
2.6471	4.2743	2.5538	10.7909
2.5912	3.9951	2.4265	9.9947
2.5372	3.7654	2.3052	9.4107
2.4837	3.5775	2.2082	9.0196
2.4267	3.4357	2.1138	8.7493
2.3681	3.3241	2.0178	8.6357
2.3232	3.2391	1.9346	8.6591
2.2917	3.1769	1.8686	8.7243
2.2644	3.1283	1.8161	8.8307
2.234	3.0944	1.7646	8.995
2.2051	3.0805	1.7252	9.1894
2.1865	3.0832	1.6987	9.4418
2.1672	3.0915	1.6618	9.7362
2.139	3.1055	1.6149	9.978
2.113	3.1298	1.573	10.154
2.0976	3.1619	1.5419	10.3376
2.0868	3.2001	1.5237	10.5546
2.0748	3.244	1.5138	10.7439
2.0653	3.2888	1.5007	10.9134
2.0549	3.331	1.488	11.1071
2.0434	3.3786	1.4871	11.3006
2.0338	3.4309	1.5006	11.4658
2.0218	3.4792	1.5073	11.6261
2.0065	3.5244	1.5011	11.8148
1.9923	3.5778	1.5023	12.0511
1.9775	3.6302	1.5222	12.3449
1.9546	3.6757	1.543	12.7068
1.9281	3.7216	1.5503	13.1206
1.9025	3.7634	1.551	13.5089
1.8759	3.7945	1.5493	13.8147
1.847	3.8174	1.5624	14.0848
1.8162	3.8377	1.5716	14.3843
1.7859	3.8539	1.5415	14.6517
1.7553	3.8629	1.4889	14.8489
1.7239	3.8638	1.4482	14.938
1.6958	3.8571	1.4286	14.9286
1.6654	3.8444	1.4083	14.8429
1.633	3.8283	1.3662	14.6984
1.6038	3.8116	1.3279	14.4839
1.5814	3.7853	1.3039	14.2164
1.5616	3.7483	1.2821	13.9616
1.5344	3.7119	1.2651	13.7386
1.507	3.6821	1.2518	13.5539
1.4864	3.6564	1.2383	13.361
1.4665	3.6332	1.223	13.1394
1.4463	3.6152	1.2119	12.9248
1.4277	3.6037	1.2059	12.7855
1.409	3.5905	1.1987	12.7138
1.3911	3.5797	1.1937	12.6748
1.3736	3.5754	1.1925	12.6766
1.3544	3.5721	1.1849	12.7337
1.3386	3.575	1.1725	12.8801
1.326	3.5855	1.1536	13.0799
1.3137	3.5957	1.1225	13.2468
1.2976	3.6062	1.0975	13.3703
1.2831	3.6249	1.0809	13.5627
1.2737	3.6506	1.0656	13.7686
1.267	3.6747	1.0633	13.9126
1.2595	3.6963	1.0639	14.0526
1.2488	3.7208	1.0471	14.1854
1.2361	3.7531	1.0326	14.316
1.2278	3.7936	1.0216	14.4577
1.2188	3.8412	1.0063	14.6191
1.2029	3.8911	0.998	14.8649
1.1896	3.946	0.9988	15.237
1.1778	4.007	1.004	15.704
1.1645	4.0718	1.0121	16.2721
1.1517	4.1427	0.9959	16.9794
1.1395	4.2214	0.9563	17.823
1.1288	4.3097	0.9309	18.7378
1.1217	4.4111	0.9228	19.7885
1.109	4.5203	0.913	20.9551
1.0919	4.6288	0.8961	22.213
1.0784	4.7385	0.887	23.6176
1.0712	4.8464	0.8945	25.0722
1.063	4.9522	0.891	26.5079
1.0473	5.0686	0.8714	27.9347
1.0287	5.19	0.8589	29.2439
1.015	5.3024	0.8526	30.4611
1.007	5.4097	0.8497	31.7299
1.0013	5.5211	0.8527	33.0084
0.9937	5.6307	0.8506	34.1441
0.9836	5.7384	0.8462	35.2047
0.9741	5.8352	0.8435	36.2039
0.9661	5.9209	0.8458	37.1457
0.9598	6.0033	0.8554	38.0616
0.956	6.0852	0.869	38.9369
0.9528	6.1684	0.8716	39.7957
0.948	6.2509	0.8708	40.5658
0.9437	6.3295	0.8739	41.2698
0.9444	6.4046	0.878	41.8809
0.9469	6.4756	0.8813	42.3599
0.9426	6.545	0.8797	42.7115
0.9314	6.6207	0.8696	42.9457
0.9181	6.6974	0.856	42.9901
0.9091	6.7654	0.8526	42.9791
0.9068	6.8349	0.8715	43.0878
0.9063	6.909	0.9251	43.3232
0.9052	6.984	0.9847	43.608
0.9012	7.0531	1.0105	44.0314
0.8942	7.1056	1.0206	44.661
0.8858	7.1469	1.0312	45.451
0.8806	7.185	1.0524	46.3023
0.8796	7.2045	1.0768	46.9282
0.8815	7.2137	1.0919	47.4481
0.8853	7.217	1.0977	47.8759
0.8859	7.2127	1.0934	48.0928
0.8856	7.1966	1.0913	47.9592
0.8839	7.1695	1.0914	47.6022
0.8786	7.1277	1.089	47.0396
0.8748	7.0796	1.0861	46.1727
0.8723	7.0285	1.0781	44.9295
0.8667	6.9751	1.0581	43.5757
0.8609	6.9183	1.0301	42.4387
0.8557	6.8589	1.0117	41.4642
0.8515	6.8031	1.0003	40.5247
0.8466	6.7539	0.9869	39.7546
0.8384	6.7068	0.9694	39.2905
0.8297	6.6566	0.9488	39.0485
0.8237	6.6062	0.9272	39.1025
0.8162	6.5605	0.9013	39.5292
0.8042	6.5229	0.8733	40.3458
0.7955	6.4923	0.8556	41.4495
0.7947	6.4688	0.8446	42.7963
0.7961	6.4477	0.836	44.4834
0.7931	6.4219	0.8218	46.3664
0.783	6.3984	0.8081	48.2549
0.7689	6.3807	0.8034	50.081
0.7535	6.3688	0.8005	51.8529
0.7404	6.3622	0.7973	53.5174
0.7292	6.3575	0.7857	55.0682
0.717	6.3568	0.7707	56.5788
0.7058	6.3583	0.7579	57.9176
0.6974	6.3549	0.7548	58.9447
0.6908	6.3507	0.7555	59.7349
0.6837	6.3517	0.759	60.5369
0.6774	6.3544	0.7596	61.3908
0.673	6.3514	0.7571	62.2211
0.6702	6.3472	0.7527	63.0063
0.6693	6.3446	0.7447	63.737
0.6682	6.3398	0.7332	64.4627
0.6643	6.3282	0.7194	65.2007
0.6541	6.3073	0.704	65.8957
0.6409	6.2797	0.6884	66.5718
0.6301	6.242	0.6789	67.0136
0.6226	6.1901	0.6738	67.0423
0.6169	6.1266	0.6701	66.6745
0.6126	6.0479	0.6671	65.6265
0.6082	5.958	0.6622	63.8772
0.5984	5.8572	0.6503	61.6926
0.5837	5.7465	0.634	59.0625
0.573	5.6355	0.6227	55.8361
0.5679	5.5184	0.6118	52.2816
0.5648	5.3888	0.6	48.6584
0.563	5.2565	0.5959	45.013
0.5615	5.1299	0.5921	41.4768
0.5571	4.9973	0.5785	38.2357
0.5478	4.862	0.5578	35.2527
0.5383	4.7419	0.5449	32.6871
0.5341	4.6301	0.5383	30.505
0.5341	4.5169	0.533	28.6214
0.5361	4.4077	0.5304	27.0618
0.5396	4.3095	0.531	25.8308
0.5433	4.2144	0.5336	24.8049
0.545	4.1229	0.5304	23.8872
0.5448	4.0414	0.5263	23.1341
0.543	3.9614	0.5239	22.5014
0.5419	3.8796	0.521	21.9054
0.5426	3.8013	0.5152	21.328
0.5445	3.7303	0.5082	20.825
0.5435	3.6591	0.5013	20.4437
0.537	3.5885	0.4928	20.1276
0.5263	3.5251	0.4807	19.9168
0.5137	3.4667	0.4674	19.7845
0.5027	3.4048	0.4539	19.6822
0.4972	3.3376	0.4491	19.6423
0.4959	3.264	0.4479	19.6588
0.4951	3.1942	0.4453	19.6863
0.4908	3.1337	0.4448	19.6882
0.4817	3.0778	0.4448	19.5444
0.4694	3.0189	0.4406	19.2882
0.4578	2.9502	0.437	18.7758
0.4477	2.8788	0.4362	18.1337
0.4382	2.8013	0.4324	17.3632
