# Supplementary material for: Super-resolution imaging uncovers the nanoscopic segregation of polarity proteins in epithelia
Source: eLife. 2022 Nov 7;11:e62087. doi: 10.7554/eLife.62087 (PMC9674336; doi:10.7554/eLife.62087)
Supplement: Figure 1—source data 2. [file elife-62087-fig1-data2.zip › Figure 1/Mouse PALS1 ZO-1 AB sample 1.csv]

prob_prot	ref_prot	var_prob_prot	var_ref_prot
19.5858	0.6129	165.1466	0.7152
19.5792	0.6015	166.5891	0.7088
19.5727	0.5967	167.8753	0.7321
19.5612	0.5934	168.8894	0.769
19.5458	0.595	170.0884	0.8307
19.5158	0.5998	171.2986	0.9024
19.4705	0.6044	172.1503	0.9862
19.4122	0.6161	172.303	1.1272
19.3363	0.6308	171.8714	1.3042
19.2536	0.643	171.3122	1.4871
19.1467	0.6503	170.5559	1.7173
19.0156	0.6509	169.8967	1.9267
18.867	0.6504	168.7535	2.0795
18.7101	0.6504	167.339	2.1725
18.5352	0.6498	166.1238	2.2005
18.3403	0.6523	164.5699	2.2155
18.1374	0.6533	162.4418	2.1397
17.9303	0.6598	160.0953	2.0151
17.7167	0.6681	157.856	1.8842
17.5181	0.6697	155.9102	1.736
17.3372	0.6702	153.9245	1.5783
17.1545	0.6735	152.0757	1.4415
16.9777	0.6741	150.4086	1.3299
16.8315	0.6739	148.9433	1.2538
16.7174	0.673	147.7824	1.1929
16.62	0.671	146.7635	1.1299
16.5429	0.6694	146.2142	1.0737
16.4931	0.6683	146.4289	1.0254
16.4651	0.6623	147.0988	0.9672
16.4475	0.6457	148.1228	0.8878
16.4413	0.6197	149.3328	0.7899
16.4603	0.5942	150.522	0.7167
16.489	0.5787	151.9194	0.6829
16.5137	0.5637	153.422	0.6562
16.5367	0.5448	154.9707	0.6179
16.5625	0.5309	155.9292	0.5897
16.594	0.5238	156.5841	0.599
16.6133	0.5178	157.1455	0.621
16.6172	0.5109	157.6309	0.6417
16.6209	0.5051	158.034	0.662
16.6248	0.5033	158.052	0.6889
16.6113	0.5056	158.0295	0.7282
16.5723	0.5089	157.7636	0.7637
16.5229	0.5106	157.1061	0.777
16.4694	0.51	155.7998	0.7654
16.4025	0.5106	153.8523	0.7592
16.3164	0.5143	151.6708	0.7519
16.2118	0.5204	148.9292	0.7443
16.1079	0.5261	145.676	0.7184
16.0029	0.5278	142.029	0.6735
15.898	0.5285	138.3924	0.6384
15.79	0.5269	134.8167	0.6132
15.6797	0.5238	131.3263	0.5874
15.5714	0.5249	128.043	0.5722
15.4663	0.5318	125.0576	0.5765
15.3624	0.5441	122.4113	0.5994
15.2596	0.5591	120.2941	0.638
15.1659	0.5764	118.5904	0.6948
15.1019	0.594	117.4047	0.7499
15.0565	0.6067	116.5479	0.7993
15.0139	0.6229	116.0624	0.8451
14.9593	0.6441	115.9216	0.8867
14.9054	0.665	115.9694	0.9326
14.859	0.684	115.9753	0.9742
14.8115	0.6969	115.7902	1.0029
14.7506	0.7034	115.2687	1.0146
14.6834	0.7084	114.5778	1.0272
14.6207	0.7117	113.4324	1.0397
14.5653	0.7167	111.7977	1.0624
14.5079	0.7195	110.0125	1.0694
14.4392	0.7203	108.1739	1.0639
14.3586	0.7207	106.0853	1.067
14.2737	0.7202	103.6987	1.0853
14.1804	0.7157	101.1974	1.0936
14.0833	0.7046	98.6017	1.0671
13.9987	0.6948	95.9352	1.0259
13.907	0.6861	93.1441	0.9835
13.8066	0.6767	90.5158	0.9573
13.7162	0.6668	88.2208	0.9089
13.6408	0.6551	85.9704	0.8383
13.5618	0.6424	83.6996	0.7785
13.4836	0.6332	81.8545	0.7504
13.414	0.6294	80.2218	0.7499
13.3504	0.6295	78.8889	0.7662
13.2891	0.6275	77.6757	0.7757
13.2464	0.6235	76.8857	0.7826
13.213	0.6219	76.5624	0.7985
13.1753	0.6216	76.7334	0.8284
13.1293	0.6239	77.0801	0.8981
13.0822	0.6289	77.4207	1.0003
13.0303	0.6383	77.9116	1.1263
12.9724	0.6497	78.4478	1.2504
12.9178	0.6613	78.9204	1.3884
12.8551	0.6728	79.137	1.5226
12.7785	0.6865	79.3497	1.6482
12.6973	0.7001	79.5525	1.7871
12.6121	0.7108	79.4631	1.9944
12.5221	0.7226	78.9483	2.3101
12.4292	0.7418	78.0256	2.8108
12.3288	0.7699	76.7098	3.5595
12.2205	0.8033	75.2551	4.5953
12.1234	0.8301	73.7815	5.9152
12.0277	0.8524	72.1974	7.5867
11.927	0.8767	70.4318	9.4373
11.8231	0.904	68.5987	11.0409
11.7069	0.9272	66.8751	12.3364
11.5934	0.936	65.3683	12.9795
11.4847	0.9341	63.7743	12.7703
11.3651	0.9214	62.1943	11.8254
11.2302	0.8963	60.5283	9.9008
11.0938	0.8771	58.7953	7.9907
10.9657	0.8621	57.1349	6.071
10.8355	0.8477	55.5175	4.4862
10.7015	0.836	53.91	3.3472
10.5623	0.8302	52.1471	2.5803
10.4262	0.8264	50.218	2.1155
10.2965	0.8212	48.3916	1.8769
10.1718	0.8176	46.7259	1.7855
10.0492	0.8187	45.0792	1.817
9.9305	0.8201	43.3724	1.8822
9.8136	0.819	41.6151	1.9482
9.6845	0.8152	40.0848	1.9863
9.5404	0.8195	38.7784	2.0511
9.3996	0.8263	37.6996	2.0799
9.2687	0.8281	36.6794	2.076
9.1405	0.8306	35.6764	2.0835
9.015	0.8342	34.7044	2.113
8.8873	0.8289	33.7465	2.1242
8.7582	0.8177	32.9203	2.1283
8.6394	0.8134	32.272	2.1869
8.5364	0.8176	31.7896	2.3265
8.4345	0.8277	31.245	2.5812
8.3394	0.8428	30.6266	2.9356
8.2608	0.8548	30.0649	3.3554
8.1924	0.8649	29.8058	3.8661
8.1288	0.8773	29.7923	4.4043
8.0701	0.8918	29.8763	4.9235
8.0243	0.9044	30.1635	5.3904
8.0049	0.9099	30.6989	5.671
7.9955	0.9104	31.2366	5.8767
7.9747	0.9033	31.7443	5.8704
7.9556	0.8922	32.2756	5.7083
7.9407	0.8797	32.8905	5.4103
7.9194	0.8655	33.6178	5.0308
7.9073	0.8485	34.3322	4.5553
7.9101	0.8203	35.1495	3.9555
7.9168	0.789	35.9928	3.3458
7.9254	0.767	36.829	2.8816
7.9407	0.7547	37.5933	2.5415
7.9438	0.7475	38.3345	2.2889
7.9305	0.7418	39.1301	2.1031
7.918	0.737	39.7028	2.0087
7.9082	0.7381	40.1833	2.0176
7.884	0.7505	40.4695	2.103
7.8454	0.7756	40.5138	2.2558
7.8021	0.8208	40.3407	2.5062
7.7603	0.8891	39.9837	2.8604
7.7241	0.9797	39.5549	3.2864
7.6873	1.0904	39.1003	3.7552
7.6487	1.2261	38.4976	4.3297
7.6108	1.3937	37.7193	5.0417
7.5825	1.6012	36.9114	5.9021
7.5582	1.8648	36.0378	6.9421
7.5365	2.1878	35.2118	8.2087
7.5437	2.5612	34.7021	9.8563
7.5962	2.9891	34.4959	11.9518
7.6812	3.4882	34.4813	14.5107
7.7872	4.0522	34.5841	17.6071
7.9297	4.6807	34.887	21.2969
8.1366	5.4017	35.5554	25.5949
8.3908	6.2121	36.572	30.7053
8.6916	7.0837	37.7613	36.5262
9.0522	8.0024	39.3025	43.1009
9.4803	8.9796	41.306	50.3844
9.9838	10.0174	43.86	58.1985
10.5704	11.1124	46.9257	66.8251
11.2622	12.2502	50.7992	76.4039
12.0682	13.3928	55.8366	86.7801
13.0032	14.5154	62.3528	97.7856
14.0558	15.6138	70.7238	109.1522
15.2442	16.6725	81.2952	120.7553
16.5851	17.6503	94.366	132.3084
18.0897	18.527	110.1746	143.0242
19.7352	19.2923	128.8599	152.6158
21.5251	19.9181	151.1102	160.3967
23.4363	20.3842	176.6706	166.1749
25.4621	20.6494	204.5494	168.95
27.5983	20.7285	235.4352	168.7892
29.8083	20.5895	268.5322	165.3997
32.0368	20.2253	303.9535	159.0157
34.2184	19.6655	339.9316	149.9161
36.3061	18.9171	376.165	138.2761
38.257	17.9994	411.9036	124.6983
39.9973	16.9058	445.2991	109.5026
41.4723	15.697	475.4269	94.1011
42.5535	14.3942	500.0409	78.8127
43.2406	13.0374	519.8369	64.4393
43.4563	11.6747	532.3264	51.4327
43.2142	10.3423	538.0552	39.8676
42.4726	9.0519	534.1522	30.0833
41.269	7.7752	521.726	22.481
39.6416	6.5436	500.3631	16.7588
37.6125	5.456	470.494	12.387
35.2682	4.5123	433.6959	8.989
32.686	3.6866	391.1173	6.4116
29.9514	2.9719	345.0637	4.5154
27.1471	2.3628	297.65	3.1533
24.3529	1.8383	251.2952	2.2397
21.637	1.3936	207.332	1.6068
19.0673	1.0254	168.136	1.1526
16.6707	0.7289	134.1593	0.8282
14.4648	0.5036	105.1943	0.6092
12.4729	0.3441	81.2525	0.4662
10.7156	0.2423	62.0991	0.381
9.1917	0.1811	47.053	0.3302
7.8892	0.1371	35.4766	0.2776
6.7641	0.1057	26.7686	0.2386
5.7991	0.08809	20.5733	0.2217
5.0084	0.07766	16.0845	0.215
4.3787	0.06816	12.8188	0.204
3.8596	0.05867	10.3994	0.1807
3.4306	0.04961	8.719	0.1493
3.0935	0.03934	7.5238	0.09739
2.8354	0.0315	6.6987	0.0584
2.6364	0.02739	6.1613	0.03877
2.485	0.0251	5.8546	0.02879
2.3728	0.02435	5.6618	0.02724
2.2921	0.02606	5.5252	0.03148
2.2413	0.02841	5.4452	0.03873
2.2094	0.02975	5.3826	0.04602
2.191	0.02991	5.3195	0.05029
2.183	0.02911	5.2682	0.0487
2.1777	0.02807	5.2169	0.04638
2.1813	0.02742	5.2243	0.04318
2.1921	0.0263	5.267	0.03483
2.2033	0.02528	5.3017	0.02858
2.2181	0.02571	5.3706	0.02511
2.2392	0.02839	5.4706	0.02495
2.2574	0.03195	5.5451	0.02863
2.2759	0.0341	5.617	0.03065
2.295	0.03454	5.6864	0.03075
2.307	0.03348	5.6945	0.02993
2.311	0.03171	5.6454	0.02799
2.3223	0.03036	5.5837	0.02648
2.3421	0.02949	5.5223	0.02577
2.3724	0.02781	5.471	0.02433
2.4048	0.02563	5.4399	0.02214
2.4312	0.02457	5.3966	0.02068
2.4502	0.02449	5.2973	0.02106
2.4685	0.02374	5.197	0.02025
2.4883	0.02357	5.1076	0.02022
2.5152	0.02348	5.0415	0.02116
2.5544	0.02284	5.0295	0.02076
2.5964	0.02166	5.029	0.01977
2.6315	0.02055	5.0393	0.0186
2.6616	0.01981	5.0688	0.01764
2.6914	0.0199	5.1003	0.01732
2.7236	0.02023	5.1249	0.01773
2.761	0.01985	5.2028	0.01725
2.7962	0.01864	5.2833	0.01621
2.828	0.01798	5.3715	0.01557
2.8573	0.01909	5.4777	0.01753
2.8888	0.02017	5.577	0.02025
2.9299	0.01917	5.6949	0.02003
2.9698	0.01817	5.7675	0.02022
3.0046	0.01762	5.8599	0.01978
3.0367	0.01579	5.9076	0.0177
3.0696	0.0128	5.914	0.01442
3.0966	0.01072	5.9385	0.01075
3.1126	0.01103	6.0132	0.00843
3.1258	0.01458	6.1225	0.01044
3.1431	0.01955	6.2544	0.01535
3.1636	0.02414	6.4054	0.02066
3.186	0.02634	6.5543	0.023
3.2036	0.02737	6.7239	0.02464
3.2186	0.02918	6.939	0.02639
3.2288	0.03067	7.1639	0.02761
3.2349	0.03256	7.3713	0.02956
3.2441	0.03561	7.5696	0.03461
3.2648	0.03653	7.7398	0.03671
3.2963	0.03567	7.8702	0.03607
3.3294	0.03464	7.9833	0.03459
3.351	0.03303	8.0755	0.03321
3.3636	0.0313	8.1937	0.03237
3.3594	0.02934	8.2873	0.02973
3.3387	0.02707	8.324	0.02685
3.3138	0.02551	8.3153	0.02477
3.2994	0.0246	8.3269	0.02342
3.2908	0.02559	8.3503	0.02299
3.2872	0.02858	8.3709	0.0241
3.2848	0.03146	8.4441	0.02636
3.2724	0.03381	8.6014	0.02865
3.258	0.03582	8.7958	0.03121
3.2436	0.0369	9.0038	0.0317
3.2323	0.03953	9.2978	0.03554
3.2254	0.04136	9.59	0.04085
3.2128	0.04307	9.8072	0.04652
3.2036	0.04554	9.9653	0.05481
3.1899	0.04903	10.1127	0.06778
3.1731	0.05217	10.2302	0.08513
3.1523	0.0534	10.3101	0.1059
3.1221	0.05373	10.3056	0.1369
3.0868	0.05655	10.1454	0.1965
3.0449	0.0598	9.7882	0.2825
3.0033	0.06172	9.3651	0.3819
2.9608	0.0651	8.8951	0.5056
2.9098	0.06965	8.4637	0.6338
2.8444	0.0714	8.0046	0.7212
2.781	0.07137	7.542	0.7758
2.7278	0.07075	7.1853	0.8017
2.6749	0.06765	6.9453	0.7805
2.6223	0.06348	6.7854	0.7424
2.586	0.05825	6.7455	0.6517
2.5656	0.05141	6.8151	0.5318
2.5395	0.04451	6.9238	0.4078
2.511	0.03857	7.0631	0.3025
2.4921	0.03303	7.2727	0.2207
2.4811	0.02747	7.5921	0.1538
2.4674	0.02284	7.9709	0.1041
2.4502	0.01925	8.3621	0.06977
2.435	0.01536	8.7426	0.04256
2.416	0.01204	9.0246	0.02552
2.3965	0.01003	9.2638	0.01729
2.3719	0.008972	9.4326	0.0131
2.3422	0.007817	9.5124	0.009767
2.3157	0.006761	9.5418	0.007076
2.2905	0.007386	9.4216	0.006225
2.2617	0.009186	9.2296	0.007818
2.2244	0.01146	8.8979	0.01112
2.1838	0.01339	8.5824	0.01648
2.1344	0.01499	8.2587	0.02433
2.0762	0.01714	7.9542	0.03717
2.0156	0.0191	7.6728	0.0483
1.9647	0.01987	7.4916	0.05067
1.9223	0.02024	7.4786	0.05069
1.8833	0.01871	7.5768	0.04413
1.8368	0.01664	7.6191	0.03537
1.7856	0.01528	7.6171	0.02489
1.7404	0.01413	7.5983	0.01792
1.7063	0.0133	7.5888	0.01394
1.6756	0.01329	7.5666	0.01369
1.6384	0.01292	7.4304	0.01348
1.5937	0.01283	7.2098	0.01488
1.5421	0.01519	6.8904	0.02201
1.4929	0.01791	6.5023	0.03096
1.4581	0.01886	6.1771	0.02878
1.4351	0.01892	5.9289	0.02358
1.4125	0.01838	5.7866	0.01986
1.3925	0.01609	5.7655	0.01502
1.383	0.01294	5.9766	0.01098
1.3789	0.009315	6.3954	0.007051
1.3698	0.006048	6.9793	0.004489
1.3607	0.004075	7.8209	0.003057
1.3583	0.002202	8.8964	0.001261
1.3642	0.0009574	10.1244	0.0003763
1.3748	0.001438	11.4897	0.0007266
1.3871	0.003468	12.5654	0.002184
1.3933	0.006171	13.6225	0.005002
1.3886	0.008516	14.2778	0.008808
1.3845	0.01049	14.5972	0.01352
1.3827	0.01326	14.5574	0.02235
1.3794	0.01594	13.9827	0.03205
1.3719	0.01771	13.2867	0.03639
1.354	0.01898	12.3136	0.04043
1.3343	0.02024	11.3334	0.04552
1.3133	0.02036	10.2192	0.04634
1.2919	0.01889	9.1437	0.04027
1.2659	0.01606	8.1952	0.02799
1.2332	0.01266	7.3326	0.01693
1.1984	0.01014	6.5614	0.0111
1.1616	0.008533	5.8314	0.007975
1.1193	0.006279	5.2008	0.004857
1.0762	0.003721	4.6702	0.002633
1.0314	0.002695	4.1947	0.002
0.9875	0.002716	3.8062	0.002109
0.949	0.002722	3.501	0.001855
0.9146	0.002998	3.2907	0.002276
0.872	0.003399	3.0881	0.002865
0.8248	0.003973	2.877	0.00335
0.7852	0.003828	2.7068	0.003017
0.7556	0.002362	2.5928	0.001511
0.7269	0.00126	2.5129	0.0009565
0.6997	0.0008844	2.4309	0.0005993
0.6796	0.0006212	2.3759	0.0004178
0.6635	0.0003683	2.3517	0.0001391
0.6473	8.031e-05	2.3192	7.2632e-06
0.6298	0.0	2.2933	0.0
0.6137	0.0	2.2826	0.0
0.6043	0.0	2.2855	0.0
0.5995	0.0	2.2797	0.0
0.59	0.0	2.2525	0.0
0.5719	0.0	2.1928	0.0
0.5514	0.0	2.1205	0.0
0.5337	0.0	2.0378	0.0
0.5217	0.0	1.9706	0.0
0.5131	0.0	1.9038	0.0
0.5042	0.0	1.7949	0.0
0.4968	0.0	1.7041	0.0
0.491	0.0	1.6513	0.0
0.4865	0.0	1.6329	0.0
0.4823	0.0	1.6222	0.0
