# Supplementary material for: Super-resolution imaging uncovers the nanoscopic segregation of polarity proteins in epithelia
Source: eLife. 2022 Nov 7;11:e62087. doi: 10.7554/eLife.62087 (PMC9674336; doi:10.7554/eLife.62087)
Supplement: Figure 1—source data 2. [file elife-62087-fig1-data2.zip › Figure 1/Mouse PALS1 ZO-1 AB sample 2.csv]

prob_prot	ref_prot	var_prob_prot	var_ref_prot
13.4207	2.1928	47.4619	3.4621
13.37	2.1937	47.2392	3.3744
13.3109	2.1914	46.8735	3.2903
13.2471	2.1975	46.5277	3.2316
13.1795	2.2062	46.1334	3.218
13.1155	2.2101	45.6194	3.2236
13.0586	2.2111	44.9094	3.2235
13.0026	2.218	44.0255	3.2251
12.9462	2.2332	43.1133	3.2448
12.8989	2.2539	42.2604	3.3027
12.8679	2.2656	41.5371	3.3636
12.8517	2.2705	40.9084	3.4002
12.8459	2.2735	40.2748	3.4326
12.8494	2.2748	39.7889	3.4438
12.8621	2.2818	39.5782	3.4777
12.8848	2.2893	39.5264	3.5463
12.9158	2.291	39.5484	3.6313
12.9441	2.2904	39.6284	3.7307
12.9733	2.2891	39.8209	3.8526
13.0111	2.278	40.1832	3.9653
13.0589	2.2534	40.6321	4.0684
13.1051	2.2227	40.9475	4.2032
13.1464	2.1905	41.1931	4.3357
13.1846	2.16	41.537	4.4161
13.2282	2.1379	41.9203	4.4641
13.2658	2.1195	42.3804	4.521
13.2923	2.0967	42.8644	4.567
13.3109	2.0732	43.3044	4.5953
13.3227	2.0493	43.6622	4.5829
13.3319	2.0317	44.0866	4.5371
13.3317	2.0224	44.5018	4.4935
13.3137	2.0123	44.8134	4.4422
13.2901	1.9944	45.1307	4.3721
13.2665	1.9771	45.5259	4.3257
13.2328	1.9692	45.777	4.294
13.1878	1.9706	45.8006	4.2382
13.1358	1.9687	45.6988	4.1541
13.0744	1.9604	45.6424	4.0646
13.0182	1.9539	45.7297	4.0055
12.9755	1.9524	45.9651	3.9594
12.9375	1.9521	46.3264	3.9301
12.8999	1.9539	46.7299	3.9355
12.864	1.961	47.2268	3.9513
12.8326	1.9688	47.8642	3.9487
12.8027	1.976	48.5033	3.9239
12.7802	1.983	49.0956	3.8795
12.7738	1.9901	49.7174	3.8372
12.7712	1.9987	50.3753	3.7984
12.7694	2.0052	50.8678	3.7507
12.7718	2.0138	51.2106	3.7272
12.7772	2.0269	51.4065	3.7273
12.7871	2.0371	51.4997	3.7381
12.7956	2.0419	51.3162	3.7548
12.7949	2.0456	50.9264	3.7808
12.7891	2.0467	50.3938	3.8072
12.7819	2.0476	49.7443	3.8484
12.7766	2.0445	48.9863	3.9175
12.7736	2.0336	48.1691	3.9814
12.7679	2.0239	47.3915	4.0447
12.7623	2.015	46.6947	4.1013
12.7555	2.0026	45.9639	4.1258
12.7455	1.9897	45.2478	4.1413
12.7437	1.979	44.6614	4.1498
12.7403	1.9704	44.0146	4.1507
12.7288	1.9651	43.328	4.1537
12.7145	1.9657	42.6096	4.1656
12.701	1.9692	41.8545	4.1677
12.6957	1.9747	41.122	4.1734
12.6874	1.9807	40.3145	4.1682
12.6652	1.9892	39.4422	4.1615
12.645	2.007	38.7775	4.1995
12.6245	2.0302	38.2544	4.2392
12.6002	2.0549	37.7349	4.2551
12.5759	2.085	37.2356	4.2867
12.5507	2.1118	36.8055	4.3592
12.5238	2.1325	36.5196	4.435
12.4931	2.1504	36.3209	4.5055
12.4647	2.1655	36.1758	4.5625
12.4408	2.1832	35.9695	4.6528
12.4207	2.2023	35.8358	4.7459
12.3969	2.2181	35.7704	4.7792
12.3693	2.2305	35.722	4.7935
12.3507	2.2331	35.7195	4.8096
12.337	2.235	35.7364	4.8283
12.3296	2.2341	35.6694	4.8026
12.332	2.2366	35.5278	4.7921
12.34	2.2412	35.5064	4.8001
12.3457	2.2423	35.4507	4.8202
12.3577	2.2424	35.3448	4.8645
12.3821	2.2469	35.3233	4.9195
12.4184	2.253	35.3632	4.9945
12.4629	2.2557	35.3817	5.0836
12.5115	2.2602	35.4354	5.1941
12.5564	2.2696	35.587	5.3293
12.6006	2.2756	35.7661	5.4774
12.6406	2.281	35.8649	5.6582
12.6832	2.2923	35.9696	5.8477
12.7252	2.3121	36.1389	6.0829
12.7563	2.3297	36.3405	6.3983
12.7819	2.3423	36.4228	6.7328
12.8002	2.3521	36.335	7.0503
12.8084	2.3624	36.2083	7.2989
12.8135	2.3773	36.1234	7.5237
12.8201	2.3916	36.1499	7.6734
12.8185	2.4048	36.1855	7.7359
12.8191	2.4188	36.2005	7.7644
12.8324	2.4348	36.33	7.7517
12.844	2.4538	36.4962	7.7332
12.8529	2.4739	36.6479	7.7596
12.8642	2.5022	36.8419	7.7739
12.8729	2.5392	37.1043	7.7063
12.8792	2.5764	37.4314	7.6613
12.8925	2.6123	37.871	7.6678
12.912	2.6484	38.4234	7.6828
12.9271	2.6874	38.8971	7.7405
12.942	2.7222	39.4733	7.8467
12.9635	2.75	40.2241	8.0519
12.9927	2.779	40.9626	8.3133
13.0218	2.8092	41.7083	8.5559
13.0484	2.8399	42.5867	8.7878
13.0792	2.8745	43.5047	8.9881
13.115	2.9097	44.4174	9.1028
13.1478	2.9399	45.1662	9.1711
13.1843	2.9658	45.8692	9.1995
13.2184	2.9901	46.5194	9.1952
13.2533	3.0149	47.054	9.1627
13.2933	3.0383	47.411	9.0963
13.3318	3.0547	47.5634	8.9868
13.3566	3.0607	47.5449	8.8723
13.3789	3.0673	47.34	8.7695
13.4006	3.0702	47.0757	8.6315
13.4088	3.0736	46.7642	8.5437
13.4005	3.073	46.335	8.5292
13.3784	3.0562	45.701	8.5303
13.3555	3.037	45.0039	8.5554
13.3357	3.0207	44.1819	8.5052
13.3073	3.0012	43.304	8.3837
13.2695	2.9713	42.4719	8.2409
13.2302	2.9413	41.6248	8.1038
13.192	2.916	40.7099	7.9989
13.159	2.8936	39.8379	7.9257
13.1418	2.8776	39.1149	7.8652
13.128	2.8732	38.3847	7.8799
13.1135	2.8807	37.7341	8.0351
13.1053	2.9061	37.2613	8.3198
13.1158	2.9532	36.8444	8.724
13.1388	3.0193	36.3523	9.272
13.168	3.096	35.8102	10.0028
13.2041	3.2016	35.2575	10.9714
13.2423	3.3496	34.6804	12.1624
13.2807	3.5296	34.136	13.5167
13.3192	3.7459	33.6672	15.1485
13.3575	4.0085	33.2157	17.0084
13.3965	4.3198	32.7509	19.1528
13.4389	4.6949	32.4643	21.9147
13.4845	5.1401	32.3069	25.4095
13.5199	5.6567	32.1636	29.6669
13.5511	6.2624	32.193	35.0383
13.5882	6.9752	32.5607	41.8997
13.6216	7.8004	33.0837	50.4425
13.652	8.7472	33.847	60.9966
13.6901	9.8274	34.8848	73.9736
13.7354	11.0469	36.0184	89.4494
13.783	12.4085	37.409	107.4416
13.8403	13.9026	38.922	128.2068
13.9148	15.5494	40.3744	152.1624
13.9992	17.3516	41.9623	179.2115
14.0975	19.2979	43.8	209.0952
14.225	21.3874	45.7915	241.9383
14.3829	23.619	47.865	278.1769
14.5665	25.955	50.1749	317.1201
14.7849	28.3741	52.7824	358.6467
15.0574	30.8591	55.4735	402.5498
15.3922	33.3705	58.4059	448.5744
15.7906	35.8919	61.7722	497.2511
16.2567	38.3725	65.6977	547.7542
16.7987	40.7871	70.3045	600.1235
17.4319	43.1013	75.7547	654.7207
18.1808	45.2666	82.1516	710.2489
19.0486	47.2409	89.5555	767.2536
20.0437	48.9725	98.2559	825.1771
21.1907	50.4475	108.4371	883.8012
22.5199	51.626	120.1164	939.2562
24.029	52.4673	133.4955	989.2473
25.7147	52.9423	148.5994	1030.4006
27.5749	53.0351	165.6835	1059.6667
29.6029	52.7236	184.9905	1073.3175
31.7952	52.0106	206.5108	1068.9724
34.1238	50.9031	230.2991	1045.7729
36.5511	49.4021	256.3316	1002.7548
39.0331	47.5474	284.617	941.9055
41.5162	45.3503	315.068	863.8923
43.9144	42.8751	347.7432	775.6369
46.1438	40.1523	381.9063	680.2253
48.1299	37.25	416.1598	582.8973
49.7788	34.2397	448.2052	487.833
51.0242	31.2066	476.0848	399.3745
51.7692	28.1903	497.7386	319.8766
51.9559	25.2296	510.4374	250.2699
51.5678	22.3653	512.326	191.9474
50.6037	19.6347	501.8749	144.9531
49.0937	17.0921	479.2351	108.2221
47.0766	14.781	446.3504	80.0593
44.6432	12.696	406.3124	58.6887
41.8749	10.8395	361.3673	42.9847
38.8764	9.2066	314.4915	31.7151
35.7617	7.7876	267.9815	23.6665
32.6224	6.5525	223.8808	17.9356
29.5417	5.4963	184.0664	14.1106
26.5875	4.6033	149.3158	11.4951
23.8142	3.8619	119.7643	9.6713
21.2727	3.2405	95.3188	8.2973
18.9906	2.7326	75.5311	7.3384
16.9807	2.325	59.9074	6.6746
15.2301	2.0006	48.1087	6.1622
13.7043	1.7436	39.4931	5.7303
12.4017	1.5518	33.1799	5.4542
11.3136	1.407	28.5808	5.2895
10.4051	1.2911	25.3384	5.2232
9.6435	1.2066	23.2219	5.2316
9.0237	1.1492	21.9683	5.2354
8.5384	1.1103	21.1624	5.225
8.1456	1.0871	20.6383	5.2453
7.8337	1.0766	20.2993	5.2935
7.5876	1.0738	20.0343	5.3415
7.4019	1.0778	19.8893	5.3632
7.2646	1.0823	19.9119	5.3636
7.1587	1.0836	20.0058	5.3072
7.0779	1.0843	20.0591	5.1953
7.0292	1.0865	20.1526	5.0801
7.0005	1.0874	20.3221	4.9477
6.9866	1.0841	20.5932	4.7816
6.989	1.0786	20.9138	4.6306
6.9968	1.077	21.2444	4.4575
7.0072	1.0769	21.6037	4.2273
7.0225	1.0715	21.9555	3.9905
7.0371	1.0603	22.241	3.7806
7.0487	1.0496	22.511	3.5911
7.0615	1.0395	22.8269	3.4067
7.0762	1.028	23.1571	3.2101
7.0796	1.0175	23.3426	3.0087
7.0752	1.005	23.4458	2.8362
7.0684	0.9905	23.5557	2.6966
7.0531	0.9798	23.614	2.5937
7.0274	0.9701	23.6165	2.5304
6.9986	0.9568	23.6056	2.4552
6.9673	0.9469	23.4754	2.4007
6.9328	0.9444	23.2638	2.3997
6.8952	0.9408	23.0075	2.4131
6.85	0.9344	22.6611	2.433
6.7929	0.9281	22.1703	2.4522
6.7341	0.9208	21.6227	2.4441
6.6822	0.9147	21.1352	2.4162
6.6261	0.9107	20.6568	2.3641
6.5617	0.9069	20.0732	2.3014
6.5002	0.901	19.3652	2.2386
6.4473	0.8905	18.7095	2.1739
6.3976	0.8743	18.0487	2.1115
6.3429	0.8542	17.3424	2.0591
6.2869	0.8362	16.6809	2.0091
6.2374	0.8181	16.1395	1.9358
6.1977	0.7938	15.7118	1.8209
6.1559	0.7722	15.3186	1.7063
6.1085	0.7552	14.9519	1.6119
6.0631	0.7381	14.6407	1.5105
6.0155	0.723	14.3437	1.4026
5.9554	0.7128	13.9974	1.3221
5.8863	0.7034	13.6804	1.2668
5.8192	0.6952	13.4577	1.2248
5.7482	0.6884	13.1798	1.1971
5.6652	0.68	12.8461	1.1798
5.5839	0.6719	12.5282	1.1596
5.4945	0.6627	12.228	1.1243
5.3884	0.6521	12.0111	1.0997
5.2546	0.6387	11.6777	1.0757
5.1044	0.6243	11.4321	1.0515
4.9923	0.6181	11.4986	1.053
4.9191	0.6168	11.4252	1.0529
4.8543	0.6149	11.3155	1.0324
4.7943	0.6115	11.2504	1.008
4.7323	0.6012	11.13	0.975
4.6573	0.5866	10.9229	0.9238
4.5714	0.5731	10.8216	0.8796
4.5001	0.5618	10.7832	0.8592
4.4496	0.5495	10.6943	0.8442
4.4051	0.5351	10.5097	0.8304
4.3596	0.5235	10.3115	0.835
4.3152	0.5205	10.1084	0.8515
4.2735	0.5215	9.9423	0.8656
4.2225	0.5212	9.7413	0.8709
4.1582	0.522	9.5326	0.8891
4.0949	0.5241	9.3089	0.9231
4.0355	0.526	9.0447	0.9622
3.984	0.5258	8.9299	0.9915
3.943	0.5212	8.8401	0.9951
3.9073	0.5194	8.7663	1.0024
3.8837	0.5217	8.7159	1.0319
3.8676	0.5232	8.6481	1.0633
3.8478	0.5222	8.6077	1.0789
3.8231	0.5195	8.6174	1.0951
3.8026	0.5137	8.6732	1.1124
3.7887	0.5068	8.7695	1.1075
3.7736	0.4977	8.866	1.0754
3.7635	0.4909	9.0216	1.0457
3.7603	0.4843	9.2624	1.025
3.7561	0.4771	9.5479	0.9984
3.7511	0.4698	9.8373	0.9413
3.7479	0.4645	10.1198	0.881
3.7407	0.4582	10.4029	0.8217
3.7297	0.4507	10.7	0.7607
3.718	0.4437	10.9627	0.7088
3.7061	0.4342	11.1666	0.6644
3.6941	0.4269	11.2984	0.6302
3.6808	0.4256	11.343	0.6075
3.6617	0.425	11.2269	0.5904
3.6394	0.423	10.9923	0.5801
3.617	0.4155	10.7399	0.5726
3.5917	0.4011	10.4363	0.5638
3.5647	0.389	10.1341	0.5736
3.5295	0.3814	9.7817	0.5883
3.4932	0.3757	9.4058	0.5964
3.4531	0.3705	9.0613	0.6006
3.4096	0.3653	8.753	0.6027
3.366	0.3607	8.4902	0.5991
3.3186	0.3582	8.2534	0.602
3.2688	0.3567	7.9999	0.6241
3.2227	0.3548	7.7647	0.6559
3.1804	0.3555	7.5675	0.6906
3.1399	0.3583	7.4098	0.7151
3.0925	0.3566	7.2695	0.7142
3.046	0.3505	7.1343	0.6928
3.0085	0.3447	7.0469	0.6707
2.9748	0.3409	6.9913	0.6491
2.9456	0.3375	6.9704	0.6281
2.9162	0.3313	6.9709	0.6018
2.8825	0.3208	6.9535	0.5524
2.8545	0.3075	6.9472	0.4908
2.828	0.2919	6.9385	0.4369
2.797	0.2776	6.8833	0.3925
2.7671	0.2635	6.8011	0.3546
2.7407	0.2479	6.7071	0.3215
2.7126	0.2355	6.6052	0.2973
2.6812	0.2249	6.4931	0.2784
2.6531	0.21	6.3708	0.2565
2.6312	0.1947	6.2604	0.2337
2.6072	0.1844	6.1315	0.2172
2.5835	0.1756	6.0002	0.2048
2.5679	0.1698	5.9016	0.1959
2.5543	0.1691	5.7979	0.1926
2.5339	0.1699	5.6868	0.191
2.5144	0.17	5.6195	0.1952
2.4978	0.1686	5.5888	0.2029
2.4778	0.1673	5.5606	0.2116
2.4539	0.168	5.5164	0.2226
2.4328	0.1696	5.49	0.236
2.4147	0.1727	5.5062	0.2495
2.396	0.1756	5.5574	0.2605
2.3776	0.1789	5.6173	0.2748
2.3556	0.1832	5.676	0.291
2.333	0.1878	5.7672	0.3083
2.3071	0.1934	5.8638	0.3302
2.2792	0.199	5.9173	0.3504
2.2539	0.203	5.9809	0.3621
2.2302	0.2059	6.0263	0.3649
2.2061	0.2073	6.029	0.3621
2.1762	0.2071	5.9631	0.3521
2.1455	0.2067	5.8841	0.3363
2.1173	0.2057	5.7642	0.3162
2.0941	0.2055	5.6487	0.2976
2.0742	0.2051	5.5256	0.2864
2.0556	0.2031	5.3729	0.2762
2.0384	0.1978	5.2013	0.26
2.0217	0.1907	5.032	0.2447
2.0029	0.1827	4.8482	0.2267
1.9833	0.175	4.6727	0.2131
1.9636	0.1669	4.5237	0.2044
1.9483	0.1573	4.405	0.1926
1.9366	0.1466	4.328	0.1755
1.9231	0.1378	4.2807	0.1615
1.9066	0.1337	4.2495	0.1504
1.8872	0.1309	4.2175	0.1399
1.8676	0.126	4.1673	0.1324
1.8515	0.1208	4.1167	0.1293
1.8409	0.1145	4.1045	0.1252
1.8342	0.1067	4.1051	0.1196
1.8247	0.101	4.0826	0.1177
1.8078	0.09637	4.0246	0.1112
1.7909	0.09107	3.9595	0.1043
1.7807	0.08488	3.9078	0.09542
1.7732	0.08034	3.8431	0.08713
1.7597	0.07707	3.7517	0.08121
1.7425	0.07364	3.6751	0.07564
1.7214	0.07039	3.605	0.07039
1.6938	0.06754	3.4949	0.0657
1.6647	0.06658	3.3572	0.06182
1.6392	0.06713	3.2303	0.05959
1.6156	0.0668	3.1246	0.05859
1.5858	0.06642	3.006	0.05718
1.5499	0.06567	2.8704	0.05633
1.5164	0.06362	2.7415	0.05517
1.4852	0.06142	2.6222	0.055
