# Supplementary material for: Super-resolution imaging uncovers the nanoscopic segregation of polarity proteins in epithelia
Source: eLife. 2022 Nov 7;11:e62087. doi: 10.7554/eLife.62087 (PMC9674336; doi:10.7554/eLife.62087)
Supplement: Figure 1—source data 2. [file elife-62087-fig1-data2.zip › Figure 1/Mouse PALS1 ZO-1 AB sample 3.csv]

prob_prot	ref_prot	var_prob_prot	var_ref_prot
33.9657	8.8211	793.878	126.394
33.9617	8.7629	800.1114	120.4701
33.9602	8.688	805.1826	113.4915
33.9624	8.6078	807.0016	106.1665
33.9559	8.5109	806.7759	98.8557
33.9438	8.4031	805.6433	92.4614
33.9123	8.2944	801.6451	86.4443
33.8622	8.2098	794.9046	81.8877
33.8026	8.1183	785.3508	77.6101
33.7458	8.0213	775.0018	73.9313
33.6737	7.9167	762.8374	70.4065
33.572	7.8178	748.5483	67.6443
33.4529	7.729	732.7902	65.5243
33.3422	7.6451	717.0496	63.7781
33.2389	7.5886	701.4048	62.6372
33.1159	7.5556	685.6056	62.0627
32.9888	7.5172	670.6251	61.8678
32.8586	7.4965	656.3998	62.5327
32.7467	7.4973	642.9675	63.4517
32.6615	7.5145	630.6888	64.6466
32.5848	7.5467	619.7038	66.1978
32.5119	7.5882	610.1931	67.5419
32.4492	7.6329	602.7393	68.8602
32.4076	7.6832	597.5105	70.1936
32.3967	7.7406	594.3496	71.4925
32.3938	7.7983	592.0697	72.9706
32.3958	7.8649	591.2199	74.4869
32.4151	7.9445	591.7076	76.0345
32.4381	8.0283	593.5864	77.5909
32.4706	8.1076	597.0502	79.2331
32.5156	8.1864	601.4928	80.9928
32.5812	8.2695	607.6124	83.1934
32.6465	8.3334	614.522	85.1458
32.7143	8.3875	621.8274	86.9205
32.7854	8.4369	629.2942	88.5153
32.8429	8.4608	636.1611	89.5377
32.886	8.4756	643.5062	89.9967
32.9011	8.454	650.6966	89.644
32.9065	8.3986	657.641	88.8574
32.8945	8.3272	662.9506	87.9019
32.8357	8.2445	666.021	86.9145
32.7085	8.1613	666.3303	85.8052
32.5393	8.0693	664.9771	84.6566
32.332	7.9755	660.9278	83.7085
32.0726	7.8835	653.2206	82.541
31.7573	7.7955	641.6948	81.2886
31.3885	7.6936	626.4658	79.9915
30.9797	7.5569	608.9097	78.3057
30.5224	7.3971	587.7549	76.2287
30.0314	7.2173	565.0618	73.6762
29.5039	7.0296	541.6388	70.947
28.9672	6.8296	517.6189	68.1587
28.4492	6.6017	494.6301	65.1552
27.9455	6.3619	472.4141	61.8684
27.4548	6.1192	450.8259	58.3836
26.9663	5.8816	430.4426	54.7176
26.5	5.645	411.9182	50.7901
26.0892	5.4319	395.5357	46.91
25.7045	5.2499	380.6003	42.9697
25.3528	5.0821	367.3387	38.8348
25.0598	4.9335	355.6843	35.0138
24.7922	4.8131	345.0163	31.6635
24.547	4.7243	335.5074	28.9569
24.3299	4.6733	327.2177	27.0172
24.1457	4.6491	320.7112	25.8275
23.984	4.6452	315.8809	25.2323
23.8302	4.6748	311.6406	25.1646
23.6852	4.7316	307.7436	25.5365
23.5487	4.7855	304.2563	26.0512
23.4218	4.8133	301.237	26.5043
23.3077	4.828	298.8825	26.9194
23.1977	4.8299	296.9174	27.0679
23.0757	4.8235	294.7035	26.9317
22.9453	4.8045	292.2777	26.3267
22.8159	4.7847	289.4199	25.5158
22.6833	4.7447	286.5776	24.4371
22.5609	4.6915	284.164	23.2077
22.4513	4.6328	281.6927	21.9878
22.326	4.5659	278.9687	21.0263
22.1977	4.4907	276.9001	20.2927
22.0757	4.4256	275.3029	19.7
21.9535	4.3686	273.8708	19.2909
21.8214	4.318	272.4155	19.0684
21.6796	4.2689	271.7377	19.0978
21.5456	4.2265	271.6812	19.4353
21.4143	4.1914	271.6167	20.1592
21.2912	4.1534	272.2795	21.1713
21.1761	4.1142	273.7558	22.2409
21.0644	4.0811	275.3402	23.4876
20.9421	4.0586	276.7165	24.7665
20.824	4.0377	277.997	25.7523
20.7215	4.0139	279.0779	26.5167
20.6304	3.9796	279.4808	26.8687
20.5441	3.9465	278.8889	27.0807
20.4463	3.9146	277.1526	27.0031
20.3332	3.8894	274.5935	26.6424
20.213	3.8658	271.4938	26.18
20.0934	3.8403	267.571	25.5028
19.9781	3.8072	263.0539	24.925
19.8654	3.7625	257.721	24.1466
19.7429	3.7244	251.8917	23.2516
19.5962	3.7064	245.5143	22.412
19.4252	3.6854	238.9053	21.4621
19.2516	3.6635	232.246	20.6236
19.0922	3.6489	225.5443	19.8719
18.923	3.6362	218.6055	19.275
18.7379	3.6199	211.6957	18.8725
18.5682	3.603	205.2585	18.6183
18.4161	3.5832	199.358	18.6035
18.2438	3.5593	192.9012	18.6029
18.0562	3.5435	186.4234	18.555
17.8736	3.5351	180.5647	18.5145
17.6914	3.5369	175.0693	18.471
17.5229	3.5469	170.0774	18.4477
17.3793	3.5652	165.6756	18.3471
17.2411	3.5917	161.8757	18.3365
17.0965	3.6209	158.2808	18.4461
16.9507	3.6453	154.785	18.577
16.8166	3.6711	151.4992	18.6532
16.6832	3.7018	148.1184	18.7283
16.5411	3.7327	145.146	18.8687
16.4003	3.7518	142.6235	19.0228
16.2638	3.7619	139.8625	19.0081
16.1242	3.762	136.6583	18.8295
15.9703	3.7475	132.8998	18.466
15.8167	3.7176	129.4961	17.8493
15.6678	3.6715	126.3556	16.9894
15.5047	3.614	123.3705	16.0426
15.3172	3.5417	120.2862	15.1264
15.1291	3.4539	116.9737	14.2275
14.9454	3.3574	113.9666	13.3584
14.7572	3.2565	111.3334	12.5852
14.5596	3.155	108.8131	11.8399
14.3552	3.0589	106.1803	11.1797
14.1548	2.9612	103.6422	10.6165
13.9493	2.8672	101.5764	10.1996
13.7329	2.7876	99.7979	9.8625
13.5098	2.724	98.1238	9.5794
13.2711	2.6715	96.2097	9.4184
13.0096	2.6258	94.2941	9.2858
12.743	2.5903	92.6025	9.1442
12.4902	2.5595	90.7914	9.0083
12.2435	2.5424	88.6947	8.9168
11.9763	2.544	86.4903	8.8825
11.7026	2.5482	84.3145	8.7277
11.4445	2.5584	82.1406	8.6135
11.1889	2.5711	79.6304	8.4877
10.9364	2.5799	76.9428	8.4207
10.6961	2.6115	74.1349	8.4699
10.4657	2.6789	71.5795	8.9182
10.2552	2.7826	69.1344	9.7966
10.0614	2.9102	66.606	11.1382
9.8908	3.0668	64.173	13.1786
9.7408	3.2709	62.046	16.0938
9.6003	3.5503	60.3561	20.3149
9.4773	3.9256	59.1234	26.3062
9.3835	4.4091	58.4738	34.3093
9.3155	4.9997	58.218	44.7882
9.2534	5.7324	58.0055	58.1733
9.1899	6.6078	57.3696	74.9198
9.1385	7.6559	56.5325	96.1354
9.1142	8.8937	55.9257	121.9355
9.1065	10.3397	55.2925	153.0521
9.1028	12.0126	54.5843	190.2192
9.1067	13.8991	53.7291	234.1617
9.1267	16.0284	52.8521	285.5925
9.167	18.4046	52.2152	344.4234
9.2353	21.0372	51.8176	411.6311
9.3168	23.9306	51.4733	488.2317
9.4144	27.0226	51.2903	573.8153
9.548	30.2935	51.3359	667.021
9.7132	33.7298	51.5637	764.6937
9.8882	37.2831	51.7102	865.8374
10.0804	40.9494	51.7193	966.476
10.3002	44.6791	51.8404	1068.176
10.5596	48.4322	52.03	1168.0199
10.8506	52.1576	52.3535	1269.6141
11.1866	55.8314	52.7647	1373.9742
11.5694	59.4305	52.9158	1482.2496
11.99	62.8665	52.9658	1595.5319
12.4559	66.0846	53.0977	1711.1728
12.9715	69.0678	53.4288	1829.198
13.5415	71.7125	54.1543	1943.1868
14.1393	73.9775	55.1269	2051.3786
14.7772	75.7939	56.5994	2149.8708
15.4668	77.0485	58.7712	2229.4713
16.2017	77.741	61.6205	2289.4456
16.9775	77.7496	64.9307	2320.87
17.7731	77.0628	68.7019	2317.9341
18.566	75.678	72.8785	2277.4374
19.3473	73.5395	77.6907	2189.0923
20.0819	70.7462	82.8823	2056.1628
20.7708	67.3031	88.2119	1879.6303
21.3728	63.2991	93.4776	1668.7753
21.8441	58.8507	98.3183	1439.3108
22.1801	54.0547	102.7539	1203.1601
22.3722	49.0699	106.9324	975.8673
22.3986	44.0178	110.5677	767.8315
22.2565	39.0395	113.0958	586.3352
21.9247	34.2509	114.4693	435.7244
21.4156	29.6991	115.2184	316.4066
20.7498	25.4536	115.1713	224.999
19.9426	21.6067	113.9217	156.8541
19.018	18.1757	111.7116	107.7425
18.0021	15.1691	108.5199	73.866
16.9258	12.5872	104.6581	50.6964
15.8269	10.3702	100.4897	35.4242
14.725	8.5125	95.6587	25.608
13.652	6.9559	90.9596	19.0181
12.6457	5.6823	86.2591	14.5356
11.698	4.6411	81.6951	11.364
10.815	3.7883	77.4625	9.0911
9.9977	3.1052	73.7158	7.4561
9.2405	2.5481	70.1465	6.254
8.5686	2.1074	66.5091	5.2269
7.9806	1.751	63.0679	4.3637
7.4719	1.4767	59.7845	3.6518
7.0111	1.2691	56.398	3.0591
6.5825	1.1209	52.9577	2.5659
6.2113	1.0094	49.8692	2.2021
5.893	0.9124	46.9045	1.9511
5.6187	0.8471	43.8624	1.7893
5.3951	0.8158	41.1044	1.7266
5.2079	0.8009	38.9076	1.7502
5.0409	0.7862	37.0369	1.818
4.9045	0.7758	35.4385	1.9057
4.7967	0.7654	34.1762	1.9646
4.7122	0.7524	33.1557	1.9934
4.6415	0.7401	32.313	2.0236
4.5811	0.723	31.5936	2.0383
4.5459	0.7011	31.1704	2.0107
4.5325	0.678	31.1459	1.9535
4.524	0.659	31.3815	1.9109
4.5265	0.6467	31.6803	1.9015
4.5308	0.6419	31.9451	1.9377
4.5373	0.6384	32.4817	1.9757
4.546	0.6275	33.2169	1.9469
4.5502	0.6148	33.8073	1.8953
4.5616	0.6087	34.3881	1.854
4.5818	0.611	35.1119	1.808
4.5916	0.6151	35.7306	1.7496
4.59	0.6159	36.2586	1.6855
4.5832	0.6203	36.7573	1.6408
4.5638	0.6271	37.0189	1.6364
4.5367	0.6324	37.1556	1.662
4.5233	0.6439	37.321	1.7305
4.5183	0.6588	37.3239	1.8041
4.5014	0.6726	37.1493	1.8758
4.4751	0.6821	36.9343	1.9282
4.4534	0.6897	36.5803	1.9834
4.4436	0.6992	36.0406	2.0373
4.4436	0.7089	35.4936	2.0833
4.4467	0.718	35.1182	2.1373
4.4392	0.73	34.7982	2.2457
4.4151	0.7428	34.4019	2.3892
4.3895	0.7583	33.9611	2.5181
4.3812	0.7787	33.5681	2.666
4.371	0.7994	33.1269	2.8051
4.3472	0.8106	32.5812	2.8903
4.3144	0.8152	32.0165	2.9368
4.2922	0.8147	31.6582	2.9464
4.2739	0.8123	31.5552	2.9133
4.2487	0.8125	31.4848	2.8509
4.2193	0.8105	31.3476	2.7942
4.1859	0.791	31.2732	2.689
4.144	0.7624	31.2163	2.5863
4.0947	0.7334	30.9954	2.5171
4.043	0.6985	30.6777	2.3764
3.991	0.659	30.4931	2.1972
3.9349	0.6221	30.4324	2.0624
3.883	0.586	30.3067	1.9473
3.8195	0.5478	30.0664	1.7981
3.7423	0.5067	29.7552	1.6244
3.6749	0.4648	29.4325	1.4301
3.6102	0.4264	29.109	1.2271
3.5446	0.3862	28.8323	1.0157
3.4819	0.3462	28.4184	0.8229
3.4152	0.3135	27.8952	0.6845
3.3571	0.2918	27.6005	0.5895
3.3086	0.2757	27.4204	0.5226
3.2535	0.2594	27.0737	0.4771
3.1972	0.2465	26.8443	0.4517
3.1511	0.2353	26.8365	0.4515
3.1103	0.2268	26.7953	0.473
3.0722	0.2214	26.6596	0.4982
3.0411	0.2153	26.6087	0.5037
3.0187	0.2159	26.6456	0.5274
3.0027	0.2223	26.5223	0.5803
2.9862	0.2241	26.225	0.6094
2.9701	0.2244	26.0446	0.6105
2.9636	0.231	25.9531	0.6343
2.9655	0.2399	25.8396	0.6672
2.967	0.2509	25.7724	0.6978
2.9722	0.2653	25.7532	0.7135
2.9858	0.281	25.8253	0.7351
3.0059	0.2932	26.0638	0.7701
3.0197	0.3018	26.2899	0.8001
3.0217	0.3096	26.3348	0.8361
3.0267	0.3139	26.5246	0.858
3.0378	0.3172	26.9008	0.8886
3.0416	0.3225	27.2236	0.9112
3.0336	0.3278	27.3433	0.9166
3.0207	0.3302	27.3618	0.9254
3.0092	0.3277	27.4218	0.9118
2.9974	0.3202	27.4839	0.862
2.9868	0.3081	27.5761	0.7881
2.9796	0.2981	27.7464	0.7288
2.9702	0.288	27.8476	0.6792
2.9575	0.2734	27.7857	0.6289
2.9433	0.2598	27.6832	0.6007
2.9176	0.2549	27.5966	0.6142
2.8918	0.2584	27.4998	0.646
2.8821	0.2622	27.4703	0.6667
2.8763	0.2646	27.4361	0.6907
2.8697	0.2649	27.3037	0.7183
2.864	0.2629	27.1887	0.7265
2.8599	0.2588	27.0363	0.7026
2.8574	0.2548	26.8617	0.67
2.8491	0.2542	26.698	0.6594
2.8401	0.2545	26.5359	0.6758
2.8349	0.2518	26.3082	0.692
2.8348	0.2494	26.1132	0.6985
2.8233	0.253	25.8044	0.7226
2.8045	0.2656	25.2955	0.7762
2.7927	0.2819	24.8818	0.8075
2.7765	0.299	24.4734	0.826
2.7535	0.3146	24.007	0.8739
2.7236	0.3317	23.5654	0.9469
2.6788	0.352	23.0136	1.0346
2.6297	0.3691	22.355	1.1039
2.5956	0.3786	21.8195	1.1567
2.5653	0.3866	21.3898	1.2664
2.5214	0.4002	20.828	1.4304
2.4635	0.4073	20.1298	1.5433
2.4027	0.4079	19.3686	1.6196
2.35	0.4092	18.6756	1.7161
2.3115	0.4154	18.1826	1.8864
2.2813	0.4183	17.8216	2.11
2.2544	0.4157	17.4608	2.3739
2.2284	0.4141	17.0901	2.6641
2.2003	0.4165	16.7459	2.9606
2.1784	0.4158	16.563	3.2187
2.1713	0.4145	16.5505	3.4172
2.1671	0.4193	16.6364	3.6
2.1602	0.4319	16.8598	3.7455
2.1562	0.4407	17.1811	3.7763
2.1569	0.4455	17.4624	3.7701
2.1558	0.4462	17.7382	3.7105
2.1591	0.4446	18.087	3.5554
2.1681	0.4404	18.6104	3.3749
2.1801	0.4384	19.2554	3.252
2.1947	0.4325	19.9089	3.1028
2.2083	0.4239	20.5135	2.951
2.2162	0.4157	20.9913	2.8425
2.2174	0.4046	21.3612	2.7619
2.2109	0.3975	21.5538	2.7824
2.2064	0.3972	21.5431	2.9704
2.2063	0.4018	21.451	3.3908
2.2041	0.4118	21.266	4.0497
2.1956	0.4264	20.9392	4.9425
2.184	0.4395	20.4455	5.9121
2.1621	0.4533	19.7667	6.9425
2.1352	0.467	19.067	7.832
2.1163	0.4785	18.4494	8.4925
2.0974	0.4866	17.8213	8.783
2.0748	0.4879	17.2249	8.7343
2.0509	0.4805	16.6433	8.3289
2.0217	0.4696	15.9579	7.5603
1.988	0.4589	15.1988	6.5944
1.9535	0.445	14.4407	5.5145
1.917	0.4277	13.7411	4.5362
1.8796	0.4113	13.0953	3.6974
1.8409	0.3952	12.4729	2.9837
1.805	0.3782	11.9236	2.4377
1.7713	0.3606	11.4926	2.0243
1.7406	0.34	11.1257	1.7276
1.7053	0.314	10.658	1.5079
1.6635	0.2857	10.1465	1.3716
1.6318	0.258	9.798	1.254
1.6073	0.2316	9.5348	1.1418
1.5826	0.2062	9.2853	1.0289
1.559	0.1836	9.0799	0.9176
1.535	0.1648	8.9009	0.8178
1.5073	0.1466	8.7314	0.7278
1.4826	0.1284	8.585	0.6266
1.4594	0.113	8.4208	0.5009
1.4381	0.1013	8.2611	0.3892
1.4224	0.09332	8.1947	0.3126
1.4068	0.08845	8.161	0.2532
1.3896	0.08219	8.0494	0.1895
1.3738	0.07492	7.858	0.1323
1.3617	0.07061	7.7224	0.09209
1.3569	0.07138	7.6232	0.0785
1.3541	0.07827	7.5122	0.08395
1.3526	0.0875	7.4285	0.09258
1.3484	0.09617	7.3479	0.1019
1.34	0.1029	7.2454	0.1126
1.3365	0.1122	7.2063	0.1358
1.3395	0.1232	7.261	0.1633
1.3393	0.1311	7.3135	0.187
1.3318	0.1393	7.3046	0.218
