# Supplementary material for: Super-resolution imaging uncovers the nanoscopic segregation of polarity proteins in epithelia
Source: eLife. 2022 Nov 7;11:e62087. doi: 10.7554/eLife.62087 (PMC9674336; doi:10.7554/eLife.62087)
Supplement: Figure 1—source data 2. [file elife-62087-fig1-data2.zip › Figure 1/Mouse PALS1 ZO-1 PL sample 1.csv]

prob_prot	ref_prot	var_prob_prot	var_ref_prot
13.3972	0.6907	129.5506	20.4638
13.4566	0.688	131.029	20.4754
13.5054	0.6852	132.5506	20.496
13.5455	0.6816	134.0222	20.4406
13.5849	0.6773	135.4966	20.4475
13.6233	0.6717	136.9999	20.3404
13.6552	0.6672	138.2771	20.1907
13.6806	0.6617	139.0882	19.9289
13.7091	0.6558	139.8444	19.6705
13.7338	0.65	140.3022	19.4534
13.7484	0.6445	140.3618	19.2278
13.7559	0.641	140.1644	19.0946
13.7648	0.6377	139.8715	18.9336
13.7693	0.6323	139.4964	18.6801
13.7713	0.6268	138.9618	18.4794
13.7728	0.6231	138.4431	18.3184
13.7741	0.6209	137.7167	18.2758
13.7764	0.618	136.9197	18.2581
13.779	0.6152	135.9297	18.2215
13.7829	0.6153	134.8891	18.2894
13.7884	0.6203	134.021	18.4227
13.7892	0.6268	133.1857	18.6085
13.7892	0.6344	132.4867	18.8459
13.7882	0.6407	131.6258	19.0029
13.7923	0.6457	130.7364	19.2219
13.7984	0.6494	129.9928	19.5481
13.8082	0.6537	129.3074	19.9167
13.8198	0.6593	128.8199	20.288
13.8333	0.6662	128.4055	20.6529
13.8521	0.6734	128.0681	21.016
13.8773	0.678	127.801	21.432
13.9119	0.6787	127.7447	21.8561
13.9492	0.681	127.8132	22.2869
13.988	0.686	127.8978	22.6681
14.0339	0.6902	128.1782	22.987
14.0878	0.695	128.7218	23.2663
14.1485	0.7002	129.496	23.518
14.2168	0.703	130.4307	23.6802
14.2881	0.7014	131.5489	23.6221
14.3557	0.7001	132.8184	23.5401
14.4222	0.6995	134.3322	23.3102
14.4868	0.6962	135.9538	23.0509
14.5405	0.6908	137.5311	22.7434
14.5894	0.6859	138.9905	22.2452
14.6368	0.6818	140.2925	21.8437
14.6763	0.6753	141.2224	21.2819
14.7056	0.6669	141.992	20.7269
14.7245	0.6581	142.4873	20.1924
14.7297	0.6502	142.6458	19.6102
14.7267	0.6442	142.5598	19.1583
14.7242	0.6372	142.3273	18.5691
14.7236	0.6313	141.8949	18.1
14.7178	0.6252	141.2868	17.7356
14.7105	0.6203	140.7062	17.3387
14.7102	0.6184	140.257	16.9595
14.7128	0.6187	139.7483	16.5181
14.7085	0.6184	139.0733	16.0985
14.7	0.6151	138.2966	15.5947
14.6963	0.6124	137.5144	14.9937
14.7046	0.6079	136.8258	14.2949
14.7117	0.6021	136.2126	13.5952
14.7192	0.5959	135.7822	12.879
14.7348	0.5911	135.4153	12.1975
14.7596	0.5849	135.3403	11.476
14.7867	0.5732	135.3928	10.7723
14.8161	0.5599	135.5977	10.1086
14.8483	0.5496	135.9366	9.545
14.8772	0.5393	136.481	8.9733
14.9035	0.5271	137.0648	8.4255
14.9329	0.514	137.4397	7.8786
14.971	0.5022	137.8651	7.4093
15.0083	0.4891	138.3843	6.9895
15.0405	0.476	139.0079	6.6262
15.0609	0.4667	139.3343	6.3759
15.0722	0.4597	139.088	6.1929
15.0848	0.4539	138.6502	6.0235
15.1008	0.4495	138.4406	5.9292
15.1149	0.4437	138.2428	5.8505
15.1222	0.4373	137.9685	5.7828
15.1273	0.4313	137.6889	5.7021
15.1321	0.4268	137.2943	5.6111
15.1298	0.4222	136.8543	5.5176
15.1237	0.4184	136.3849	5.4259
15.1171	0.417	135.9375	5.2935
15.1102	0.4142	135.4218	5.1488
15.1034	0.4092	134.7578	4.9938
15.1011	0.404	134.0482	4.8577
15.1078	0.3988	133.1484	4.7317
15.1146	0.3919	132.1854	4.6168
15.1196	0.3845	131.2096	4.4858
15.1284	0.3795	130.4182	4.3541
15.1367	0.3755	129.9147	4.2288
15.147	0.3708	129.4389	4.1096
15.1607	0.3656	128.6635	3.9725
15.1774	0.3609	127.9631	3.8556
15.196	0.3563	127.2917	3.7344
15.2228	0.3528	126.4838	3.582
15.2553	0.3509	126.2519	3.4568
15.2869	0.3517	126.1907	3.3573
15.316	0.3546	126.0811	3.2541
15.3461	0.3594	126.014	3.158
15.3681	0.3611	125.8641	3.0728
15.3946	0.3586	125.6043	2.9814
15.4164	0.3562	125.1321	2.8967
15.4265	0.3566	124.4274	2.8273
15.4402	0.3598	123.4834	2.7703
15.462	0.3641	122.5633	2.7422
15.484	0.3681	121.6546	2.7344
15.5016	0.3719	120.8942	2.7508
15.5191	0.3762	120.0477	2.7771
15.541	0.381	119.2616	2.7998
15.5606	0.3872	118.491	2.7979
15.581	0.3952	117.7994	2.8057
15.6127	0.4041	117.5183	2.8252
15.6519	0.412	117.5532	2.8284
15.6888	0.4159	117.8265	2.8073
15.725	0.4175	118.0776	2.7823
15.7622	0.4214	118.4769	2.7765
15.799	0.4258	119.0238	2.7833
15.8428	0.4281	119.7198	2.7677
15.8996	0.4308	120.5757	2.7701
15.9533	0.4332	121.4599	2.7896
15.9934	0.4365	122.327	2.8283
16.027	0.4424	122.9176	2.8731
16.0569	0.447	123.6888	2.8977
16.0799	0.4491	124.4621	2.8988
16.0958	0.4513	125.2725	2.8871
16.1054	0.454	125.8239	2.8861
16.12	0.4533	126.3928	2.8572
16.1363	0.4513	126.9541	2.8237
16.1538	0.4523	127.5224	2.8236
16.1713	0.4533	128.233	2.8254
16.1923	0.4512	128.8369	2.8385
16.2211	0.4464	129.2673	2.851
16.2529	0.4399	129.5046	2.8689
16.2804	0.434	129.8612	2.874
16.3067	0.4302	130.3978	2.8871
16.3357	0.4306	131.0546	2.9321
16.3803	0.4315	131.6995	2.9782
16.4276	0.4287	132.6152	3.0087
16.4635	0.4233	133.7334	3.0587
16.4869	0.4163	134.7828	3.1109
16.5052	0.4101	135.6342	3.1559
16.5223	0.4046	136.4807	3.2354
16.5386	0.3981	137.5452	3.3374
16.5381	0.3909	138.4002	3.4396
16.5214	0.3828	138.9703	3.5515
16.4805	0.3772	139.2074	3.719
16.4199	0.3736	139.3097	3.9562
16.3557	0.3708	139.265	4.2371
16.2863	0.3685	139.1138	4.5028
16.2068	0.3684	138.8717	4.7795
16.1289	0.3706	138.6162	5.1126
16.0576	0.3759	138.6524	5.4859
15.9824	0.3827	138.9115	5.8637
15.9003	0.3917	139.2841	6.2243
15.8253	0.4028	139.546	6.5352
15.773	0.4152	139.7693	6.8231
15.7443	0.429	139.8792	7.0559
15.7306	0.4462	140.1566	7.2826
15.7345	0.4675	140.5941	7.4733
15.7646	0.4912	140.947	7.6218
15.8271	0.5163	141.2309	7.799
15.918	0.5423	141.6418	7.9569
16.0499	0.571	142.1896	8.0758
16.2473	0.6065	142.7777	8.1997
16.5136	0.6545	143.3794	8.4097
16.8454	0.7237	144.0989	8.716
17.2456	0.8133	145.0581	9.0673
17.7338	0.9305	146.4373	9.4898
18.3335	1.0859	148.5993	10.0287
19.0675	1.2935	151.6053	10.641
19.9431	1.5816	155.5319	11.4304
20.9537	1.9745	160.6851	12.4486
22.0927	2.5149	167.5307	13.775
23.3782	3.2241	176.4232	15.3983
24.8374	4.1558	187.5686	17.5147
26.4752	5.3201	201.2916	20.2982
28.2794	6.7426	218.1887	23.9863
30.2543	8.4832	238.1047	28.9163
32.3816	10.5709	261.2527	35.4859
34.6612	13.0633	287.3175	44.3002
37.0752	15.9363	316.2966	55.8098
39.6183	19.3009	347.7102	71.8937
42.2391	23.0985	381.2344	93.0501
44.9035	27.4192	415.5618	122.2828
47.5931	32.2267	450.2591	161.0614
50.2758	37.5152	484.0586	212.419
52.925	43.2671	515.9213	279.1829
55.4975	49.3733	544.8518	362.9333
57.9529	55.813	570.595	467.0043
60.2715	62.4041	593.036	590.4392
62.3993	69.0263	610.4631	732.6327
64.3404	75.5236	624.6922	890.9361
66.0469	81.6685	635.0696	1057.6199
67.5352	87.3297	642.7312	1228.1596
68.7866	92.2409	647.3156	1388.5663
69.7646	96.2331	649.913	1528.2487
70.4722	99.3172	651.5906	1640.0083
70.8764	101.2285	651.7768	1704.5057
71.0298	102.0381	652.3021	1733.2083
70.8764	101.2285	651.7768	1704.5057
70.4722	99.3172	651.5906	1640.0083
69.7646	96.2331	649.913	1528.2487
68.7866	92.2409	647.3156	1388.5663
67.5352	87.3297	642.7312	1228.1596
66.0469	81.6685	635.0696	1057.6199
64.3404	75.5236	624.6922	890.9361
62.3993	69.0263	610.4631	732.6327
60.2715	62.4041	593.036	590.4392
57.9529	55.813	570.595	467.0043
55.4975	49.3733	544.8518	362.9333
52.925	43.2671	515.9213	279.1829
50.2758	37.5152	484.0586	212.419
47.5931	32.2267	450.2591	161.0614
44.9035	27.4192	415.5618	122.2828
42.2391	23.0985	381.2344	93.0501
39.6183	19.3009	347.7102	71.8937
37.0752	15.9363	316.2966	55.8098
34.6612	13.0633	287.3175	44.3002
32.3816	10.5709	261.2527	35.4859
30.2543	8.4832	238.1047	28.9163
28.2794	6.7426	218.1887	23.9863
26.4752	5.3201	201.2916	20.2982
24.8374	4.1558	187.5686	17.5147
23.3782	3.2241	176.4232	15.3983
22.0927	2.5149	167.5307	13.775
20.9537	1.9745	160.6851	12.4486
19.9431	1.5816	155.5319	11.4304
19.0675	1.2935	151.6053	10.641
18.3335	1.0859	148.5993	10.0287
17.7338	0.9305	146.4373	9.4898
17.2456	0.8133	145.0581	9.0673
16.8454	0.7237	144.0989	8.716
16.5136	0.6545	143.3794	8.4097
16.2473	0.6065	142.7777	8.1997
16.0499	0.571	142.1896	8.0758
15.918	0.5423	141.6418	7.9569
15.8271	0.5163	141.2309	7.799
15.7646	0.4912	140.947	7.6218
15.7345	0.4675	140.5941	7.4733
15.7306	0.4462	140.1566	7.2826
15.7443	0.429	139.8792	7.0559
15.773	0.4152	139.7693	6.8231
15.8253	0.4028	139.546	6.5352
15.9003	0.3917	139.2841	6.2243
15.9824	0.3827	138.9115	5.8637
16.0576	0.3759	138.6524	5.4859
16.1289	0.3706	138.6162	5.1126
16.2068	0.3684	138.8717	4.7795
16.2863	0.3685	139.1138	4.5028
16.3557	0.3708	139.265	4.2371
16.4199	0.3736	139.3097	3.9562
16.4805	0.3772	139.2074	3.719
16.5214	0.3828	138.9703	3.5515
16.5381	0.3909	138.4002	3.4396
16.5386	0.3981	137.5452	3.3374
16.5223	0.4046	136.4807	3.2354
16.5052	0.4101	135.6342	3.1559
16.4869	0.4163	134.7828	3.1109
16.4635	0.4233	133.7334	3.0587
16.4276	0.4287	132.6152	3.0087
16.3803	0.4315	131.6995	2.9782
16.3357	0.4306	131.0546	2.9321
16.3067	0.4302	130.3978	2.8871
16.2804	0.434	129.8612	2.874
16.2529	0.4399	129.5046	2.8689
16.2211	0.4464	129.2673	2.851
16.1923	0.4512	128.8369	2.8385
16.1713	0.4533	128.233	2.8254
16.1538	0.4523	127.5224	2.8236
16.1363	0.4513	126.9541	2.8237
16.12	0.4533	126.3928	2.8572
16.1054	0.454	125.8239	2.8861
16.0958	0.4513	125.2725	2.8871
16.0799	0.4491	124.4621	2.8988
16.0569	0.447	123.6888	2.8977
16.027	0.4424	122.9176	2.8731
15.9934	0.4365	122.327	2.8283
15.9533	0.4332	121.4599	2.7896
15.8996	0.4308	120.5757	2.7701
15.8428	0.4281	119.7198	2.7677
15.799	0.4258	119.0238	2.7833
15.7622	0.4214	118.4769	2.7765
15.725	0.4175	118.0776	2.7823
15.6888	0.4159	117.8265	2.8073
15.6519	0.412	117.5532	2.8284
15.6127	0.4041	117.5183	2.8252
15.581	0.3952	117.7994	2.8057
15.5606	0.3872	118.491	2.7979
15.541	0.381	119.2616	2.7998
15.5191	0.3762	120.0477	2.7771
15.5016	0.3719	120.8942	2.7508
15.484	0.3681	121.6546	2.7344
15.462	0.3641	122.5633	2.7422
15.4402	0.3598	123.4834	2.7703
15.4265	0.3566	124.4274	2.8273
15.4164	0.3562	125.1321	2.8967
15.3946	0.3586	125.6043	2.9814
15.3681	0.3611	125.8641	3.0728
15.3461	0.3594	126.014	3.158
15.316	0.3546	126.0811	3.2541
15.2869	0.3517	126.1907	3.3573
15.2553	0.3509	126.2519	3.4568
15.2228	0.3528	126.4838	3.582
15.196	0.3563	127.2917	3.7344
15.1774	0.3609	127.9631	3.8556
15.1607	0.3656	128.6635	3.9725
15.147	0.3708	129.4389	4.1096
15.1367	0.3755	129.9147	4.2288
15.1284	0.3795	130.4182	4.3541
15.1196	0.3845	131.2096	4.4858
15.1146	0.3919	132.1854	4.6168
15.1078	0.3988	133.1484	4.7317
15.1011	0.404	134.0482	4.8577
15.1034	0.4092	134.7578	4.9938
15.1102	0.4142	135.4218	5.1488
15.1171	0.417	135.9375	5.2935
15.1237	0.4184	136.3849	5.4259
15.1298	0.4222	136.8543	5.5176
15.1321	0.4268	137.2943	5.6111
15.1273	0.4313	137.6889	5.7021
15.1222	0.4373	137.9685	5.7828
15.1149	0.4437	138.2428	5.8505
15.1008	0.4495	138.4406	5.9292
15.0848	0.4539	138.6502	6.0235
15.0722	0.4597	139.088	6.1929
15.0609	0.4667	139.3343	6.3759
15.0405	0.476	139.0079	6.6262
15.0083	0.4891	138.3843	6.9895
14.971	0.5022	137.8651	7.4093
14.9329	0.514	137.4397	7.8786
14.9035	0.5271	137.0648	8.4255
14.8772	0.5393	136.481	8.9733
14.8483	0.5496	135.9366	9.545
14.8161	0.5599	135.5977	10.1086
14.7867	0.5732	135.3928	10.7723
14.7596	0.5849	135.3403	11.476
14.7348	0.5911	135.4153	12.1975
14.7192	0.5959	135.7822	12.879
14.7117	0.6021	136.2126	13.5952
14.7046	0.6079	136.8258	14.2949
14.6963	0.6124	137.5144	14.9937
14.7	0.6151	138.2966	15.5947
14.7085	0.6184	139.0733	16.0985
14.7128	0.6187	139.7483	16.5181
14.7102	0.6184	140.257	16.9595
14.7105	0.6203	140.7062	17.3387
14.7178	0.6252	141.2868	17.7356
14.7236	0.6313	141.8949	18.1
14.7242	0.6372	142.3273	18.5691
14.7267	0.6442	142.5598	19.1583
14.7297	0.6502	142.6458	19.6102
14.7245	0.6581	142.4873	20.1924
14.7056	0.6669	141.992	20.7269
14.6763	0.6753	141.2224	21.2819
14.6368	0.6818	140.2925	21.8437
14.5894	0.6859	138.9905	22.2452
14.5405	0.6908	137.5311	22.7434
14.4868	0.6962	135.9538	23.0509
14.4222	0.6995	134.3322	23.3102
14.3557	0.7001	132.8184	23.5401
14.2881	0.7014	131.5489	23.6221
14.2168	0.703	130.4307	23.6802
14.1485	0.7002	129.496	23.518
14.0878	0.695	128.7218	23.2663
14.0339	0.6902	128.1782	22.987
13.988	0.686	127.8978	22.6681
13.9492	0.681	127.8132	22.2869
13.9119	0.6787	127.7447	21.8561
13.8773	0.678	127.801	21.432
13.8521	0.6734	128.0681	21.016
13.8333	0.6662	128.4055	20.6529
13.8198	0.6593	128.8199	20.288
13.8082	0.6537	129.3074	19.9167
13.7984	0.6494	129.9928	19.5481
13.7923	0.6457	130.7364	19.2219
13.7882	0.6407	131.6258	19.0029
13.7892	0.6344	132.4867	18.8459
13.7892	0.6268	133.1857	18.6085
13.7884	0.6203	134.021	18.4227
13.7829	0.6153	134.8891	18.2894
13.779	0.6152	135.9297	18.2215
13.7764	0.618	136.9197	18.2581
13.7741	0.6209	137.7167	18.2758
13.7728	0.6231	138.4431	18.3184
13.7713	0.6268	138.9618	18.4794
13.7693	0.6323	139.4964	18.6801
13.7648	0.6377	139.8715	18.9336
13.7559	0.641	140.1644	19.0946
13.7484	0.6445	140.3618	19.2278
13.7338	0.65	140.3022	19.4534
13.7091	0.6558	139.8444	19.6705
13.6806	0.6617	139.0882	19.9289
13.6552	0.6672	138.2771	20.1907
13.6233	0.6717	136.9999	20.3404
13.5849	0.6773	135.4966	20.4475
13.5455	0.6816	134.0222	20.4406
13.5054	0.6852	132.5506	20.496
13.4566	0.688	131.029	20.4754
13.3972	0.6907	129.5506	20.4638
