# Supplementary material for: Super-resolution imaging uncovers the nanoscopic segregation of polarity proteins in epithelia
Source: eLife. 2022 Nov 7;11:e62087. doi: 10.7554/eLife.62087 (PMC9674336; doi:10.7554/eLife.62087)
Supplement: Figure 1—source data 2. [file elife-62087-fig1-data2.zip › Figure 1/Mouse PALS1 ZO-1 PL sample 2.csv]

prob_prot	ref_prot	var_prob_prot	var_ref_prot
19.6011	2.7661	128.3605	35.656
19.6057	2.7557	127.3625	35.5387
19.614	2.7477	126.4862	35.4224
19.6261	2.7416	125.8247	35.173
19.6392	2.7374	125.1243	34.9217
19.6527	2.7339	124.4372	34.5335
19.6631	2.7323	123.6982	33.9848
19.6682	2.7329	122.9956	33.4026
19.6678	2.7338	122.1758	32.7588
19.6691	2.7343	121.2546	32.2257
19.6703	2.7308	120.2641	31.756
19.6723	2.7262	119.2793	31.4118
19.6722	2.7251	118.3789	31.2371
19.6757	2.7277	117.5145	31.1847
19.6841	2.7325	116.7337	31.3316
19.6962	2.7341	116.1187	31.572
19.7073	2.7356	115.6576	31.9197
19.7202	2.7398	115.1609	32.3735
19.7418	2.7432	114.8667	32.7471
19.7702	2.7451	114.6291	33.1743
19.8003	2.7466	114.7138	33.3892
19.8369	2.7496	114.9873	33.6112
19.8754	2.7516	115.2752	33.6921
19.9137	2.7603	115.5904	33.7506
19.9566	2.7713	115.9567	33.6864
20.0102	2.7774	116.5738	33.5113
20.0616	2.7807	117.2118	33.1974
20.1075	2.7844	117.8304	32.6925
20.1545	2.787	118.348	32.0392
20.2077	2.7872	118.8956	31.1688
20.2656	2.7882	119.5369	30.3086
20.3195	2.7919	120.0753	29.348
20.3643	2.7927	120.6256	28.4011
20.4077	2.7911	121.1016	27.3452
20.4523	2.793	121.6739	26.2961
20.4937	2.7923	122.3141	25.3498
20.5342	2.7865	123.348	24.4868
20.5771	2.7835	124.133	23.772
20.6221	2.784	125.5541	23.2454
20.6679	2.7836	126.6686	22.8181
20.7064	2.7821	127.752	22.5244
20.7364	2.7801	128.9419	22.3686
20.7637	2.7809	129.7532	22.3425
20.7971	2.7866	131.044	22.4076
20.8251	2.7965	132.4539	22.6847
20.8459	2.807	133.2605	23.0647
20.8633	2.8154	133.7407	23.5154
20.8853	2.8243	133.9735	24.0265
20.9128	2.8339	134.0657	24.6431
20.9402	2.8421	134.1988	25.3013
20.9631	2.8526	134.3056	26.0689
20.9955	2.868	134.3302	26.9112
21.0244	2.8807	134.4296	27.885
21.0495	2.8932	134.6808	29.0325
21.0759	2.9048	134.9811	30.28
21.1031	2.9169	135.3945	31.5643
21.1341	2.9336	135.8489	32.9784
21.1656	2.9519	136.3185	34.4148
21.1964	2.9674	136.7699	35.8689
21.2223	2.9787	137.1102	37.2112
21.248	2.9883	137.2385	38.494
21.2758	2.9993	137.1155	39.6096
21.3082	3.011	136.7909	40.6008
21.341	3.0214	136.228	41.3985
21.3694	3.0337	135.4827	42.0412
21.3892	3.0466	134.5549	42.4749
21.4073	3.0569	133.3807	42.5773
21.4309	3.0664	132.1312	42.5164
21.4609	3.0707	130.7276	42.3178
21.4855	3.0704	129.1656	41.9423
21.5061	3.0674	127.3899	41.3607
21.5308	3.0692	125.6477	40.5733
21.5589	3.0737	124.0864	39.6607
21.5868	3.0768	122.6325	38.7831
21.608	3.0774	121.1642	37.8258
21.6233	3.0802	119.7274	36.8331
21.6405	3.0891	118.4778	36.0467
21.6561	3.0987	117.4979	35.4948
21.6678	3.1068	116.749	35.0732
21.68	3.117	116.1723	34.8173
21.7024	3.1267	115.6292	34.7158
21.7235	3.1357	115.4073	34.8455
21.7415	3.1424	115.4441	35.1954
21.7636	3.15	115.7118	35.7032
21.7928	3.1586	116.021	36.3067
21.8227	3.1621	116.3847	36.9467
21.8515	3.1653	116.8338	37.6146
21.8797	3.1719	117.2578	38.3513
21.9112	3.1796	117.6842	39.0734
21.9395	3.1812	117.9733	39.7505
21.9633	3.1801	118.2686	40.3113
21.988	3.1799	118.4703	40.7954
22.0105	3.179	118.6041	41.2452
22.0336	3.1779	118.6896	41.6529
22.0531	3.1796	118.6711	41.971
22.0666	3.1828	118.4904	42.1347
22.082	3.1884	118.2796	42.2466
22.1028	3.1964	118.0859	42.3521
22.1241	3.208	118.0819	42.4444
22.1453	3.2176	118.1487	42.3613
22.1717	3.2258	118.0659	42.1792
22.2003	3.2387	118.055	42.0303
22.2249	3.2555	118.1238	41.9835
22.2524	3.2694	118.4641	41.999
22.284	3.2791	119.0057	42.1453
22.3211	3.2906	119.729	42.4496
22.3615	3.308	120.4562	42.951
22.4025	3.3309	121.4332	43.6806
22.447	3.3564	122.564	44.7381
22.4958	3.3852	123.7882	46.0971
22.5452	3.4136	125.0704	47.6028
22.5922	3.4406	126.4842	49.4334
22.6364	3.4677	127.8637	51.4534
22.6786	3.4981	129.1861	53.6579
22.7209	3.5277	130.2209	55.8493
22.7573	3.5519	131.0285	58.065
22.7855	3.5799	131.6453	60.1725
22.8124	3.6091	131.9986	62.1682
22.8384	3.633	132.0542	63.8664
22.8632	3.653	131.8945	65.3012
22.8805	3.6717	131.5953	66.4618
22.8948	3.6888	131.1146	67.1804
22.911	3.7075	130.6146	67.4824
22.9297	3.7206	129.9765	67.4359
22.945	3.7298	129.3594	66.9773
22.9583	3.7378	128.765	66.3274
22.9741	3.7408	128.3054	65.3994
22.9935	3.7386	127.9986	64.4627
23.0155	3.7343	127.8981	63.3063
23.0431	3.7257	127.9751	61.9135
23.0744	3.7117	128.3217	60.4938
23.1063	3.6947	128.8302	58.9735
23.1417	3.6794	129.4448	57.5513
23.1835	3.6669	130.1823	55.7593
23.232	3.6562	131.0071	54.1356
23.2797	3.6428	131.9642	52.4527
23.3234	3.6297	133.1259	50.9338
23.3629	3.616	134.3973	49.5026
23.3957	3.6022	135.7772	48.2367
23.4235	3.5866	137.4146	47.1588
23.4474	3.572	139.3064	46.2395
23.4639	3.5627	141.3214	45.5437
23.4684	3.5522	143.2758	45.1131
23.4573	3.542	145.3266	45.0183
23.4345	3.5322	147.2303	45.2781
23.3942	3.5225	148.854	45.6991
23.3419	3.5133	150.0979	46.4027
23.2812	3.5071	150.8242	47.282
23.2122	3.5077	151.3628	48.465
23.127	3.5136	151.7618	49.9467
23.0263	3.5161	151.9562	51.5788
22.9181	3.5184	151.8615	53.3911
22.8067	3.5276	151.5841	55.2652
22.6945	3.5407	151.3299	57.3296
22.5779	3.5545	151.1496	59.475
22.462	3.5709	150.979	61.7329
22.3623	3.5872	150.9997	63.8731
22.2777	3.6026	151.4009	65.9176
22.2095	3.6219	152.2387	67.679
22.1714	3.6493	153.5089	69.1451
22.1808	3.6788	155.3945	70.1454
22.2326	3.7116	157.8212	70.7106
22.3444	3.7584	160.9654	70.9642
22.5267	3.8243	164.9042	70.8903
22.7969	3.9172	169.7447	70.6189
23.1562	4.038	175.312	70.2093
23.6384	4.1931	182.2018	69.5797
24.2627	4.3909	190.5015	68.942
25.0401	4.6395	200.6135	68.2905
25.9926	4.958	212.7368	67.8105
27.1319	5.3679	227.2433	67.707
28.4981	5.8857	244.8074	67.8966
30.0927	6.5218	265.8077	68.4716
31.978	7.3243	291.3487	69.5724
34.1274	8.2946	321.6656	71.5979
36.6032	9.4894	357.5951	74.5447
39.3772	10.9145	399.0557	78.386
42.4935	12.6593	446.8649	83.0684
45.9265	14.7409	501.213	88.9065
49.6843	17.2437	561.1865	96.3313
53.7352	20.177	626.7846	105.7582
58.0347	23.6139	696.3218	117.7631
62.5648	27.6347	768.4391	133.065
67.2344	32.2326	841.8439	152.6525
72.0036	37.5439	912.7695	178.5848
76.7979	43.4819	981.3863	212.2196
81.5368	50.2289	1043.9632	257.2329
86.1635	57.5925	1102.792	314.8084
90.5661	65.6788	1151.4912	388.8771
94.7355	74.237	1194.4711	480.3382
98.5487	83.2594	1227.1409	592.6294
102.0366	92.5394	1253.9033	726.8367
105.0993	101.8939	1272.2456	881.7143
107.7616	111.0934	1285.6537	1055.225
110.0036	119.8338	1294.855	1240.0685
111.8297	127.8587	1299.1632	1426.9221
113.2963	134.9222	1301.8164	1606.5329
114.376	140.6158	1300.7066	1760.4764
115.1585	145.0125	1301.2969	1888.1079
115.5782	147.5886	1300.4366	1959.8928
115.7482	148.6673	1301.867	1992.4293
115.5782	147.5886	1300.4366	1959.8928
115.1585	145.0125	1301.2969	1888.1079
114.376	140.6158	1300.7066	1760.4764
113.2963	134.9222	1301.8164	1606.5329
111.8297	127.8587	1299.1632	1426.9221
110.0036	119.8338	1294.855	1240.0685
107.7616	111.0934	1285.6537	1055.225
105.0993	101.8939	1272.2456	881.7143
102.0366	92.5394	1253.9033	726.8367
98.5487	83.2594	1227.1409	592.6294
94.7355	74.237	1194.4711	480.3382
90.5661	65.6788	1151.4912	388.8771
86.1635	57.5925	1102.792	314.8084
81.5368	50.2289	1043.9632	257.2329
76.7979	43.4819	981.3863	212.2196
72.0036	37.5439	912.7695	178.5848
67.2344	32.2326	841.8439	152.6525
62.5648	27.6347	768.4391	133.065
58.0347	23.6139	696.3218	117.7631
53.7352	20.177	626.7846	105.7582
49.6843	17.2437	561.1865	96.3313
45.9265	14.7409	501.213	88.9065
42.4935	12.6593	446.8649	83.0684
39.3772	10.9145	399.0557	78.386
36.6032	9.4894	357.5951	74.5447
34.1274	8.2946	321.6656	71.5979
31.978	7.3243	291.3487	69.5724
30.0927	6.5218	265.8077	68.4716
28.4981	5.8857	244.8074	67.8966
27.1319	5.3679	227.2433	67.707
25.9926	4.958	212.7368	67.8105
25.0401	4.6395	200.6135	68.2905
24.2627	4.3909	190.5015	68.942
23.6384	4.1931	182.2018	69.5797
23.1562	4.038	175.312	70.2093
22.7969	3.9172	169.7447	70.6189
22.5267	3.8243	164.9042	70.8903
22.3444	3.7584	160.9654	70.9642
22.2326	3.7116	157.8212	70.7106
22.1808	3.6788	155.3945	70.1454
22.1714	3.6493	153.5089	69.1451
22.2095	3.6219	152.2387	67.679
22.2777	3.6026	151.4009	65.9176
22.3623	3.5872	150.9997	63.8731
22.462	3.5709	150.979	61.7329
22.5779	3.5545	151.1496	59.475
22.6945	3.5407	151.3299	57.3296
22.8067	3.5276	151.5841	55.2652
22.9181	3.5184	151.8615	53.3911
23.0263	3.5161	151.9562	51.5788
23.127	3.5136	151.7618	49.9467
23.2122	3.5077	151.3628	48.465
23.2812	3.5071	150.8242	47.282
23.3419	3.5133	150.0979	46.4027
23.3942	3.5225	148.854	45.6991
23.4345	3.5322	147.2303	45.2781
23.4573	3.542	145.3266	45.0183
23.4684	3.5522	143.2758	45.1131
23.4639	3.5627	141.3214	45.5437
23.4474	3.572	139.3064	46.2395
23.4235	3.5866	137.4146	47.1588
23.3957	3.6022	135.7772	48.2367
23.3629	3.616	134.3973	49.5026
23.3234	3.6297	133.1259	50.9338
23.2797	3.6428	131.9642	52.4527
23.232	3.6562	131.0071	54.1356
23.1835	3.6669	130.1823	55.7593
23.1417	3.6794	129.4448	57.5513
23.1063	3.6947	128.8302	58.9735
23.0744	3.7117	128.3217	60.4938
23.0431	3.7257	127.9751	61.9135
23.0155	3.7343	127.8981	63.3063
22.9935	3.7386	127.9986	64.4627
22.9741	3.7408	128.3054	65.3994
22.9583	3.7378	128.765	66.3274
22.945	3.7298	129.3594	66.9773
22.9297	3.7206	129.9765	67.4359
22.911	3.7075	130.6146	67.4824
22.8948	3.6888	131.1146	67.1804
22.8805	3.6717	131.5953	66.4618
22.8632	3.653	131.8945	65.3012
22.8384	3.633	132.0542	63.8664
22.8124	3.6091	131.9986	62.1682
22.7855	3.5799	131.6453	60.1725
22.7573	3.5519	131.0285	58.065
22.7209	3.5277	130.2209	55.8493
22.6786	3.4981	129.1861	53.6579
22.6364	3.4677	127.8637	51.4534
22.5922	3.4406	126.4842	49.4334
22.5452	3.4136	125.0704	47.6028
22.4958	3.3852	123.7882	46.0971
22.447	3.3564	122.564	44.7381
22.4025	3.3309	121.4332	43.6806
22.3615	3.308	120.4562	42.951
22.3211	3.2906	119.729	42.4496
22.284	3.2791	119.0057	42.1453
22.2524	3.2694	118.4641	41.999
22.2249	3.2555	118.1238	41.9835
22.2003	3.2387	118.055	42.0303
22.1717	3.2258	118.0659	42.1792
22.1453	3.2176	118.1487	42.3613
22.1241	3.208	118.0819	42.4444
22.1028	3.1964	118.0859	42.3521
22.082	3.1884	118.2796	42.2466
22.0666	3.1828	118.4904	42.1347
22.0531	3.1796	118.6711	41.971
22.0336	3.1779	118.6896	41.6529
22.0105	3.179	118.6041	41.2452
21.988	3.1799	118.4703	40.7954
21.9633	3.1801	118.2686	40.3113
21.9395	3.1812	117.9733	39.7505
21.9112	3.1796	117.6842	39.0734
21.8797	3.1719	117.2578	38.3513
21.8515	3.1653	116.8338	37.6146
21.8227	3.1621	116.3847	36.9467
21.7928	3.1586	116.021	36.3067
21.7636	3.15	115.7118	35.7032
21.7415	3.1424	115.4441	35.1954
21.7235	3.1357	115.4073	34.8455
21.7024	3.1267	115.6292	34.7158
21.68	3.117	116.1723	34.8173
21.6678	3.1068	116.749	35.0732
21.6561	3.0987	117.4979	35.4948
21.6405	3.0891	118.4778	36.0467
21.6233	3.0802	119.7274	36.8331
21.608	3.0774	121.1642	37.8258
21.5868	3.0768	122.6325	38.7831
21.5589	3.0737	124.0864	39.6607
21.5308	3.0692	125.6477	40.5733
21.5061	3.0674	127.3899	41.3607
21.4855	3.0704	129.1656	41.9423
21.4609	3.0707	130.7276	42.3178
21.4309	3.0664	132.1312	42.5164
21.4073	3.0569	133.3807	42.5773
21.3892	3.0466	134.5549	42.4749
21.3694	3.0337	135.4827	42.0412
21.341	3.0214	136.228	41.3985
21.3082	3.011	136.7909	40.6008
21.2758	2.9993	137.1155	39.6096
21.248	2.9883	137.2385	38.494
21.2223	2.9787	137.1102	37.2112
21.1964	2.9674	136.7699	35.8689
21.1656	2.9519	136.3185	34.4148
21.1341	2.9336	135.8489	32.9784
21.1031	2.9169	135.3945	31.5643
21.0759	2.9048	134.9811	30.28
21.0495	2.8932	134.6808	29.0325
21.0244	2.8807	134.4296	27.885
20.9955	2.868	134.3302	26.9112
20.9631	2.8526	134.3056	26.0689
20.9402	2.8421	134.1988	25.3013
20.9128	2.8339	134.0657	24.6431
20.8853	2.8243	133.9735	24.0265
20.8633	2.8154	133.7407	23.5154
20.8459	2.807	133.2605	23.0647
20.8251	2.7965	132.4539	22.6847
20.7971	2.7866	131.044	22.4076
20.7637	2.7809	129.7532	22.3425
20.7364	2.7801	128.9419	22.3686
20.7064	2.7821	127.752	22.5244
20.6679	2.7836	126.6686	22.8181
20.6221	2.784	125.5541	23.2454
20.5771	2.7835	124.133	23.772
20.5342	2.7865	123.348	24.4868
20.4937	2.7923	122.3141	25.3498
20.4523	2.793	121.6739	26.2961
20.4077	2.7911	121.1016	27.3452
20.3643	2.7927	120.6256	28.4011
20.3195	2.7919	120.0753	29.348
20.2656	2.7882	119.5369	30.3086
20.2077	2.7872	118.8956	31.1688
20.1545	2.787	118.348	32.0392
20.1075	2.7844	117.8304	32.6925
20.0616	2.7807	117.2118	33.1974
20.0102	2.7774	116.5738	33.5113
19.9566	2.7713	115.9567	33.6864
19.9137	2.7603	115.5904	33.7506
19.8754	2.7516	115.2752	33.6921
19.8369	2.7496	114.9873	33.6112
19.8003	2.7466	114.7138	33.3892
19.7702	2.7451	114.6291	33.1743
19.7418	2.7432	114.8667	32.7471
19.7202	2.7398	115.1609	32.3735
19.7073	2.7356	115.6576	31.9197
19.6962	2.7341	116.1187	31.572
19.6841	2.7325	116.7337	31.3316
19.6757	2.7277	117.5145	31.1847
19.6722	2.7251	118.3789	31.2371
19.6723	2.7262	119.2793	31.4118
19.6703	2.7308	120.2641	31.756
19.6691	2.7343	121.2546	32.2257
19.6678	2.7338	122.1758	32.7588
19.6682	2.7329	122.9956	33.4026
19.6631	2.7323	123.6982	33.9848
19.6527	2.7339	124.4372	34.5335
19.6392	2.7374	125.1243	34.9217
19.6261	2.7416	125.8247	35.173
19.614	2.7477	126.4862	35.4224
19.6057	2.7557	127.3625	35.5387
19.6011	2.7661	128.3605	35.656
