# Supplementary material for: Super-resolution imaging uncovers the nanoscopic segregation of polarity proteins in epithelia
Source: eLife. 2022 Nov 7;11:e62087. doi: 10.7554/eLife.62087 (PMC9674336; doi:10.7554/eLife.62087)
Supplement: Figure 1—source data 2. [file elife-62087-fig1-data2.zip › Figure 1/Mouse PALS1 ZO-1 PL sample 3.csv]

prob_prot	ref_prot	var_prob_prot	var_ref_prot
32.47	5.3309	382.9348	62.1809
32.5679	5.3888	384.4096	61.7268
32.6499	5.4528	385.8385	61.1406
32.7235	5.5069	387.0431	60.0133
32.794	5.5554	387.8587	58.6353
32.8574	5.5953	388.0484	56.5474
32.9169	5.6228	387.6998	54.3864
32.9611	5.64	386.5466	52.4581
32.9886	5.6595	384.7094	50.545
33.0052	5.6858	382.5653	48.9843
32.9988	5.7152	379.2932	48.0334
32.9841	5.745	375.9866	47.314
32.9655	5.7846	371.7829	46.8669
32.9433	5.8276	367.1965	46.5219
32.9189	5.8663	362.3925	46.292
32.8891	5.9	357.7059	46.1222
32.8494	5.9317	352.6628	46.3059
32.8139	5.9477	348.0425	46.6852
32.7962	5.9691	343.9317	47.2738
32.7795	6.0083	340.308	48.3319
32.7619	6.0565	337.1628	49.7754
32.7539	6.1049	334.8632	52.2019
32.7544	6.1553	333.6115	55.3814
32.7603	6.207	333.2929	59.1695
32.7577	6.2504	332.8683	63.7326
32.763	6.2926	332.8401	69.3242
32.7708	6.332	333.6241	75.8155
32.7749	6.3786	334.7172	82.8926
32.7842	6.4298	336.0503	90.2264
32.807	6.487	337.9206	97.8756
32.836	6.5317	340.5968	105.1134
32.8587	6.5753	343.0391	112.2747
32.8737	6.6163	345.0141	118.3304
32.875	6.6491	347.2493	123.0955
32.8828	6.6809	350.0093	127.2705
32.9042	6.7076	352.7577	130.3584
32.9214	6.7222	355.0112	131.7801
32.9377	6.7303	356.9745	131.7619
32.947	6.7236	358.5628	130.1642
32.9478	6.6985	359.5929	127.4591
32.9433	6.6528	359.8642	124.1454
32.9333	6.594	359.3275	119.6199
32.9264	6.5354	358.2886	114.7351
32.9138	6.4785	356.7717	109.1535
32.8915	6.4097	355.1362	103.2783
32.8584	6.3388	352.8302	97.8142
32.8146	6.2818	350.1347	92.7759
32.7687	6.2269	347.5344	88.0856
32.7296	6.1712	344.966	84.2907
32.6897	6.1146	342.2568	80.9467
32.6438	6.0721	339.1811	77.7192
32.6024	6.051	336.3654	75.5082
32.5638	6.0393	333.5192	74.3236
32.5276	6.0294	330.6154	73.7652
32.4958	6.0305	328.0431	73.9767
32.4736	6.0548	326.2558	75.0342
32.4526	6.0879	324.6301	76.5797
32.4461	6.1196	323.1745	78.301
32.4504	6.1515	321.9595	80.1796
32.4582	6.1839	320.8518	82.1334
32.4693	6.2168	319.7005	84.0503
32.4851	6.2519	318.5375	85.4386
32.5055	6.2775	317.8484	85.9366
32.5294	6.3003	317.1111	85.9593
32.564	6.3096	316.5405	85.3422
32.5933	6.3092	316.3816	83.9132
32.618	6.299	316.5552	81.4795
32.647	6.284	316.7435	78.5309
32.6777	6.2568	316.9663	75.0066
32.6968	6.2231	317.2929	71.0646
32.723	6.1905	317.9023	67.0313
32.7507	6.1489	318.4231	63.1714
32.7631	6.1055	318.674	59.9659
32.7527	6.0677	318.6907	57.1144
32.7466	6.0331	318.9234	54.8013
32.7381	5.9959	319.1367	52.915
32.7098	5.9617	319.0693	51.1195
32.6657	5.9479	318.4465	49.8907
32.6209	5.9373	317.8571	49.3244
32.578	5.9253	317.3497	49.5407
32.5353	5.9267	316.5359	50.0149
32.4883	5.9469	315.8975	51.0613
32.4313	5.9864	315.4133	52.7033
32.3629	6.0253	314.8276	54.8947
32.2967	6.0545	313.7808	57.5417
32.245	6.0883	312.182	60.5306
32.2044	6.1272	310.3303	63.5799
32.1575	6.1642	307.7064	66.7208
32.1157	6.1958	304.4749	69.9684
32.0967	6.2265	301.3384	73.2497
32.0922	6.2631	298.1959	76.4364
32.082	6.3032	295.198	79.2601
32.0751	6.3383	292.7514	81.7352
32.08	6.3672	290.5174	84.0897
32.1186	6.3908	289.1286	86.1438
32.1756	6.4153	288.7078	88.0693
32.2218	6.4329	288.7347	89.3737
32.244	6.4585	288.775	90.7138
32.2638	6.5008	289.0558	92.1566
32.2979	6.5468	290.3526	93.4455
32.3368	6.6002	292.6174	95.1042
32.3604	6.6535	295.0255	96.875
32.3804	6.7056	297.2962	98.6404
32.4045	6.7518	299.5216	100.3801
32.4239	6.7883	302.1275	102.2458
32.4396	6.8392	304.5922	104.6473
32.4579	6.8917	306.984	107.0928
32.4748	6.9363	309.3611	109.4169
32.4768	6.9667	311.7635	111.2241
32.4734	6.98	314.2696	112.8997
32.4603	6.9998	316.3905	114.6308
32.4378	7.0322	317.9663	116.3227
32.4117	7.0697	318.6671	117.9001
32.3886	7.0986	319.4611	119.0215
32.3663	7.1217	320.2752	119.4954
32.3338	7.1457	320.4515	119.8061
32.3004	7.175	320.4192	120.0999
32.2782	7.2049	320.8476	120.2479
32.2484	7.2275	321.0817	120.047
32.2187	7.2535	321.1305	120.0155
32.198	7.2714	321.3672	119.7945
32.179	7.2865	321.9394	119.1933
32.1573	7.2999	322.4822	118.549
32.1556	7.3037	323.164	117.4856
32.155	7.3156	324.0338	116.2479
32.1564	7.3312	325.2657	114.4912
32.1666	7.3367	326.7916	112.3258
32.1841	7.3289	328.3126	110.0711
32.2032	7.3134	329.604	107.6809
32.225	7.3004	330.597	105.1378
32.2606	7.2893	331.6907	102.1773
32.2985	7.2776	332.7941	98.9149
32.3365	7.2677	333.5591	96.0195
32.3835	7.2698	334.1653	93.5299
32.436	7.296	334.5176	91.5347
32.5028	7.3431	335.1038	90.3878
32.5753	7.4066	335.9476	90.5147
32.6578	7.4601	336.6117	91.4668
32.7356	7.5286	337.3469	93.2683
32.8131	7.625	338.7112	96.3113
32.9013	7.7256	340.0077	100.5976
32.9993	7.8313	341.9791	105.9156
33.1092	7.9498	344.8675	111.9185
33.2229	8.075	348.4012	118.8082
33.3314	8.2014	351.7717	126.3733
33.429	8.3354	354.9049	134.067
33.5176	8.474	358.4002	141.507
33.5834	8.5994	361.8536	149.0064
33.6514	8.715	365.4418	156.5366
33.706	8.8294	368.7775	162.9879
33.7408	8.9443	371.8204	169.1394
33.7635	9.0482	374.41	175.1537
33.7827	9.1601	377.0275	180.8596
33.7919	9.28	379.512	185.9448
33.7949	9.3896	381.5669	190.77
33.7884	9.4976	383.0203	195.8192
33.7819	9.6197	383.986	200.3256
33.7825	9.7625	384.7369	204.0636
33.7793	9.9277	385.5879	207.8504
33.7772	10.103	385.7725	211.2342
33.7821	10.2852	385.4798	214.0753
33.7994	10.4783	384.1765	215.9427
33.8389	10.6896	381.899	217.606
33.9011	10.9234	379.0758	219.8272
33.9882	11.1668	376.3781	222.9043
34.1091	11.4126	373.6318	226.2177
34.253	11.6806	371.3102	230.4898
34.4193	11.9897	370.0289	235.9306
34.6385	12.3226	369.7224	242.0866
34.9249	12.674	370.0502	248.6865
35.2673	13.0672	371.8477	255.2032
35.6555	13.5074	375.0519	261.2343
36.1102	13.9872	379.2846	266.3626
36.628	14.5305	384.8131	271.1359
37.1908	15.153	391.8529	273.8502
37.8295	15.8999	400.2991	275.1653
38.563	16.7716	411.0323	275.4911
39.3764	17.821	424.1733	275.7491
40.246	19.086	438.6863	276.458
41.182	20.5957	453.5095	278.9565
42.1509	22.3695	469.7046	282.5505
43.1507	24.4857	486.7063	288.9929
44.1921	26.9783	504.2448	298.231
45.2548	29.9059	522.0971	312.9402
46.3019	33.3267	539.8343	334.4567
47.3336	37.3102	555.9801	365.0944
48.3195	41.911	569.2413	408.9534
49.2322	47.139	580.8107	470.9839
50.0498	53.0777	589.4029	558.1506
50.7995	59.6432	595.431	676.0281
51.4769	66.841	598.4505	833.5495
52.0562	74.5718	599.3318	1036.4922
52.5122	82.672	597.4142	1286.7322
52.875	90.9321	593.2121	1582.3932
53.1284	99.0706	586.3999	1914.2128
53.3	106.7825	578.5221	2268.305
53.4362	113.7255	571.9776	2621.1514
53.5327	119.5029	566.2081	2940.7894
53.5998	123.9939	561.9217	3200.0154
53.6368	126.751	558.8142	3358.4632
53.6518	127.8744	558.2083	3420.8179
53.6368	126.751	558.8142	3358.4632
53.5998	123.9939	561.9217	3200.0154
53.5327	119.5029	566.2081	2940.7894
53.4362	113.7255	571.9776	2621.1514
53.3	106.7825	578.5221	2268.305
53.1284	99.0706	586.3999	1914.2128
52.875	90.9321	593.2121	1582.3932
52.5122	82.672	597.4142	1286.7322
52.0562	74.5718	599.3318	1036.4922
51.4769	66.841	598.4505	833.5495
50.7995	59.6432	595.431	676.0281
50.0498	53.0777	589.4029	558.1506
49.2322	47.139	580.8107	470.9839
48.3195	41.911	569.2413	408.9534
47.3336	37.3102	555.9801	365.0944
46.3019	33.3267	539.8343	334.4567
45.2548	29.9059	522.0971	312.9402
44.1921	26.9783	504.2448	298.231
43.1507	24.4857	486.7063	288.9929
42.1509	22.3695	469.7046	282.5505
41.182	20.5957	453.5095	278.9565
40.246	19.086	438.6863	276.458
39.3764	17.821	424.1733	275.7491
38.563	16.7716	411.0323	275.4911
37.8295	15.8999	400.2991	275.1653
37.1908	15.153	391.8529	273.8502
36.628	14.5305	384.8131	271.1359
36.1102	13.9872	379.2846	266.3626
35.6555	13.5074	375.0519	261.2343
35.2673	13.0672	371.8477	255.2032
34.9249	12.674	370.0502	248.6865
34.6385	12.3226	369.7224	242.0866
34.4193	11.9897	370.0289	235.9306
34.253	11.6806	371.3102	230.4898
34.1091	11.4126	373.6318	226.2177
33.9882	11.1668	376.3781	222.9043
33.9011	10.9234	379.0758	219.8272
33.8389	10.6896	381.899	217.606
33.7994	10.4783	384.1765	215.9427
33.7821	10.2852	385.4798	214.0753
33.7772	10.103	385.7725	211.2342
33.7793	9.9277	385.5879	207.8504
33.7825	9.7625	384.7369	204.0636
33.7819	9.6197	383.986	200.3256
33.7884	9.4976	383.0203	195.8192
33.7949	9.3896	381.5669	190.77
33.7919	9.28	379.512	185.9448
33.7827	9.1601	377.0275	180.8596
33.7635	9.0482	374.41	175.1537
33.7408	8.9443	371.8204	169.1394
33.706	8.8294	368.7775	162.9879
33.6514	8.715	365.4418	156.5366
33.5834	8.5994	361.8536	149.0064
33.5176	8.474	358.4002	141.507
33.429	8.3354	354.9049	134.067
33.3314	8.2014	351.7717	126.3733
33.2229	8.075	348.4012	118.8082
33.1092	7.9498	344.8675	111.9185
32.9993	7.8313	341.9791	105.9156
32.9013	7.7256	340.0077	100.5976
32.8131	7.625	338.7112	96.3113
32.7356	7.5286	337.3469	93.2683
32.6578	7.4601	336.6117	91.4668
32.5753	7.4066	335.9476	90.5147
32.5028	7.3431	335.1038	90.3878
32.436	7.296	334.5176	91.5347
32.3835	7.2698	334.1653	93.5299
32.3365	7.2677	333.5591	96.0195
32.2985	7.2776	332.7941	98.9149
32.2606	7.2893	331.6907	102.1773
32.225	7.3004	330.597	105.1378
32.2032	7.3134	329.604	107.6809
32.1841	7.3289	328.3126	110.0711
32.1666	7.3367	326.7916	112.3258
32.1564	7.3312	325.2657	114.4912
32.155	7.3156	324.0338	116.2479
32.1556	7.3037	323.164	117.4856
32.1573	7.2999	322.4822	118.549
32.179	7.2865	321.9394	119.1933
32.198	7.2714	321.3672	119.7945
32.2187	7.2535	321.1305	120.0155
32.2484	7.2275	321.0817	120.047
32.2782	7.2049	320.8476	120.2479
32.3004	7.175	320.4192	120.0999
32.3338	7.1457	320.4515	119.8061
32.3663	7.1217	320.2752	119.4954
32.3886	7.0986	319.4611	119.0215
32.4117	7.0697	318.6671	117.9001
32.4378	7.0322	317.9663	116.3227
32.4603	6.9998	316.3905	114.6308
32.4734	6.98	314.2696	112.8997
32.4768	6.9667	311.7635	111.2241
32.4748	6.9363	309.3611	109.4169
32.4579	6.8917	306.984	107.0928
32.4396	6.8392	304.5922	104.6473
32.4239	6.7883	302.1275	102.2458
32.4045	6.7518	299.5216	100.3801
32.3804	6.7056	297.2962	98.6404
32.3604	6.6535	295.0255	96.875
32.3368	6.6002	292.6174	95.1042
32.2979	6.5468	290.3526	93.4455
32.2638	6.5008	289.0558	92.1566
32.244	6.4585	288.775	90.7138
32.2218	6.4329	288.7347	89.3737
32.1756	6.4153	288.7078	88.0693
32.1186	6.3908	289.1286	86.1438
32.08	6.3672	290.5174	84.0897
32.0751	6.3383	292.7514	81.7352
32.082	6.3032	295.198	79.2601
32.0922	6.2631	298.1959	76.4364
32.0967	6.2265	301.3384	73.2497
32.1157	6.1958	304.4749	69.9684
32.1575	6.1642	307.7064	66.7208
32.2044	6.1272	310.3303	63.5799
32.245	6.0883	312.182	60.5306
32.2967	6.0545	313.7808	57.5417
32.3629	6.0253	314.8276	54.8947
32.4313	5.9864	315.4133	52.7033
32.4883	5.9469	315.8975	51.0613
32.5353	5.9267	316.5359	50.0149
32.578	5.9253	317.3497	49.5407
32.6209	5.9373	317.8571	49.3244
32.6657	5.9479	318.4465	49.8907
32.7098	5.9617	319.0693	51.1195
32.7381	5.9959	319.1367	52.915
32.7466	6.0331	318.9234	54.8013
32.7527	6.0677	318.6907	57.1144
32.7631	6.1055	318.674	59.9659
32.7507	6.1489	318.4231	63.1714
32.723	6.1905	317.9023	67.0313
32.6968	6.2231	317.2929	71.0646
32.6777	6.2568	316.9663	75.0066
32.647	6.284	316.7435	78.5309
32.618	6.299	316.5552	81.4795
32.5933	6.3092	316.3816	83.9132
32.564	6.3096	316.5405	85.3422
32.5294	6.3003	317.1111	85.9593
32.5055	6.2775	317.8484	85.9366
32.4851	6.2519	318.5375	85.4386
32.4693	6.2168	319.7005	84.0503
32.4582	6.1839	320.8518	82.1334
32.4504	6.1515	321.9595	80.1796
32.4461	6.1196	323.1745	78.301
32.4526	6.0879	324.6301	76.5797
32.4736	6.0548	326.2558	75.0342
32.4958	6.0305	328.0431	73.9767
32.5276	6.0294	330.6154	73.7652
32.5638	6.0393	333.5192	74.3236
32.6024	6.051	336.3654	75.5082
32.6438	6.0721	339.1811	77.7192
32.6897	6.1146	342.2568	80.9467
32.7296	6.1712	344.966	84.2907
32.7687	6.2269	347.5344	88.0856
32.8146	6.2818	350.1347	92.7759
32.8584	6.3388	352.8302	97.8142
32.8915	6.4097	355.1362	103.2783
32.9138	6.4785	356.7717	109.1535
32.9264	6.5354	358.2886	114.7351
32.9333	6.594	359.3275	119.6199
32.9433	6.6528	359.8642	124.1454
32.9478	6.6985	359.5929	127.4591
32.947	6.7236	358.5628	130.1642
32.9377	6.7303	356.9745	131.7619
32.9214	6.7222	355.0112	131.7801
32.9042	6.7076	352.7577	130.3584
32.8828	6.6809	350.0093	127.2705
32.875	6.6491	347.2493	123.0955
32.8737	6.6163	345.0141	118.3304
32.8587	6.5753	343.0391	112.2747
32.836	6.5317	340.5968	105.1134
32.807	6.487	337.9206	97.8756
32.7842	6.4298	336.0503	90.2264
32.7749	6.3786	334.7172	82.8926
32.7708	6.332	333.6241	75.8155
32.763	6.2926	332.8401	69.3242
32.7577	6.2504	332.8683	63.7326
32.7603	6.207	333.2929	59.1695
32.7544	6.1553	333.6115	55.3814
32.7539	6.1049	334.8632	52.2019
32.7619	6.0565	337.1628	49.7754
32.7795	6.0083	340.308	48.3319
32.7962	5.9691	343.9317	47.2738
32.8139	5.9477	348.0425	46.6852
32.8494	5.9317	352.6628	46.3059
32.8891	5.9	357.7059	46.1222
32.9189	5.8663	362.3925	46.292
32.9433	5.8276	367.1965	46.5219
32.9655	5.7846	371.7829	46.8669
32.9841	5.745	375.9866	47.314
32.9988	5.7152	379.2932	48.0334
33.0052	5.6858	382.5653	48.9843
32.9886	5.6595	384.7094	50.545
32.9611	5.64	386.5466	52.4581
32.9169	5.6228	387.6998	54.3864
32.8574	5.5953	388.0484	56.5474
32.794	5.5554	387.8587	58.6353
32.7235	5.5069	387.0431	60.0133
32.6499	5.4528	385.8385	61.1406
32.5679	5.3888	384.4096	61.7268
32.47	5.3309	382.9348	62.1809
