# Supplementary material for: Super-resolution imaging uncovers the nanoscopic segregation of polarity proteins in epithelia
Source: eLife. 2022 Nov 7;11:e62087. doi: 10.7554/eLife.62087 (PMC9674336; doi:10.7554/eLife.62087)
Supplement: Figure 1—source data 2. [file elife-62087-fig1-data2.zip › Figure 1/Mouse PAR3 ZO-1 AB sample 1.csv]

prob_prot	ref_prot	var_prob_prot	var_ref_prot
29.2909	16.704	446.705	111.2403
29.2588	16.6102	441.5118	109.158
29.2087	16.5248	435.225	106.7909
29.1261	16.4256	428.6019	104.1792
29.039	16.3311	423.2424	101.3377
28.9535	16.2383	417.9988	98.2379
28.8482	16.138	411.6871	94.8242
28.7055	16.0282	404.1096	91.3748
28.5568	15.9255	396.3652	88.2865
28.4129	15.822	389.6062	85.6115
28.2555	15.7115	382.0967	83.0593
28.0669	15.609	373.7369	80.4209
27.8854	15.5108	365.16	77.6255
27.7122	15.3944	356.7062	74.7612
27.5298	15.292	348.6106	72.5659
27.3392	15.228	341.3097	71.0842
27.1652	15.1781	335.237	69.7743
27.0201	15.1052	329.6996	68.1422
26.8902	15.0228	324.1064	66.6461
26.7727	14.9528	319.3398	65.1576
26.6529	14.872	315.7498	63.6628
26.5338	14.7734	312.5777	62.2352
26.4083	14.6663	308.6203	60.7106
26.2527	14.5708	303.1101	59.2299
26.0846	14.4888	297.4936	57.7974
25.9149	14.3846	293.2384	56.1909
25.7298	14.2466	289.2262	54.3728
25.5191	14.1017	284.0828	52.4039
25.2894	13.972	278.1602	50.6958
25.0571	13.8431	272.3581	49.4273
24.8104	13.7079	267.1594	48.6852
24.5459	13.5815	262.2161	48.2431
24.2771	13.4686	256.4462	47.7675
23.9916	13.3615	250.3893	47.5011
23.7096	13.2718	244.3552	47.7018
23.4274	13.197	238.3338	48.1129
23.1496	13.1373	233.1185	48.5481
22.8795	13.0958	228.5883	49.1993
22.6196	13.0608	224.9817	49.9135
22.3694	13.0296	222.5271	50.5693
22.1231	13.0091	221.2289	51.1392
21.8945	13.0066	220.5951	51.4248
21.6974	13.0137	220.6163	51.511
21.5207	13.0309	221.4148	51.6298
21.363	13.058	222.5963	51.798
21.2122	13.0965	223.6802	52.0123
21.0623	13.1414	224.1769	52.3259
20.9321	13.1738	224.6191	52.8046
20.8116	13.1868	224.7231	53.1375
20.6765	13.2068	224.4415	53.2358
20.5215	13.2437	224.0492	53.5748
20.3591	13.2737	223.2643	54.0078
20.2187	13.2843	222.5168	54.0437
20.0945	13.2805	221.5498	53.8477
19.9594	13.2711	220.0994	53.8564
19.8072	13.2668	218.4447	53.9787
19.6615	13.2732	216.7507	53.8277
19.5017	13.2764	214.343	53.6306
19.3372	13.2749	211.489	53.4638
19.171	13.2647	208.9527	53.3425
19.003	13.2731	206.5362	53.3037
18.8256	13.2901	204.1011	53.7688
18.6445	13.2961	201.7141	54.5376
18.4655	13.2868	199.4333	55.1781
18.2878	13.2582	197.2152	55.7616
18.1132	13.2132	194.5018	56.6162
17.9367	13.1781	191.5243	57.5569
17.7487	13.1314	188.3282	58.1871
17.5545	13.0528	184.9655	58.246
17.3818	12.9479	181.5289	57.9354
17.2455	12.8353	178.2578	57.4152
17.1126	12.7051	174.588	56.8464
16.9794	12.544	170.7701	55.9615
16.8334	12.3712	166.714	54.5949
16.6669	12.1989	162.8961	52.9675
16.4819	12.0437	158.7533	51.2885
16.3031	11.8893	154.2879	49.4139
16.1186	11.7409	149.5479	47.4085
15.918	11.5933	144.5856	45.3311
15.7302	11.4197	139.9604	43.0859
15.5586	11.2359	136.1405	40.7679
15.3893	11.0618	132.1332	38.4655
15.2352	10.9142	128.2936	36.5703
15.1003	10.7889	125.6807	35.1084
14.9693	10.647	124.1704	33.4056
14.8233	10.4839	123.2635	31.5513
14.6878	10.3524	122.9648	30.1233
14.5801	10.253	123.4115	29.0572
14.5057	10.1528	125.2536	28.0974
14.4482	10.0387	128.4577	27.1463
14.3971	9.9271	132.1906	26.2553
14.3486	9.835	136.1759	25.4115
14.307	9.7507	140.8327	24.6113
14.2687	9.6625	146.2162	23.8472
14.2334	9.575	152.2535	23.1553
14.1994	9.5046	158.4988	22.5275
14.1811	9.4761	164.2098	22.1814
14.1739	9.47	168.3943	22.2038
14.1774	9.4732	171.6097	22.445
14.1838	9.4741	174.339	22.8717
14.1902	9.4818	175.4549	23.5109
14.1806	9.503	174.4772	24.4196
14.1617	9.5465	172.4213	25.5457
14.1316	9.5997	169.3783	26.7362
14.0853	9.6652	164.7206	28.0514
14.0446	9.7151	159.2942	29.3851
14.0117	9.7621	153.6599	30.8364
13.9385	9.8154	147.1109	32.4116
13.8331	9.8511	139.6885	33.634
13.7245	9.8757	132.1336	34.4798
13.6101	9.9052	125.0683	35.1549
13.4833	9.9292	118.5712	35.6311
13.3475	9.9294	112.1859	35.901
13.2103	9.9105	105.9246	35.8622
13.0962	9.8783	100.2229	35.5877
12.9877	9.8259	95.0587	35.1886
12.8707	9.7576	90.5679	34.6944
12.7618	9.681	86.907	34.0281
12.6648	9.5995	83.9272	33.3406
12.5901	9.5205	81.6213	32.8704
12.5314	9.4569	79.7602	32.5484
12.4787	9.3934	78.6575	32.0666
12.4322	9.3188	78.1756	31.5431
12.389	9.2548	77.9123	31.4865
12.3399	9.209	77.8449	31.9915
12.2771	9.1595	78.0663	32.5149
12.2106	9.0954	78.4732	32.815
12.1562	9.0296	78.9276	33.2324
12.1156	8.977	79.295	33.7725
12.0808	8.9278	80.0061	34.2338
12.0383	8.8715	80.937	34.8855
11.9708	8.7881	81.6184	35.7459
11.8883	8.6975	81.9364	36.8873
11.823	8.6214	82.7011	38.2953
11.7841	8.5706	84.0084	39.7557
11.7457	8.5333	85.4426	41.1913
11.6979	8.5149	86.7778	42.6827
11.6505	8.5122	88.6665	44.234
11.6118	8.5124	91.3031	46.2316
11.5927	8.5124	94.1665	48.6251
11.5791	8.5334	96.9813	51.4046
11.5849	8.5823	100.2906	54.4513
11.6087	8.6755	104.3747	57.8397
11.6567	8.813	109.0925	61.5934
11.7173	8.9889	114.0902	65.9892
11.7864	9.2101	119.3228	71.151
11.8827	9.4699	125.1811	76.6502
12.0173	9.7676	132.2257	82.6957
12.1927	10.1138	140.0528	90.0941
12.4152	10.5105	148.4019	99.0089
12.6616	10.9579	157.1143	109.1244
12.9321	11.456	166.5227	120.3394
13.2402	12.0147	176.1246	132.5835
13.5792	12.6386	185.5242	146.3827
13.9472	13.3149	194.8488	161.5493
14.3602	14.0587	204.6323	177.7312
14.8164	14.873	214.066	195.2683
15.3033	15.7532	222.1344	214.5355
15.839	16.7196	229.3204	235.9778
16.4306	17.7689	236.0232	258.8299
17.0685	18.9012	242.5255	282.9287
17.7532	20.1376	248.3439	309.0699
18.4728	21.4666	253.5031	336.9356
19.2407	22.8889	257.6295	366.2088
20.065	24.4111	260.9695	397.5622
20.9405	26.0164	264.2924	430.4171
21.8901	27.7071	267.5623	464.0342
22.8974	29.4874	271.5512	499.353
23.952	31.3617	276.1785	537.3383
25.0718	33.3029	281.7441	577.6843
26.2507	35.3151	288.1139	620.2469
27.4608	37.4132	296.1046	666.8207
28.6825	39.5852	305.7402	717.2866
29.8964	41.809	317.2709	772.9427
31.1018	44.0538	331.5838	834.0362
32.2887	46.2653	348.1825	900.0602
33.4257	48.446	366.5639	972.1447
34.4809	50.5673	386.7627	1051.5466
35.4519	52.5565	407.2837	1136.6914
36.2977	54.4134	427.1639	1227.5788
36.9752	56.0998	445.6766	1323.5216
37.4509	57.5295	461.7778	1417.9296
37.7499	58.6474	475.0746	1508.6458
37.8499	59.4136	484.8267	1589.8392
37.7181	59.7733	489.8126	1651.4974
37.3703	59.7309	490.2001	1694.9663
36.7884	59.245	485.9565	1712.2235
36.0182	58.2959	476.0778	1696.9277
35.0645	56.9161	460.3123	1655.168
33.9295	55.1221	439.5918	1583.6868
32.6046	52.9062	414.9454	1481.7431
31.1518	50.3517	387.3397	1358.3539
29.6077	47.5351	356.605	1219.0937
27.9912	44.4991	323.1133	1068.9216
26.3374	41.3126	288.8095	916.163
24.6591	38.033	255.2108	768.0619
22.9774	34.7378	223.0912	630.4062
21.3498	31.5139	193.7306	507.3249
19.7798	28.4402	167.0384	400.533
18.2722	25.5386	143.2057	311.1001
16.8277	22.8078	122.381	237.7842
15.4571	20.2629	104.9471	179.4261
14.1714	17.9365	90.1139	134.4244
12.9912	15.8249	77.1677	100.3156
11.9311	13.9416	65.9209	74.7942
10.9816	12.2765	56.5381	56.0576
10.1161	10.8108	48.6022	42.3959
9.3337	9.5453	41.8114	32.7816
8.6302	8.4496	35.8757	26.0167
8.0042	7.5123	30.923	21.1879
7.4666	6.7158	27.0888	17.8403
6.9996	6.0197	23.9592	15.3788
6.5868	5.4116	21.4327	13.4869
6.2499	4.886	19.6024	11.969
5.9815	4.4292	18.4191	10.8001
5.7507	4.0554	17.6085	9.8721
5.5582	3.7497	16.993	9.1196
5.4049	3.4857	16.7605	8.5406
5.2816	3.2601	16.957	8.0785
5.1929	3.0626	17.4435	7.7272
5.125	2.8872	18.0096	7.3951
5.0925	2.7363	18.6476	7.0036
5.0959	2.6134	19.3682	6.7298
5.1166	2.5226	20.0073	6.585
5.1491	2.4655	20.6234	6.4871
5.2132	2.4208	21.4173	6.4177
5.2959	2.3798	22.3407	6.3818
5.3714	2.3447	23.465	6.3343
5.4496	2.3063	24.8455	6.2483
5.5423	2.2664	26.6286	6.1546
5.6321	2.2376	28.6485	6.0115
5.7235	2.2178	30.8634	5.8373
5.8143	2.2047	33.1149	5.6835
5.9029	2.1964	35.4378	5.5868
5.9852	2.1889	37.8287	5.4741
6.0575	2.18	40.0601	5.2811
6.1246	2.164	42.2535	5.0469
6.1706	2.1457	44.4366	4.8177
6.1859	2.1233	46.4104	4.643
6.186	2.0878	47.837	4.4914
6.1741	2.0434	48.6207	4.351
6.1452	2.0049	49.0522	4.2191
6.1187	1.9808	49.456	4.1273
6.0893	1.9678	49.759	4.0906
6.0419	1.9605	49.6631	4.1316
5.9669	1.9594	49.1148	4.1888
5.8647	1.9703	48.257	4.3305
5.7696	1.9975	47.4128	4.5588
5.6886	2.0217	46.7604	4.8095
5.6022	2.0428	46.092	5.0686
5.5144	2.073	45.4021	5.369
5.4381	2.1057	44.8627	5.6125
5.3573	2.1266	44.4767	5.8158
5.2713	2.1426	44.2762	6.0518
5.1921	2.1602	44.4336	6.256
5.1017	2.1801	44.7617	6.4329
5.0081	2.2004	45.2204	6.5953
4.9184	2.2198	45.8065	6.7128
4.8217	2.2304	46.2083	6.7879
4.7112	2.2253	46.1432	6.7603
4.5844	2.2052	45.4683	6.6518
4.4478	2.1793	44.2871	6.5641
4.3083	2.1555	42.7299	6.5218
4.1707	2.129	40.7907	6.4762
4.0393	2.0932	38.7408	6.3711
3.8929	2.0489	36.3645	6.2674
3.7402	1.9984	34.0464	6.2392
3.5871	1.9387	31.7051	6.1549
3.4361	1.8857	29.2703	6.0353
3.2941	1.839	26.9932	5.9732
3.149	1.7919	24.8673	5.9652
2.9872	1.7357	22.7637	5.9204
2.8253	1.6863	20.7349	6.0127
2.6794	1.6497	18.986	6.2825
2.5442	1.6155	17.4217	6.5042
2.4178	1.569	15.9893	6.5394
2.3053	1.5112	14.8365	6.4298
2.1995	1.4499	13.8571	6.2511
2.1078	1.3989	13.089	6.1418
2.0302	1.3583	12.4887	6.1056
1.9512	1.3212	11.8539	5.9937
1.8728	1.2815	11.224	5.782
1.8027	1.2381	10.6926	5.521
1.7496	1.1848	10.3375	5.1563
1.7016	1.1231	9.974	4.7181
1.6506	1.0681	9.574	4.301
1.6008	1.016	9.255	3.8059
1.5443	0.9568	8.9202	3.2973
1.4826	0.9062	8.5679	2.9882
1.4171	0.8724	8.1327	2.8374
1.3595	0.8506	7.7037	2.7349
1.3116	0.8311	7.3921	2.6466
1.2737	0.8076	7.1068	2.5392
1.2353	0.778	6.7318	2.4169
1.1889	0.7558	6.2846	2.3611
1.1405	0.7531	5.8488	2.4301
1.0944	0.7584	5.4488	2.5426
1.0373	0.7567	5.0294	2.5696
0.9679	0.7524	4.567	2.5714
0.9156	0.7484	4.2282	2.5877
0.8792	0.7396	3.9554	2.6226
0.844	0.7248	3.6818	2.5799
0.8123	0.7103	3.4424	2.5003
0.785	0.7021	3.2651	2.4862
0.7571	0.689	3.0968	2.455
0.7307	0.6731	2.9286	2.3661
0.6962	0.6607	2.6942	2.249
0.6551	0.6477	2.4337	2.1176
0.6121	0.6303	2.1932	1.9453
0.5763	0.6037	2.0107	1.744
0.541	0.5753	1.8662	1.5572
0.5027	0.5475	1.732	1.3956
0.4663	0.5234	1.5984	1.2596
0.4308	0.5032	1.457	1.1476
0.3985	0.4805	1.353	1.0489
0.3785	0.4616	1.2575	0.974
0.3691	0.4499	1.1287	0.9095
0.3683	0.4429	1.0352	0.8638
0.3745	0.432	1.0087	0.8169
0.383	0.4094	1.0136	0.7502
0.3924	0.3834	1.015	0.7151
0.4015	0.3658	1.0144	0.6978
0.4078	0.3451	0.9985	0.643
0.4073	0.32	0.9623	0.5947
0.4115	0.3009	0.9638	0.5656
0.4213	0.2889	0.9985	0.547
0.4347	0.2776	1.0316	0.5196
0.449	0.2694	1.0572	0.4843
0.4636	0.259	1.0974	0.4421
0.4795	0.2449	1.1495	0.4065
0.4893	0.2356	1.1638	0.3847
0.4809	0.2328	1.1177	0.3723
0.4554	0.2331	1.0403	0.3663
0.4274	0.2354	0.9742	0.357
0.4037	0.2307	0.9009	0.3397
0.3872	0.2201	0.8428	0.3234
0.3735	0.2075	0.784	0.303
0.3597	0.1949	0.7256	0.2813
0.3453	0.1846	0.6777	0.261
0.3328	0.1736	0.6472	0.2385
0.3165	0.1637	0.6193	0.2208
0.297	0.1574	0.5809	0.2066
0.2803	0.1516	0.5386	0.1977
0.2689	0.1444	0.5141	0.1981
0.2536	0.1354	0.4946	0.1887
0.2354	0.1271	0.4568	0.176
0.2175	0.125	0.4109	0.174
0.2006	0.1275	0.3825	0.1788
0.1878	0.1306	0.3826	0.186
0.1823	0.134	0.3957	0.1916
0.1753	0.1381	0.3853	0.1936
0.1631	0.1444	0.3414	0.198
0.1484	0.1488	0.2834	0.1995
0.1416	0.1494	0.2381	0.1927
0.1391	0.1497	0.2133	0.188
0.1354	0.1518	0.208	0.1906
0.1273	0.1582	0.1965	0.2002
0.1179	0.1667	0.1769	0.214
0.1119	0.1738	0.1609	0.2299
0.1115	0.1764	0.1534	0.2416
0.1131	0.1764	0.1527	0.2447
0.1146	0.1727	0.1577	0.238
0.1172	0.168	0.1639	0.2333
0.1185	0.1657	0.1652	0.2322
0.123	0.1659	0.1668	0.2307
0.1346	0.1661	0.1791	0.2236
0.1449	0.1623	0.193	0.2088
0.149	0.1557	0.2012	0.1957
0.1516	0.1498	0.2085	0.1873
0.1561	0.1467	0.2241	0.1815
0.1647	0.1407	0.2581	0.1663
0.1796	0.1333	0.305	0.1513
0.1938	0.1263	0.3443	0.1394
0.2025	0.1197	0.3728	0.1263
0.2102	0.1163	0.4025	0.1183
0.2172	0.1151	0.443	0.1168
0.2224	0.112	0.4831	0.1122
0.2268	0.1057	0.5175	0.103
0.2281	0.1003	0.5376	0.09851
0.2233	0.09686	0.5339	0.09619
0.213	0.09284	0.509	0.09541
0.1954	0.09019	0.4748	0.09416
0.1796	0.08804	0.4666	0.09228
0.1701	0.09134	0.472	0.09523
0.1577	0.09739	0.4447	0.1048
0.1399	0.09914	0.3904	0.1071
0.1239	0.0995	0.3373	0.1071
0.1133	0.09996	0.2963	0.1096
0.1056	0.1014	0.25	0.1157
0.09443	0.1037	0.1843	0.1219
0.08198	0.107	0.1282	0.1259
0.07723	0.1098	0.1102	0.1323
0.07657	0.1098	0.1043	0.1407
0.07166	0.1057	0.09241	0.1433
0.06377	0.1011	0.07625	0.137
0.0574	0.0986	0.06586	0.1324
0.05392	0.09786	0.06233	0.1324
0.05323	0.09989	0.06209	0.1342
0.05462	0.104	0.0643	0.1371
0.05801	0.1084	0.07065	0.1379
0.06172	0.1102	0.07865	0.1409
