# Supplementary material for: Super-resolution imaging uncovers the nanoscopic segregation of polarity proteins in epithelia
Source: eLife. 2022 Nov 7;11:e62087. doi: 10.7554/eLife.62087 (PMC9674336; doi:10.7554/eLife.62087)
Supplement: Figure 1—source data 2. [file elife-62087-fig1-data2.zip › Figure 1/Mouse PAR3 ZO-1 AB sample 2.csv]

prob_prot	ref_prot	var_prob_prot	var_ref_prot
9.6418	6.5894	45.3157	15.0018
9.6101	6.5871	45.3413	15.0829
9.5803	6.5908	45.2786	15.221
9.5438	6.5975	45.0611	15.3598
9.5042	6.6059	44.6665	15.4606
9.4675	6.6151	44.134	15.5265
9.4324	6.6196	43.4436	15.5786
9.3999	6.6173	42.6111	15.6851
9.3657	6.6099	41.6165	15.802
9.3279	6.6006	40.5436	15.8922
9.2945	6.5957	39.5572	15.9921
9.2687	6.5885	38.7484	16.0822
9.2523	6.5779	38.1346	16.2101
9.2449	6.5719	37.602	16.4054
9.2414	6.5657	37.1177	16.6232
9.241	6.5509	36.7884	16.7766
9.2421	6.5323	36.5791	16.867
9.2433	6.5153	36.477	16.9285
9.2465	6.5008	36.5194	17.0219
9.2539	6.4916	36.6667	17.1246
9.2613	6.4851	36.9142	17.1996
9.267	6.4801	37.2342	17.265
9.2738	6.4756	37.6382	17.3489
9.2795	6.4709	38.102	17.4098
9.2835	6.4708	38.6193	17.489
9.2868	6.4789	39.1784	17.6555
9.2908	6.4903	39.7741	17.8291
9.2961	6.5061	40.3677	17.9656
9.3018	6.5321	41.0395	18.1387
9.3031	6.567	41.7637	18.403
9.2981	6.6075	42.4391	18.727
9.2907	6.6573	43.0511	19.1011
9.2809	6.7108	43.6174	19.5305
9.2735	6.7562	44.1794	19.9456
9.2703	6.7971	44.7225	20.3392
9.2655	6.841	45.1551	20.732
9.2587	6.8851	45.6105	21.1139
9.2574	6.927	46.0999	21.5092
9.2632	6.9613	46.4321	21.915
9.2749	6.9883	46.6755	22.298
9.2844	7.015	46.9809	22.6392
9.295	7.0427	47.3177	22.9968
9.3134	7.0672	47.5822	23.3928
9.337	7.0851	47.887	23.7681
9.3652	7.098	48.3544	24.0948
9.3967	7.1086	48.8831	24.4014
9.4312	7.1199	49.5154	24.6897
9.4709	7.1272	50.2556	24.9697
9.5101	7.1268	51.0434	25.2594
9.5474	7.1195	51.766	25.474
9.5801	7.1143	52.4013	25.5302
9.6117	7.1131	52.98	25.4572
9.643	7.1159	53.4296	25.2967
9.6714	7.1151	53.7161	24.9809
9.7005	7.1071	53.7894	24.4802
9.7291	7.095	53.5906	23.9077
9.7508	7.0759	53.048	23.2453
9.7635	7.0496	52.2826	22.4654
9.7666	7.0226	51.4912	21.7325
9.7597	6.9952	50.6636	21.0361
9.74	6.9661	49.6866	20.2731
9.7144	6.9366	48.6387	19.4916
9.6853	6.9031	47.538	18.7955
9.6514	6.864	46.4158	18.2002
9.6094	6.826	45.2863	17.675
9.5653	6.789	44.1871	17.2286
9.5169	6.7492	43.2061	16.8689
9.4616	6.7095	42.271	16.5706
9.4091	6.6724	41.3344	16.3964
9.3668	6.638	40.5093	16.2885
9.3265	6.6046	39.8124	16.1599
9.2853	6.5771	39.2846	16.0509
9.2432	6.5582	38.8321	16.0
9.2028	6.5386	38.3994	15.9613
9.1683	6.5189	38.0434	15.949
9.142	6.5053	37.8821	15.9237
9.1181	6.4923	37.8837	15.8785
9.0934	6.4782	37.8637	15.8379
9.0755	6.4668	37.7792	15.8296
9.0627	6.4568	37.6408	15.829
9.0576	6.4411	37.6454	15.7995
9.0604	6.4158	37.8281	15.7381
9.0715	6.3865	38.0693	15.6243
9.0828	6.3582	38.3203	15.4798
9.0862	6.3285	38.544	15.3429
9.0932	6.2956	38.7379	15.1862
9.1075	6.261	38.9712	14.9532
9.1253	6.2256	39.2701	14.6617
9.1438	6.1892	39.5734	14.3869
9.1556	6.1478	39.7802	14.142
9.1572	6.1045	39.8743	13.8858
9.1487	6.0631	39.8732	13.5674
9.1334	6.0256	39.7551	13.2165
9.1149	5.9889	39.5381	12.8858
9.0983	5.9531	39.214	12.5408
9.0792	5.9163	38.8186	12.1452
9.047	5.88	38.3391	11.7621
9.0051	5.8447	37.7915	11.4549
8.9572	5.81	37.1109	11.2015
8.9065	5.7771	36.4596	10.947
8.8523	5.7492	35.8571	10.7229
8.7999	5.731	35.2273	10.5264
8.7468	5.7218	34.6689	10.3128
8.6915	5.7111	34.2087	10.1346
8.6367	5.7013	33.8367	10.0537
8.5834	5.6993	33.5574	10.0282
8.5316	5.7032	33.3883	9.9855
8.4816	5.7081	33.2202	9.9986
8.4328	5.713	33.1148	10.0968
8.3803	5.7199	33.0596	10.2214
8.3276	5.7302	33.0644	10.3166
8.2779	5.7459	33.1177	10.3893
8.2316	5.7692	33.1912	10.4944
8.1862	5.7966	33.2508	10.6323
8.1384	5.8232	33.2759	10.7833
8.0902	5.8481	33.23	10.9603
8.0398	5.8739	33.0815	11.1796
7.9919	5.8994	32.9331	11.3596
7.9442	5.9169	32.8602	11.5118
7.892	5.9291	32.8806	11.6865
7.8474	5.9404	32.9756	11.8742
7.8149	5.9481	33.0881	12.027
7.7856	5.9549	33.2436	12.1408
7.7605	5.9694	33.5728	12.2659
7.7403	5.9851	34.0347	12.4126
7.7247	5.9933	34.5836	12.5453
7.7154	5.9956	35.2218	12.6375
7.7125	5.9988	35.899	12.6976
7.7152	6.0093	36.525	12.759
7.7259	6.0252	37.1473	12.8325
7.7463	6.0431	37.8179	12.942
7.7742	6.0654	38.4548	13.0682
7.8038	6.088	39.0128	13.1782
7.8358	6.1139	39.5825	13.2642
7.8658	6.1472	40.1485	13.341
7.8982	6.1807	40.7259	13.416
7.936	6.216	41.2027	13.4603
7.9819	6.2554	41.5838	13.4875
8.0333	6.295	41.9561	13.5004
8.0839	6.3375	42.2552	13.5064
8.1396	6.3838	42.569	13.5179
8.2015	6.4251	42.9598	13.5154
8.2669	6.4646	43.3994	13.5021
8.343	6.5076	43.9495	13.5412
8.4332	6.5517	44.623	13.643
8.5322	6.6045	45.4298	13.8234
8.6449	6.6605	46.3862	14.0766
8.7709	6.7051	47.4581	14.3909
8.9066	6.7448	48.6272	14.7871
9.055	6.7912	49.9099	15.2559
9.2226	6.8464	51.3175	15.7472
9.4175	6.9134	52.9201	16.2718
9.6442	6.9902	54.6944	16.8356
9.9007	7.0738	56.7236	17.4288
10.1844	7.1725	58.9822	18.0303
10.5009	7.2954	61.4706	18.6532
10.8611	7.4461	64.4057	19.3563
11.277	7.6206	67.8874	20.1203
11.7511	7.8289	72.0611	20.9249
12.2851	8.0916	77.0513	21.8778
12.8919	8.4171	82.9349	23.0695
13.5926	8.8104	90.105	24.5187
14.3916	9.275	98.7748	26.2227
15.2948	9.8146	109.0692	28.3013
16.3189	10.447	121.2882	30.8421
17.4668	11.1904	135.7009	33.7778
18.7432	12.0486	152.6614	37.2526
20.1605	13.0199	172.7228	41.2898
21.7183	14.1143	196.1284	45.8536
23.408	15.3397	223.0848	50.9558
25.2229	16.7022	253.5097	56.6858
27.1451	18.2049	286.9892	62.9985
29.1579	19.8374	323.667	69.8488
31.2483	21.581	363.6766	77.3242
33.3934	23.4281	406.4635	85.4566
35.5598	25.3656	450.9443	94.5412
37.7132	27.3806	496.0527	105.0654
39.814	29.4316	540.7364	117.4993
41.8093	31.4752	583.0556	132.2094
43.6493	33.4785	620.9095	149.4464
45.2956	35.3834	653.2164	169.9957
46.7031	37.1312	678.1397	194.2036
47.836	38.673	694.5224	221.5644
48.6595	39.9553	701.1032	251.0704
49.1304	40.9328	696.6491	281.0701
49.2305	41.5574	682.6829	309.6663
48.9539	41.7763	658.3208	333.5
48.3222	41.5747	626.6917	350.4025
47.3238	40.9513	588.5957	358.3223
45.9817	39.9164	546.519	355.585
44.3344	38.4923	502.651	342.4351
42.4173	36.7189	457.8314	319.3231
40.2736	34.6474	414.3826	288.435
37.9517	32.3403	372.1942	252.6156
35.5114	29.8698	332.5958	214.5139
32.9982	27.3008	295.9103	176.6803
30.4527	24.7105	262.0099	141.2282
27.9262	22.1747	230.704	109.9077
25.4636	19.7388	201.9397	83.6398
23.0818	17.4277	175.4257	62.2652
20.8077	15.2653	151.21	45.5578
18.6653	13.2749	129.1356	33.0298
16.6766	11.4948	109.4527	23.7629
14.85	9.931	92.0949	17.1379
13.1891	8.554	76.8837	12.5014
11.6856	7.3531	63.7428	9.3043
10.3223	6.3179	52.6033	7.0961
9.1083	5.4345	43.3936	5.6471
8.0362	4.6806	35.7989	4.7776
7.103	4.0411	29.6045	4.2324
6.2945	3.499	24.645	3.8585
5.5923	3.0372	20.7651	3.6155
4.9938	2.6561	17.6324	3.4597
4.4871	2.345	15.1363	3.3535
4.0656	2.0934	13.3069	3.2891
3.7245	1.9036	12.0175	3.2266
3.4431	1.7627	11.0688	3.1353
3.2073	1.6534	10.3406	3.0106
3.0122	1.5644	9.8349	2.8783
2.85	1.4896	9.4858	2.7715
2.7103	1.4284	9.2281	2.7002
2.5952	1.3829	9.0586	2.6467
2.5067	1.3527	8.9599	2.5982
2.4403	1.3296	8.8966	2.5489
2.3911	1.3144	8.8519	2.5071
2.3541	1.3055	8.8447	2.4831
2.3279	1.2996	8.8411	2.4558
2.3113	1.2993	8.851	2.4169
2.3012	1.3071	8.8817	2.3952
2.2937	1.3179	8.8837	2.4014
2.2917	1.3306	8.8851	2.43
2.2935	1.3438	8.9271	2.4647
2.3005	1.3583	8.9618	2.5096
2.3036	1.3763	8.9334	2.5759
2.2985	1.3959	8.8622	2.658
2.2928	1.4113	8.7807	2.7266
2.2888	1.423	8.7115	2.78
2.2813	1.4322	8.6173	2.8199
2.2712	1.4409	8.4779	2.8419
2.2608	1.4506	8.3278	2.8563
2.2431	1.4606	8.1324	2.8607
2.2226	1.4719	7.8997	2.8407
2.2087	1.4829	7.6789	2.7989
2.1936	1.4884	7.4531	2.7365
2.1729	1.4861	7.2369	2.6599
2.1502	1.48	7.0604	2.5806
2.134	1.4739	6.9289	2.5046
2.1213	1.4643	6.8277	2.437
2.109	1.452	6.7348	2.3952
2.0989	1.4411	6.652	2.3592
2.0958	1.4315	6.6434	2.32
2.0971	1.4259	6.707	2.2877
2.0965	1.425	6.78	2.2697
2.0961	1.4214	6.8675	2.2541
2.1003	1.4127	7.0095	2.2422
2.1083	1.4071	7.1778	2.263
2.1155	1.4065	7.3488	2.3041
2.1193	1.4058	7.511	2.348
2.1268	1.4045	7.6841	2.3953
2.1381	1.4026	7.8817	2.4413
2.149	1.4012	8.0814	2.4917
2.1627	1.403	8.2797	2.5528
2.1815	1.4075	8.4834	2.6295
2.1996	1.4116	8.6687	2.7087
2.2103	1.4099	8.8381	2.7523
2.2193	1.4055	8.9808	2.7675
2.232	1.4028	9.0872	2.7772
2.2455	1.3978	9.1659	2.7719
2.2541	1.3893	9.2296	2.7435
2.2551	1.3794	9.2863	2.7069
2.2449	1.3723	9.3053	2.6853
2.2312	1.3675	9.3284	2.6784
2.2191	1.3632	9.3748	2.6788
2.2042	1.3589	9.387	2.6849
2.1862	1.3546	9.3818	2.7068
2.1675	1.3479	9.3901	2.7364
2.1491	1.3385	9.399	2.7687
2.1318	1.3258	9.374	2.8072
2.1144	1.3146	9.3127	2.8579
2.0895	1.3067	9.1886	2.9172
2.0622	1.299	9.0321	2.9839
2.0354	1.2917	8.8721	3.0541
2.0044	1.2827	8.6729	3.0969
1.9755	1.2703	8.4699	3.1084
1.9518	1.2551	8.2674	3.1087
1.9253	1.2362	8.0226	3.1074
1.9032	1.2152	7.7629	3.102
1.8859	1.1922	7.515	3.0676
1.8681	1.1657	7.2741	2.9968
1.8538	1.1406	7.0842	2.9173
1.8448	1.1225	6.9607	2.8541
1.8312	1.1075	6.8327	2.7949
1.8127	1.0865	6.7102	2.714
1.7999	1.0593	6.6349	2.6215
1.7904	1.0326	6.5704	2.5526
1.7759	1.0104	6.4895	2.5199
1.7583	0.9891	6.3844	2.494
1.7445	0.9689	6.2511	2.448
1.7315	0.9505	6.0995	2.4018
1.7165	0.9309	5.9146	2.3564
1.7008	0.9095	5.7404	2.2908
1.6883	0.8865	5.604	2.2115
1.6753	0.8593	5.4994	2.1301
1.6556	0.8308	5.4142	2.0494
1.6335	0.8055	5.3721	1.9648
1.6149	0.7822	5.4085	1.8811
1.5996	0.7587	5.485	1.7973
1.5903	0.7325	5.5848	1.7041
1.5901	0.7037	5.738	1.6109
1.5919	0.6739	5.924	1.5289
1.5916	0.6448	6.1179	1.4523
1.5894	0.6182	6.3325	1.3782
1.593	0.5926	6.6059	1.2987
1.6045	0.5677	6.902	1.2247
1.6108	0.547	7.149	1.1655
1.6122	0.5272	7.3256	1.1114
1.619	0.506	7.464	1.0671
1.6294	0.488	7.5783	1.0417
1.6337	0.4769	7.6645	1.0439
1.6338	0.4709	7.7029	1.0696
1.6341	0.4634	7.715	1.0986
1.6345	0.4567	7.7336	1.1251
1.6373	0.4559	7.7971	1.1587
1.6422	0.4574	7.9293	1.2058
1.6437	0.4584	8.0762	1.2578
1.6424	0.4585	8.2393	1.3112
1.6457	0.4588	8.4812	1.3616
1.6501	0.4581	8.7447	1.4002
1.6554	0.458	9.0143	1.4349
1.6603	0.4596	9.2954	1.4649
1.6619	0.4619	9.5813	1.4999
1.6638	0.4653	9.8802	1.541
1.6645	0.4678	10.1323	1.5607
1.6594	0.4693	10.3019	1.5724
1.653	0.4716	10.4523	1.5905
1.6476	0.4746	10.603	1.6117
1.6382	0.4791	10.6933	1.6413
1.6242	0.4868	10.7145	1.6796
1.6053	0.4982	10.6212	1.7186
1.5792	0.5104	10.394	1.7587
1.5486	0.5202	10.0856	1.7953
1.5174	0.5311	9.7551	1.8423
1.4816	0.5438	9.3752	1.9048
1.4434	0.5548	8.9969	1.9628
1.4048	0.5645	8.6456	2.0196
1.3651	0.5751	8.2592	2.0898
1.3233	0.5857	7.8606	2.1644
1.2815	0.5941	7.5074	2.2335
1.2432	0.597	7.2117	2.2678
1.2106	0.597	6.9629	2.2776
1.185	0.5993	6.7782	2.2899
1.1629	0.606	6.6331	2.3159
1.146	0.61	6.5182	2.3367
1.1324	0.6095	6.4255	2.3416
1.1222	0.607	6.377	2.3336
1.1158	0.6032	6.3811	2.3212
1.1095	0.5967	6.4099	2.2978
1.102	0.5876	6.4428	2.2737
1.1012	0.5783	6.5015	2.2605
1.1063	0.5712	6.5853	2.2885
1.1104	0.5652	6.6588	2.3513
1.1136	0.5579	6.7187	2.4208
1.1182	0.5497	6.7848	2.4856
1.1287	0.5406	6.8723	2.548
1.1374	0.5305	6.9048	2.6225
1.1417	0.5216	6.896	2.7177
1.1473	0.5165	6.925	2.8291
1.1516	0.5127	6.9437	2.9301
1.1545	0.5117	6.9301	3.0288
1.1605	0.5146	6.9182	3.1558
1.1693	0.5181	6.9386	3.2905
1.1775	0.5204	6.9925	3.416
1.1808	0.5207	7.0193	3.5548
1.1814	0.5199	7.0539	3.7037
1.1818	0.5202	7.1063	3.8389
1.185	0.5208	7.1828	3.9669
1.1892	0.5221	7.2605	4.0637
1.1896	0.5273	7.3002	4.1681
1.1873	0.5341	7.325	4.2886
1.1827	0.5386	7.3419	4.3835
1.1745	0.5435	7.3288	4.4513
1.1647	0.5514	7.289	4.4975
1.1563	0.5577	7.2121	4.5494
1.1445	0.5599	7.0774	4.5625
1.1302	0.5593	6.9129	4.537
1.1187	0.557	6.7607	4.5307
1.1086	0.5515	6.5996	4.4921
1.0962	0.5442	6.4234	4.3961
1.0799	0.5341	6.2489	4.2126
1.0644	0.5239	6.101	3.9863
1.0509	0.5117	5.9603	3.7005
1.0444	0.5011	5.8645	3.4064
1.0405	0.4902	5.8473	3.1969
1.0401	0.4845	5.846	3.0546
1.0402	0.4767	5.8538	2.932
1.0413	0.4668	5.8823	2.7976
1.0431	0.457	5.9462	2.6749
1.0483	0.4499	6.0737	2.5877
1.0558	0.4449	6.2306	2.5249
1.0634	0.4419	6.3944	2.4753
1.0705	0.442	6.5848	2.481
