# Supplementary material for: Super-resolution imaging uncovers the nanoscopic segregation of polarity proteins in epithelia
Source: eLife. 2022 Nov 7;11:e62087. doi: 10.7554/eLife.62087 (PMC9674336; doi:10.7554/eLife.62087)
Supplement: Figure 1—source data 2. [file elife-62087-fig1-data2.zip › Figure 1/Mouse PAR3 ZO-1 AB sample 3.csv]

prob_prot	ref_prot	var_prob_prot	var_ref_prot
11.0893	6.4169	45.7135	12.4844
11.108	6.4035	46.866	12.6217
11.1252	6.3928	48.0783	12.7682
11.1534	6.3812	49.1802	12.9936
11.1952	6.3773	50.1869	13.2146
11.2285	6.3797	51.0037	13.3818
11.2516	6.3803	51.5737	13.5631
11.2794	6.3818	51.758	13.701
11.3097	6.382	51.7148	13.8062
11.3343	6.3765	51.6333	13.9352
11.3496	6.3681	51.4288	14.0687
11.3569	6.3518	50.9927	14.0893
11.3597	6.3378	50.268	13.9792
11.3681	6.3293	49.3883	13.7797
11.3814	6.3269	48.4968	13.5811
11.395	6.3265	47.5111	13.4006
11.409	6.3191	46.4398	13.2081
11.4251	6.3008	45.4048	13.0045
11.4422	6.2839	44.479	12.8079
11.4635	6.2681	43.7629	12.6214
11.4936	6.2527	43.1108	12.4547
11.5395	6.233	42.5993	12.2663
11.6002	6.2062	42.2286	12.0635
11.6665	6.1845	41.9343	11.9561
11.7331	6.1699	41.7138	11.9261
11.8059	6.1573	41.5627	11.835
11.8829	6.1523	41.5091	11.758
11.9635	6.1532	41.6545	11.8003
12.044	6.1454	41.849	11.9271
12.1253	6.1294	42.0284	12.0794
12.2042	6.1244	42.1767	12.3166
12.2731	6.1331	42.3235	12.6338
12.3379	6.1483	42.4713	12.9824
12.3974	6.1658	42.634	13.2775
12.458	6.1808	42.9487	13.5108
12.5073	6.1982	43.2846	13.7424
12.5407	6.2245	43.6618	14.0186
12.5656	6.2562	44.0675	14.2821
12.582	6.2853	44.5239	14.4961
12.5868	6.3081	44.9604	14.6401
12.5877	6.3225	45.4483	14.7491
12.5906	6.3347	45.9212	14.7966
12.5993	6.3514	46.3475	14.8022
12.6004	6.378	46.762	14.8049
12.5927	6.408	47.0463	14.804
12.5788	6.4322	47.0864	14.8526
12.5618	6.4505	46.8686	14.8621
12.5547	6.4721	46.641	14.9057
12.5438	6.4976	46.3394	14.995
12.5211	6.5227	45.869	15.1806
12.4929	6.5464	45.1365	15.4537
12.473	6.5794	44.3227	15.7928
12.4621	6.6189	43.5094	16.232
12.4566	6.6595	42.5457	16.7334
12.452	6.7017	41.6813	17.1894
12.443	6.7476	40.8139	17.7093
12.4441	6.7916	40.1174	18.3924
12.4556	6.8266	39.5841	19.102
12.4737	6.8587	39.2894	19.7568
12.4908	6.8977	39.0684	20.4326
12.5136	6.9416	39.0414	21.2065
12.544	6.992	39.1417	22.0703
12.5831	7.0375	39.3723	22.9099
12.6235	7.0744	39.7906	23.6879
12.6755	7.1038	40.4451	24.3856
12.7316	7.1331	41.3589	25.0272
12.7855	7.167	42.3587	25.6643
12.8394	7.1965	43.3793	26.2438
12.9029	7.2111	44.4595	26.7979
12.9777	7.225	45.7014	27.3589
13.0558	7.2454	47.1352	27.9272
13.1327	7.2653	48.5696	28.5136
13.215	7.2785	50.0072	29.0545
13.2969	7.2848	51.473	29.5387
13.3725	7.2986	52.9845	29.9602
13.436	7.3185	54.5263	30.2583
13.485	7.3343	55.9739	30.4366
13.5306	7.3522	57.2067	30.5545
13.5848	7.3675	58.2248	30.4597
13.6338	7.3789	59.0354	29.9728
13.6715	7.3903	59.6075	29.2963
13.6977	7.404	59.9407	28.514
13.7256	7.419	60.3382	27.746
13.7572	7.4288	60.8556	26.9913
13.786	7.4345	61.3023	26.3541
13.8047	7.4431	61.7173	25.828
13.8201	7.4607	62.1812	25.425
13.8422	7.4855	62.6188	25.1721
13.8603	7.5172	63.0104	25.1142
13.8667	7.5466	63.3293	25.225
13.8671	7.5687	63.6315	25.444
13.8668	7.5865	63.7677	25.6466
13.8593	7.6094	63.6452	25.8513
13.8422	7.6348	63.3649	26.1168
13.8193	7.6496	62.9241	26.3795
13.7891	7.6571	62.3351	26.5367
13.7482	7.6635	61.4822	26.6111
13.7051	7.6707	60.366	26.5984
13.6657	7.6778	59.05	26.5273
13.6289	7.6853	57.6207	26.3587
13.5845	7.6923	56.0887	26.01
13.5347	7.6968	54.4321	25.4969
13.489	7.6974	52.7825	25.0719
13.4542	7.6971	51.354	24.6459
13.4209	7.6937	49.9917	24.1675
13.3953	7.698	48.6254	23.7221
13.3763	7.7067	47.3952	23.349
13.3597	7.7187	46.4361	23.0874
13.3439	7.7335	45.7943	22.9404
13.3329	7.7472	45.455	22.9245
13.3321	7.7624	45.3288	23.0643
13.3386	7.7764	45.4375	23.3609
13.3533	7.7922	45.777	23.7208
13.3697	7.8148	46.0115	24.1694
13.3874	7.8428	46.1421	24.7804
13.4089	7.8819	46.3293	25.4663
13.4328	7.9158	46.5457	26.0997
13.4613	7.9382	46.6577	26.6895
13.4946	7.9605	46.6767	27.3518
13.5279	7.9795	46.7385	28.104
13.5531	7.9958	46.8095	28.8205
13.5712	8.0174	46.9173	29.5259
13.586	8.0351	46.9994	30.1689
13.6059	8.0509	47.2189	30.7023
13.6379	8.0732	47.5677	31.2004
13.6833	8.0928	48.0909	31.5968
13.7314	8.1025	48.7651	31.8956
13.7808	8.1054	49.5955	32.0694
13.8378	8.1071	50.5309	32.174
13.9069	8.1158	51.6792	32.2363
14.0042	8.1266	53.2581	32.232
14.1289	8.1378	55.2398	32.1289
14.2797	8.1512	57.6986	31.9513
14.4603	8.1689	60.6556	31.7555
14.6752	8.1904	64.2552	31.4405
14.9311	8.224	68.445	31.0256
15.2243	8.2624	73.3376	30.6206
15.5541	8.2981	78.9254	30.3304
15.9259	8.3312	85.3605	30.2001
16.3518	8.3672	92.7403	30.1186
16.8206	8.4182	100.8586	30.1331
17.3216	8.4864	109.4042	30.2225
17.8605	8.5475	118.3855	30.346
18.4405	8.6073	127.2577	30.523
19.048	8.6892	136.2746	30.9407
19.6676	8.7844	144.9238	31.528
20.3068	8.8663	153.1604	32.1198
20.9686	8.9412	160.4778	32.8629
21.6403	9.0215	166.6663	33.8996
22.3273	9.1185	172.3875	35.293
23.0141	9.2303	176.9716	36.9849
23.6995	9.3581	181.0218	39.0062
24.3722	9.5096	183.5945	41.2725
25.0545	9.6748	185.907	43.7191
25.7374	9.8603	187.1316	46.4405
26.4235	10.0815	187.8999	49.2922
27.0991	10.3377	188.0286	52.1879
27.7674	10.6243	188.0409	55.0411
28.4342	10.9513	188.4044	58.1068
29.0989	11.3321	189.4271	61.3124
29.7714	11.7835	191.2617	64.671
30.4595	12.3162	194.086	68.4528
31.1768	12.9209	198.3421	72.7748
31.9324	13.6043	204.1649	77.7225
32.7342	14.3805	211.7113	83.2888
33.5958	15.2616	221.2415	89.6211
34.5175	16.2495	232.7105	96.7379
35.5172	17.3503	246.723	104.9039
36.6127	18.5911	263.1189	114.2332
37.8244	19.9798	281.8762	124.9226
39.1326	21.5001	303.0861	136.9464
40.5518	23.1316	326.6187	150.1678
42.0919	24.8882	352.146	164.7025
43.7524	26.7623	379.3394	180.6779
45.5196	28.7444	408.7474	198.0975
47.3837	30.8041	439.9547	217.089
49.3246	32.9074	472.6088	238.1117
51.3131	35.0097	506.4833	261.2396
53.3231	37.0821	541.111	286.2863
55.3037	39.077	576.0833	313.6223
57.2318	40.9283	611.5053	342.6876
59.0528	42.5868	645.725	373.3119
60.7359	44.0009	677.8478	404.9801
62.2318	45.114	707.7342	436.4667
63.4887	45.875	735.1541	465.7414
64.4657	46.2343	759.5504	489.046
65.1173	46.1981	779.6353	506.2222
65.4215	45.7334	794.1632	512.9537
65.3408	44.8331	802.9133	510.471
64.8631	43.4781	804.4916	494.9838
64.0161	41.7545	799.9864	468.6477
62.7811	39.6838	786.2372	430.7882
61.1893	37.3621	767.1523	385.6932
59.225	34.8411	738.2658	335.9113
56.9561	32.1827	703.8083	284.1962
54.4087	29.4672	661.7206	234.4634
51.6408	26.7696	614.759	189.0172
48.6979	24.1464	564.0137	148.919
45.6316	21.6602	510.9886	115.0046
42.5139	19.3466	457.9732	87.2456
39.385	17.1959	404.6725	65.2931
36.2915	15.2231	353.5141	48.4683
33.262	13.4785	305.0315	36.0769
30.3541	11.9563	260.9824	26.8546
27.6078	10.6286	221.9006	20.1913
25.0271	9.4731	186.788	15.6238
22.6215	8.4782	156.1938	12.5334
20.4084	7.6459	129.6072	10.3723
18.406	6.9592	107.5522	8.9143
16.6089	6.3905	88.7809	8.0259
15.0123	5.9186	73.4426	7.4601
13.5921	5.5236	61.0173	7.1329
12.3454	5.1967	51.0761	6.959
11.2573	4.9334	43.1264	6.8964
10.3212	4.7204	36.751	6.8866
9.5252	4.5532	31.781	6.8745
8.8552	4.4421	27.787	6.8635
8.2897	4.3729	24.6742	6.8355
7.8101	4.3239	22.287	6.8018
7.4144	4.2883	20.5331	6.7668
7.1007	4.2639	19.1713	6.7142
6.8558	4.2521	18.0785	6.6463
6.6518	4.2492	17.2425	6.571
6.4804	4.2447	16.6902	6.4922
6.3484	4.2345	16.2767	6.3766
6.2513	4.2274	15.8392	6.2244
6.1703	4.22	15.4367	6.0576
6.0932	4.2064	15.1347	5.891
6.0208	4.1866	14.7756	5.7081
5.9556	4.1598	14.3342	5.5542
5.8971	4.124	13.86	5.4618
5.8422	4.0781	13.4105	5.38
5.7836	4.0287	12.9943	5.2667
5.719	3.9755	12.5629	5.11
5.6535	3.9174	12.1566	4.9741
5.5872	3.8543	11.7359	4.8715
5.5213	3.7883	11.294	4.8011
5.4522	3.7141	10.8931	4.7453
5.3753	3.6359	10.5667	4.6914
5.2983	3.5529	10.2201	4.6432
5.2288	3.4711	9.8958	4.5701
5.1638	3.3957	9.6607	4.4812
5.1014	3.3225	9.4182	4.3908
5.0356	3.2456	9.1483	4.2948
4.9707	3.1621	8.9501	4.1954
4.9104	3.0802	8.8415	4.1013
4.8589	3.0058	8.7242	4.0182
4.8136	2.937	8.6076	3.9321
4.7631	2.8782	8.486	3.8584
4.7117	2.8261	8.3868	3.7863
4.6673	2.7709	8.3278	3.7235
4.6221	2.7073	8.2387	3.6839
4.5777	2.6363	8.1346	3.6385
4.5428	2.5703	8.0808	3.561
4.5083	2.5137	8.0367	3.4765
4.4662	2.456	7.9493	3.405
4.4279	2.3905	7.8413	3.3262
4.3927	2.3238	7.7509	3.2076
4.3556	2.2628	7.6453	3.075
4.3171	2.2099	7.5096	2.9603
4.2794	2.1636	7.3428	2.843
4.2451	2.121	7.1879	2.7114
4.213	2.0776	7.0384	2.5857
4.1761	2.0324	6.8941	2.4807
4.1347	1.9876	6.7872	2.3904
4.0935	1.9456	6.7498	2.2872
4.056	1.9091	6.742	2.1743
4.0205	1.8818	6.7792	2.0781
3.9856	1.8601	6.8332	2.0069
3.9487	1.8386	6.8912	1.9552
3.9177	1.8213	7.0294	1.9272
3.8989	1.8117	7.2259	1.9096
3.8855	1.8036	7.4201	1.8994
3.8703	1.7961	7.6219	1.8994
3.8518	1.7932	7.8566	1.919
3.8362	1.7882	8.0981	1.9535
3.8244	1.7717	8.3806	1.9737
3.8092	1.7485	8.6939	1.975
3.7859	1.7285	8.9551	1.98
3.7618	1.7089	9.1244	1.9875
3.7353	1.6878	9.225	1.9954
3.7077	1.6714	9.2617	2.0273
3.6778	1.6606	9.209	2.0903
3.6457	1.6548	9.0838	2.176
3.61	1.6551	8.9603	2.2629
3.5631	1.6559	8.8062	2.3686
3.5093	1.6539	8.6189	2.4981
3.4573	1.6476	8.4031	2.5938
3.4106	1.6354	8.1795	2.6684
3.3598	1.6225	7.9552	2.7126
3.306	1.6106	7.7165	2.7401
3.2497	1.5962	7.4027	2.7402
3.1929	1.5755	6.9883	2.7073
3.1379	1.5461	6.585	2.6212
3.0813	1.5112	6.2054	2.4693
3.0239	1.4747	5.8432	2.2974
2.9713	1.4427	5.5577	2.1189
2.9239	1.413	5.331	1.9253
2.8782	1.3837	5.1453	1.7574
2.8347	1.3545	4.9851	1.6314
2.7923	1.3275	4.843	1.5204
2.7503	1.301	4.7275	1.4267
2.7149	1.2699	4.6647	1.3364
2.6827	1.2372	4.6531	1.2503
2.6459	1.2103	4.6458	1.1868
2.6058	1.1893	4.6131	1.154
2.5693	1.1698	4.5797	1.1368
2.5385	1.1493	4.5459	1.1131
2.5128	1.1318	4.4938	1.0897
2.4912	1.1148	4.4399	1.0842
2.4751	1.0941	4.4109	1.0935
2.4579	1.0732	4.4131	1.1035
2.4362	1.0519	4.4174	1.1216
2.4141	1.0348	4.3895	1.1491
2.4023	1.0207	4.3519	1.1852
2.4	1.0041	4.3432	1.2135
2.4016	0.9856	4.3886	1.2269
2.3984	0.969	4.4687	1.2274
2.3936	0.9517	4.565	1.2158
2.3943	0.9279	4.6825	1.1989
2.3933	0.8979	4.7859	1.1811
2.3875	0.8658	4.8569	1.154
2.3839	0.8358	4.9311	1.1085
2.3829	0.8091	5.0244	1.0589
2.3783	0.785	5.097	1.0154
2.3646	0.7589	5.1126	0.9657
2.3492	0.7386	5.087	0.9232
2.3353	0.7265	5.0391	0.8881
2.3189	0.7146	4.9774	0.8548
2.2953	0.7023	4.8608	0.8241
2.2658	0.6934	4.7072	0.8042
2.2325	0.6874	4.5601	0.7956
2.1972	0.6855	4.4206	0.8045
2.1616	0.6883	4.2812	0.8211
2.1273	0.6938	4.1865	0.8417
2.0899	0.699	4.1355	0.8643
2.0522	0.7025	4.1193	0.8876
2.0176	0.7043	4.1104	0.9087
1.9845	0.7018	4.1332	0.9269
1.9561	0.6953	4.2118	0.9453
1.9282	0.6854	4.286	0.9635
1.897	0.6748	4.3659	0.9674
1.8674	0.6675	4.4324	0.9586
1.8393	0.6608	4.474	0.9404
1.8066	0.6521	4.5011	0.9242
1.7721	0.6433	4.4835	0.906
1.7378	0.6326	4.4288	0.8775
1.6983	0.6182	4.3394	0.845
1.6559	0.6029	4.2302	0.8119
1.6103	0.5881	4.0716	0.7801
1.5632	0.5751	3.8693	0.7578
1.5194	0.5585	3.6448	0.729
1.4786	0.5386	3.4054	0.6933
1.4427	0.5237	3.1732	0.6683
1.4153	0.5106	2.9448	0.6484
1.3906	0.4955	2.7334	0.6255
1.36	0.479	2.5397	0.5954
1.3251	0.4623	2.3704	0.5656
1.2899	0.4488	2.2153	0.5355
1.2576	0.4338	2.0759	0.4999
1.2336	0.4136	1.9667	0.4636
1.2179	0.3928	1.8965	0.4383
1.2094	0.3778	1.8613	0.4151
1.2044	0.3653	1.845	0.391
1.1948	0.3504	1.8519	0.3724
1.1844	0.3313	1.9166	0.3546
1.1779	0.3101	2.0314	0.3271
1.1727	0.2916	2.1973	0.303
1.1744	0.2738	2.4366	0.2798
1.1835	0.2562	2.7617	0.2596
1.189	0.2411	3.155	0.2401
1.188	0.2281	3.6317	0.2254
1.1866	0.2183	4.1341	0.2173
1.189	0.2104	4.5984	0.2109
1.1918	0.204	5.0674	0.2089
1.1993	0.2009	5.4257	0.2102
1.2116	0.2012	5.6747	0.2148
1.2142	0.2004	5.6884	0.2201
1.2087	0.1989	5.6028	0.2261
1.1967	0.1993	5.3315	0.231
1.1836	0.2003	4.9573	0.2312
1.1678	0.1976	4.514	0.2244
1.1481	0.1955	4.0875	0.2237
1.1255	0.1967	3.6496	0.2242
1.1007	0.1974	3.2279	0.2237
1.074	0.1941	2.8763	0.2219
1.0466	0.191	2.6135	0.219
1.0145	0.1898	2.4065	0.214
0.9764	0.1889	2.2282	0.2088
0.9409	0.1859	2.0888	0.2028
0.9107	0.1813	1.9776	0.1925
0.8814	0.1761	1.8762	0.1823
0.8543	0.1723	1.7821	0.1754
0.8304	0.1726	1.6912	0.1724
0.8059	0.1755	1.5975	0.1726
0.7788	0.1765	1.5121	0.1731
0.7525	0.1759	1.4446	0.1718
0.7319	0.1762	1.4057	0.1723
0.7172	0.1759	1.3955	0.172
0.702	0.1746	1.3894	0.1674
0.6839	0.1721	1.3591	0.1645
