# Supplementary material for: Super-resolution imaging uncovers the nanoscopic segregation of polarity proteins in epithelia
Source: eLife. 2022 Nov 7;11:e62087. doi: 10.7554/eLife.62087 (PMC9674336; doi:10.7554/eLife.62087)
Supplement: Figure 1—source data 2. [file elife-62087-fig1-data2.zip › Figure 1/Mouse PAR3 ZO-1 PL sample 1.csv]

prob_prot	ref_prot	var_prob_prot	var_ref_prot
10.3018	7.4094	332.0618	317.4359
10.2668	7.2696	331.3406	299.6137
10.2161	7.1263	328.696	281.9598
10.166	6.9897	324.9707	265.2705
10.118	6.8591	320.0707	250.2577
10.0632	6.736	313.733	236.5867
9.9867	6.6232	306.0484	224.1827
9.9024	6.5236	297.6874	213.4475
9.8181	6.4358	289.1349	204.5065
9.7374	6.3515	279.8843	196.1305
9.6645	6.2735	270.3952	188.496
9.5953	6.1889	260.9601	181.3148
9.5259	6.1083	251.8099	174.6883
9.4559	6.0298	242.927	168.3533
9.3996	5.9464	234.4064	161.7069
9.3481	5.868	226.5461	155.3535
9.3017	5.7879	219.8719	148.7968
9.257	5.7121	213.8344	142.2214
9.2226	5.6294	207.6936	134.9846
9.1958	5.5418	202.1586	127.8073
9.1625	5.4493	196.9737	120.7352
9.1175	5.354	191.963	113.8108
9.0657	5.2526	187.0381	106.7614
9.023	5.1508	182.5807	99.6729
8.9931	5.0564	178.4921	93.1049
8.9612	4.9635	173.8643	86.7393
8.9287	4.8759	169.1385	80.818
8.8825	4.7835	164.4577	75.0171
8.8267	4.6997	159.8123	69.6577
8.7663	4.6255	154.8194	65.0262
8.6999	4.5519	149.5417	60.9919
8.6387	4.4792	144.7354	57.5473
8.5838	4.4198	140.0147	54.6351
8.5199	4.3623	135.3109	52.2901
8.4445	4.3054	130.959	50.7591
8.3757	4.2537	127.0406	49.7253
8.3019	4.2164	123.4341	49.3788
8.2252	4.1795	119.7367	49.5285
8.164	4.1464	116.3193	50.2196
8.1083	4.1199	113.5114	51.4082
8.0456	4.0972	111.1931	52.9305
7.9916	4.0767	109.0877	54.8442
7.9483	4.0577	107.3015	56.809
7.9061	4.0387	106.1535	58.8431
7.873	4.0168	105.4626	60.6755
7.8501	3.9963	104.9157	61.9551
7.8225	3.9843	104.4004	63.0001
7.7935	3.9772	103.97	63.1688
7.7634	3.9685	103.7606	63.0079
7.7369	3.9517	103.6432	62.4763
7.7135	3.9242	103.0918	61.2179
7.6864	3.9041	102.8621	59.8748
7.6575	3.893	102.5485	58.1027
7.6371	3.8914	102.0622	56.3553
7.6208	3.8994	101.5636	54.5967
7.5969	3.9147	101.0487	53.2714
7.5769	3.928	100.6694	52.4272
7.5679	3.9339	100.4164	52.0761
7.5675	3.9541	100.2564	52.5491
7.5587	3.9876	100.2637	53.5877
7.5428	4.0221	100.4575	55.5432
7.5315	4.0526	100.7104	58.4653
7.5345	4.0887	101.3889	62.5975
7.5441	4.1364	102.285	67.6334
7.5573	4.1822	103.5342	73.472
7.5752	4.2226	104.7311	79.9346
7.616	4.2691	105.9756	86.8105
7.6559	4.3226	107.0248	93.5087
7.691	4.367	107.8995	100.1802
7.7152	4.3944	108.3225	106.0469
7.7295	4.4252	108.7114	111.0709
7.7299	4.4506	108.8611	114.2715
7.7308	4.4688	108.9047	116.0554
7.7307	4.466	108.3641	115.927
7.7269	4.4485	107.3536	114.1469
7.7119	4.4106	106.0219	110.5105
7.6877	4.3565	104.4523	105.3817
7.65	4.292	102.6915	98.9265
7.6033	4.2103	100.6959	91.7195
7.5591	4.1195	98.7137	83.8178
7.5057	4.0275	96.6469	75.9916
7.4412	3.9294	94.7296	68.0902
7.3635	3.8255	92.5837	60.8462
7.294	3.7117	90.687	54.3627
7.2358	3.6074	88.9482	48.7725
7.1782	3.5156	87.1211	44.0558
7.1167	3.4196	85.074	40.1043
7.0452	3.3183	82.7105	37.0003
6.9694	3.2239	80.0625	34.8128
6.8971	3.1455	77.3995	33.2193
6.8269	3.0903	74.7621	32.3029
6.7546	3.0561	72.1721	31.8927
6.6883	3.0252	69.6763	31.6499
6.6174	3.001	67.0556	31.5483
6.5331	2.9897	64.5019	31.5007
6.4504	2.9836	62.0523	31.1891
6.3776	2.9825	59.897	30.625
6.3097	2.9863	58.2218	29.6535
6.244	2.9991	56.7229	28.6194
6.1858	3.0101	55.313	27.2884
6.1283	3.0185	53.8234	25.6594
6.0688	3.0366	52.2718	23.9048
6.0103	3.0644	50.682	22.0183
5.9537	3.093	49.192	20.3032
5.9	3.1239	47.7754	18.6549
5.8456	3.1634	46.0256	17.2179
5.792	3.2136	44.1824	16.0203
5.7362	3.2611	42.3194	15.0597
5.6682	3.3048	40.3763	14.3685
5.6009	3.3439	38.4753	13.9303
5.5408	3.3864	36.7016	13.6895
5.4754	3.433	34.8968	13.7117
5.4177	3.4783	33.2324	13.9791
5.3775	3.5118	31.8668	14.4439
5.3385	3.5417	30.7394	15.0386
5.2995	3.5737	29.7359	15.8273
5.2705	3.5951	28.9582	16.862
5.2527	3.6091	28.3646	18.1029
5.2405	3.6202	27.8613	19.4939
5.2383	3.6211	27.3922	20.8713
5.2489	3.6122	27.0485	22.2536
5.2635	3.6099	26.927	23.6585
5.2708	3.6136	26.9355	25.0353
5.2733	3.6251	26.8994	26.4918
5.2858	3.6419	26.8064	27.6924
5.3109	3.6573	26.7474	28.869
5.3433	3.6637	26.7059	29.5446
5.3643	3.682	26.6525	30.2274
5.3897	3.7104	26.6573	30.77
5.429	3.7402	26.6329	31.0041
5.4757	3.7658	26.5718	31.1841
5.5187	3.7707	26.4659	31.108
5.5476	3.7729	26.2859	31.1691
5.5663	3.7869	26.0668	31.1032
5.5963	3.8099	26.0564	31.278
5.646	3.8284	26.3236	31.9365
5.6855	3.8519	26.6516	32.6541
5.7003	3.8991	26.8696	34.0733
5.7184	3.952	27.3328	35.8495
5.7586	3.9974	28.0744	38.1468
5.8123	4.0567	28.9803	41.1038
5.8706	4.1364	29.9885	44.3152
5.9375	4.2328	31.1433	47.9157
6.017	4.3323	32.4243	51.8065
6.1136	4.4126	33.9876	55.0865
6.2305	4.4905	35.8037	58.5739
6.3523	4.5885	37.4289	61.1967
6.462	4.7173	38.8691	63.6094
6.5727	4.8522	40.3575	64.453
6.6923	4.9714	41.9771	64.8129
6.8146	5.0728	43.5846	64.3118
6.931	5.169	44.8704	63.3077
7.0689	5.2626	46.1043	61.7091
7.2264	5.342	47.369	59.4922
7.3789	5.4221	48.5839	57.2581
7.5401	5.5059	49.6829	54.9586
7.719	5.6014	50.7469	52.9717
7.9135	5.713	51.9577	51.7559
8.1182	5.8112	53.5392	51.08
8.3453	5.9048	55.5637	51.0233
8.6079	6.0047	58.1914	51.5361
8.9079	6.1316	61.3401	52.5492
9.2316	6.297	65.1314	54.2148
9.5615	6.4863	69.9703	56.2748
9.8846	6.6941	75.798	58.8732
10.2101	6.9312	82.7886	62.0306
10.5823	7.2139	91.2489	65.9425
11.0231	7.5229	101.3132	70.1785
11.5225	7.8604	113.0404	74.9939
12.0698	8.2326	126.2024	80.551
12.6714	8.6552	141.1285	87.0543
13.3207	9.1527	157.7885	94.3133
14.0462	9.7319	176.3785	102.648
14.8386	10.3836	197.0458	112.4538
15.7188	11.1211	220.3316	123.5817
16.6824	11.9401	246.2042	136.0418
17.7657	12.8616	275.2013	150.1402
18.9602	13.9078	307.5304	166.6207
20.2618	15.0997	343.5441	185.6423
21.6927	16.4695	384.9327	207.2239
23.2594	18.0468	431.4366	231.6829
25.0093	19.8789	482.7572	259.3674
26.9028	21.9532	538.9656	290.221
28.956	24.398	600.1401	325.8738
31.1355	27.1702	666.1323	366.7221
33.454	30.3151	736.1578	414.7417
35.9167	33.783	810.0504	470.8231
38.5356	37.6393	886.3498	534.5885
41.2808	41.9269	962.9462	607.641
44.1075	46.6278	1041.1871	692.3169
46.9727	51.7217	1118.3946	790.1116
49.8373	57.0585	1197.7637	900.2502
52.6363	62.5911	1271.9901	1019.3551
55.3595	68.1795	1343.2961	1148.2368
57.9099	73.6084	1408.182	1284.5184
60.2208	78.7476	1466.9903	1422.673
62.2063	83.3295	1518.3657	1551.7527
63.8349	87.1654	1559.7072	1665.8667
65.0725	90.1186	1591.5822	1754.4623
65.7762	91.9166	1608.2294	1806.4282
66.0704	92.6991	1615.5947	1828.3202
65.7762	91.9166	1608.2294	1806.4282
65.0725	90.1186	1591.5822	1754.4623
63.8349	87.1654	1559.7072	1665.8667
62.2063	83.3295	1518.3657	1551.7527
60.2208	78.7476	1466.9903	1422.673
57.9099	73.6084	1408.182	1284.5184
55.3595	68.1795	1343.2961	1148.2368
52.6363	62.5911	1271.9901	1019.3551
49.8373	57.0585	1197.7637	900.2502
46.9727	51.7217	1118.3946	790.1116
44.1075	46.6278	1041.1871	692.3169
41.2808	41.9269	962.9462	607.641
38.5356	37.6393	886.3498	534.5885
35.9167	33.783	810.0504	470.8231
33.454	30.3151	736.1578	414.7417
31.1355	27.1702	666.1323	366.7221
28.956	24.398	600.1401	325.8738
26.9028	21.9532	538.9656	290.221
25.0093	19.8789	482.7572	259.3674
23.2594	18.0468	431.4366	231.6829
21.6927	16.4695	384.9327	207.2239
20.2618	15.0997	343.5441	185.6423
18.9602	13.9078	307.5304	166.6207
17.7657	12.8616	275.2013	150.1402
16.6824	11.9401	246.2042	136.0418
15.7188	11.1211	220.3316	123.5817
14.8386	10.3836	197.0458	112.4538
14.0462	9.7319	176.3785	102.648
13.3207	9.1527	157.7885	94.3133
12.6714	8.6552	141.1285	87.0543
12.0698	8.2326	126.2024	80.551
11.5225	7.8604	113.0404	74.9939
11.0231	7.5229	101.3132	70.1785
10.5823	7.2139	91.2489	65.9425
10.2101	6.9312	82.7886	62.0306
9.8846	6.6941	75.798	58.8732
9.5615	6.4863	69.9703	56.2748
9.2316	6.297	65.1314	54.2148
8.9079	6.1316	61.3401	52.5492
8.6079	6.0047	58.1914	51.5361
8.3453	5.9048	55.5637	51.0233
8.1182	5.8112	53.5392	51.08
7.9135	5.713	51.9577	51.7559
7.719	5.6014	50.7469	52.9717
7.5401	5.5059	49.6829	54.9586
7.3789	5.4221	48.5839	57.2581
7.2264	5.342	47.369	59.4922
7.0689	5.2626	46.1043	61.7091
6.931	5.169	44.8704	63.3077
6.8146	5.0728	43.5846	64.3118
6.6923	4.9714	41.9771	64.8129
6.5727	4.8522	40.3575	64.453
6.462	4.7173	38.8691	63.6094
6.3523	4.5885	37.4289	61.1967
6.2305	4.4905	35.8037	58.5739
6.1136	4.4126	33.9876	55.0865
6.017	4.3323	32.4243	51.8065
5.9375	4.2328	31.1433	47.9157
5.8706	4.1364	29.9885	44.3152
5.8123	4.0567	28.9803	41.1038
5.7586	3.9974	28.0744	38.1468
5.7184	3.952	27.3328	35.8495
5.7003	3.8991	26.8696	34.0733
5.6855	3.8519	26.6516	32.6541
5.646	3.8284	26.3236	31.9365
5.5963	3.8099	26.0564	31.278
5.5663	3.7869	26.0668	31.1032
5.5476	3.7729	26.2859	31.1691
5.5187	3.7707	26.4659	31.108
5.4757	3.7658	26.5718	31.1841
5.429	3.7402	26.6329	31.0041
5.3897	3.7104	26.6573	30.77
5.3643	3.682	26.6525	30.2274
5.3433	3.6637	26.7059	29.5446
5.3109	3.6573	26.7474	28.869
5.2858	3.6419	26.8064	27.6924
5.2733	3.6251	26.8994	26.4918
5.2708	3.6136	26.9355	25.0353
5.2635	3.6099	26.927	23.6585
5.2489	3.6122	27.0485	22.2536
5.2383	3.6211	27.3922	20.8713
5.2405	3.6202	27.8613	19.4939
5.2527	3.6091	28.3646	18.1029
5.2705	3.5951	28.9582	16.862
5.2995	3.5737	29.7359	15.8273
5.3385	3.5417	30.7394	15.0386
5.3775	3.5118	31.8668	14.4439
5.4177	3.4783	33.2324	13.9791
5.4754	3.433	34.8968	13.7117
5.5408	3.3864	36.7016	13.6895
5.6009	3.3439	38.4753	13.9303
5.6682	3.3048	40.3763	14.3685
5.7362	3.2611	42.3194	15.0597
5.792	3.2136	44.1824	16.0203
5.8456	3.1634	46.0256	17.2179
5.9	3.1239	47.7754	18.6549
5.9537	3.093	49.192	20.3032
6.0103	3.0644	50.682	22.0183
6.0688	3.0366	52.2718	23.9048
6.1283	3.0185	53.8234	25.6594
6.1858	3.0101	55.313	27.2884
6.244	2.9991	56.7229	28.6194
6.3097	2.9863	58.2218	29.6535
6.3776	2.9825	59.897	30.625
6.4504	2.9836	62.0523	31.1891
6.5331	2.9897	64.5019	31.5007
6.6174	3.001	67.0556	31.5483
6.6883	3.0252	69.6763	31.6499
6.7546	3.0561	72.1721	31.8927
6.8269	3.0903	74.7621	32.3029
6.8971	3.1455	77.3995	33.2193
6.9694	3.2239	80.0625	34.8128
7.0452	3.3183	82.7105	37.0003
7.1167	3.4196	85.074	40.1043
7.1782	3.5156	87.1211	44.0558
7.2358	3.6074	88.9482	48.7725
7.294	3.7117	90.687	54.3627
7.3635	3.8255	92.5837	60.8462
7.4412	3.9294	94.7296	68.0902
7.5057	4.0275	96.6469	75.9916
7.5591	4.1195	98.7137	83.8178
7.6033	4.2103	100.6959	91.7195
7.65	4.292	102.6915	98.9265
7.6877	4.3565	104.4523	105.3817
7.7119	4.4106	106.0219	110.5105
7.7269	4.4485	107.3536	114.1469
7.7307	4.466	108.3641	115.927
7.7308	4.4688	108.9047	116.0554
7.7299	4.4506	108.8611	114.2715
7.7295	4.4252	108.7114	111.0709
7.7152	4.3944	108.3225	106.0469
7.691	4.367	107.8995	100.1802
7.6559	4.3226	107.0248	93.5087
7.616	4.2691	105.9756	86.8105
7.5752	4.2226	104.7311	79.9346
7.5573	4.1822	103.5342	73.472
7.5441	4.1364	102.285	67.6334
7.5345	4.0887	101.3889	62.5975
7.5315	4.0526	100.7104	58.4653
7.5428	4.0221	100.4575	55.5432
7.5587	3.9876	100.2637	53.5877
7.5675	3.9541	100.2564	52.5491
7.5679	3.9339	100.4164	52.0761
7.5769	3.928	100.6694	52.4272
7.5969	3.9147	101.0487	53.2714
7.6208	3.8994	101.5636	54.5967
7.6371	3.8914	102.0622	56.3553
7.6575	3.893	102.5485	58.1027
7.6864	3.9041	102.8621	59.8748
7.7135	3.9242	103.0918	61.2179
7.7369	3.9517	103.6432	62.4763
7.7634	3.9685	103.7606	63.0079
7.7935	3.9772	103.97	63.1688
7.8225	3.9843	104.4004	63.0001
7.8501	3.9963	104.9157	61.9551
7.873	4.0168	105.4626	60.6755
7.9061	4.0387	106.1535	58.8431
7.9483	4.0577	107.3015	56.809
7.9916	4.0767	109.0877	54.8442
8.0456	4.0972	111.1931	52.9305
8.1083	4.1199	113.5114	51.4082
8.164	4.1464	116.3193	50.2196
8.2252	4.1795	119.7367	49.5285
8.3019	4.2164	123.4341	49.3788
8.3757	4.2537	127.0406	49.7253
8.4445	4.3054	130.959	50.7591
8.5199	4.3623	135.3109	52.2901
8.5838	4.4198	140.0147	54.6351
8.6387	4.4792	144.7354	57.5473
8.6999	4.5519	149.5417	60.9919
8.7663	4.6255	154.8194	65.0262
8.8267	4.6997	159.8123	69.6577
8.8825	4.7835	164.4577	75.0171
8.9287	4.8759	169.1385	80.818
8.9612	4.9635	173.8643	86.7393
8.9931	5.0564	178.4921	93.1049
9.023	5.1508	182.5807	99.6729
9.0657	5.2526	187.0381	106.7614
9.1175	5.354	191.963	113.8108
9.1625	5.4493	196.9737	120.7352
9.1958	5.5418	202.1586	127.8073
9.2226	5.6294	207.6936	134.9846
9.257	5.7121	213.8344	142.2214
9.3017	5.7879	219.8719	148.7968
9.3481	5.868	226.5461	155.3535
9.3996	5.9464	234.4064	161.7069
9.4559	6.0298	242.927	168.3533
9.5259	6.1083	251.8099	174.6883
9.5953	6.1889	260.9601	181.3148
9.6645	6.2735	270.3952	188.496
9.7374	6.3515	279.8843	196.1305
9.8181	6.4358	289.1349	204.5065
9.9024	6.5236	297.6874	213.4475
9.9867	6.6232	306.0484	224.1827
10.0632	6.736	313.733	236.5867
10.118	6.8591	320.0707	250.2577
10.166	6.9897	324.9707	265.2705
10.2161	7.1263	328.696	281.9598
10.2668	7.2696	331.3406	299.6137
10.3018	7.4094	332.0618	317.4359
