# Supplementary material for: Super-resolution imaging uncovers the nanoscopic segregation of polarity proteins in epithelia
Source: eLife. 2022 Nov 7;11:e62087. doi: 10.7554/eLife.62087 (PMC9674336; doi:10.7554/eLife.62087)
Supplement: Figure 1—source data 2. [file elife-62087-fig1-data2.zip › Figure 1/Mouse PAR3 ZO-1 PL sample 2.csv]

prob_prot	ref_prot	var_prob_prot	var_ref_prot
2.712	3.8999	19.9728	76.1988
2.7104	3.9124	20.0524	76.7062
2.7142	3.9209	20.1609	77.327
2.7156	3.9252	20.2175	78.2371
2.7126	3.9261	20.2453	79.249
2.7081	3.9273	20.2523	80.48
2.7015	3.9279	20.2018	81.9357
2.6937	3.9276	20.1126	83.6182
2.6855	3.9275	19.9938	85.4336
2.6787	3.9312	19.863	87.3241
2.669	3.9362	19.7162	89.3579
2.6528	3.9374	19.5603	91.2323
2.6326	3.9308	19.3398	92.6524
2.6112	3.9215	19.0957	93.487
2.5894	3.9114	18.8693	94.0104
2.5645	3.8947	18.6245	93.7308
2.5383	3.8731	18.4318	93.1635
2.5139	3.8504	18.227	92.013
2.495	3.8273	18.0261	90.0671
2.4772	3.8074	17.8168	87.9157
2.4612	3.7888	17.582	85.1476
2.449	3.7664	17.3702	82.2601
2.4387	3.7432	17.183	79.2232
2.4292	3.7257	16.9917	76.2775
2.422	3.7114	16.8186	73.4551
2.4155	3.6935	16.6382	70.3891
2.4074	3.6747	16.4318	67.4219
2.4014	3.6661	16.1605	64.6979
2.3993	3.6617	15.8454	62.2672
2.3993	3.6572	15.5461	60.0931
2.4006	3.651	15.3093	58.2637
2.4019	3.6471	15.0548	56.5737
2.4101	3.656	14.8429	55.172
2.4221	3.6704	14.7043	54.1196
2.435	3.6803	14.6271	53.4292
2.4477	3.6909	14.5751	53.0868
2.463	3.7094	14.5045	52.9964
2.4788	3.7299	14.4635	53.1274
2.4919	3.7474	14.4369	53.3808
2.5032	3.765	14.4487	53.8198
2.5149	3.7834	14.4824	54.4536
2.5261	3.8021	14.498	55.2378
2.5403	3.8196	14.5305	55.8889
2.5532	3.8314	14.5645	56.4426
2.5575	3.8405	14.5524	56.8671
2.5562	3.8514	14.5357	57.3371
2.5564	3.862	14.5501	57.4579
2.5593	3.8756	14.6287	57.46
2.5614	3.8873	14.7493	57.3693
2.5568	3.8957	14.8514	57.0009
2.5532	3.9025	14.9889	56.477
2.5574	3.9072	15.1791	55.7397
2.5667	3.9106	15.4588	55.1058
2.5766	3.9127	15.7912	54.4746
2.5883	3.9107	16.1625	53.9058
2.6042	3.9034	16.6492	53.4229
2.6192	3.8949	17.2109	53.2314
2.6314	3.8858	17.7937	53.1507
2.6418	3.8786	18.4169	53.3821
2.6564	3.871	19.0791	53.7028
2.6804	3.8567	19.8358	53.9185
2.712	3.8479	20.6885	54.2118
2.7397	3.8438	21.5302	54.4226
2.7582	3.8432	22.2482	54.5465
2.7669	3.8411	22.8371	54.5972
2.7774	3.8336	23.3299	54.4623
2.7886	3.8178	23.7375	54.0116
2.7929	3.8011	24.0057	53.1723
2.7912	3.7856	24.0565	52.0891
2.7874	3.768	23.9215	50.7858
2.7839	3.749	23.627	49.3479
2.771	3.7244	23.1479	47.7872
2.7513	3.6978	22.5996	46.0498
2.7322	3.6765	21.9125	44.2484
2.716	3.6554	21.1161	42.5316
2.6962	3.6313	20.2817	40.9417
2.6697	3.6064	19.4267	39.718
2.6449	3.5866	18.5885	38.9293
2.6203	3.5712	17.7805	38.4247
2.5925	3.561	17.0087	38.1716
2.5647	3.5567	16.3108	38.5175
2.5389	3.5518	15.7107	39.4227
2.5078	3.5527	15.1969	40.9
2.4805	3.5646	14.7904	43.0123
2.4654	3.584	14.5167	45.781
2.4554	3.6026	14.3841	49.1158
2.4482	3.6254	14.3866	52.8317
2.4416	3.6459	14.5099	56.6361
2.4379	3.6693	14.6816	60.6309
2.4368	3.6974	14.8963	64.2849
2.4378	3.7208	15.1988	67.7165
2.4347	3.7364	15.5415	70.4115
2.4311	3.7521	15.9044	72.2534
2.4312	3.7695	16.3491	73.2826
2.4328	3.7803	16.8176	73.1722
2.4348	3.7871	17.2243	72.4449
2.4339	3.8024	17.5651	71.1565
2.4309	3.8201	17.8766	69.3577
2.4332	3.8319	18.1083	67.1246
2.4441	3.8348	18.275	64.9527
2.4572	3.8305	18.4129	62.6554
2.4694	3.8256	18.5671	60.6181
2.485	3.8215	18.6571	58.9201
2.5014	3.8189	18.6241	57.8365
2.516	3.8212	18.4938	57.1845
2.5295	3.8272	18.2909	56.9496
2.5453	3.8385	18.0593	57.1849
2.5641	3.8497	17.8039	57.854
2.5842	3.8562	17.6213	58.9015
2.6061	3.8626	17.5083	60.127
2.6287	3.8698	17.3876	61.4931
2.6501	3.883	17.2752	62.9921
2.6765	3.9055	17.2503	64.5816
2.7028	3.9272	17.2465	65.9554
2.7265	3.9447	17.29	67.1887
2.753	3.9621	17.4236	68.0744
2.7868	3.9832	17.6974	68.896
2.8195	4.0066	18.1053	69.473
2.8473	4.0212	18.5729	69.5883
2.8743	4.0295	19.1523	69.3484
2.9057	4.041	19.8616	69.0064
2.9378	4.0607	20.6838	68.4821
2.9669	4.0884	21.5156	68.0206
2.9937	4.1122	22.338	67.4778
3.0201	4.13	23.2113	66.8173
3.0456	4.1411	24.1776	66.0847
3.0711	4.1496	25.1578	65.6038
3.0965	4.1582	26.193	65.2508
3.1187	4.1673	27.2435	65.046
3.1377	4.1723	28.3365	65.1669
3.1551	4.1684	29.5621	65.1823
3.1726	4.1609	30.8952	65.2935
3.1896	4.1532	32.341	65.6651
3.2068	4.1409	33.8563	66.1522
3.2271	4.1192	35.4422	66.543
3.2476	4.0975	37.1663	66.6071
3.257	4.0763	38.8409	66.3447
3.2613	4.0514	40.4147	65.7084
3.2641	4.0213	41.9455	64.8137
3.266	3.9901	43.4756	63.873
3.2647	3.9544	44.9291	62.3952
3.2566	3.9212	46.2096	60.8044
3.2386	3.8945	47.2997	59.1836
3.2155	3.8672	48.2111	57.5885
3.1936	3.8377	49.0166	56.1697
3.1778	3.815	49.7819	54.9682
3.1603	3.8009	50.3351	54.1468
3.1334	3.7946	50.6313	53.5514
3.1032	3.7949	50.7062	53.0593
3.0743	3.7986	50.6188	52.8045
3.0513	3.8091	50.2489	52.9231
3.0343	3.8322	49.6168	53.3564
3.0248	3.8754	48.8814	54.1108
3.0116	3.9276	48.0379	55.0907
2.9938	3.9887	47.1498	56.4104
2.9791	4.059	46.0641	58.1222
2.9741	4.1426	44.973	60.2965
2.9728	4.2324	43.94	62.8859
2.9754	4.3317	43.0141	65.9017
2.9809	4.4349	42.2754	69.2385
2.9873	4.5294	41.6661	72.4798
3.0057	4.6232	41.1112	75.8561
3.0376	4.7247	40.6861	79.3631
3.0813	4.8416	40.5236	82.8848
3.1378	4.9666	40.5133	85.9541
3.2118	5.0923	40.5814	88.3843
3.3016	5.2214	40.7847	90.14
3.4124	5.3607	41.2282	91.107
3.5477	5.5167	41.8557	91.2797
3.718	5.6906	42.6301	90.6641
3.9258	5.891	43.5498	89.463
4.1738	6.134	44.7307	87.352
4.4797	6.4338	46.3195	84.5802
4.8421	6.7834	48.1495	81.2669
5.2725	7.1909	50.3812	77.7506
5.7711	7.6814	53.215	74.2798
6.3605	8.294	56.8558	70.8462
7.0438	9.022	61.4061	67.6422
7.8429	9.9008	67.0861	64.8822
8.7608	10.9678	74.2355	62.6528
9.7941	12.2547	82.8982	61.4076
10.9723	13.798	93.6742	61.7154
12.2881	15.6214	106.9402	64.1282
13.7641	17.8003	122.9949	69.2198
15.3825	20.3197	142.2187	78.1679
17.1575	23.2554	165.3606	93.0861
19.0646	26.5989	192.6849	116.3321
21.1017	30.3944	224.2481	151.6757
23.2531	34.6293	260.7172	202.6487
25.4855	39.298	302.0466	273.6953
27.756	44.3639	347.7045	369.1802
30.038	49.7118	397.0348	492.2344
32.2737	55.2499	448.6481	644.2685
34.418	60.8317	501.7956	824.3465
36.4185	66.2715	553.764	1027.239
38.233	71.3693	603.1203	1243.2125
39.795	75.874	648.0136	1457.0155
41.0589	79.6208	685.1268	1650.9606
42.0043	82.4857	713.4598	1805.6261
42.5521	84.2643	729.9237	1902.7352
42.7562	84.9684	736.6126	1938.4983
42.5521	84.2643	729.9237	1902.7352
42.0043	82.4857	713.4598	1805.6261
41.0589	79.6208	685.1268	1650.9606
39.795	75.874	648.0136	1457.0155
38.233	71.3693	603.1203	1243.2125
36.4185	66.2715	553.764	1027.239
34.418	60.8317	501.7956	824.3465
32.2737	55.2499	448.6481	644.2685
30.038	49.7118	397.0348	492.2344
27.756	44.3639	347.7045	369.1802
25.4855	39.298	302.0466	273.6953
23.2531	34.6293	260.7172	202.6487
21.1017	30.3944	224.2481	151.6757
19.0646	26.5989	192.6849	116.3321
17.1575	23.2554	165.3606	93.0861
15.3825	20.3197	142.2187	78.1679
13.7641	17.8003	122.9949	69.2198
12.2881	15.6214	106.9402	64.1282
10.9723	13.798	93.6742	61.7154
9.7941	12.2547	82.8982	61.4076
8.7608	10.9678	74.2355	62.6528
7.8429	9.9008	67.0861	64.8822
7.0438	9.022	61.4061	67.6422
6.3605	8.294	56.8558	70.8462
5.7711	7.6814	53.215	74.2798
5.2725	7.1909	50.3812	77.7506
4.8421	6.7834	48.1495	81.2669
4.4797	6.4338	46.3195	84.5802
4.1738	6.134	44.7307	87.352
3.9258	5.891	43.5498	89.463
3.718	5.6906	42.6301	90.6641
3.5477	5.5167	41.8557	91.2797
3.4124	5.3607	41.2282	91.107
3.3016	5.2214	40.7847	90.14
3.2118	5.0923	40.5814	88.3843
3.1378	4.9666	40.5133	85.9541
3.0813	4.8416	40.5236	82.8848
3.0376	4.7247	40.6861	79.3631
3.0057	4.6232	41.1112	75.8561
2.9873	4.5294	41.6661	72.4798
2.9809	4.4349	42.2754	69.2385
2.9754	4.3317	43.0141	65.9017
2.9728	4.2324	43.94	62.8859
2.9741	4.1426	44.973	60.2965
2.9791	4.059	46.0641	58.1222
2.9938	3.9887	47.1498	56.4104
3.0116	3.9276	48.0379	55.0907
3.0248	3.8754	48.8814	54.1108
3.0343	3.8322	49.6168	53.3564
3.0513	3.8091	50.2489	52.9231
3.0743	3.7986	50.6188	52.8045
3.1032	3.7949	50.7062	53.0593
3.1334	3.7946	50.6313	53.5514
3.1603	3.8009	50.3351	54.1468
3.1778	3.815	49.7819	54.9682
3.1936	3.8377	49.0166	56.1697
3.2155	3.8672	48.2111	57.5885
3.2386	3.8945	47.2997	59.1836
3.2566	3.9212	46.2096	60.8044
3.2647	3.9544	44.9291	62.3952
3.266	3.9901	43.4756	63.873
3.2641	4.0213	41.9455	64.8137
3.2613	4.0514	40.4147	65.7084
3.257	4.0763	38.8409	66.3447
3.2476	4.0975	37.1663	66.6071
3.2271	4.1192	35.4422	66.543
3.2068	4.1409	33.8563	66.1522
3.1896	4.1532	32.341	65.6651
3.1726	4.1609	30.8952	65.2935
3.1551	4.1684	29.5621	65.1823
3.1377	4.1723	28.3365	65.1669
3.1187	4.1673	27.2435	65.046
3.0965	4.1582	26.193	65.2508
3.0711	4.1496	25.1578	65.6038
3.0456	4.1411	24.1776	66.0847
3.0201	4.13	23.2113	66.8173
2.9937	4.1122	22.338	67.4778
2.9669	4.0884	21.5156	68.0206
2.9378	4.0607	20.6838	68.4821
2.9057	4.041	19.8616	69.0064
2.8743	4.0295	19.1523	69.3484
2.8473	4.0212	18.5729	69.5883
2.8195	4.0066	18.1053	69.473
2.7868	3.9832	17.6974	68.896
2.753	3.9621	17.4236	68.0744
2.7265	3.9447	17.29	67.1887
2.7028	3.9272	17.2465	65.9554
2.6765	3.9055	17.2503	64.5816
2.6501	3.883	17.2752	62.9921
2.6287	3.8698	17.3876	61.4931
2.6061	3.8626	17.5083	60.127
2.5842	3.8562	17.6213	58.9015
2.5641	3.8497	17.8039	57.854
2.5453	3.8385	18.0593	57.1849
2.5295	3.8272	18.2909	56.9496
2.516	3.8212	18.4938	57.1845
2.5014	3.8189	18.6241	57.8365
2.485	3.8215	18.6571	58.9201
2.4694	3.8256	18.5671	60.6181
2.4572	3.8305	18.4129	62.6554
2.4441	3.8348	18.275	64.9527
2.4332	3.8319	18.1083	67.1246
2.4309	3.8201	17.8766	69.3577
2.4339	3.8024	17.5651	71.1565
2.4348	3.7871	17.2243	72.4449
2.4328	3.7803	16.8176	73.1722
2.4312	3.7695	16.3491	73.2826
2.4311	3.7521	15.9044	72.2534
2.4347	3.7364	15.5415	70.4115
2.4378	3.7208	15.1988	67.7165
2.4368	3.6974	14.8963	64.2849
2.4379	3.6693	14.6816	60.6309
2.4416	3.6459	14.5099	56.6361
2.4482	3.6254	14.3866	52.8317
2.4554	3.6026	14.3841	49.1158
2.4654	3.584	14.5167	45.781
2.4805	3.5646	14.7904	43.0123
2.5078	3.5527	15.1969	40.9
2.5389	3.5518	15.7107	39.4227
2.5647	3.5567	16.3108	38.5175
2.5925	3.561	17.0087	38.1716
2.6203	3.5712	17.7805	38.4247
2.6449	3.5866	18.5885	38.9293
2.6697	3.6064	19.4267	39.718
2.6962	3.6313	20.2817	40.9417
2.716	3.6554	21.1161	42.5316
2.7322	3.6765	21.9125	44.2484
2.7513	3.6978	22.5996	46.0498
2.771	3.7244	23.1479	47.7872
2.7839	3.749	23.627	49.3479
2.7874	3.768	23.9215	50.7858
2.7912	3.7856	24.0565	52.0891
2.7929	3.8011	24.0057	53.1723
2.7886	3.8178	23.7375	54.0116
2.7774	3.8336	23.3299	54.4623
2.7669	3.8411	22.8371	54.5972
2.7582	3.8432	22.2482	54.5465
2.7397	3.8438	21.5302	54.4226
2.712	3.8479	20.6885	54.2118
2.6804	3.8567	19.8358	53.9185
2.6564	3.871	19.0791	53.7028
2.6418	3.8786	18.4169	53.3821
2.6314	3.8858	17.7937	53.1507
2.6192	3.8949	17.2109	53.2314
2.6042	3.9034	16.6492	53.4229
2.5883	3.9107	16.1625	53.9058
2.5766	3.9127	15.7912	54.4746
2.5667	3.9106	15.4588	55.1058
2.5574	3.9072	15.1791	55.7397
2.5532	3.9025	14.9889	56.477
2.5568	3.8957	14.8514	57.0009
2.5614	3.8873	14.7493	57.3693
2.5593	3.8756	14.6287	57.46
2.5564	3.862	14.5501	57.4579
2.5562	3.8514	14.5357	57.3371
2.5575	3.8405	14.5524	56.8671
2.5532	3.8314	14.5645	56.4426
2.5403	3.8196	14.5305	55.8889
2.5261	3.8021	14.498	55.2378
2.5149	3.7834	14.4824	54.4536
2.5032	3.765	14.4487	53.8198
2.4919	3.7474	14.4369	53.3808
2.4788	3.7299	14.4635	53.1274
2.463	3.7094	14.5045	52.9964
2.4477	3.6909	14.5751	53.0868
2.435	3.6803	14.6271	53.4292
2.4221	3.6704	14.7043	54.1196
2.4101	3.656	14.8429	55.172
2.4019	3.6471	15.0548	56.5737
2.4006	3.651	15.3093	58.2637
2.3993	3.6572	15.5461	60.0931
2.3993	3.6617	15.8454	62.2672
2.4014	3.6661	16.1605	64.6979
2.4074	3.6747	16.4318	67.4219
2.4155	3.6935	16.6382	70.3891
2.422	3.7114	16.8186	73.4551
2.4292	3.7257	16.9917	76.2775
2.4387	3.7432	17.183	79.2232
2.449	3.7664	17.3702	82.2601
2.4612	3.7888	17.582	85.1476
2.4772	3.8074	17.8168	87.9157
2.495	3.8273	18.0261	90.0671
2.5139	3.8504	18.227	92.013
2.5383	3.8731	18.4318	93.1635
2.5645	3.8947	18.6245	93.7308
2.5894	3.9114	18.8693	94.0104
2.6112	3.9215	19.0957	93.487
2.6326	3.9308	19.3398	92.6524
2.6528	3.9374	19.5603	91.2323
2.669	3.9362	19.7162	89.3579
2.6787	3.9312	19.863	87.3241
2.6855	3.9275	19.9938	85.4336
2.6937	3.9276	20.1126	83.6182
2.7015	3.9279	20.2018	81.9357
2.7081	3.9273	20.2523	80.48
2.7126	3.9261	20.2453	79.249
2.7156	3.9252	20.2175	78.2371
2.7142	3.9209	20.1609	77.327
2.7104	3.9124	20.0524	76.7062
2.712	3.8999	19.9728	76.1988
