# Supplementary material for: Super-resolution imaging uncovers the nanoscopic segregation of polarity proteins in epithelia
Source: eLife. 2022 Nov 7;11:e62087. doi: 10.7554/eLife.62087 (PMC9674336; doi:10.7554/eLife.62087)
Supplement: Figure 1—source data 2. [file elife-62087-fig1-data2.zip › Figure 1/Mouse PAR3 ZO-1 PL sample 3.csv]

prob_prot	ref_prot	var_prob_prot	var_ref_prot
11.7937	8.2201	102.7588	71.9107
11.7857	8.2139	103.0678	72.0815
11.781	8.2129	103.5681	72.7597
11.7797	8.2138	104.1335	73.6772
11.7845	8.2165	104.8563	75.0716
11.7918	8.2202	105.7654	76.785
11.8033	8.2268	106.5957	78.7388
11.8164	8.2366	107.2197	80.8391
11.828	8.2439	107.9207	82.7696
11.8454	8.254	108.6818	85.0062
11.8663	8.2696	109.4584	87.3603
11.8858	8.2818	110.0786	89.5804
11.9059	8.2887	110.7336	91.6864
11.9262	8.2994	111.2289	93.5918
11.9444	8.3142	111.5964	95.6489
11.9583	8.3316	111.8353	97.6393
11.9808	8.3516	112.0335	99.8616
12.0097	8.3761	112.086	102.1147
12.0404	8.3961	112.0022	104.326
12.0767	8.4114	111.4271	106.2561
12.1234	8.4297	110.8833	108.4327
12.1658	8.4449	109.8497	110.3619
12.2055	8.4555	108.7681	112.2058
12.2392	8.463	107.3932	112.9268
12.2689	8.4706	106.2439	113.5866
12.3005	8.4781	104.9425	113.0698
12.3327	8.4853	103.8058	112.2806
12.3685	8.4981	102.7894	110.3665
12.4033	8.5096	101.9877	107.9543
12.4329	8.5141	101.4682	105.1043
12.4578	8.5187	101.1162	101.8613
12.4782	8.5302	100.8116	98.777
12.4984	8.5449	100.6466	95.865
12.5155	8.5621	100.8125	93.3099
12.5294	8.5799	101.1993	91.1913
12.5397	8.607	101.7313	89.602
12.5549	8.639	102.4308	88.6203
12.5708	8.6639	103.3164	88.2569
12.5833	8.6887	104.2385	88.7178
12.5958	8.7149	105.0824	89.669
12.6173	8.7343	106.0945	91.1103
12.6376	8.7515	106.9579	93.0172
12.651	8.7727	107.735	95.5072
12.6674	8.7896	108.3833	98.2323
12.6827	8.805	108.9593	101.3049
12.6883	8.8231	109.2222	104.7598
12.6928	8.8388	108.9692	108.2708
12.699	8.8487	108.7301	111.7906
12.6978	8.8534	108.1251	115.0662
12.6951	8.8605	107.2788	118.4585
12.6835	8.8684	106.0996	121.1569
12.664	8.8778	104.7904	123.9571
12.6467	8.8797	103.1096	125.725
12.635	8.8845	101.452	127.5178
12.6236	8.8915	99.5158	128.2409
12.6174	8.9016	97.6224	129.0242
12.6045	8.9026	95.8094	129.3062
12.5777	8.9037	94.1554	129.8889
12.547	8.9087	92.5582	130.4632
12.5234	8.9163	91.173	131.2971
12.5073	8.9293	90.1471	132.6944
12.4961	8.9465	89.3263	134.4371
12.4842	8.9622	88.6584	136.7184
12.477	8.9761	88.2853	139.5157
12.4706	8.9884	88.0107	142.6063
12.4586	8.9979	87.8676	146.0082
12.4484	8.9983	87.7922	149.0584
12.4482	8.999	87.996	151.9552
12.4512	9.0027	88.1824	154.1626
12.4591	9.003	88.2191	155.6205
12.4754	8.9945	88.2705	156.157
12.4936	8.9744	88.5614	155.3349
12.5048	8.9477	88.8104	153.728
12.5127	8.9184	89.0495	150.7971
12.5266	8.8896	89.2893	147.0257
12.5492	8.852	89.5414	141.6914
12.568	8.8068	89.7174	135.5823
12.5887	8.7661	89.9872	128.7515
12.6161	8.7329	90.541	121.4118
12.6468	8.6982	91.3047	113.9832
12.6722	8.6625	92.0625	106.3965
12.6963	8.6364	93.0386	99.2976
12.7196	8.6182	94.1795	92.7079
12.741	8.6079	95.3735	86.9095
12.7629	8.6075	96.6735	82.1319
12.7835	8.6061	98.0426	78.1112
12.8033	8.6061	99.5096	75.1816
12.8283	8.6123	101.1444	72.9452
12.8504	8.6318	103.032	71.7245
12.8686	8.6559	105.0105	71.5269
12.882	8.682	107.0861	71.9735
12.8935	8.7125	109.4022	73.0497
12.8986	8.7513	111.9997	74.6322
12.9009	8.7903	114.5273	76.8242
12.8994	8.8308	116.8343	79.443
12.896	8.8815	119.0933	82.2384
12.8977	8.9337	121.4055	85.3643
12.8981	8.9805	123.4736	88.5282
12.8954	9.0292	125.151	91.9424
12.8942	9.0758	126.3771	95.1917
12.8883	9.1188	127.2856	97.962
12.8858	9.1563	127.8915	100.4949
12.8966	9.1871	128.189	102.2972
12.9126	9.2173	128.0942	103.8191
12.9294	9.2415	127.7641	104.2914
12.939	9.2624	127.0174	104.4182
12.9454	9.2798	126.1934	103.7546
12.9526	9.3011	125.1244	102.9812
12.962	9.3223	124.0283	102.0383
12.9645	9.3381	122.7508	100.9694
12.9654	9.3455	121.282	99.8358
12.9674	9.3573	119.6729	98.779
12.969	9.3732	118.3096	98.074
12.9689	9.3891	117.2843	97.6313
12.971	9.4045	116.2212	97.6813
12.9759	9.4256	115.408	98.3398
12.9777	9.4548	114.9414	99.3481
12.9783	9.4873	115.0417	101.054
12.9792	9.5141	115.3534	102.7922
12.9822	9.5404	115.9792	105.4353
12.983	9.5707	116.9815	108.2265
12.9823	9.6094	118.3854	111.8695
12.9797	9.6424	120.044	115.8054
12.9831	9.6752	121.7659	120.5145
12.9926	9.7052	123.6941	125.5855
13.0021	9.7313	125.6038	130.8434
13.0148	9.7589	127.409	136.7881
13.0314	9.7899	128.8677	142.6307
13.0456	9.8277	130.003	148.2113
13.0548	9.8638	130.9454	152.8411
13.0619	9.8911	131.3766	156.0243
13.0754	9.923	131.8007	158.3099
13.0753	9.9586	131.819	158.7344
13.0683	9.9927	131.7287	158.3941
13.0599	10.022	131.3668	156.3021
13.0488	10.0595	131.0459	153.5012
13.0396	10.1011	130.6964	149.2273
13.0358	10.1448	130.4772	144.7184
13.034	10.1863	130.6079	139.6053
13.0392	10.2386	130.9705	134.5341
13.0476	10.3033	131.451	129.8127
13.0506	10.3713	132.229	125.415
13.0572	10.4422	133.444	121.6711
13.0708	10.5098	135.2187	118.0915
13.0913	10.5755	137.4417	115.346
13.1219	10.6366	140.2933	112.4407
13.1561	10.7114	143.704	110.2194
13.1968	10.7966	148.0824	108.498
13.2456	10.8731	153.0351	106.8245
13.3062	10.948	158.5454	105.5148
13.3748	11.0104	164.5707	104.1982
13.4583	11.0735	171.3215	103.4932
13.5505	11.1397	178.333	102.6923
13.6394	11.2113	185.6809	102.5565
13.7334	11.2714	193.4751	102.9199
13.8403	11.3219	201.5549	103.8589
13.9503	11.3711	209.8156	105.1566
14.0612	11.4228	217.9375	106.851
14.1869	11.4764	225.6166	108.6619
14.3355	11.5338	233.2029	110.46
14.5086	11.605	240.7824	112.235
14.7052	11.6883	247.9631	113.8153
14.9237	11.7749	254.7665	115.1884
15.1744	11.8673	261.5292	116.1391
15.4597	11.9808	267.9871	116.5502
15.7832	12.1176	274.1162	116.7859
16.1725	12.2752	280.2249	116.9956
16.6534	12.467	286.5138	117.4107
17.2245	12.7136	292.9633	117.9647
17.8978	13.0391	300.35	119.1053
18.6711	13.4389	308.4439	120.4715
19.5874	13.941	317.6551	122.7974
20.6606	14.55	328.306	125.8863
21.9297	15.2951	341.0162	129.5959
23.3769	16.1769	355.8366	134.195
25.0627	17.2592	373.2627	139.9153
26.9986	18.5352	394.3665	146.9039
29.2416	20.0706	419.0323	155.1833
31.7829	21.9021	447.796	165.4518
34.6429	24.0649	480.9066	177.9129
37.8657	26.5839	518.6287	194.4399
41.4723	29.5425	561.4216	215.8295
45.5088	33.0542	610.3513	244.2783
49.9176	37.0783	664.7089	282.0022
54.7536	41.7257	723.9047	334.0964
59.9205	46.9267	788.2292	402.9468
65.4677	52.8574	855.6354	495.2196
71.2982	59.3681	926.816	615.549
77.4244	66.6226	998.7963	772.7641
83.698	74.4177	1071.7619	969.4774
90.0423	82.7873	1142.6952	1212.7688
96.3518	91.4955	1212.0707	1504.43
102.5051	100.3854	1275.5191	1842.1049
108.4014	109.2377	1332.027	2220.5057
113.8669	117.7425	1380.7892	2625.387
118.762	125.6389	1420.5658	3037.5787
123.0122	132.6421	1454.3974	3435.7998
126.3928	138.3509	1478.5618	3780.7555
128.9558	142.7827	1496.2157	4062.2317
130.4302	145.3757	1503.6512	4224.8902
131.0238	146.4739	1507.7631	4295.0648
130.4302	145.3757	1503.6512	4224.8902
128.9558	142.7827	1496.2157	4062.2317
126.3928	138.3509	1478.5618	3780.7555
123.0122	132.6421	1454.3974	3435.7998
118.762	125.6389	1420.5658	3037.5787
113.8669	117.7425	1380.7892	2625.387
108.4014	109.2377	1332.027	2220.5057
102.5051	100.3854	1275.5191	1842.1049
96.3518	91.4955	1212.0707	1504.43
90.0423	82.7873	1142.6952	1212.7688
83.698	74.4177	1071.7619	969.4774
77.4244	66.6226	998.7963	772.7641
71.2982	59.3681	926.816	615.549
65.4677	52.8574	855.6354	495.2196
59.9205	46.9267	788.2292	402.9468
54.7536	41.7257	723.9047	334.0964
49.9176	37.0783	664.7089	282.0022
45.5088	33.0542	610.3513	244.2783
41.4723	29.5425	561.4216	215.8295
37.8657	26.5839	518.6287	194.4399
34.6429	24.0649	480.9066	177.9129
31.7829	21.9021	447.796	165.4518
29.2416	20.0706	419.0323	155.1833
26.9986	18.5352	394.3665	146.9039
25.0627	17.2592	373.2627	139.9153
23.3769	16.1769	355.8366	134.195
21.9297	15.2951	341.0162	129.5959
20.6606	14.55	328.306	125.8863
19.5874	13.941	317.6551	122.7974
18.6711	13.4389	308.4439	120.4715
17.8978	13.0391	300.35	119.1053
17.2245	12.7136	292.9633	117.9647
16.6534	12.467	286.5138	117.4107
16.1725	12.2752	280.2249	116.9956
15.7832	12.1176	274.1162	116.7859
15.4597	11.9808	267.9871	116.5502
15.1744	11.8673	261.5292	116.1391
14.9237	11.7749	254.7665	115.1884
14.7052	11.6883	247.9631	113.8153
14.5086	11.605	240.7824	112.235
14.3355	11.5338	233.2029	110.46
14.1869	11.4764	225.6166	108.6619
14.0612	11.4228	217.9375	106.851
13.9503	11.3711	209.8156	105.1566
13.8403	11.3219	201.5549	103.8589
13.7334	11.2714	193.4751	102.9199
13.6394	11.2113	185.6809	102.5565
13.5505	11.1397	178.333	102.6923
13.4583	11.0735	171.3215	103.4932
13.3748	11.0104	164.5707	104.1982
13.3062	10.948	158.5454	105.5148
13.2456	10.8731	153.0351	106.8245
13.1968	10.7966	148.0824	108.498
13.1561	10.7114	143.704	110.2194
13.1219	10.6366	140.2933	112.4407
13.0913	10.5755	137.4417	115.346
13.0708	10.5098	135.2187	118.0915
13.0572	10.4422	133.444	121.6711
13.0506	10.3713	132.229	125.415
13.0476	10.3033	131.451	129.8127
13.0392	10.2386	130.9705	134.5341
13.034	10.1863	130.6079	139.6053
13.0358	10.1448	130.4772	144.7184
13.0396	10.1011	130.6964	149.2273
13.0488	10.0595	131.0459	153.5012
13.0599	10.022	131.3668	156.3021
13.0683	9.9927	131.7287	158.3941
13.0753	9.9586	131.819	158.7344
13.0754	9.923	131.8007	158.3099
13.0619	9.8911	131.3766	156.0243
13.0548	9.8638	130.9454	152.8411
13.0456	9.8277	130.003	148.2113
13.0314	9.7899	128.8677	142.6307
13.0148	9.7589	127.409	136.7881
13.0021	9.7313	125.6038	130.8434
12.9926	9.7052	123.6941	125.5855
12.9831	9.6752	121.7659	120.5145
12.9797	9.6424	120.044	115.8054
12.9823	9.6094	118.3854	111.8695
12.983	9.5707	116.9815	108.2265
12.9822	9.5404	115.9792	105.4353
12.9792	9.5141	115.3534	102.7922
12.9783	9.4873	115.0417	101.054
12.9777	9.4548	114.9414	99.3481
12.9759	9.4256	115.408	98.3398
12.971	9.4045	116.2212	97.6813
12.9689	9.3891	117.2843	97.6313
12.969	9.3732	118.3096	98.074
12.9674	9.3573	119.6729	98.779
12.9654	9.3455	121.282	99.8358
12.9645	9.3381	122.7508	100.9694
12.962	9.3223	124.0283	102.0383
12.9526	9.3011	125.1244	102.9812
12.9454	9.2798	126.1934	103.7546
12.939	9.2624	127.0174	104.4182
12.9294	9.2415	127.7641	104.2914
12.9126	9.2173	128.0942	103.8191
12.8966	9.1871	128.189	102.2972
12.8858	9.1563	127.8915	100.4949
12.8883	9.1188	127.2856	97.962
12.8942	9.0758	126.3771	95.1917
12.8954	9.0292	125.151	91.9424
12.8981	8.9805	123.4736	88.5282
12.8977	8.9337	121.4055	85.3643
12.896	8.8815	119.0933	82.2384
12.8994	8.8308	116.8343	79.443
12.9009	8.7903	114.5273	76.8242
12.8986	8.7513	111.9997	74.6322
12.8935	8.7125	109.4022	73.0497
12.882	8.682	107.0861	71.9735
12.8686	8.6559	105.0105	71.5269
12.8504	8.6318	103.032	71.7245
12.8283	8.6123	101.1444	72.9452
12.8033	8.6061	99.5096	75.1816
12.7835	8.6061	98.0426	78.1112
12.7629	8.6075	96.6735	82.1319
12.741	8.6079	95.3735	86.9095
12.7196	8.6182	94.1795	92.7079
12.6963	8.6364	93.0386	99.2976
12.6722	8.6625	92.0625	106.3965
12.6468	8.6982	91.3047	113.9832
12.6161	8.7329	90.541	121.4118
12.5887	8.7661	89.9872	128.7515
12.568	8.8068	89.7174	135.5823
12.5492	8.852	89.5414	141.6914
12.5266	8.8896	89.2893	147.0257
12.5127	8.9184	89.0495	150.7971
12.5048	8.9477	88.8104	153.728
12.4936	8.9744	88.5614	155.3349
12.4754	8.9945	88.2705	156.157
12.4591	9.003	88.2191	155.6205
12.4512	9.0027	88.1824	154.1626
12.4482	8.999	87.996	151.9552
12.4484	8.9983	87.7922	149.0584
12.4586	8.9979	87.8676	146.0082
12.4706	8.9884	88.0107	142.6063
12.477	8.9761	88.2853	139.5157
12.4842	8.9622	88.6584	136.7184
12.4961	8.9465	89.3263	134.4371
12.5073	8.9293	90.1471	132.6944
12.5234	8.9163	91.173	131.2971
12.547	8.9087	92.5582	130.4632
12.5777	8.9037	94.1554	129.8889
12.6045	8.9026	95.8094	129.3062
12.6174	8.9016	97.6224	129.0242
12.6236	8.8915	99.5158	128.2409
12.635	8.8845	101.452	127.5178
12.6467	8.8797	103.1096	125.725
12.664	8.8778	104.7904	123.9571
12.6835	8.8684	106.0996	121.1569
12.6951	8.8605	107.2788	118.4585
12.6978	8.8534	108.1251	115.0662
12.699	8.8487	108.7301	111.7906
12.6928	8.8388	108.9692	108.2708
12.6883	8.8231	109.2222	104.7598
12.6827	8.805	108.9593	101.3049
12.6674	8.7896	108.3833	98.2323
12.651	8.7727	107.735	95.5072
12.6376	8.7515	106.9579	93.0172
12.6173	8.7343	106.0945	91.1103
12.5958	8.7149	105.0824	89.669
12.5833	8.6887	104.2385	88.7178
12.5708	8.6639	103.3164	88.2569
12.5549	8.639	102.4308	88.6203
12.5397	8.607	101.7313	89.602
12.5294	8.5799	101.1993	91.1913
12.5155	8.5621	100.8125	93.3099
12.4984	8.5449	100.6466	95.865
12.4782	8.5302	100.8116	98.777
12.4578	8.5187	101.1162	101.8613
12.4329	8.5141	101.4682	105.1043
12.4033	8.5096	101.9877	107.9543
12.3685	8.4981	102.7894	110.3665
12.3327	8.4853	103.8058	112.2806
12.3005	8.4781	104.9425	113.0698
12.2689	8.4706	106.2439	113.5866
12.2392	8.463	107.3932	112.9268
12.2055	8.4555	108.7681	112.2058
12.1658	8.4449	109.8497	110.3619
12.1234	8.4297	110.8833	108.4327
12.0767	8.4114	111.4271	106.2561
12.0404	8.3961	112.0022	104.326
12.0097	8.3761	112.086	102.1147
11.9808	8.3516	112.0335	99.8616
11.9583	8.3316	111.8353	97.6393
11.9444	8.3142	111.5964	95.6489
11.9262	8.2994	111.2289	93.5918
11.9059	8.2887	110.7336	91.6864
11.8858	8.2818	110.0786	89.5804
11.8663	8.2696	109.4584	87.3603
11.8454	8.254	108.6818	85.0062
11.828	8.2439	107.9207	82.7696
11.8164	8.2366	107.2197	80.8391
11.8033	8.2268	106.5957	78.7388
11.7918	8.2202	105.7654	76.785
11.7845	8.2165	104.8563	75.0716
11.7797	8.2138	104.1335	73.6772
11.781	8.2129	103.5681	72.7597
11.7857	8.2139	103.0678	72.0815
11.7937	8.2201	102.7588	71.9107
