# Supplementary material for: Super-resolution imaging uncovers the nanoscopic segregation of polarity proteins in epithelia
Source: eLife. 2022 Nov 7;11:e62087. doi: 10.7554/eLife.62087 (PMC9674336; doi:10.7554/eLife.62087)
Supplement: Figure 1—figure supplement 1—source data 2. [file elife-62087-fig1-figsupp1-data2.zip]

Archive with 7 entries (7 files):
- Figure 1 Supplement 1/Human E-cad ZO-1 AB sample 3.csv
- Figure 1 Supplement 1/Human ZO-1 Occludin AB sample 1.csv
- Figure 1 Supplement 1/Human ZO-1 Occludin AB sample 2.csv
- Figure 1 Supplement 1/Human ZO-1 Occludin AB sample 3.csv
- Figure 1 Supplement 1/Human ZO-1 Occludin PL sample 1.csv
- Figure 1 Supplement 1/Human ZO-1 Occludin PL sample 2.csv
- Figure 1 Supplement 1/Human ZO-1 Occludin PL sample 3.csv
