# Supplementary material for: Super-resolution imaging uncovers the nanoscopic segregation of polarity proteins in epithelia
Source: eLife. 2022 Nov 7;11:e62087. doi: 10.7554/eLife.62087 (PMC9674336; doi:10.7554/eLife.62087)
Supplement: Figure 1—figure supplement 1—source data 2. [file elife-62087-fig1-figsupp1-data2.zip › Figure 1 Supplement 1/Human E-cad ZO-1 AB sample 3.csv]

prob_prot	ref_prot	var_prob_prot	var_ref_prot
5.9652	0.7533	24.4947	1.8804
5.9501	0.7358	24.1598	1.8623
5.9347	0.7239	23.7058	1.8228
5.9296	0.7156	23.2497	1.7642
5.9218	0.7078	22.8326	1.7058
5.9005	0.7038	22.5109	1.6499
5.8744	0.7022	22.3408	1.5854
5.8524	0.7032	22.2208	1.5404
5.8293	0.7074	22.1372	1.5139
5.8062	0.7182	22.1649	1.4929
5.7899	0.7351	22.2606	1.4891
5.779	0.7561	22.3048	1.496
5.7607	0.7722	22.2108	1.4989
5.737	0.7849	21.933	1.5262
5.7208	0.801	21.4567	1.5855
5.7036	0.8179	20.9012	1.6512
5.6768	0.8347	20.3087	1.7344
5.6472	0.853	19.6594	1.8457
5.6152	0.8722	18.991	1.9756
5.5735	0.8884	18.324	2.1057
5.5304	0.9036	17.6601	2.2508
5.4909	0.9222	17.0759	2.4275
5.4567	0.9401	16.5532	2.6259
5.4221	0.9555	16.0824	2.8386
5.3913	0.9681	15.7061	3.0324
5.3703	0.9763	15.4037	3.1988
5.3465	0.9798	15.1453	3.3326
5.3138	0.9795	14.9307	3.3945
5.2769	0.9685	14.6517	3.3223
5.2454	0.9538	14.3763	3.1627
5.2168	0.9369	14.1513	2.9626
5.1951	0.9166	13.9127	2.7313
5.1687	0.8976	13.6852	2.5121
5.1354	0.878	13.4548	2.2811
5.1021	0.8525	13.2652	2.0223
5.0734	0.826	13.1326	1.778
5.0478	0.8038	13.0097	1.5889
5.0227	0.7879	12.8966	1.4543
4.9961	0.7824	12.823	1.4026
4.9706	0.7841	12.8615	1.4629
4.9432	0.7904	12.9205	1.6515
4.9118	0.8032	12.9354	2.0323
4.8701	0.8276	12.9497	2.6331
4.8242	0.8621	13.0182	3.471
4.7831	0.8984	13.1172	4.6464
4.7474	0.9351	13.1814	6.1927
4.7156	0.9752	13.1954	8.0954
4.6833	1.018	13.147	10.3411
4.6533	1.0659	13.0741	12.7957
4.6294	1.1225	12.9104	15.281
4.6051	1.177	12.6831	17.6163
4.5778	1.2288	12.5178	19.5707
4.5576	1.278	12.4924	20.9738
4.543	1.3203	12.4802	21.7087
4.5323	1.3526	12.4245	21.7668
4.5278	1.3729	12.4089	21.0357
4.5269	1.3904	12.3986	19.6072
4.5225	1.4079	12.4293	17.7569
4.5194	1.4164	12.5926	15.5903
4.5162	1.4147	12.8211	13.335
4.5193	1.4055	13.0961	11.1769
4.5283	1.3954	13.4836	9.2588
4.5515	1.3896	14.0627	7.6471
4.5809	1.3858	14.8539	6.3579
4.6154	1.3839	15.8113	5.3616
4.6511	1.3838	16.8807	4.6474
4.6936	1.3816	18.1622	4.153
4.7493	1.3758	19.6553	3.8394
4.8085	1.3697	21.2811	3.6802
4.8682	1.3705	22.9695	3.623
4.9321	1.3815	24.5878	3.6179
4.9932	1.3973	25.9511	3.6679
5.0387	1.4079	27.0336	3.7203
5.0821	1.4092	27.926	3.7648
5.1248	1.4076	28.5482	3.8082
5.1596	1.4077	28.801	3.8432
5.1829	1.4107	28.789	3.8584
5.1942	1.415	28.479	3.8652
5.1944	1.4199	27.9861	3.8871
5.1882	1.4197	27.4428	3.9093
5.1794	1.412	26.9481	3.9075
5.171	1.4042	26.5113	3.8928
5.1521	1.3982	26.0967	3.8984
5.1207	1.3955	25.6986	3.9385
5.0898	1.3914	25.3152	4.0161
5.0587	1.3876	24.9007	4.1108
5.0275	1.3924	24.5206	4.2401
4.9931	1.4064	24.1665	4.4682
4.9597	1.4216	23.9803	4.8295
4.9269	1.4432	24.0217	5.2897
4.8981	1.4682	24.3201	5.8169
4.8739	1.4939	24.8937	6.4708
4.8488	1.5206	25.8719	7.2496
4.8285	1.551	27.3339	8.1042
4.8223	1.5764	29.2364	8.9529
4.8218	1.5972	31.6138	9.7623
4.8191	1.618	34.1839	10.4945
4.819	1.6339	36.7375	10.9735
4.828	1.6413	39.3299	11.1422
4.8413	1.6451	41.8979	11.0238
4.8516	1.6444	44.0825	10.6283
4.8629	1.6322	45.6937	9.963
4.8761	1.6125	46.7908	9.1128
4.8865	1.596	47.4578	8.1966
4.8881	1.5771	47.5495	7.2687
4.8887	1.5514	47.0264	6.3193
4.8986	1.5219	46.1784	5.3985
4.9084	1.4896	45.2131	4.6024
4.9062	1.4557	43.8533	3.9498
4.9055	1.4224	42.1437	3.4311
4.9148	1.3912	40.3658	3.0255
4.9184	1.3682	38.4699	2.7445
4.9042	1.3585	36.364	2.5479
4.8788	1.3526	34.1976	2.3922
4.8531	1.3471	32.0604	2.2784
4.8252	1.3445	29.8466	2.2307
4.7882	1.3416	27.5834	2.2777
4.7383	1.337	25.5449	2.3971
4.6849	1.343	23.7713	2.577
4.6362	1.3624	22.2369	2.8076
4.5892	1.3865	20.9387	3.0717
4.5401	1.4118	19.8771	3.3888
4.493	1.4385	19.1391	3.7552
4.4481	1.4615	18.8513	4.1316
4.4146	1.48	18.9836	4.5264
4.3929	1.5024	19.3382	4.9383
4.3804	1.525	19.9209	5.3284
4.3752	1.5485	20.7775	5.6781
4.382	1.578	21.9557	6.0128
4.4009	1.6105	23.4233	6.3053
4.4238	1.6437	24.8948	6.6121
4.4465	1.6769	26.2801	6.9346
4.4771	1.7135	27.5686	7.2026
4.513	1.7547	28.7001	7.432
4.5502	1.7989	29.6401	7.6502
4.5816	1.8489	30.2076	7.882
4.611	1.9026	30.5739	8.1469
4.6443	1.9629	30.7299	8.5107
4.676	2.0342	30.6587	8.9144
4.6997	2.1171	30.2559	9.263
4.7144	2.2044	29.7803	9.6238
4.7254	2.309	29.3279	10.0746
4.7359	2.4479	28.9537	10.7284
4.7422	2.6193	28.5607	11.4811
4.7403	2.8109	28.1901	12.3288
4.7368	3.0322	27.9595	13.3178
4.7327	3.29	27.7686	14.4984
4.7234	3.5844	27.569	16.0205
4.7003	3.9234	27.3918	17.9557
4.6665	4.3036	27.3418	20.3618
4.6311	4.7319	27.3473	23.374
4.5914	5.2091	27.3987	27.1443
4.5434	5.7464	27.4909	31.9132
4.4817	6.3465	27.5611	37.7774
4.4038	7.0152	27.5876	44.9786
4.3122	7.7492	27.4603	53.7393
4.2105	8.5471	27.0986	64.2634
4.0937	9.4087	26.4709	76.844
3.9655	10.3404	25.5059	91.5931
3.8262	11.357	24.1873	108.8969
3.6719	12.4421	22.5827	129.2523
3.5007	13.6003	20.6687	152.5172
3.3216	14.8198	18.5133	178.7765
3.1389	16.0959	16.2274	208.4474
2.9535	17.4176	13.9117	241.7195
2.7719	18.7892	11.7661	278.0002
2.5996	20.223	9.9018	317.0318
2.4356	21.6866	8.3477	358.0543
2.2772	23.1599	7.0881	400.2088
2.1279	24.6263	6.16	443.6448
1.9945	26.0898	5.5756	487.7924
1.8791	27.535	5.2773	531.3704
1.7803	28.9454	5.1656	572.8763
1.6962	30.293	5.0952	611.6728
1.6289	31.5634	5.0166	648.4918
1.5695	32.7424	4.9387	681.6431
1.517	33.816	4.8456	710.0691
1.4753	34.7545	4.7411	733.2584
1.4318	35.5527	4.5163	750.2794
1.3916	36.2033	4.2534	761.1792
1.3547	36.7131	3.9949	766.78
1.3137	37.0595	3.6615	766.8486
1.2714	37.2175	3.3406	760.7215
1.23	37.1953	3.0347	747.9255
1.1944	36.9705	2.7733	728.7712
1.1561	36.5683	2.5459	704.413
1.1154	35.9803	2.3434	675.1159
1.0748	35.2145	2.1691	641.5124
1.0375	34.2473	2.0173	603.685
0.9993	33.0835	1.8862	561.8638
0.9615	31.7482	1.7687	516.7837
0.9235	30.2643	1.6513	469.4232
0.8845	28.6488	1.5404	420.5412
0.8472	26.9055	1.442	371.7473
0.815	25.0737	1.3547	324.658
0.7804	23.1767	1.2795	279.5229
0.7406	21.2404	1.2183	236.8788
0.6987	19.3089	1.1645	197.6477
0.6554	17.4041	1.1181	162.0552
0.6147	15.5411	1.0581	130.4905
0.5776	13.7447	1.0058	103.3879
0.5437	12.0461	0.9499	80.9283
0.5122	10.4686	0.8931	62.5344
0.4799	9.0114	0.8354	47.4361
0.4475	7.6878	0.7741	35.3588
0.4162	6.4964	0.7196	26.0539
0.3843	5.4351	0.6549	18.9517
0.3541	4.4968	0.5864	13.5041
0.3301	3.6729	0.533	9.5067
0.3127	2.9666	0.4928	6.7754
0.3003	2.3812	0.4545	4.9247
0.2851	1.9019	0.418	3.6013
0.2699	1.504	0.3932	2.6012
0.259	1.1784	0.3789	1.883
0.2484	0.9169	0.3703	1.3857
0.237	0.7153	0.3717	1.0496
0.2259	0.5594	0.3753	0.7922
0.2178	0.4359	0.3722	0.5866
0.21	0.3465	0.3637	0.4531
0.2026	0.2941	0.3573	0.3869
0.1971	0.2632	0.3534	0.3496
0.1913	0.2434	0.3426	0.3281
0.1836	0.229	0.3243	0.3101
0.1746	0.2154	0.298	0.3014
0.1655	0.2075	0.2711	0.3133
0.1563	0.2079	0.2508	0.3434
0.146	0.2123	0.2291	0.3773
0.1342	0.2184	0.2071	0.4157
0.1202	0.2271	0.1836	0.4681
0.1069	0.236	0.164	0.5411
0.09822	0.2437	0.1489	0.61
0.09459	0.2516	0.1384	0.6715
0.09152	0.2595	0.129	0.7294
0.08843	0.2663	0.1199	0.7873
0.08684	0.2717	0.1141	0.8533
0.08531	0.2766	0.1102	0.919
0.08407	0.2827	0.1073	0.9694
0.08111	0.2874	0.1005	0.985
0.07621	0.2869	0.08822	0.9769
0.06913	0.2847	0.07515	0.9815
0.06159	0.2831	0.06619	0.9836
0.05552	0.2766	0.05801	0.9448
0.05241	0.2661	0.04932	0.8827
0.04978	0.2591	0.04343	0.8228
0.04729	0.2569	0.039	0.7701
0.04569	0.2554	0.03757	0.7237
0.04743	0.2536	0.04066	0.6854
0.05197	0.2534	0.04778	0.6536
0.0558	0.2548	0.05549	0.6158
0.05818	0.2534	0.05932	0.575
0.05971	0.2512	0.06141	0.5605
0.05933	0.2486	0.06259	0.5638
0.05789	0.2437	0.06266	0.573
0.05637	0.2389	0.06085	0.5944
0.05481	0.2399	0.05857	0.6517
0.05384	0.2452	0.05592	0.7199
0.05279	0.2482	0.05154	0.7587
0.052	0.2511	0.04883	0.793
0.05187	0.2587	0.04862	0.8499
0.05	0.2649	0.04565	0.9012
0.04633	0.2656	0.04168	0.9383
0.04348	0.2689	0.04155	0.974
0.04293	0.2755	0.04339	1.0189
0.04352	0.283	0.0458	1.0676
0.04572	0.2869	0.04959	1.1227
0.04967	0.2859	0.05467	1.1727
0.05361	0.2837	0.059	1.2393
0.05639	0.2819	0.06125	1.3031
0.05821	0.2798	0.06587	1.3434
0.05878	0.2757	0.07497	1.3491
0.05905	0.269	0.09253	1.3277
0.06124	0.265	0.1218	1.3161
0.06794	0.2649	0.165	1.3258
0.07599	0.2627	0.2229	1.2994
0.08638	0.2597	0.2961	1.2536
0.09782	0.2609	0.3839	1.2338
0.1059	0.2668	0.4686	1.2683
0.1114	0.273	0.536	1.3152
0.1161	0.276	0.5953	1.3336
0.1198	0.2766	0.629	1.3054
0.1211	0.2764	0.6295	1.2786
0.117	0.2802	0.5971	1.2908
0.1101	0.2872	0.5403	1.3132
0.1047	0.2909	0.4699	1.2867
0.09783	0.2917	0.381	1.2364
0.09035	0.2918	0.2955	1.2025
0.08409	0.2938	0.2253	1.1773
0.07856	0.297	0.1718	1.1422
0.07364	0.3001	0.1362	1.1176
0.06987	0.3041	0.118	1.1272
0.06956	0.3087	0.123	1.1515
0.07047	0.3125	0.1453	1.1725
0.07186	0.3136	0.1844	1.186
0.07627	0.3113	0.2417	1.197
0.08128	0.3087	0.2877	1.2254
0.08439	0.3033	0.3286	1.2386
0.08665	0.2962	0.3672	1.2284
0.09044	0.289	0.4113	1.2149
0.09347	0.2808	0.4419	1.175
0.09396	0.2699	0.4529	1.1187
0.094	0.2561	0.4583	1.0601
0.0942	0.2413	0.4557	0.9884
0.09224	0.2256	0.441	0.8972
0.08817	0.2106	0.4033	0.8011
0.08458	0.1955	0.3586	0.7035
0.07922	0.1777	0.31	0.5879
0.0729	0.1601	0.2602	0.4839
0.06587	0.1443	0.2078	0.3971
0.05953	0.1291	0.1594	0.3155
0.05328	0.1154	0.1189	0.244
0.04787	0.1041	0.0888	0.1915
0.0439	0.09353	0.06848	0.1508
0.04227	0.08548	0.05727	0.1207
0.04109	0.08083	0.05272	0.1061
0.03951	0.07662	0.04979	0.1035
0.03999	0.07356	0.05238	0.1089
0.04129	0.0728	0.05774	0.1169
0.04422	0.07277	0.06452	0.1235
0.0482	0.07224	0.07172	0.1275
0.05134	0.07035	0.07712	0.1298
0.05259	0.06921	0.07997	0.1316
0.05525	0.06854	0.08464	0.13
0.05875	0.06907	0.0915	0.1297
0.06054	0.06938	0.09435	0.1291
0.0587	0.06982	0.08787	0.1271
0.05386	0.0721	0.07561	0.1269
0.0484	0.07456	0.0637	0.1275
0.04396	0.07574	0.05303	0.1273
0.04109	0.07722	0.04631	0.129
0.03908	0.07785	0.04197	0.1275
0.03456	0.0758	0.03328	0.1175
0.03015	0.07296	0.02727	0.1036
0.02997	0.07239	0.02617	0.09428
0.03151	0.07409	0.02656	0.09271
0.03339	0.07431	0.03068	0.09147
0.03597	0.07429	0.03761	0.09025
0.03992	0.07585	0.04838	0.09352
0.04405	0.0772	0.06351	0.09933
0.04737	0.07935	0.08221	0.1105
0.04958	0.08227	0.1024	0.1231
0.05053	0.08289	0.119	0.1292
0.05156	0.08213	0.1383	0.1339
0.05285	0.08084	0.1574	0.1382
0.05427	0.07974	0.1697	0.14
0.05515	0.08151	0.1748	0.1484
0.05519	0.08418	0.1707	0.1588
0.05455	0.08556	0.1646	0.1617
0.05246	0.08478	0.153	0.1598
0.04859	0.08308	0.1329	0.1541
0.04487	0.08188	0.1113	0.1467
0.04061	0.08091	0.08987	0.1393
0.03581	0.07958	0.07099	0.1337
0.03132	0.07768	0.05334	0.1301
0.02769	0.07518	0.03904	0.1255
0.02312	0.0724	0.02831	0.1202
0.01883	0.06926	0.0205	0.1128
0.0158	0.06629	0.01506	0.1021
0.01259	0.06398	0.01041	0.09274
0.008357	0.06303	0.006209	0.09121
0.004611	0.06334	0.003028	0.09658
0.002513	0.06458	0.001876	0.1035
0.002106	0.06629	0.001501	0.1131
0.003044	0.06642	0.001586	0.121
0.004151	0.06595	0.002888	0.1273
0.004857	0.06616	0.004009	0.1373
0.005643	0.06735	0.004982	0.1558
0.006879	0.07063	0.006587	0.1863
0.008792	0.07448	0.009701	0.2206
0.01193	0.07786	0.01462	0.2522
0.01594	0.08027	0.02018	0.279
0.01973	0.0822	0.02607	0.3008
0.02229	0.0841	0.03049	0.3155
0.02475	0.08629	0.03498	0.3248
0.02771	0.0886	0.0412	0.3319
0.03057	0.08888	0.04809	0.3323
0.03141	0.08835	0.05017	0.3293
0.03129	0.08975	0.04899	0.3214
0.0311	0.09372	0.04634	0.3046
0.03083	0.09645	0.04375	0.2848
0.03064	0.09866	0.04215	0.2658
0.03159	0.1024	0.0427	0.252
0.03376	0.1079	0.0454	0.25
0.03506	0.1148	0.04581	0.2588
0.03564	0.1209	0.04719	0.2758
0.03867	0.1257	0.05603	0.2986
0.04255	0.1333	0.07026	0.3329
0.04614	0.1405	0.09166	0.375
0.05139	0.1463	0.1268	0.4204
0.05924	0.1526	0.1817	0.4701
0.06996	0.1613	0.2619	0.5305
0.08236	0.1707	0.3692	0.5987
0.09583	0.1808	0.5082	0.6752
0.1098	0.1932	0.6767	0.7707
0.1246	0.2064	0.8871	0.8745
0.1377	0.2165	1.1081	0.9752
0.1488	0.227	1.3124	1.0836
0.1593	0.2389	1.4977	1.2019
0.1672	0.2502	1.6382	1.3038
0.1723	0.2592	1.7251	1.3714
0.173	0.2674	1.702	1.4332
0.1712	0.2766	1.6068	1.5134
