# Supplementary material for: Super-resolution imaging uncovers the nanoscopic segregation of polarity proteins in epithelia
Source: eLife. 2022 Nov 7;11:e62087. doi: 10.7554/eLife.62087 (PMC9674336; doi:10.7554/eLife.62087)
Supplement: Figure 2—source data 2. [file elife-62087-fig2-data2.zip › Figure 2/TC7 Crumbs ZO-1 AB sample 1.csv]

prob_prot	ref_prot	var_prob_prot	var_ref_prot
15.2793	1.2164	515.9372	8.9798
15.349	1.219	521.7728	9.0328
15.4027	1.2249	526.7438	9.0942
15.4368	1.2309	529.6283	9.147
15.4526	1.2352	529.8228	9.2045
15.4558	1.2404	527.4443	9.2588
15.4436	1.2467	523.4297	9.331
15.4235	1.2531	518.9495	9.41
15.4096	1.2596	514.6973	9.4753
15.4047	1.2667	511.5145	9.5422
15.4037	1.2761	509.4623	9.6018
15.4078	1.29	508.0958	9.6589
15.4261	1.3035	507.6086	9.7191
15.4573	1.3158	507.8105	9.7855
15.4816	1.3287	507.9602	9.8474
15.5021	1.342	507.6781	9.8921
15.521	1.3592	506.7748	9.9353
15.5375	1.3775	504.9547	9.9975
15.552	1.3964	502.5133	10.0342
15.5666	1.413	499.4949	10.0388
15.5737	1.4321	496.2112	10.0273
15.5861	1.4558	492.9068	10.0186
15.6007	1.481	489.924	9.9926
15.6082	1.5086	487.3599	9.9515
15.6153	1.5352	485.0318	9.8496
15.6175	1.5571	482.9287	9.7549
15.6265	1.576	481.472	9.6658
15.6343	1.5923	480.6636	9.599
15.6376	1.6069	480.0526	9.5433
15.6398	1.6215	479.6387	9.5462
15.6449	1.6304	478.872	9.5444
15.6492	1.631	477.6283	9.4679
15.6546	1.6289	476.1197	9.3716
15.6624	1.6208	474.0687	9.2294
15.6683	1.6041	471.9827	9.0495
15.6686	1.5833	470.413	8.8634
15.677	1.559	469.0752	8.664
15.6894	1.533	467.8852	8.4678
15.6905	1.5076	467.223	8.2623
15.6832	1.4805	466.7029	8.0375
15.6595	1.448	465.6535	7.8083
15.6173	1.4152	463.992	7.6013
15.5661	1.3874	461.6031	7.4165
15.4992	1.3628	458.6869	7.2212
15.4258	1.3463	454.8997	7.0863
15.3542	1.3354	450.8459	6.9788
15.2874	1.3236	446.8521	6.8969
15.2169	1.3166	443.1233	6.8393
15.1456	1.3134	439.4648	6.762
15.0845	1.3091	436.0897	6.7091
15.0341	1.3041	432.8886	6.656
14.9912	1.2969	430.3309	6.5518
14.9597	1.2918	428.2401	6.4415
14.9392	1.289	426.3576	6.3579
14.9281	1.2836	425.0189	6.2786
14.9239	1.282	424.0321	6.2147
14.9176	1.2827	423.3429	6.17
14.9081	1.2823	423.0866	6.1358
14.8997	1.2847	422.6205	6.1108
14.8881	1.2843	421.8947	6.056
14.862	1.2835	420.379	5.9701
14.8259	1.2841	417.8568	5.8533
14.7779	1.2829	414.2213	5.7068
14.7043	1.2809	409.1039	5.5734
14.6182	1.2758	403.0053	5.4533
14.5272	1.2726	396.1495	5.3279
14.4313	1.2686	388.7501	5.2272
14.326	1.2614	381.5231	5.1621
14.2246	1.2559	374.6778	5.1135
14.1231	1.2515	367.3126	5.0789
14.0187	1.2467	359.071	5.0686
13.9098	1.2453	349.7286	5.0815
13.7947	1.2458	339.0404	5.1182
13.6634	1.2451	327.567	5.1745
13.5276	1.2395	315.7907	5.231
13.3868	1.2336	304.0482	5.2841
13.2461	1.2294	292.9397	5.3132
13.0987	1.2213	283.0003	5.3136
12.9344	1.2126	273.6355	5.326
12.7609	1.2032	264.5876	5.3054
12.5759	1.1976	255.6469	5.2813
12.3922	1.1938	246.8412	5.2715
12.2088	1.1903	237.9673	5.2657
12.0152	1.1869	229.1827	5.275
11.8159	1.18	220.5084	5.2926
11.626	1.1756	212.1558	5.3125
11.446	1.1713	204.3061	5.3218
11.276	1.1638	197.2768	5.319
11.1352	1.1567	191.3573	5.3154
11.0237	1.1549	186.3257	5.3045
10.9312	1.1525	182.197	5.2727
10.8667	1.1478	179.1227	5.2223
10.8176	1.1407	176.5831	5.1571
10.7755	1.129	174.5145	5.0764
10.7557	1.1164	172.8803	4.9933
10.7561	1.103	171.5263	4.9112
10.7687	1.0862	170.6892	4.8281
10.7894	1.0666	170.2172	4.7496
10.8079	1.0492	170.0901	4.6839
10.8323	1.0388	170.2114	4.6402
10.8569	1.0337	170.2838	4.6259
10.8794	1.0311	170.2399	4.6378
10.9056	1.0278	170.1396	4.6539
10.9259	1.0307	169.8553	4.669
10.9354	1.0363	169.2409	4.671
10.9496	1.0453	168.4686	4.6703
10.9592	1.0606	167.5445	4.6592
10.9631	1.0734	166.7283	4.6217
10.9697	1.0853	166.0265	4.5891
10.9738	1.0974	165.3183	4.5652
10.9672	1.107	164.8029	4.5315
10.9659	1.1152	164.828	4.485
10.9774	1.1217	165.254	4.4368
10.9899	1.1246	165.8314	4.3496
11.0191	1.1263	166.5663	4.2596
11.0568	1.1251	167.5151	4.1734
11.0921	1.1203	168.2873	4.0851
11.1273	1.1197	168.7121	4.0143
11.1674	1.1208	168.8868	3.987
11.2072	1.1246	168.7842	4.0242
11.2475	1.1314	168.5949	4.0854
11.2861	1.1369	168.4854	4.1567
11.3312	1.1418	168.4734	4.2449
11.3679	1.1484	168.6456	4.3232
11.4063	1.1537	169.0305	4.3598
11.4669	1.1536	169.5319	4.3563
11.5316	1.1471	170.2259	4.3033
11.5908	1.1413	170.7576	4.2107
11.6499	1.1393	170.8449	4.1305
11.7089	1.1379	170.3747	4.0658
11.7615	1.1396	169.6162	4.0264
11.8103	1.1433	169.1339	3.9998
11.8566	1.1457	168.6711	3.9687
11.9109	1.151	168.434	3.9426
11.9775	1.1567	168.4963	3.9165
12.0542	1.1651	168.6582	3.8964
12.1389	1.1766	168.9365	3.8829
12.2166	1.1946	169.2446	3.9192
12.2869	1.2228	169.3663	4.0387
12.3467	1.2525	169.219	4.2398
12.3914	1.2909	168.4604	4.5525
12.4263	1.3417	167.2141	4.9883
12.4559	1.3931	165.7654	5.5528
12.473	1.4485	164.4767	6.2277
12.4768	1.5078	163.6229	6.9055
12.4741	1.5689	162.9849	7.5691
12.4721	1.632	162.571	8.1882
12.474	1.698	162.2422	8.7122
12.4782	1.7679	161.6296	9.1828
12.485	1.8388	161.0101	9.5895
12.5004	1.9136	160.3493	10.0131
12.5207	1.9985	159.6549	10.5743
12.5564	2.0916	159.0999	11.5276
12.613	2.2015	158.869	13.0714
12.676	2.3399	159.1664	15.4022
12.7485	2.5131	159.8038	18.8292
12.8325	2.7323	160.9482	23.7225
12.9292	2.9953	162.39	30.4639
13.0423	3.3109	164.1599	39.4316
13.1654	3.6889	166.1987	51.1556
13.2902	4.1333	168.09	66.0719
13.4212	4.6509	169.811	84.5552
13.5611	5.2443	171.692	107.1739
13.7105	5.9228	173.5869	134.2514
13.8563	6.6873	175.3541	166.0281
14.0046	7.5332	177.6706	202.8967
14.1716	8.4669	180.3749	245.2245
14.345	9.4808	183.6217	292.8477
14.5453	10.5665	187.4816	345.5833
14.7695	11.7154	192.0408	403.004
15.0046	12.9208	197.0831	464.1629
15.2654	14.1881	202.8299	527.2819
15.5588	15.5203	209.5463	590.7822
15.8895	16.9206	217.162	652.8762
16.2592	18.3936	225.5281	710.9493
16.6645	19.9656	234.6847	763.2472
17.1198	21.6816	244.3478	807.7888
17.6182	23.5837	254.57	842.3587
18.1684	25.7124	265.2512	864.2238
18.7698	28.1229	276.0261	872.3383
19.4282	30.8645	286.593	866.2513
20.1502	33.9921	297.3241	845.7038
20.9409	37.5364	308.7284	814.2159
21.7855	41.4976	320.8472	778.2121
22.6856	45.8243	333.9454	745.6666
23.6504	50.4262	347.9619	728.1026
24.6649	55.1364	363.5111	737.4965
25.7225	59.7307	381.7252	783.7291
26.7899	63.9335	402.74	868.4126
27.8423	67.4205	426.3008	982.8149
28.8665	69.8697	450.9442	1106.7359
29.8101	71.0069	474.3042	1212.1571
30.6223	70.6176	494.3381	1269.5683
31.2881	68.6198	509.8215	1255.6285
31.7822	65.0931	520.1467	1164.7149
32.057	60.2236	525.6708	1008.7782
32.1198	54.3307	527.0443	815.0843
31.9676	47.8076	524.3639	614.2259
31.5917	41.0557	517.6644	433.5982
31.0176	34.4417	507.2507	288.0169
30.2621	28.269	494.4849	181.8204
29.3731	22.7517	480.9663	111.1622
28.3904	17.9882	468.0539	67.2836
27.3511	13.9986	457.003	41.4921
26.2944	10.7531	448.5247	26.8088
25.2518	8.1591	442.5322	18.4392
24.2457	6.1414	438.1988	13.4514
23.2817	4.6002	434.5948	10.252
22.3635	3.4198	431.2339	7.9812
21.4833	2.528	427.0564	6.2373
20.6432	1.8753	421.6638	4.8702
19.8508	1.3962	413.9797	3.7697
19.0753	1.0473	403.8463	2.8888
18.3415	0.8031	390.9707	2.1942
17.6497	0.6333	376.1759	1.6452
16.9891	0.5087	360.8218	1.2209
16.3643	0.4144	345.9254	0.8992
15.7898	0.3449	331.5992	0.665
15.2632	0.2939	318.462	0.5039
14.7675	0.2622	306.6593	0.4094
14.3179	0.2404	295.1911	0.3586
13.8905	0.2253	284.2905	0.3434
13.4792	0.2192	274.6846	0.3675
13.0809	0.2181	266.7441	0.4116
12.6969	0.2206	260.9866	0.4666
12.3227	0.2252	257.8935	0.5271
11.9377	0.2292	257.1154	0.5898
11.5606	0.2321	257.513	0.6382
11.1925	0.2322	256.8205	0.6635
10.8186	0.2276	252.5798	0.6642
10.4296	0.2207	243.1612	0.6534
10.0386	0.2102	228.6421	0.6218
9.6472	0.1972	210.3055	0.5727
9.2388	0.1831	190.7474	0.518
8.8329	0.1708	172.2013	0.4648
8.4384	0.1579	156.0494	0.4109
8.0526	0.1469	142.5026	0.3591
7.6874	0.1386	131.4683	0.3211
7.3434	0.13	122.1415	0.292
7.0235	0.1216	114.3285	0.2745
6.7254	0.1137	107.4539	0.2633
6.4485	0.1077	101.0608	0.2597
6.1973	0.105	95.0482	0.2654
5.9615	0.1032	89.5622	0.2761
5.7368	0.1011	84.5313	0.2849
5.5187	0.09904	79.5893	0.2944
5.3077	0.09663	75.1654	0.3117
5.1164	0.09421	71.7058	0.3282
4.941	0.09026	69.0717	0.3384
4.7736	0.08545	66.9274	0.3414
4.6221	0.08026	65.4247	0.3295
4.4799	0.075	64.4751	0.3062
4.3431	0.07084	63.8523	0.2844
4.2066	0.06665	63.4798	0.2631
4.0726	0.06245	63.226	0.2317
3.9523	0.05878	62.861	0.1991
3.8358	0.05459	62.1369	0.1662
3.7175	0.05	60.9247	0.136
3.5998	0.04566	59.016	0.1125
3.4901	0.04135	56.6042	0.09096
3.3849	0.03768	53.6149	0.07741
3.2919	0.03426	50.3608	0.0699
3.2028	0.03302	47.2445	0.07197
3.1156	0.03296	44.5716	0.07864
3.0363	0.03274	42.4292	0.08968
2.9664	0.03437	40.9961	0.1142
2.8974	0.03544	39.9944	0.1431
2.8329	0.03578	39.1218	0.1714
2.7707	0.03668	38.3432	0.2001
2.7093	0.03725	37.6052	0.221
2.6558	0.03662	36.6562	0.2247
2.6045	0.03493	35.5859	0.2124
2.5531	0.03308	34.3682	0.193
2.5107	0.03159	33.1625	0.1699
2.4712	0.03012	32.2787	0.1431
2.4229	0.02836	31.4172	0.1166
2.3683	0.02609	30.3796	0.0933
2.3139	0.02357	29.411	0.0728
2.2659	0.02117	28.4905	0.05796
2.2148	0.01858	27.5411	0.04483
2.1644	0.01675	26.5727	0.03685
2.1194	0.01513	25.6901	0.03284
2.0782	0.01361	25.0369	0.02917
2.0504	0.01223	24.6307	0.02539
2.0254	0.0109	24.2993	0.0224
2.005	0.009954	24.1505	0.02034
1.9907	0.00896	24.2158	0.01697
1.9774	0.007897	24.382	0.01231
1.9659	0.007412	24.4807	0.01016
1.9564	0.006834	24.4249	0.008949
1.9556	0.005965	24.395	0.006827
1.9491	0.004367	24.0434	0.004063
1.9298	0.002856	23.4791	0.002383
1.9067	0.00175	22.9349	0.001293
1.8862	0.0008354	22.4448	0.000569
1.87	0.0002394	21.9547	7.433e-05
1.8598	1.031e-05	21.6125	5.8002e-07
1.8488	0.0	21.3359	0.0
1.834	0.0	21.1391	0.0
1.8207	2.422e-05	20.9293	3.2015e-06
1.8027	0.0001385	20.5608	7.191e-05
1.783	0.0003259	20.2387	0.0002566
1.7658	0.0004991	19.9062	0.0004373
1.7459	0.0004911	19.478	0.0004263
1.7263	0.0003284	18.9378	0.0002557
1.707	0.0001537	18.3862	8.033e-05
1.6911	2.171e-05	17.9297	2.5723e-06
1.6687	0.0	17.3458	0.0
1.6469	0.0	16.7559	0.0
1.6304	0.0	16.269	0.0
1.6163	0.0	15.8888	0.0
1.6032	0.0	15.5881	0.0
1.5945	0.0	15.3663	0.0
1.589	0.0	15.3031	0.0
1.58	0.0	15.2714	0.0
1.5689	0.0	15.2526	0.0
1.5565	0.0	15.2268	0.0
1.5412	0.0	15.0575	0.0
1.5219	0.0	14.6807	0.0
1.5048	0.0	14.2259	0.0
1.4843	0.0	13.7323	0.0
1.4605	0.0	13.1793	0.0
1.4387	1.284e-05	12.7083	8.994e-07
1.4191	0.0002077	12.3713	9.188e-05
1.4051	0.0005494	12.1668	0.0004364
1.3989	0.0007656	12.1471	0.0006457
1.4	0.0008652	12.2961	0.0007503
1.4005	0.001076	12.4572	0.0009612
1.395	0.0009675	12.5558	0.0008346
1.3845	0.0007842	12.5363	0.0006196
1.3703	0.0003003	12.4003	0.0001039
1.3588	1.453e-05	12.2848	5.9169e-07
1.3516	0.0	12.2562	0.0
1.3443	0.0	12.1974	0.0
1.3321	0.0	11.9834	0.0
1.3232	0.0	11.7588	0.0
1.3121	0.0	11.4731	0.0
1.2964	0.0	11.1089	0.0
1.272	0.0	10.608	0.0
1.2449	0.0	10.0404	0.0
1.2219	0.0	9.5701	0.0
1.1946	0.0	9.1196	0.0
1.1701	0.0	8.6203	0.0
1.1567	0.0	8.3352	0.0
1.1445	0.0	8.1516	0.0
1.1372	0.0	8.0347	0.0
1.1295	0.0	7.9746	0.0
1.1239	0.0	7.9763	0.0
1.1189	0.0	7.9779	0.0
1.1124	0.0	8.0033	0.0
1.1042	0.0	7.9871	0.0
1.0959	0.0	7.9205	0.0
1.0898	0.0	7.8586	0.0
1.0824	0.0	7.7537	0.0
1.0776	0.0	7.7174	0.0
1.0743	0.0	7.7104	0.0
1.0734	0.0	7.7062	0.0
1.0737	0.0	7.6168	0.0
1.0686	0.0	7.4563	0.0
1.0589	0.0	7.3014	0.0
1.0476	0.0	7.117	0.0
1.024	0.0	6.8	0.0
0.9997	0.0	6.4836	0.0
0.9753	0.0	6.1662	0.0
0.9484	0.0	5.9038	0.0
0.9296	0.0	5.7388	0.0
0.9198	0.0	5.6531	0.0
0.908	0.0	5.5528	0.0
0.8923	0.0	5.4454	0.0
0.8765	0.0	5.3288	0.0
0.8642	0.0	5.2056	0.0
0.8494	0.0	5.0239	0.0
0.8378	0.0	4.8317	0.0
0.8269	0.0	4.6723	0.0
0.8189	0.0	4.5429	0.0
0.8103	0.0	4.3867	0.0
0.8044	0.0	4.2539	0.0
0.7993	0.0	4.1582	0.0
0.7936	0.0	4.0828	0.0
0.7924	0.0	4.1009	0.0
0.7912	0.0	4.1061	0.0
0.7846	0.0	4.0527	0.0
0.7829	0.0	4.1004	0.0
0.7801	0.0	4.1173	0.0
0.7674	0.0	3.972	0.0
0.7521	0.0	3.8464	0.0
0.7348	0.0	3.7132	0.0
0.7147	0.0	3.5257	0.0
0.6992	0.0	3.3566	0.0
0.6815	0.0	3.1838	0.0
0.6643	0.0	3.0326	0.0
0.6511	0.0	2.9474	0.0
0.6364	0.0	2.8808	0.0
0.6225	0.0	2.8255	0.0
0.608	0.0	2.7532	0.0
0.5948	0.0	2.6861	0.0
0.5847	0.0	2.6191	0.0
0.5764	0.0	2.5306	0.0
0.5694	0.0	2.429	0.0
0.5652	0.0	2.3469	0.0
0.5635	0.0	2.274	0.0
