# Supplementary material for: Super-resolution imaging uncovers the nanoscopic segregation of polarity proteins in epithelia
Source: eLife. 2022 Nov 7;11:e62087. doi: 10.7554/eLife.62087 (PMC9674336; doi:10.7554/eLife.62087)
Supplement: Figure 2—source data 2. [file elife-62087-fig2-data2.zip › Figure 2/TC7 Crumbs ZO-1 AB sample 2.csv]

prob_prot	ref_prot	var_prob_prot	var_ref_prot
59.1511	0.2753	1971.4314	0.9005
59.0148	0.2948	1962.0526	1.297
58.8853	0.3192	1951.6302	1.7588
58.7895	0.3438	1940.7725	2.217
58.7242	0.3652	1931.5792	2.6536
58.6698	0.3816	1924.7602	2.9065
58.6229	0.3891	1919.0191	3.004
58.5852	0.3879	1914.8137	2.8139
58.5573	0.3838	1912.0041	2.553
58.5434	0.3708	1910.1245	2.2103
58.5594	0.3509	1910.1997	1.8159
58.5895	0.3346	1912.2178	1.463
58.6128	0.3179	1915.2841	1.1414
58.6263	0.2994	1918.8799	0.8996
58.6432	0.2836	1925.4237	0.7642
58.6573	0.2732	1931.2862	0.6735
58.6676	0.2693	1937.8564	0.6178
58.6739	0.2689	1945.2564	0.5978
58.6838	0.2705	1954.7259	0.5874
58.6951	0.2676	1965.521	0.5504
58.6941	0.2678	1977.4354	0.5383
58.672	0.2782	1989.7368	0.5887
58.6553	0.2878	2001.4725	0.6421
58.664	0.2957	2013.5042	0.6918
58.6885	0.3061	2026.247	0.7551
58.7199	0.3143	2040.429	0.822
58.7459	0.321	2054.5037	0.8953
58.7762	0.3287	2068.2113	0.9768
58.819	0.3319	2082.2262	1.0522
58.8742	0.3312	2095.8131	1.0927
58.9427	0.3328	2110.5097	1.1239
59.017	0.3355	2125.6029	1.165
59.0979	0.3409	2140.1198	1.2221
59.1876	0.3444	2152.699	1.2482
59.2927	0.3453	2163.7867	1.2451
59.4059	0.3459	2173.215	1.2511
59.5281	0.3476	2180.4181	1.2411
59.6324	0.3501	2185.1602	1.2218
59.7171	0.3511	2187.383	1.1698
59.8096	0.3506	2187.6978	1.1214
59.899	0.3429	2185.8304	1.0583
59.9878	0.3314	2182.9635	0.9809
60.0487	0.3212	2177.6375	0.9119
60.0778	0.3102	2170.3163	0.8349
60.0884	0.2961	2163.1657	0.7375
60.092	0.28	2156.4465	0.6349
60.0868	0.2633	2149.7727	0.5461
60.0617	0.2496	2142.9141	0.4796
60.0314	0.24	2136.6787	0.4229
59.9742	0.2297	2132.3735	0.3697
59.9081	0.2203	2129.9958	0.3302
59.8583	0.2109	2126.8866	0.3032
59.796	0.2006	2122.7473	0.2862
59.7027	0.1947	2119.3771	0.2906
59.5672	0.1908	2115.3224	0.3003
59.4171	0.1867	2109.7914	0.3015
59.2547	0.1813	2102.7089	0.281
59.0692	0.1773	2094.2647	0.2706
58.8541	0.1762	2084.1255	0.2627
58.6145	0.1779	2070.2773	0.2582
58.3513	0.1828	2053.7943	0.2522
58.072	0.1878	2034.5064	0.2568
57.7856	0.1872	2013.3534	0.2589
57.4777	0.1858	1990.4655	0.2644
57.1587	0.1883	1965.9209	0.2837
56.865	0.1925	1939.4357	0.2998
56.5925	0.1955	1913.3076	0.3154
56.3286	0.2013	1887.9501	0.3494
56.0933	0.2066	1862.4689	0.3812
55.8918	0.2093	1836.8052	0.4079
55.7148	0.2124	1812.038	0.4407
55.5646	0.2156	1789.7942	0.4828
55.442	0.2176	1771.0617	0.5106
55.3566	0.224	1753.6363	0.5268
55.31	0.2345	1736.1225	0.5376
55.2853	0.2505	1718.7397	0.5548
55.2911	0.2627	1703.4392	0.5801
55.328	0.2642	1690.2433	0.5585
55.3765	0.2646	1677.8122	0.5281
55.4397	0.2693	1667.0376	0.5439
55.5211	0.2786	1658.2062	0.589
55.6142	0.288	1650.482	0.6245
55.6978	0.2988	1643.1933	0.6604
55.7673	0.3114	1636.7788	0.7269
55.8447	0.3158	1630.3626	0.7657
55.9533	0.3149	1623.9479	0.7591
56.0851	0.3119	1618.025	0.7016
56.2148	0.3061	1612.7047	0.6401
56.3315	0.2982	1606.4704	0.5979
56.4401	0.2915	1598.1775	0.5586
56.536	0.2854	1589.3182	0.5117
56.6309	0.2819	1580.4756	0.468
56.7371	0.2785	1569.6979	0.4366
56.8385	0.2762	1554.8323	0.418
56.9289	0.2743	1536.616	0.4043
57.0346	0.2744	1516.3055	0.3919
57.1282	0.2753	1493.6635	0.3883
57.2138	0.2789	1470.1219	0.3971
57.2791	0.2859	1446.0122	0.4185
57.3394	0.295	1420.9842	0.4505
57.3983	0.3078	1393.0088	0.5065
57.4464	0.3268	1364.3058	0.5945
57.4784	0.345	1336.9438	0.6959
57.4923	0.3626	1311.195	0.8259
57.5051	0.3808	1286.0943	0.9762
57.5167	0.4036	1263.0003	1.1489
57.5119	0.4342	1242.3038	1.3711
57.5036	0.4657	1225.2196	1.6315
57.4944	0.4947	1211.4423	1.9206
57.4735	0.522	1200.3589	2.1955
57.4625	0.5441	1194.4681	2.4141
57.4621	0.5664	1193.8339	2.6133
57.4615	0.586	1196.5362	2.7683
57.455	0.5987	1201.717	2.9051
57.4783	0.604	1211.3915	2.9948
57.5461	0.6041	1224.7365	2.9849
57.6381	0.6001	1241.3338	2.92
57.7369	0.5915	1259.4879	2.7749
57.8494	0.5805	1279.307	2.6284
57.9903	0.5693	1299.8447	2.477
58.1647	0.5588	1322.3335	2.3299
58.3505	0.5491	1346.2192	2.2013
58.5423	0.541	1371.6052	2.1112
58.7697	0.5353	1397.5329	2.1001
59.031	0.5275	1422.9656	2.1267
59.2975	0.5219	1446.7944	2.1898
59.5586	0.5257	1468.5946	2.3515
59.8261	0.5383	1487.2254	2.6153
60.1	0.5579	1502.5114	2.9767
60.3803	0.5792	1514.4441	3.4161
60.6698	0.6049	1522.8707	3.9717
60.9672	0.6314	1527.7677	4.6293
61.2809	0.6587	1529.5271	5.4131
61.6016	0.6867	1526.2396	6.3288
61.9215	0.7144	1519.8976	7.3139
62.2262	0.7416	1509.0314	8.3153
62.5323	0.7692	1496.6828	9.3349
62.8404	0.7978	1481.5021	10.314
63.1544	0.8297	1464.4893	11.2172
63.4634	0.8593	1444.005	11.9358
63.769	0.883	1422.8002	12.4908
64.073	0.8922	1401.7544	12.6593
64.3756	0.8946	1379.8693	12.5064
64.6866	0.8925	1359.0131	11.9778
64.9833	0.8895	1338.1013	11.3037
65.2701	0.8894	1318.4892	10.534
65.556	0.8969	1299.444	9.7311
65.8484	0.9089	1282.3971	8.9963
66.1392	0.919	1267.5696	8.3422
66.4312	0.9337	1255.6981	7.7476
66.7331	0.9603	1246.4516	7.2634
67.0496	0.9981	1237.145	6.9262
67.4011	1.0606	1230.7902	6.8459
67.7625	1.1497	1227.2808	7.1426
68.1435	1.2639	1226.1557	7.932
68.5362	1.4034	1224.5021	9.1723
68.9477	1.5889	1223.3841	11.0983
69.3716	1.8259	1223.9801	13.9245
69.8114	2.1111	1226.005	17.9883
70.2867	2.4517	1230.6493	23.4405
70.7902	2.86	1236.5294	30.5972
71.3245	3.3325	1244.6649	39.7101
71.869	3.878	1253.3248	51.152
72.4497	4.51	1264.8554	65.3297
73.056	5.2287	1279.1269	82.3086
73.6904	6.037	1297.6254	102.3621
74.3646	6.9412	1320.1287	125.6085
75.073	7.9318	1347.2158	152.6157
75.8096	9.0078	1377.7322	183.092
76.5942	10.2136	1413.736	218.0199
77.4277	11.541	1456.3352	256.5713
78.301	12.9783	1503.9649	299.3814
79.2134	14.5105	1555.6881	346.7473
80.1724	16.1609	1610.0036	398.3567
81.1651	17.9207	1666.8186	454.8962
82.1967	19.7617	1723.9283	515.1507
83.2706	21.6508	1779.6509	578.3455
84.3606	23.5633	1832.1342	641.9677
85.4506	25.4862	1879.2679	705.8769
86.5497	27.3693	1920.6535	768.1296
87.6459	29.1649	1955.2035	825.4213
88.7362	30.8569	1983.6824	878.4126
89.81	32.4123	2003.3884	923.0595
90.8638	33.8068	2016.5391	959.867
91.8858	34.9766	2020.2426	986.9758
92.8558	35.871	2018.2239	1003.5656
93.7579	36.4758	2009.2942	1010.4446
94.578	36.7344	1994.5498	998.1883
95.31	36.6417	1973.3683	974.829
95.9413	36.1626	1946.5203	932.2026
96.4661	35.3307	1914.0559	879.3536
96.8696	34.0936	1875.8929	808.133
97.1112	32.4977	1831.8525	729.0373
97.1629	30.5755	1784.6901	641.9806
97.0124	28.4134	1734.3462	552.5114
96.6367	26.0594	1684.2709	463.472
95.9681	23.5956	1631.2	379.3868
95.0357	21.0895	1581.0644	303.5889
93.8479	18.6006	1529.0797	238.1496
92.4055	16.1826	1479.972	182.9919
90.6517	13.8695	1426.4506	138.7504
88.6183	11.7056	1375.5115	103.5703
86.2846	9.777	1321.0337	77.1968
83.714	8.0912	1268.7216	56.9852
80.9038	6.6436	1213.745	42.6313
77.9289	5.3722	1159.5578	31.6874
74.7982	4.2908	1105.7182	23.4995
71.5626	3.3981	1055.2324	17.3346
68.2645	2.6952	1008.4781	12.8961
64.9472	2.1361	962.829	9.6612
61.6475	1.6937	920.7084	7.1415
58.391	1.3467	881.8929	5.3104
55.2155	1.0724	847.6771	3.8992
52.1352	0.8664	818.002	2.8589
49.1477	0.7047	792.5905	2.0608
46.319	0.576	769.9145	1.5065
43.6458	0.4716	749.934	1.1258
41.1495	0.3901	730.7455	0.8961
38.7924	0.3295	711.2291	0.7469
36.5851	0.2828	692.0451	0.6278
34.5231	0.2452	673.2836	0.5419
32.6123	0.2171	652.8488	0.4737
30.8599	0.1969	631.1268	0.4187
29.2421	0.1819	608.062	0.3824
27.7391	0.1695	583.6974	0.3487
26.3169	0.1553	557.2618	0.3166
24.9962	0.1418	528.027	0.2991
23.7402	0.1273	497.1403	0.2831
22.5698	0.1113	465.9251	0.2546
21.4674	0.09936	434.5044	0.2345
20.4329	0.09178	401.4354	0.2243
19.4732	0.08591	368.2072	0.2173
18.5718	0.08037	336.9626	0.2075
17.6949	0.07329	306.7048	0.1897
16.8386	0.06796	276.8067	0.1781
16.0366	0.0648	248.7203	0.1716
15.2955	0.06224	222.5384	0.1632
14.6042	0.0616	198.2422	0.1562
13.9467	0.06294	175.9247	0.1584
13.3373	0.06188	155.7133	0.1589
12.7766	0.05698	137.8993	0.1516
12.2367	0.05412	122.0568	0.1376
11.7206	0.05555	108.0138	0.1272
11.2303	0.05633	95.5964	0.1051
10.7671	0.0579	84.5989	0.08904
10.3281	0.05862	74.9821	0.07942
9.9161	0.05579	66.9039	0.06604
9.5282	0.05362	60.215	0.05842
9.1559	0.05377	54.6832	0.05523
8.8047	0.05441	50.1612	0.0559
8.4662	0.05336	46.5256	0.05648
8.1326	0.05052	43.427	0.0544
7.8225	0.04582	40.7673	0.05222
7.5291	0.04186	38.6711	0.05285
7.243	0.03754	36.8356	0.05183
6.9732	0.03477	35.1974	0.05288
6.7248	0.03804	33.882	0.05935
6.4717	0.04225	32.8833	0.068
6.2211	0.04618	32.143	0.07604
6.0008	0.05181	31.4305	0.08861
5.7975	0.05651	30.691	0.101
5.5961	0.06058	29.9553	0.1135
5.4132	0.06392	29.2623	0.1254
5.2524	0.06668	28.5498	0.1398
5.1024	0.06956	27.9376	0.1615
4.9571	0.07238	27.5325	0.1862
4.8041	0.07401	27.2465	0.2056
4.6555	0.07316	26.8215	0.2162
4.5271	0.07014	26.1749	0.2153
4.413	0.06974	25.5676	0.2111
4.3046	0.07096	25.0331	0.1956
4.2012	0.0711	24.4542	0.1833
4.1077	0.06945	23.8427	0.1702
4.0155	0.06789	23.214	0.1526
3.9327	0.067	22.6414	0.1235
3.8517	0.06636	22.0133	0.1014
3.7763	0.06615	21.293	0.09046
3.7108	0.06515	20.6124	0.08702
3.6443	0.06183	19.8876	0.08075
3.5698	0.05785	19.1276	0.07153
3.4995	0.05439	18.4587	0.06193
3.4352	0.05179	17.8381	0.0556
3.3666	0.04791	17.1405	0.04829
3.2899	0.03945	16.3289	0.03612
3.2112	0.03078	15.5244	0.02832
3.1397	0.02855	14.832	0.02959
3.0736	0.02964	14.1441	0.03603
3.006	0.03065	13.4467	0.04069
2.936	0.03105	12.7967	0.04458
2.8651	0.03274	12.1747	0.04937
2.804	0.03628	11.6609	0.0584
2.7501	0.03853	11.2407	0.06599
2.6991	0.03861	10.8566	0.068
2.6549	0.03785	10.5418	0.06654
2.6135	0.03749	10.2376	0.06503
2.5747	0.03849	9.9933	0.06353
2.5384	0.03826	9.7606	0.05602
2.4977	0.03734	9.4859	0.04779
2.4576	0.03613	9.2477	0.04029
2.4242	0.03598	9.0664	0.03451
2.3873	0.03595	8.8114	0.03108
2.3559	0.0327	8.5944	0.02715
2.3422	0.02841	8.4861	0.02422
2.3336	0.02608	8.3906	0.02313
2.3218	0.02486	8.2777	0.02269
2.3153	0.02374	8.1961	0.02122
2.3111	0.02366	8.1194	0.02155
2.3013	0.02677	8.0039	0.02409
2.2911	0.02985	7.8817	0.02805
2.276	0.03167	7.7447	0.03044
2.2569	0.03383	7.596	0.0345
2.2391	0.03661	7.4612	0.04111
2.2199	0.03905	7.2886	0.04841
2.1982	0.04078	7.1105	0.05362
2.1777	0.04287	6.9788	0.05937
2.1553	0.04535	6.8537	0.0655
2.1322	0.04731	6.7355	0.06928
2.1095	0.04795	6.6405	0.06825
2.0741	0.0473	6.4942	0.06359
2.0302	0.04629	6.3267	0.05898
1.9867	0.04706	6.151	0.05879
1.9424	0.0471	5.968	0.05658
1.9022	0.04383	5.8213	0.04665
1.8692	0.04047	5.7051	0.03903
1.8366	0.04091	5.5619	0.04063
1.8031	0.04221	5.3912	0.04514
1.771	0.04257	5.2329	0.0483
1.7403	0.04323	5.1026	0.05147
1.7096	0.04581	4.9667	0.0581
1.6833	0.04776	4.8393	0.06446
1.6575	0.04934	4.7164	0.07283
1.6307	0.05133	4.5934	0.08305
1.605	0.05232	4.4926	0.09414
1.5771	0.05293	4.3919	0.1091
1.5459	0.05216	4.29	0.123
1.5161	0.05051	4.2099	0.135
1.4875	0.05034	4.1538	0.1463
1.4523	0.0491	4.0796	0.1355
1.4218	0.0478	4.0139	0.1235
1.4058	0.04576	3.9539	0.1075
1.3913	0.0438	3.8959	0.094
1.3744	0.04254	3.8357	0.0811
1.3549	0.0414	3.7462	0.07107
1.3371	0.0402	3.662	0.06827
1.3214	0.03812	3.602	0.06475
1.306	0.03608	3.5626	0.0624
1.2907	0.03536	3.5223	0.06088
1.2773	0.03482	3.4911	0.0607
1.2644	0.03377	3.469	0.05661
1.249	0.03233	3.4292	0.05139
1.2332	0.03029	3.3698	0.04581
1.2181	0.02736	3.3143	0.03746
1.1979	0.02385	3.249	0.02858
1.1753	0.02033	3.1623	0.02101
1.1579	0.01882	3.1012	0.01836
1.144	0.02053	3.0639	0.02136
1.1321	0.02248	3.0331	0.02407
1.116	0.02214	2.9735	0.02223
1.0975	0.02014	2.9128	0.0209
1.0817	0.01815	2.8491	0.01861
1.0637	0.01715	2.7716	0.01748
1.0474	0.0166	2.7013	0.01615
1.0313	0.01554	2.6407	0.01443
1.0171	0.01445	2.5924	0.01313
1.0027	0.01371	2.5456	0.01255
0.984	0.01226	2.4926	0.01058
0.9655	0.009813	2.4159	0.008093
0.952	0.00768	2.346	0.006301
0.9435	0.006422	2.289	0.00553
0.933	0.005768	2.2334	0.004837
0.9162	0.005713	2.1584	0.004618
0.8971	0.005822	2.0796	0.00525
0.883	0.005638	2.0177	0.004776
0.8717	0.005009	1.9765	0.004143
0.8629	0.004093	1.9562	0.003494
0.8576	0.003475	1.9427	0.003171
0.8507	0.003363	1.9266	0.003108
0.8413	0.005049	1.9018	0.003802
0.8249	0.007039	1.8419	0.005873
0.7976	0.009146	1.7532	0.006983
0.7724	0.01232	1.6783	0.01011
0.7567	0.01438	1.6324	0.01283
0.7478	0.01378	1.6064	0.01146
0.739	0.0114	1.5728	0.009086
0.7255	0.009137	1.5204	0.007873
0.7058	0.007843	1.452	0.006689
0.6897	0.005484	1.4068	0.003698
0.6766	0.0048	1.36	0.002909
0.6639	0.007319	1.3156	0.004328
0.6536	0.01171	1.2915	0.00937
0.6392	0.01692	1.2665	0.0188
0.6179	0.02046	1.2331	0.02672
0.5955	0.02202	1.1937	0.02976
0.5773	0.02343	1.1524	0.03332
0.5641	0.024	1.1163	0.03491
0.557	0.02471	1.1004	0.03538
0.5569	0.02685	1.0967	0.03555
0.5573	0.02882	1.1013	0.03663
0.5526	0.02842	1.0943	0.03277
0.5448	0.02619	1.0726	0.02559
0.5376	0.02582	1.0424	0.02523
