# Supplementary material for: Super-resolution imaging uncovers the nanoscopic segregation of polarity proteins in epithelia
Source: eLife. 2022 Nov 7;11:e62087. doi: 10.7554/eLife.62087 (PMC9674336; doi:10.7554/eLife.62087)
Supplement: Figure 2—source data 2. [file elife-62087-fig2-data2.zip › Figure 2/TC7 Crumbs ZO-1 AB sample 3.csv]

prob_prot	ref_prot	var_prob_prot	var_ref_prot
48.9079	0.6803	1421.9327	1.8087
48.9922	0.6758	1433.2542	1.7175
49.073	0.6713	1444.0082	1.6518
49.1533	0.6633	1454.381	1.5903
49.2223	0.6509	1462.7927	1.5098
49.2862	0.6383	1469.6691	1.4411
49.3424	0.626	1475.3977	1.389
49.3869	0.6138	1479.7496	1.3461
49.4175	0.5992	1483.3588	1.3086
49.4334	0.5845	1485.559	1.2715
49.4384	0.5749	1486.4231	1.2508
49.4251	0.573	1484.7597	1.2358
49.384	0.5723	1481.1746	1.2266
49.326	0.5689	1476.2056	1.2077
49.2576	0.5618	1469.6729	1.1722
49.1716	0.5544	1462.519	1.1314
49.0658	0.5495	1454.2772	1.0757
48.9343	0.5483	1445.1672	1.0242
48.782	0.5506	1435.9733	0.9975
48.6156	0.5522	1426.8452	0.9681
48.4336	0.5544	1417.155	0.937
48.2249	0.5587	1406.4432	0.9268
47.9974	0.5617	1395.6112	0.934
47.7611	0.5622	1384.5138	0.9326
47.5119	0.5632	1373.0512	0.9316
47.2478	0.5643	1361.4197	0.9303
46.9877	0.5653	1350.06	0.9249
46.7293	0.5633	1338.0018	0.9079
46.4689	0.5596	1325.0868	0.885
46.2026	0.5528	1312.3467	0.8631
45.9438	0.5412	1300.1372	0.8387
45.7	0.5269	1288.3398	0.8185
45.4521	0.5112	1275.9379	0.7938
45.2097	0.4952	1263.6136	0.7584
44.9919	0.4844	1251.5219	0.7326
44.795	0.4811	1239.7778	0.7185
44.6124	0.48	1228.7793	0.7188
44.4349	0.475	1217.9327	0.7187
44.2696	0.4723	1206.4809	0.7206
44.1198	0.472	1195.065	0.7225
43.982	0.4701	1183.4819	0.7253
43.8553	0.4672	1171.3386	0.7393
43.7338	0.4661	1158.6069	0.7544
43.6234	0.464	1146.2656	0.7662
43.5198	0.4607	1133.4298	0.7681
43.4211	0.4589	1119.8451	0.7619
43.3316	0.4576	1105.6861	0.7516
43.2516	0.4525	1090.787	0.7314
43.1875	0.4454	1075.4718	0.7031
43.1203	0.4387	1059.787	0.6658
43.052	0.4323	1044.3975	0.6342
43.0012	0.4301	1029.593	0.6065
42.9623	0.4336	1014.6264	0.5895
42.9264	0.44	999.8737	0.5923
42.9088	0.4458	985.6915	0.6033
42.8988	0.4473	971.4183	0.608
42.8874	0.4455	957.6592	0.6244
42.8835	0.4458	944.6083	0.6547
42.8796	0.4488	931.843	0.6858
42.8723	0.4539	918.9393	0.7132
42.8622	0.4607	906.0598	0.7344
42.856	0.4672	893.4595	0.7457
42.8531	0.475	880.9619	0.7633
42.8603	0.4856	869.283	0.7969
42.8742	0.4952	857.8228	0.8337
42.8877	0.5009	847.0405	0.8687
42.9092	0.5055	837.2604	0.8946
42.9351	0.5107	828.1627	0.9225
42.9666	0.5188	819.7042	0.9655
43.0022	0.5306	812.2276	1.0214
43.0543	0.5425	805.4833	1.0649
43.1091	0.5512	799.8283	1.0824
43.1597	0.558	795.2513	1.0936
43.2136	0.5649	791.945	1.1108
43.27	0.5716	789.14	1.1247
43.3318	0.5783	787.3991	1.1225
43.4031	0.5878	786.7543	1.127
43.4909	0.5956	786.7446	1.1441
43.5903	0.5985	787.1203	1.1527
43.6857	0.5962	787.4386	1.1574
43.7751	0.5912	787.6407	1.1537
43.8706	0.583	788.6197	1.1303
43.9771	0.5753	789.3399	1.1124
44.0978	0.5722	789.4983	1.113
44.2214	0.571	788.7893	1.1163
44.3416	0.5652	785.1455	1.0912
44.4569	0.5529	781.2893	1.0336
44.5682	0.5415	774.9614	0.9765
44.6878	0.53	766.4393	0.9265
44.8141	0.5158	756.1714	0.8755
44.9409	0.5066	743.7813	0.8398
45.0793	0.5033	731.0681	0.8324
45.2203	0.5017	715.6747	0.8345
45.3648	0.5011	699.9959	0.8515
45.5179	0.5004	684.7196	0.8853
45.672	0.5016	669.0442	0.9212
45.8363	0.5017	653.8701	0.9642
46.0056	0.5005	638.3944	1.004
46.1815	0.5029	623.5707	1.0483
46.3557	0.5155	609.5683	1.1059
46.5324	0.5325	595.9054	1.1667
46.7314	0.547	583.3465	1.2145
46.9402	0.5586	572.3928	1.2522
47.1291	0.5719	562.2267	1.2873
47.3009	0.5866	552.3182	1.3255
47.4604	0.6012	542.5813	1.3587
47.6348	0.6205	533.7623	1.382
47.8158	0.6396	525.5661	1.3901
47.9805	0.6574	517.7979	1.3868
48.1445	0.6762	510.8396	1.3855
48.3175	0.6925	503.8613	1.3829
48.4981	0.7003	497.3894	1.3488
48.6686	0.7035	490.9958	1.3057
48.8347	0.7066	484.3159	1.2789
49.0111	0.7136	478.4057	1.2712
49.1909	0.7203	473.6442	1.2727
49.3754	0.7225	469.9404	1.2753
49.5605	0.7244	466.4625	1.292
49.74	0.7211	464.4548	1.2916
49.9045	0.7182	463.7056	1.2845
50.0664	0.7181	463.831	1.2956
50.2341	0.7194	465.0786	1.3215
50.3966	0.7226	467.7324	1.3534
50.5464	0.7308	471.2993	1.3899
50.6812	0.7478	475.8647	1.4587
50.8191	0.7642	481.9712	1.5448
50.9656	0.7735	489.7775	1.6109
51.1053	0.7844	498.9137	1.6869
51.2497	0.8041	508.9019	1.7789
51.3997	0.8255	519.9445	1.8701
51.5575	0.8441	532.354	1.9306
51.7231	0.8553	545.4552	1.9626
51.9034	0.8618	558.2536	2.016
52.1056	0.869	570.9268	2.0601
52.3012	0.8794	583.5057	2.0618
52.4918	0.8937	595.7993	2.0667
52.6936	0.9087	607.6754	2.1057
52.9011	0.919	619.1284	2.1212
53.0998	0.9216	629.8119	2.0985
53.2921	0.9251	638.8566	2.1052
53.4836	0.9322	646.7934	2.1712
53.6876	0.9403	653.9804	2.2554
53.8967	0.9485	660.5376	2.3379
54.1118	0.9599	666.1268	2.4498
54.3352	0.9731	670.7906	2.603
54.5716	0.9888	675.151	2.7802
54.8143	1.016	679.4252	2.9898
55.0627	1.0541	683.5598	3.2178
55.3219	1.094	687.9172	3.4444
55.6001	1.1375	693.1282	3.683
55.911	1.1928	699.6145	3.9663
56.2494	1.2609	707.4238	4.2746
56.6014	1.3406	716.0237	4.6038
56.9565	1.4324	725.7694	5.0084
57.3479	1.5447	737.0128	5.522
57.7805	1.6706	750.2913	6.1313
58.2566	1.8106	765.1629	6.8663
58.777	1.9841	781.2153	7.7774
59.3367	2.198	797.558	8.8875
59.9349	2.4553	814.9388	10.1474
60.5756	2.7642	833.1856	11.6407
61.2594	3.1438	852.7526	13.4371
61.9844	3.5987	873.3957	15.6059
62.7547	4.1267	895.2014	18.2193
63.5779	4.7432	917.5034	21.3515
64.4546	5.4663	939.8863	25.094
65.3785	6.3226	963.1959	29.6059
66.3484	7.3236	987.9384	35.0014
67.3647	8.5032	1014.4168	41.6142
68.4339	9.8619	1042.1909	49.4936
69.5563	11.3972	1071.2371	58.601
70.7322	13.1115	1101.208	69.3629
71.9566	14.9985	1132.1918	82.0311
73.2107	17.0988	1163.2341	96.8499
74.4993	19.3978	1193.954	113.865
75.8049	21.8768	1224.6325	133.7474
77.1095	24.5005	1252.6842	156.1125
78.4145	27.2376	1277.3911	181.2414
79.6819	30.0591	1296.8259	208.8285
80.9029	32.9202	1312.0405	239.4163
82.0316	35.7436	1322.1745	272.8965
83.0653	38.471	1327.5601	309.0508
83.9908	41.0177	1328.163	346.5826
84.766	43.3046	1322.4175	384.4436
85.3652	45.2549	1312.4509	420.856
85.734	46.7708	1297.0895	453.4443
85.9002	47.816	1279.334	480.0018
85.8165	48.3235	1257.97	497.1105
85.4759	48.2549	1233.5477	502.8113
84.8535	47.6107	1208.0371	497.0761
83.9276	46.3863	1181.7927	478.8857
82.7167	44.6427	1155.5927	449.3558
81.225	42.4089	1127.7045	408.8491
79.466	39.7628	1099.7561	360.9269
77.4424	36.8065	1070.8948	309.6358
75.1873	33.6351	1039.3819	257.4559
72.7301	30.3549	1005.7401	207.657
70.081	27.0561	970.2873	162.6841
67.2919	23.8226	933.3757	124.1999
64.4196	20.7318	893.4122	92.5376
61.4821	17.8184	850.8629	67.3909
58.4919	15.1099	806.2659	48.0085
55.5025	12.6678	760.753	33.7357
52.551	10.5039	715.0866	23.4735
49.6644	8.6003	670.0055	16.2258
46.8717	6.9406	625.5117	11.1582
44.1694	5.5162	582.4566	7.6498
41.5825	4.3244	541.4645	5.2691
39.1253	3.3444	503.6514	3.6558
36.8185	2.5625	468.3027	2.5375
34.6524	1.934	435.3864	1.7775
32.6175	1.4309	405.718	1.2594
30.7204	1.0389	379.0737	0.9009
28.9547	0.7345	355.3122	0.6421
27.3213	0.5085	333.755	0.4448
25.8112	0.3358	314.47	0.305
24.4206	0.2186	297.3205	0.2064
23.1317	0.1495	281.7339	0.1492
21.9359	0.1074	266.7551	0.113
20.8419	0.07949	252.9118	0.08597
19.8401	0.05805	240.4784	0.06337
18.9176	0.04156	229.1381	0.04355
18.0592	0.03094	218.5805	0.03177
17.2589	0.02541	208.2932	0.02671
16.5137	0.02256	198.2315	0.02444
15.8253	0.02082	188.4706	0.02258
15.1904	0.0195	178.9997	0.0206
14.6004	0.01887	169.7879	0.02005
14.0481	0.01937	160.7199	0.02012
13.5299	0.01993	151.8291	0.01996
13.0499	0.02111	143.1817	0.02004
12.5954	0.0228	134.6718	0.02032
12.156	0.02453	126.4086	0.02106
11.7495	0.02683	118.5075	0.02344
11.3805	0.02947	111.0019	0.02695
11.0293	0.03356	103.864	0.03283
10.6915	0.03822	97.1869	0.03993
10.3839	0.04285	91.1465	0.0458
10.1131	0.04725	85.7889	0.04954
9.8683	0.05231	80.9802	0.05753
9.6367	0.05724	76.4865	0.06549
9.412	0.0593	72.3262	0.06985
9.1995	0.05937	68.6515	0.07199
8.9991	0.0586	65.364	0.07194
8.8095	0.05819	62.408	0.07201
8.6346	0.05744	59.7817	0.07185
8.4713	0.05756	57.3611	0.07851
8.3156	0.05789	55.0728	0.08203
8.1725	0.05849	53.0184	0.08076
8.035	0.05916	51.0911	0.08007
7.8886	0.05995	49.1578	0.08066
7.7358	0.06106	47.1471	0.08249
7.589	0.06239	45.0945	0.08371
7.4531	0.06398	43.1729	0.08411
7.3228	0.06313	41.2872	0.07771
7.1906	0.0612	39.3893	0.06957
7.0603	0.0593	37.3844	0.06303
6.9367	0.05784	35.1994	0.05981
6.8142	0.05655	33.0529	0.05731
6.6961	0.05479	31.129	0.05453
6.5905	0.05264	29.4599	0.05337
6.4896	0.05072	27.9127	0.04991
6.3836	0.04942	26.4332	0.04833
6.2708	0.04966	25.0562	0.0502
6.1613	0.04991	23.8138	0.05075
6.0592	0.04943	22.6435	0.0506
5.9603	0.0492	21.4974	0.05163
5.8633	0.05169	20.407	0.05873
5.7709	0.05389	19.4273	0.06365
5.6797	0.05336	18.5594	0.06371
5.5916	0.05256	17.7881	0.06617
5.5194	0.05323	17.143	0.07187
5.4536	0.05406	16.5555	0.07616
5.3775	0.05432	15.9406	0.07367
5.2914	0.05293	15.2944	0.06845
5.206	0.05152	14.7033	0.06605
5.1183	0.04862	14.1446	0.0627
5.0302	0.04224	13.6079	0.0547
4.9572	0.0363	13.1718	0.04864
4.8936	0.03258	12.7844	0.04241
4.8246	0.02916	12.3797	0.03408
4.7488	0.02845	11.9323	0.03214
4.6697	0.03129	11.4738	0.03698
4.5936	0.03382	11.0409	0.0437
4.5279	0.0364	10.7125	0.05038
4.472	0.03829	10.4512	0.05534
4.4173	0.0374	10.1852	0.056
4.3571	0.03484	9.8719	0.05356
4.2982	0.03262	9.5296	0.05089
4.245	0.03024	9.1776	0.04759
4.1982	0.0285	8.866	0.04441
4.1516	0.02655	8.6075	0.04126
4.0982	0.02233	8.3954	0.03469
4.041	0.01832	8.2196	0.02901
3.9797	0.01538	8.0041	0.02406
3.9175	0.0116	7.7635	0.01574
3.8582	0.008341	7.5708	0.01137
3.8013	0.007436	7.4285	0.007923
3.7388	0.006554	7.2939	0.005232
3.679	0.005603	7.1728	0.004477
3.6194	0.005569	7.0278	0.004266
3.5595	0.007186	6.8646	0.005589
3.5022	0.009859	6.698	0.008063
3.4455	0.01234	6.5547	0.01057
3.3879	0.0146	6.408	0.0123
3.3312	0.01801	6.2532	0.01479
3.2709	0.02163	6.1097	0.01839
3.2084	0.02349	5.993	0.02053
3.1522	0.02327	5.8833	0.02024
3.1039	0.0239	5.7789	0.02166
3.0581	0.02585	5.692	0.02659
3.0088	0.02815	5.5899	0.03196
2.9578	0.02821	5.4625	0.03236
2.9122	0.02759	5.3581	0.03297
2.8743	0.02545	5.2828	0.03125
2.8365	0.02289	5.1749	0.02917
2.7993	0.02132	5.0479	0.0274
2.7687	0.01917	4.9362	0.02404
2.7409	0.01654	4.8725	0.02052
2.7123	0.01581	4.8261	0.01912
2.6838	0.01525	4.7587	0.01902
2.6533	0.01416	4.6664	0.01856
2.6191	0.01385	4.5999	0.01883
2.5788	0.01463	4.5548	0.02029
2.5279	0.0158	4.4916	0.02341
2.4667	0.0174	4.4113	0.02883
2.4118	0.01811	4.3406	0.03015
2.366	0.01767	4.2718	0.02869
2.3245	0.01742	4.1847	0.02705
2.2835	0.0174	4.0909	0.02613
2.2427	0.01753	4.0116	0.02538
2.2001	0.0176	3.9266	0.02395
2.1598	0.01653	3.8522	0.02108
2.1246	0.01507	3.7798	0.017
2.0851	0.0136	3.6824	0.01333
2.043	0.012	3.5756	0.01076
1.9983	0.01125	3.4506	0.01015
1.9471	0.01128	3.2967	0.01015
1.8964	0.01086	3.1468	0.009227
1.8512	0.01025	3.0216	0.00851
1.8073	0.01137	2.895	0.00986
1.7646	0.01377	2.765	0.01208
1.7246	0.0156	2.6525	0.01365
1.6866	0.01613	2.5651	0.01397
1.6449	0.01522	2.483	0.01285
1.6026	0.01426	2.3931	0.01166
1.5614	0.01373	2.2882	0.01135
1.5225	0.01307	2.1846	0.01023
1.4858	0.01238	2.0894	0.009864
1.453	0.01192	2.0	0.009875
1.4249	0.01264	1.9129	0.01095
1.3971	0.01429	1.8327	0.01272
1.3711	0.01575	1.7573	0.01457
1.348	0.01639	1.702	0.01558
1.3312	0.01547	1.6738	0.01352
1.3165	0.0145	1.6635	0.01209
1.304	0.01414	1.6675	0.01201
1.2921	0.01406	1.6706	0.01235
1.2815	0.01287	1.6686	0.01076
1.2714	0.0105	1.6569	0.007894
1.2603	0.007846	1.6374	0.006295
1.2456	0.006122	1.5967	0.004837
1.229	0.004593	1.5438	0.003747
1.2108	0.003674	1.4915	0.003297
1.1937	0.003339	1.4555	0.003015
1.1808	0.003496	1.44	0.003009
1.1666	0.004274	1.4197	0.003275
1.1486	0.00484	1.3984	0.003343
1.133	0.004854	1.3855	0.003124
1.1204	0.005789	1.3794	0.004221
1.1098	0.006969	1.3755	0.005376
1.0968	0.00755	1.3644	0.006282
1.0793	0.007554	1.3364	0.006354
1.0572	0.008195	1.3007	0.006758
1.0349	0.009566	1.2795	0.007991
1.0148	0.01032	1.2663	0.008985
0.9921	0.009883	1.2477	0.008646
0.9729	0.009541	1.2344	0.008283
0.9572	0.009	1.2193	0.007532
0.9363	0.008567	1.2031	0.007069
0.9114	0.007912	1.1857	0.006397
0.8868	0.006646	1.1566	0.004617
0.8637	0.005802	1.1193	0.004058
0.8401	0.006112	1.0788	0.005215
0.821	0.006955	1.0482	0.006167
0.8067	0.008079	1.024	0.007293
0.7895	0.009249	0.991	0.008435
0.7704	0.01034	0.9603	0.009505
0.7502	0.01176	0.9306	0.01062
0.7308	0.01414	0.9055	0.01388
0.7157	0.01696	0.89	0.01854
0.7062	0.01954	0.8703	0.02223
0.6975	0.02165	0.8497	0.02555
0.687	0.02396	0.8319	0.02871
0.6783	0.02688	0.8285	0.03212
0.6703	0.02887	0.8283	0.03507
0.663	0.02929	0.8274	0.03646
0.6574	0.02874	0.8293	0.03557
0.651	0.02998	0.8347	0.03608
0.6377	0.03292	0.8276	0.03968
0.6186	0.03455	0.7998	0.04375
