# Supplementary material for: Super-resolution imaging uncovers the nanoscopic segregation of polarity proteins in epithelia
Source: eLife. 2022 Nov 7;11:e62087. doi: 10.7554/eLife.62087 (PMC9674336; doi:10.7554/eLife.62087)
Supplement: Figure 2—source data 2. [file elife-62087-fig2-data2.zip › Figure 2/TC7 Crumbs ZO-1 PL sample 1.csv]

prob_prot	ref_prot	var_prob_prot	var_ref_prot
41.2352	2.552	362.2271	11.6624
41.127	2.5555	361.7643	11.0661
41.0327	2.562	357.1669	10.5454
40.9958	2.6369	347.4243	11.9142
40.9695	2.6871	334.1995	13.3411
40.8952	2.7209	318.4186	13.8721
40.8176	2.7574	301.8423	14.5731
40.8753	2.802	284.0877	14.9454
41.0663	2.8875	267.3268	15.4245
41.2955	2.944	255.2052	16.0286
41.4208	2.9674	247.8564	15.889
41.6346	2.9885	236.4968	15.3119
41.9994	3.0023	229.1959	14.6514
42.3849	3.0032	227.4304	13.8956
42.6808	2.993	232.9245	12.9658
42.8881	2.9615	240.6564	12.1163
43.1386	2.9276	252.8173	11.6128
43.3876	2.8975	266.8664	11.3754
43.6733	2.8865	281.5254	11.3053
43.992	2.8825	294.0201	11.274
44.3845	2.8899	302.1114	11.3158
44.7696	2.9065	304.501	11.3793
45.0841	2.9159	303.478	11.318
45.3606	2.9194	300.2924	11.1611
45.6936	2.9465	296.9963	11.3379
45.9669	2.969	294.9471	11.3112
46.1852	2.9622	293.1628	11.0422
46.3333	2.9501	295.5745	10.967
46.4214	2.9651	297.4671	10.9315
46.4983	2.9953	298.9992	11.1193
46.5586	3.0104	301.0402	11.3305
46.6285	3.0402	302.0187	11.6505
46.7275	3.0757	303.9607	12.1222
46.7702	3.0831	304.2319	12.3873
46.8746	3.0791	301.81	12.58
46.9954	3.0502	297.2433	12.7012
47.0464	3.012	293.8964	12.523
46.9446	2.9923	289.1718	12.1542
46.8083	2.9705	280.4487	11.6191
46.7531	2.9415	266.0978	10.9196
46.6163	2.9057	251.8757	10.2323
46.385	2.8526	235.8733	9.5468
46.3478	2.8134	217.2835	9.0346
46.2913	2.8038	205.7107	8.8806
46.1073	2.8022	198.4875	8.833
45.9732	2.8	194.4404	8.9878
45.8368	2.797	192.2344	9.6549
45.6981	2.7945	192.3267	10.5087
45.5415	2.8069	192.6907	11.6101
45.3779	2.8368	191.1833	12.9322
45.2125	2.8737	188.5292	14.4148
45.0312	2.9195	184.2456	15.9495
44.8387	2.9641	178.8593	17.1221
44.6664	3.0238	174.0349	17.9502
44.5244	3.07	170.3386	18.5972
44.4272	3.0949	168.6594	18.953
44.3775	3.1349	168.841	19.3566
44.3457	3.1741	170.7314	19.8714
44.3114	3.2106	175.4362	20.6194
44.2809	3.2537	181.8845	21.4885
44.2619	3.2935	189.6172	22.4777
44.2046	3.3371	197.5502	23.2364
44.1312	3.367	204.0175	23.554
44.0443	3.4134	207.9364	23.7652
43.9071	3.4485	206.8273	23.8493
43.7822	3.461	202.4052	23.6027
43.6436	3.4525	196.1296	22.5745
43.5794	3.4109	189.4546	21.0709
43.5974	3.3521	183.8078	19.3534
43.7119	3.2678	181.3151	17.6011
43.8714	3.1547	181.9545	15.8134
44.0335	3.033	185.4273	13.988
44.2556	2.9066	190.9033	12.5456
44.4297	2.7671	197.9353	11.3532
44.5639	2.6497	204.4771	10.2155
44.6331	2.5714	208.6582	9.3861
44.6196	2.5378	210.3768	8.8154
44.5199	2.5113	208.0955	8.3775
44.3577	2.4772	202.8618	8.1187
44.1384	2.4365	195.3322	7.8587
43.8496	2.4309	186.1178	7.8798
43.5274	2.4393	176.2502	8.1297
43.2098	2.443	167.7888	8.4659
42.917	2.4453	160.7383	8.8761
42.632	2.4587	155.0358	9.2943
42.3818	2.4567	150.9307	9.6901
42.1771	2.4452	148.852	10.2049
42.0043	2.4341	147.8372	10.8209
41.9162	2.4289	148.7068	11.5787
41.8332	2.4118	149.8405	12.3838
41.7959	2.3797	153.6923	13.2272
41.8286	2.3618	160.865	13.9603
41.9408	2.3593	173.5129	14.8091
42.0966	2.379	192.307	15.6947
42.2607	2.4005	215.8876	16.3671
42.4539	2.4326	243.822	16.6833
42.6111	2.4673	272.587	16.5571
42.7122	2.5169	296.7693	15.7812
42.7619	2.5788	313.6783	14.9775
42.7601	2.6419	318.7789	14.1872
42.6777	2.6971	313.556	13.635
42.5143	2.7304	302.3749	13.1298
42.3746	2.7609	287.2354	12.8853
42.2353	2.7933	271.5791	12.4268
42.1153	2.8413	260.1403	12.1446
42.0006	2.8815	252.8691	12.2119
41.9254	2.9125	247.7901	12.3673
41.9053	2.9443	246.2697	12.6775
41.8786	2.961	246.49	13.1287
41.8181	2.9657	245.85	13.7553
41.6801	2.9711	239.7806	14.2423
41.5567	2.9468	232.0428	14.2255
41.4058	2.9076	221.1034	13.9772
41.2462	2.8814	207.1334	13.4902
41.1229	2.8105	192.3348	12.5728
40.9941	2.726	178.8812	11.8553
40.8978	2.6498	168.9756	10.9478
40.8296	2.6039	160.8657	9.897
40.7581	2.5478	155.2659	8.9746
40.705	2.4923	152.3195	8.3217
40.6173	2.4621	150.3528	7.9826
40.4836	2.4575	147.867	8.1169
40.2889	2.4539	144.4959	8.5858
40.0612	2.4631	140.7487	9.331
39.7946	2.4777	136.6644	10.4324
39.4847	2.4902	132.9951	11.5144
39.1634	2.4945	131.4906	12.5613
38.8297	2.4906	131.4167	13.7216
38.5543	2.481	133.5638	14.5234
38.3111	2.4645	138.0696	14.8424
38.1201	2.4472	143.3586	15.0014
37.9481	2.4222	148.6467	14.8995
37.8251	2.3926	153.3972	14.2556
37.7169	2.3536	155.2792	13.1736
37.645	2.31	155.3606	11.9132
37.5388	2.2592	153.1141	10.5679
37.3981	2.1886	149.1888	8.9748
37.2456	2.1442	144.913	7.6134
37.0689	2.1002	139.6791	6.5336
36.8877	2.0677	135.6931	5.8737
36.7106	2.08	132.8995	5.6809
36.5389	2.1031	130.9748	5.8901
36.3974	2.1489	129.8702	6.5948
36.3117	2.2403	128.7862	7.8526
36.3156	2.2986	128.0294	9.401
36.3974	2.3204	128.5837	11.1495
36.5067	2.3809	130.3164	13.1964
36.711	2.4717	132.0353	15.2869
36.9682	2.5738	132.5499	17.0667
37.1939	2.648	131.7572	18.4415
37.4209	2.6999	130.3814	19.1523
37.6183	2.746	128.2858	19.4899
37.7981	2.7905	125.8045	19.6371
37.9487	2.8586	124.0559	18.9381
38.0555	2.9139	123.4564	18.0247
38.142	2.9294	124.1129	17.0757
38.2283	2.9523	126.1338	16.3928
38.3635	2.9798	128.4013	16.0804
38.3842	2.9943	128.3016	16.0428
38.4712	2.9762	127.059	16.1093
38.619	2.933	126.1516	16.3419
38.7409	2.9048	125.9374	16.6499
38.9122	2.8484	126.8736	16.7739
39.1194	2.7715	130.8244	16.6061
39.3594	2.6822	138.3928	16.1315
39.6587	2.6074	147.4476	15.6574
39.9429	2.4896	157.9921	14.967
40.2433	2.3242	168.95	13.8671
40.5558	2.1906	177.5078	12.6761
40.825	2.0659	182.0626	11.3645
41.1015	1.9402	182.2018	10.1329
41.4009	1.806	178.9779	8.9512
41.6648	1.7039	172.9915	8.0069
41.8597	1.6366	167.1148	7.2914
41.9816	1.6078	163.4535	6.781
42.0519	1.6015	161.7026	6.275
42.1192	1.6043	161.0668	5.8767
42.1532	1.6656	161.2723	5.8736
42.2134	1.8356	162.4305	6.2779
42.3103	2.0982	165.0563	7.0986
42.4459	2.4381	167.5778	8.4641
42.7051	2.9628	169.6276	10.5541
43.1049	3.7429	172.9343	13.5769
43.6327	4.8541	177.5941	17.7444
44.3014	6.4271	182.9819	24.0938
45.0635	8.4801	188.3442	33.5148
45.8941	11.2559	192.3839	47.6971
46.779	14.9424	197.8541	68.7168
47.6955	19.6815	204.9847	100.533
48.6249	25.7494	213.9207	148.1125
49.4484	33.252	223.9763	216.3108
50.1799	42.3581	233.5463	316.2157
50.7777	52.9598	242.0356	459.0393
51.2066	64.999	247.6943	656.4629
51.432	78.0911	249.9081	913.468
51.5234	91.5806	249.6914	1228.0361
51.534	104.5661	244.7688	1583.6956
51.5198	116.2457	238.3852	1951.825
51.5117	125.512	231.7823	2278.3351
51.4609	131.4761	225.6541	2499.1389
51.4093	133.7621	223.7929	2583.3897
51.4609	131.4761	225.6541	2499.1389
51.5117	125.512	231.7823	2278.3351
51.5198	116.2457	238.3852	1951.825
51.534	104.5661	244.7688	1583.6956
51.5234	91.5806	249.6914	1228.0361
51.432	78.0911	249.9081	913.468
51.2066	64.999	247.6943	656.4629
50.7777	52.9598	242.0356	459.0393
50.1799	42.3581	233.5463	316.2157
49.4484	33.252	223.9763	216.3108
48.6249	25.7494	213.9207	148.1125
47.6955	19.6815	204.9847	100.533
46.779	14.9424	197.8541	68.7168
45.8941	11.2559	192.3839	47.6971
45.0635	8.4801	188.3442	33.5148
44.3014	6.4271	182.9819	24.0938
43.6327	4.8541	177.5941	17.7444
43.1049	3.7429	172.9343	13.5769
42.7051	2.9628	169.6276	10.5541
42.4459	2.4381	167.5778	8.4641
42.3103	2.0982	165.0563	7.0986
42.2134	1.8356	162.4305	6.2779
42.1532	1.6656	161.2723	5.8736
42.1192	1.6043	161.0668	5.8767
42.0519	1.6015	161.7026	6.275
41.9816	1.6078	163.4535	6.781
41.8597	1.6366	167.1148	7.2914
41.6648	1.7039	172.9915	8.0069
41.4009	1.806	178.9779	8.9512
41.1015	1.9402	182.2018	10.1329
40.825	2.0659	182.0626	11.3645
40.5558	2.1906	177.5078	12.6761
40.2433	2.3242	168.95	13.8671
39.9429	2.4896	157.9921	14.967
39.6587	2.6074	147.4476	15.6574
39.3594	2.6822	138.3928	16.1315
39.1194	2.7715	130.8244	16.6061
38.9122	2.8484	126.8736	16.7739
38.7409	2.9048	125.9374	16.6499
38.619	2.933	126.1516	16.3419
38.4712	2.9762	127.059	16.1093
38.3842	2.9943	128.3016	16.0428
38.3635	2.9798	128.4013	16.0804
38.2283	2.9523	126.1338	16.3928
38.142	2.9294	124.1129	17.0757
38.0555	2.9139	123.4564	18.0247
37.9487	2.8586	124.0559	18.9381
37.7981	2.7905	125.8045	19.6371
37.6183	2.746	128.2858	19.4899
37.4209	2.6999	130.3814	19.1523
37.1939	2.648	131.7572	18.4415
36.9682	2.5738	132.5499	17.0667
36.711	2.4717	132.0353	15.2869
36.5067	2.3809	130.3164	13.1964
36.3974	2.3204	128.5837	11.1495
36.3156	2.2986	128.0294	9.401
36.3117	2.2403	128.7862	7.8526
36.3974	2.1489	129.8702	6.5948
36.5389	2.1031	130.9748	5.8901
36.7106	2.08	132.8995	5.6809
36.8877	2.0677	135.6931	5.8737
37.0689	2.1002	139.6791	6.5336
37.2456	2.1442	144.913	7.6134
37.3981	2.1886	149.1888	8.9748
37.5388	2.2592	153.1141	10.5679
37.645	2.31	155.3606	11.9132
37.7169	2.3536	155.2792	13.1736
37.8251	2.3926	153.3972	14.2556
37.9481	2.4222	148.6467	14.8995
38.1201	2.4472	143.3586	15.0014
38.3111	2.4645	138.0696	14.8424
38.5543	2.481	133.5638	14.5234
38.8297	2.4906	131.4167	13.7216
39.1634	2.4945	131.4906	12.5613
39.4847	2.4902	132.9951	11.5144
39.7946	2.4777	136.6644	10.4324
40.0612	2.4631	140.7487	9.331
40.2889	2.4539	144.4959	8.5858
40.4836	2.4575	147.867	8.1169
40.6173	2.4621	150.3528	7.9826
40.705	2.4923	152.3195	8.3217
40.7581	2.5478	155.2659	8.9746
40.8296	2.6039	160.8657	9.897
40.8978	2.6498	168.9756	10.9478
40.9941	2.726	178.8812	11.8553
41.1229	2.8105	192.3348	12.5728
41.2462	2.8814	207.1334	13.4902
41.4058	2.9076	221.1034	13.9772
41.5567	2.9468	232.0428	14.2255
41.6801	2.9711	239.7806	14.2423
41.8181	2.9657	245.85	13.7553
41.8786	2.961	246.49	13.1287
41.9053	2.9443	246.2697	12.6775
41.9254	2.9125	247.7901	12.3673
42.0006	2.8815	252.8691	12.2119
42.1153	2.8413	260.1403	12.1446
42.2353	2.7933	271.5791	12.4268
42.3746	2.7609	287.2354	12.8853
42.5143	2.7304	302.3749	13.1298
42.6777	2.6971	313.556	13.635
42.7601	2.6419	318.7789	14.1872
42.7619	2.5788	313.6783	14.9775
42.7122	2.5169	296.7693	15.7812
42.6111	2.4673	272.587	16.5571
42.4539	2.4326	243.822	16.6833
42.2607	2.4005	215.8876	16.3671
42.0966	2.379	192.307	15.6947
41.9408	2.3593	173.5129	14.8091
41.8286	2.3618	160.865	13.9603
41.7959	2.3797	153.6923	13.2272
41.8332	2.4118	149.8405	12.3838
41.9162	2.4289	148.7068	11.5787
42.0043	2.4341	147.8372	10.8209
42.1771	2.4452	148.852	10.2049
42.3818	2.4567	150.9307	9.6901
42.632	2.4587	155.0358	9.2943
42.917	2.4453	160.7383	8.8761
43.2098	2.443	167.7888	8.4659
43.5274	2.4393	176.2502	8.1297
43.8496	2.4309	186.1178	7.8798
44.1384	2.4365	195.3322	7.8587
44.3577	2.4772	202.8618	8.1187
44.5199	2.5113	208.0955	8.3775
44.6196	2.5378	210.3768	8.8154
44.6331	2.5714	208.6582	9.3861
44.5639	2.6497	204.4771	10.2155
44.4297	2.7671	197.9353	11.3532
44.2556	2.9066	190.9033	12.5456
44.0335	3.033	185.4273	13.988
43.8714	3.1547	181.9545	15.8134
43.7119	3.2678	181.3151	17.6011
43.5974	3.3521	183.8078	19.3534
43.5794	3.4109	189.4546	21.0709
43.6436	3.4525	196.1296	22.5745
43.7822	3.461	202.4052	23.6027
43.9071	3.4485	206.8273	23.8493
44.0443	3.4134	207.9364	23.7652
44.1312	3.367	204.0175	23.554
44.2046	3.3371	197.5502	23.2364
44.2619	3.2935	189.6172	22.4777
44.2809	3.2537	181.8845	21.4885
44.3114	3.2106	175.4362	20.6194
44.3457	3.1741	170.7314	19.8714
44.3775	3.1349	168.841	19.3566
44.4272	3.0949	168.6594	18.953
44.5244	3.07	170.3386	18.5972
44.6664	3.0238	174.0349	17.9502
44.8387	2.9641	178.8593	17.1221
45.0312	2.9195	184.2456	15.9495
45.2125	2.8737	188.5292	14.4148
45.3779	2.8368	191.1833	12.9322
45.5415	2.8069	192.6907	11.6101
45.6981	2.7945	192.3267	10.5087
45.8368	2.797	192.2344	9.6549
45.9732	2.8	194.4404	8.9878
46.1073	2.8022	198.4875	8.833
46.2913	2.8038	205.7107	8.8806
46.3478	2.8134	217.2835	9.0346
46.385	2.8526	235.8733	9.5468
46.6163	2.9057	251.8757	10.2323
46.7531	2.9415	266.0978	10.9196
46.8083	2.9705	280.4487	11.6191
46.9446	2.9923	289.1718	12.1542
47.0464	3.012	293.8964	12.523
46.9954	3.0502	297.2433	12.7012
46.8746	3.0791	301.81	12.58
46.7702	3.0831	304.2319	12.3873
46.7275	3.0757	303.9607	12.1222
46.6285	3.0402	302.0187	11.6505
46.5586	3.0104	301.0402	11.3305
46.4983	2.9953	298.9992	11.1193
46.4214	2.9651	297.4671	10.9315
46.3333	2.9501	295.5745	10.967
46.1852	2.9622	293.1628	11.0422
45.9669	2.969	294.9471	11.3112
45.6936	2.9465	296.9963	11.3379
45.3606	2.9194	300.2924	11.1611
45.0841	2.9159	303.478	11.318
44.7696	2.9065	304.501	11.3793
44.3845	2.8899	302.1114	11.3158
43.992	2.8825	294.0201	11.274
43.6733	2.8865	281.5254	11.3053
43.3876	2.8975	266.8664	11.3754
43.1386	2.9276	252.8173	11.6128
42.8881	2.9615	240.6564	12.1163
42.6808	2.993	232.9245	12.9658
42.3849	3.0032	227.4304	13.8956
41.9994	3.0023	229.1959	14.6514
41.6346	2.9885	236.4968	15.3119
41.4208	2.9674	247.8564	15.889
41.2955	2.944	255.2052	16.0286
41.0663	2.8875	267.3268	15.4245
40.8753	2.802	284.0877	14.9454
40.8176	2.7574	301.8423	14.5731
40.8952	2.7209	318.4186	13.8721
40.9695	2.6871	334.1995	13.3411
40.9958	2.6369	347.4243	11.9142
41.0327	2.562	357.1669	10.5454
41.127	2.5555	361.7643	11.0661
41.2352	2.552	362.2271	11.6624
