# Supplementary material for: Super-resolution imaging uncovers the nanoscopic segregation of polarity proteins in epithelia
Source: eLife. 2022 Nov 7;11:e62087. doi: 10.7554/eLife.62087 (PMC9674336; doi:10.7554/eLife.62087)
Supplement: Figure 2—source data 2. [file elife-62087-fig2-data2.zip › Figure 2/TC7 Crumbs ZO-1 PL sample 2.csv]

prob_prot	ref_prot	var_prob_prot	var_ref_prot
17.4573	0.7161	234.5942	9.0308
17.467	0.7011	232.3312	8.8059
17.4595	0.6874	229.9208	8.6052
17.4451	0.6754	227.2201	8.3908
17.4126	0.6667	223.5022	8.2296
17.361	0.658	218.6942	8.1197
17.2968	0.6471	213.1712	7.956
17.2129	0.6349	206.7102	7.7672
17.1212	0.6228	199.5327	7.477
17.0247	0.6119	192.4273	7.1747
16.9204	0.6009	185.9312	6.8536
16.8152	0.5923	180.5392	6.5236
16.7209	0.5868	176.5153	6.2569
16.6362	0.5832	174.0839	6.0179
16.5561	0.5803	173.0988	5.7945
16.4949	0.5783	173.6009	5.6211
16.4621	0.5741	175.2248	5.4286
16.4289	0.5717	176.7555	5.2732
16.3895	0.5718	177.4889	5.1271
16.3572	0.5745	177.5953	5.0193
16.3362	0.5806	177.1904	4.9248
16.3284	0.5884	176.1718	4.8669
16.3284	0.5945	175.4288	4.8308
16.3335	0.6029	174.7818	4.8654
16.3523	0.6135	174.6214	4.9528
16.3773	0.6235	175.3247	5.0987
16.4148	0.6331	176.8012	5.3333
16.4699	0.6428	179.247	5.5899
16.5384	0.6507	182.0939	5.8406
16.6084	0.6574	185.1664	6.0388
16.6732	0.6647	187.4369	6.2164
16.7338	0.6738	188.5887	6.3906
16.7966	0.6814	189.2201	6.5419
16.8672	0.6836	188.8376	6.622
16.94	0.6832	187.1077	6.6584
17.0124	0.6806	185.4176	6.6517
17.087	0.6719	184.2663	6.5515
17.1719	0.6626	183.7019	6.3846
17.2709	0.6552	184.4253	6.2053
17.369	0.647	186.3316	5.9718
17.4638	0.634	189.3273	5.6756
17.5603	0.6206	192.7906	5.3992
17.6577	0.6083	196.5332	5.1722
17.7438	0.597	200.2875	4.9939
17.7993	0.5886	202.9675	4.8354
17.8384	0.5833	204.8542	4.7448
17.8582	0.5786	206.0443	4.7009
17.8526	0.5738	207.0354	4.6813
17.8312	0.5686	208.2919	4.6669
17.7897	0.5629	209.767	4.6405
17.7396	0.5534	211.5684	4.5758
17.6902	0.5412	213.5789	4.4998
17.6377	0.5311	216.1646	4.4132
17.5719	0.5192	218.7691	4.2816
17.489	0.505	220.9543	4.1079
17.4003	0.4889	222.0	3.8945
17.3068	0.4743	221.7485	3.6921
17.1946	0.4611	219.5736	3.4611
17.0694	0.4504	215.943	3.2087
16.9376	0.4382	211.2854	2.9075
16.7928	0.4245	205.4621	2.5944
16.6381	0.4092	199.3044	2.304
16.4786	0.3984	192.937	2.0543
16.3248	0.392	186.7514	1.8711
16.1748	0.3882	180.5408	1.7298
16.0315	0.3861	174.5191	1.6305
15.9057	0.3829	169.247	1.5674
15.8087	0.3831	164.4342	1.5554
15.7478	0.3855	160.4077	1.5844
15.7117	0.3907	157.2051	1.6366
15.7111	0.4018	154.774	1.7354
15.7677	0.4164	153.8717	1.8663
15.8678	0.429	154.5063	1.989
16.0059	0.4395	156.5285	2.1048
16.1738	0.4478	159.9709	2.1836
16.365	0.4572	164.592	2.2998
16.5776	0.4701	170.3541	2.4344
16.8115	0.4841	177.1284	2.5466
17.0534	0.4974	184.584	2.6465
17.2878	0.5108	192.4589	2.7059
17.4995	0.5234	200.4094	2.7222
17.6937	0.5345	208.149	2.7428
17.8648	0.5459	215.1547	2.7778
18.013	0.5567	221.5381	2.7844
18.1216	0.564	226.997	2.7627
18.1947	0.568	231.168	2.7557
18.2522	0.5669	234.5796	2.7373
18.2806	0.5623	236.9964	2.703
18.2797	0.5567	238.5447	2.6531
18.2637	0.5489	239.5008	2.5946
18.2355	0.5392	239.8808	2.5204
18.2028	0.5287	240.1837	2.428
18.1703	0.5204	241.2242	2.3178
18.1412	0.5171	243.1354	2.2305
18.0987	0.511	245.4643	2.1328
18.0445	0.5029	248.5343	2.0375
17.9902	0.5	251.7949	1.9661
17.9439	0.5023	254.8052	1.9383
17.9001	0.5081	257.8386	1.9635
17.8391	0.5111	259.3325	2.0241
17.7675	0.5128	259.6691	2.1358
17.6786	0.52	256.9058	2.2962
17.5904	0.5277	252.8189	2.472
17.4979	0.5355	247.4432	2.6526
17.4059	0.543	241.2667	2.8613
17.3216	0.5476	235.9152	3.0004
17.237	0.5493	230.9419	3.0765
17.1694	0.5457	227.4681	3.0941
17.1104	0.5415	225.0638	3.1513
17.0726	0.5373	223.9054	3.2166
17.0599	0.5306	222.8494	3.2832
17.0737	0.522	222.3365	3.3773
17.0987	0.5128	221.5704	3.4909
17.1208	0.5018	219.953	3.5976
17.1413	0.4895	217.2782	3.6524
17.166	0.4774	213.2535	3.6976
17.2035	0.468	208.4195	3.7162
17.2455	0.4614	203.0877	3.7132
17.3006	0.4617	198.1065	3.7379
17.3779	0.465	194.2423	3.7794
17.4664	0.473	192.0788	3.9034
17.5642	0.4825	191.0794	4.0942
17.6984	0.4892	192.1664	4.2895
17.868	0.4966	195.3065	4.5199
18.0494	0.5066	199.6746	4.6888
18.2513	0.519	205.1479	4.8912
18.4679	0.5295	210.9578	5.094
18.6921	0.536	217.1381	5.1797
18.9163	0.5429	222.8144	5.2931
19.1306	0.5515	228.2306	5.4021
19.3232	0.5601	233.2183	5.5438
19.4865	0.5668	237.5823	5.7929
19.6285	0.577	241.0711	6.1985
19.7377	0.5908	243.4393	6.7398
19.8134	0.608	245.0379	7.4383
19.8672	0.6239	246.0727	8.237
19.8927	0.6379	246.0943	9.1722
19.9046	0.6541	245.0798	10.1946
19.9258	0.6699	243.7682	11.189
19.9497	0.6852	241.8065	12.0301
19.9735	0.7025	239.5607	12.6847
20.0169	0.7188	238.3887	12.9473
20.0792	0.7332	237.98	12.8229
20.1893	0.7453	238.9131	12.495
20.3477	0.7556	241.0329	12.0217
20.5334	0.7694	245.0292	11.6033
20.7365	0.7896	250.5919	11.3027
20.9726	0.8146	257.5618	11.2581
21.2358	0.8412	266.405	11.4867
21.5193	0.866	275.8331	12.0117
21.8014	0.8905	284.44	12.7002
22.1006	0.9221	293.4382	13.6322
22.4049	0.9566	300.8138	14.7018
22.7209	0.991	307.8126	15.7185
23.0287	1.0272	312.4532	16.7176
23.3397	1.0697	316.0364	17.6097
23.6391	1.1146	318.1914	18.3657
23.9531	1.1585	321.0371	19.0437
24.2789	1.2025	325.1958	19.5913
24.6162	1.2477	330.9824	19.9789
24.9769	1.2842	339.7928	20.2736
25.3502	1.312	350.9953	20.3932
25.7212	1.3328	364.4562	20.2651
26.0775	1.3555	379.6618	20.1055
26.434	1.3791	395.0821	19.655
26.7627	1.4011	408.1182	19.0894
27.0762	1.4184	417.8985	18.4363
27.3763	1.4349	423.0097	17.6555
27.6572	1.4536	424.3406	16.8295
27.9075	1.4812	421.0688	16.1667
28.1507	1.5194	416.8437	15.7714
28.4252	1.5837	411.5258	15.7717
28.728	1.6754	407.271	16.2692
29.0543	1.7943	404.9339	17.273
29.415	1.9509	406.6613	18.8605
29.7896	2.1647	411.9988	21.0117
30.2033	2.4586	421.562	23.7975
30.6442	2.8321	432.2745	27.2477
31.1216	3.3286	443.9693	31.3596
31.6163	4.0013	452.8718	36.0295
32.148	4.9202	460.6396	41.5797
32.72	6.134	467.0772	48.3533
33.3282	7.6842	471.4212	56.9194
33.9972	9.6989	475.3287	68.0102
34.735	12.2125	479.8715	82.3017
35.5646	15.4668	487.1453	102.02
36.4707	19.5039	498.4342	128.5821
37.4734	24.5262	516.1608	167.2461
38.5691	30.604	540.6305	222.0574
39.7282	37.7685	571.8655	302.1955
40.9592	46.2346	610.8825	420.3796
42.2	55.712	656.6415	585.7513
43.4427	66.3511	708.9028	818.8751
44.6567	77.684	767.4777	1124.0811
45.803	89.3982	828.3813	1506.2704
46.8635	100.9926	892.7313	1955.9564
47.7894	111.7339	952.8165	2435.1789
48.5448	121.0108	1006.9011	2903.4558
49.122	128.328	1050.8548	3307.9057
49.4722	132.7584	1077.9276	3562.0241
49.6135	134.5964	1089.4582	3674.3285
49.4722	132.7584	1077.9276	3562.0241
49.122	128.328	1050.8548	3307.9057
48.5448	121.0108	1006.9011	2903.4558
47.7894	111.7339	952.8165	2435.1789
46.8635	100.9926	892.7313	1955.9564
45.803	89.3982	828.3813	1506.2704
44.6567	77.684	767.4777	1124.0811
43.4427	66.3511	708.9028	818.8751
42.2	55.712	656.6415	585.7513
40.9592	46.2346	610.8825	420.3796
39.7282	37.7685	571.8655	302.1955
38.5691	30.604	540.6305	222.0574
37.4734	24.5262	516.1608	167.2461
36.4707	19.5039	498.4342	128.5821
35.5646	15.4668	487.1453	102.02
34.735	12.2125	479.8715	82.3017
33.9972	9.6989	475.3287	68.0102
33.3282	7.6842	471.4212	56.9194
32.72	6.134	467.0772	48.3533
32.148	4.9202	460.6396	41.5797
31.6163	4.0013	452.8718	36.0295
31.1216	3.3286	443.9693	31.3596
30.6442	2.8321	432.2745	27.2477
30.2033	2.4586	421.562	23.7975
29.7896	2.1647	411.9988	21.0117
29.415	1.9509	406.6613	18.8605
29.0543	1.7943	404.9339	17.273
28.728	1.6754	407.271	16.2692
28.4252	1.5837	411.5258	15.7717
28.1507	1.5194	416.8437	15.7714
27.9075	1.4812	421.0688	16.1667
27.6572	1.4536	424.3406	16.8295
27.3763	1.4349	423.0097	17.6555
27.0762	1.4184	417.8985	18.4363
26.7627	1.4011	408.1182	19.0894
26.434	1.3791	395.0821	19.655
26.0775	1.3555	379.6618	20.1055
25.7212	1.3328	364.4562	20.2651
25.3502	1.312	350.9953	20.3932
24.9769	1.2842	339.7928	20.2736
24.6162	1.2477	330.9824	19.9789
24.2789	1.2025	325.1958	19.5913
23.9531	1.1585	321.0371	19.0437
23.6391	1.1146	318.1914	18.3657
23.3397	1.0697	316.0364	17.6097
23.0287	1.0272	312.4532	16.7176
22.7209	0.991	307.8126	15.7185
22.4049	0.9566	300.8138	14.7018
22.1006	0.9221	293.4382	13.6322
21.8014	0.8905	284.44	12.7002
21.5193	0.866	275.8331	12.0117
21.2358	0.8412	266.405	11.4867
20.9726	0.8146	257.5618	11.2581
20.7365	0.7896	250.5919	11.3027
20.5334	0.7694	245.0292	11.6033
20.3477	0.7556	241.0329	12.0217
20.1893	0.7453	238.9131	12.495
20.0792	0.7332	237.98	12.8229
20.0169	0.7188	238.3887	12.9473
19.9735	0.7025	239.5607	12.6847
19.9497	0.6852	241.8065	12.0301
19.9258	0.6699	243.7682	11.189
19.9046	0.6541	245.0798	10.1946
19.8927	0.6379	246.0943	9.1722
19.8672	0.6239	246.0727	8.237
19.8134	0.608	245.0379	7.4383
19.7377	0.5908	243.4393	6.7398
19.6285	0.577	241.0711	6.1985
19.4865	0.5668	237.5823	5.7929
19.3232	0.5601	233.2183	5.5438
19.1306	0.5515	228.2306	5.4021
18.9163	0.5429	222.8144	5.2931
18.6921	0.536	217.1381	5.1797
18.4679	0.5295	210.9578	5.094
18.2513	0.519	205.1479	4.8912
18.0494	0.5066	199.6746	4.6888
17.868	0.4966	195.3065	4.5199
17.6984	0.4892	192.1664	4.2895
17.5642	0.4825	191.0794	4.0942
17.4664	0.473	192.0788	3.9034
17.3779	0.465	194.2423	3.7794
17.3006	0.4617	198.1065	3.7379
17.2455	0.4614	203.0877	3.7132
17.2035	0.468	208.4195	3.7162
17.166	0.4774	213.2535	3.6976
17.1413	0.4895	217.2782	3.6524
17.1208	0.5018	219.953	3.5976
17.0987	0.5128	221.5704	3.4909
17.0737	0.522	222.3365	3.3773
17.0599	0.5306	222.8494	3.2832
17.0726	0.5373	223.9054	3.2166
17.1104	0.5415	225.0638	3.1513
17.1694	0.5457	227.4681	3.0941
17.237	0.5493	230.9419	3.0765
17.3216	0.5476	235.9152	3.0004
17.4059	0.543	241.2667	2.8613
17.4979	0.5355	247.4432	2.6526
17.5904	0.5277	252.8189	2.472
17.6786	0.52	256.9058	2.2962
17.7675	0.5128	259.6691	2.1358
17.8391	0.5111	259.3325	2.0241
17.9001	0.5081	257.8386	1.9635
17.9439	0.5023	254.8052	1.9383
17.9902	0.5	251.7949	1.9661
18.0445	0.5029	248.5343	2.0375
18.0987	0.511	245.4643	2.1328
18.1412	0.5171	243.1354	2.2305
18.1703	0.5204	241.2242	2.3178
18.2028	0.5287	240.1837	2.428
18.2355	0.5392	239.8808	2.5204
18.2637	0.5489	239.5008	2.5946
18.2797	0.5567	238.5447	2.6531
18.2806	0.5623	236.9964	2.703
18.2522	0.5669	234.5796	2.7373
18.1947	0.568	231.168	2.7557
18.1216	0.564	226.997	2.7627
18.013	0.5567	221.5381	2.7844
17.8648	0.5459	215.1547	2.7778
17.6937	0.5345	208.149	2.7428
17.4995	0.5234	200.4094	2.7222
17.2878	0.5108	192.4589	2.7059
17.0534	0.4974	184.584	2.6465
16.8115	0.4841	177.1284	2.5466
16.5776	0.4701	170.3541	2.4344
16.365	0.4572	164.592	2.2998
16.1738	0.4478	159.9709	2.1836
16.0059	0.4395	156.5285	2.1048
15.8678	0.429	154.5063	1.989
15.7677	0.4164	153.8717	1.8663
15.7111	0.4018	154.774	1.7354
15.7117	0.3907	157.2051	1.6366
15.7478	0.3855	160.4077	1.5844
15.8087	0.3831	164.4342	1.5554
15.9057	0.3829	169.247	1.5674
16.0315	0.3861	174.5191	1.6305
16.1748	0.3882	180.5408	1.7298
16.3248	0.392	186.7514	1.8711
16.4786	0.3984	192.937	2.0543
16.6381	0.4092	199.3044	2.304
16.7928	0.4245	205.4621	2.5944
16.9376	0.4382	211.2854	2.9075
17.0694	0.4504	215.943	3.2087
17.1946	0.4611	219.5736	3.4611
17.3068	0.4743	221.7485	3.6921
17.4003	0.4889	222.0	3.8945
17.489	0.505	220.9543	4.1079
17.5719	0.5192	218.7691	4.2816
17.6377	0.5311	216.1646	4.4132
17.6902	0.5412	213.5789	4.4998
17.7396	0.5534	211.5684	4.5758
17.7897	0.5629	209.767	4.6405
17.8312	0.5686	208.2919	4.6669
17.8526	0.5738	207.0354	4.6813
17.8582	0.5786	206.0443	4.7009
17.8384	0.5833	204.8542	4.7448
17.7993	0.5886	202.9675	4.8354
17.7438	0.597	200.2875	4.9939
17.6577	0.6083	196.5332	5.1722
17.5603	0.6206	192.7906	5.3992
17.4638	0.634	189.3273	5.6756
17.369	0.647	186.3316	5.9718
17.2709	0.6552	184.4253	6.2053
17.1719	0.6626	183.7019	6.3846
17.087	0.6719	184.2663	6.5515
17.0124	0.6806	185.4176	6.6517
16.94	0.6832	187.1077	6.6584
16.8672	0.6836	188.8376	6.622
16.7966	0.6814	189.2201	6.5419
16.7338	0.6738	188.5887	6.3906
16.6732	0.6647	187.4369	6.2164
16.6084	0.6574	185.1664	6.0388
16.5384	0.6507	182.0939	5.8406
16.4699	0.6428	179.247	5.5899
16.4148	0.6331	176.8012	5.3333
16.3773	0.6235	175.3247	5.0987
16.3523	0.6135	174.6214	4.9528
16.3335	0.6029	174.7818	4.8654
16.3284	0.5945	175.4288	4.8308
16.3284	0.5884	176.1718	4.8669
16.3362	0.5806	177.1904	4.9248
16.3572	0.5745	177.5953	5.0193
16.3895	0.5718	177.4889	5.1271
16.4289	0.5717	176.7555	5.2732
16.4621	0.5741	175.2248	5.4286
16.4949	0.5783	173.6009	5.6211
16.5561	0.5803	173.0988	5.7945
16.6362	0.5832	174.0839	6.0179
16.7209	0.5868	176.5153	6.2569
16.8152	0.5923	180.5392	6.5236
16.9204	0.6009	185.9312	6.8536
17.0247	0.6119	192.4273	7.1747
17.1212	0.6228	199.5327	7.477
17.2129	0.6349	206.7102	7.7672
17.2968	0.6471	213.1712	7.956
17.361	0.658	218.6942	8.1197
17.4126	0.6667	223.5022	8.2296
17.4451	0.6754	227.2201	8.3908
17.4595	0.6874	229.9208	8.6052
17.467	0.7011	232.3312	8.8059
17.4573	0.7161	234.5942	9.0308
