# Supplementary material for: Super-resolution imaging uncovers the nanoscopic segregation of polarity proteins in epithelia
Source: eLife. 2022 Nov 7;11:e62087. doi: 10.7554/eLife.62087 (PMC9674336; doi:10.7554/eLife.62087)
Supplement: Figure 2—source data 2. [file elife-62087-fig2-data2.zip › Figure 2/TC7 Crumbs ZO-1 PL sample 3.csv]

prob_prot	ref_prot	var_prob_prot	var_ref_prot
34.676	1.9655	334.6753	47.17
34.679	1.9626	334.4224	47.4247
34.6644	1.9612	333.8607	47.8726
34.6478	1.9597	332.8772	48.5342
34.6252	1.9577	331.543	49.1337
34.5863	1.9542	329.6475	50.0312
34.5387	1.9445	327.1934	50.5045
34.4873	1.9322	324.2608	50.9081
34.4275	1.9184	320.8582	51.085
34.356	1.9085	316.9238	51.0777
34.2797	1.8982	312.6252	50.8985
34.2022	1.8895	308.1442	50.6055
34.1263	1.8798	303.7423	50.1609
34.0536	1.8646	299.4822	49.4027
33.9794	1.8474	295.4993	48.5089
33.914	1.8268	292.0482	47.578
33.8615	1.8059	289.2086	46.7568
33.8204	1.7845	287.0465	46.0737
33.788	1.7622	285.384	45.6482
33.7609	1.7412	284.2561	45.495
33.7407	1.7202	283.5031	45.3194
33.735	1.7019	283.178	45.4618
33.7353	1.6866	282.9224	45.5937
33.7385	1.6745	283.0537	46.0251
33.7437	1.6653	283.4577	46.3604
33.76	1.6589	283.9179	46.705
33.7834	1.6601	284.3736	47.1049
33.8069	1.6663	284.6759	47.5922
33.8331	1.6761	284.997	48.1936
33.8604	1.6866	285.3615	48.8684
33.8885	1.7036	285.7072	49.6566
33.9162	1.7276	286.0387	50.5744
33.9462	1.7513	286.1753	51.634
33.9755	1.7703	285.9975	52.6993
34.0057	1.7862	285.6249	53.9846
34.0389	1.8007	284.9681	55.2509
34.0698	1.8159	284.1167	56.7574
34.0949	1.8223	283.1143	58.0569
34.129	1.8255	281.5276	59.2725
34.1729	1.8261	279.94	60.2289
34.2124	1.8244	278.5734	60.5502
34.2461	1.8222	277.2375	60.7657
34.2681	1.8123	275.8991	60.0531
34.2891	1.8001	274.7603	59.0003
34.3132	1.784	273.7503	57.1584
34.3358	1.768	273.1549	55.0405
34.3548	1.7489	272.9922	52.5374
34.3705	1.7245	273.0072	49.7371
34.3897	1.6919	273.165	46.9206
34.4128	1.6516	273.5188	43.9109
34.4347	1.6074	274.1215	41.1093
34.4458	1.5623	274.7067	38.5512
34.4461	1.515	275.1257	36.2764
34.4414	1.4635	275.3827	34.2678
34.4381	1.4141	275.4212	32.6287
34.4406	1.3686	275.4598	31.2484
34.4398	1.3253	275.5319	30.034
34.4378	1.2852	275.321	29.0818
34.4376	1.2489	275.0293	28.2677
34.4329	1.2157	274.7752	27.5671
34.4205	1.1863	274.5706	27.1436
34.4173	1.1585	274.4148	26.8673
34.4368	1.1368	273.9527	26.6537
34.4621	1.1181	273.675	26.5959
34.4679	1.1024	273.8544	26.7513
34.4641	1.0888	274.3995	26.9803
34.4699	1.0775	275.0816	27.2437
34.4722	1.0701	275.896	27.4979
34.4799	1.067	276.8574	27.6694
34.4984	1.0671	277.8439	27.7085
34.5232	1.0704	278.9205	27.6275
34.5513	1.0767	280.1465	27.4019
34.577	1.0884	281.653	27.1175
34.6085	1.1012	283.3017	26.9168
34.6481	1.1119	284.9847	26.7253
34.6865	1.1246	286.6492	26.6139
34.7247	1.138	288.5537	26.5455
34.7637	1.1531	290.6528	26.565
34.797	1.1672	292.6415	26.6592
34.8203	1.1803	294.5289	26.6752
34.8445	1.1919	296.2202	26.5958
34.8611	1.1992	297.5977	26.4382
34.8684	1.202	298.5912	26.1785
34.8689	1.2029	299.0967	25.7674
34.8675	1.2001	299.2914	25.2645
34.8583	1.1946	298.8702	24.6414
34.8442	1.1858	298.0303	23.9157
34.8286	1.175	296.7812	23.1785
34.8066	1.166	295.0231	22.4478
34.7816	1.1592	293.1033	21.7369
34.752	1.1527	291.2812	21.0007
34.7267	1.1476	289.6604	20.3234
34.7108	1.1431	288.4579	19.7236
34.7003	1.1434	287.9557	19.2821
34.6955	1.1496	288.0226	18.992
34.7013	1.1571	288.8744	18.8663
34.7183	1.1665	290.979	18.865
34.7469	1.1784	294.4475	18.9687
34.7876	1.189	299.4946	19.1242
34.849	1.198	306.2637	19.3057
34.9245	1.2049	314.8656	19.5204
35.0064	1.2106	324.9123	19.757
35.0925	1.2126	335.4992	19.9462
35.1814	1.2097	346.2505	20.1607
35.2744	1.204	356.547	20.4783
35.3688	1.1964	365.2706	20.9096
35.4648	1.1895	371.6294	21.476
35.5569	1.1836	375.9553	22.215
35.6389	1.1802	377.4191	23.1432
35.715	1.1805	376.288	24.2449
35.7803	1.1824	373.0616	25.6047
35.8376	1.186	368.7432	27.1809
35.9002	1.1951	363.9254	28.8424
35.9598	1.2085	359.2761	30.4199
36.0096	1.2257	355.6067	31.8971
36.0562	1.2473	353.2586	33.1747
36.099	1.2747	352.4201	34.1895
36.1365	1.3051	352.8972	34.9398
36.1689	1.3342	354.3491	35.479
36.1971	1.363	356.3037	35.7359
36.2122	1.3968	358.1152	35.9819
36.2078	1.4316	359.0985	36.271
36.193	1.468	359.0087	36.6227
36.1642	1.5086	357.4989	37.3837
36.1262	1.549	354.2724	38.3287
36.0775	1.5853	349.5188	39.3357
36.0227	1.6174	343.489	40.3504
35.9634	1.6454	336.3674	41.3162
35.9116	1.6721	328.9171	42.1674
35.8716	1.6948	321.525	42.6739
35.8316	1.715	314.5564	42.8123
35.7854	1.7318	308.521	42.6303
35.7399	1.7435	303.5767	42.1282
35.7018	1.7494	299.4933	41.3948
35.6758	1.7529	296.3671	40.5073
35.6706	1.7565	294.0911	39.5654
35.6771	1.7629	292.5468	38.6942
35.6894	1.7717	291.9334	37.9047
35.7108	1.7844	292.1255	37.2397
35.7432	1.8032	292.5053	36.7715
35.7921	1.8244	292.9743	36.4597
35.8546	1.85	293.5672	36.3333
35.9241	1.8828	294.14	36.4026
35.9906	1.9245	294.7783	36.6339
36.0546	1.9759	295.321	37.0412
36.1321	2.0364	295.9507	37.8013
36.2249	2.1037	296.8435	38.822
36.3255	2.1737	298.0728	40.1512
36.4392	2.2463	299.593	41.6773
36.5545	2.3231	301.194	43.2551
36.6701	2.4067	302.886	45.184
36.802	2.4956	304.8008	47.3784
36.9495	2.5847	306.7054	49.6533
37.1028	2.6746	308.2556	52.0214
37.2598	2.7649	309.696	54.3293
37.4184	2.8641	310.7387	56.7563
37.5685	2.9753	310.9006	59.2669
37.7254	3.0861	310.7269	61.5957
37.8974	3.1973	309.8954	64.068
38.0784	3.3168	308.8458	66.5631
38.2671	3.4497	307.366	69.4574
38.4595	3.5914	305.6414	72.6768
38.652	3.7461	303.4628	76.4073
38.8396	3.9231	301.2219	80.8063
39.0288	4.1232	299.0616	85.857
39.2348	4.3431	297.4271	91.6726
39.4505	4.5841	295.9646	97.9918
39.665	4.8419	294.1814	104.595
39.8726	5.1164	292.401	111.553
40.0733	5.4141	290.8938	118.3465
40.2815	5.7464	289.8609	125.612
40.5096	6.1133	289.1639	132.5616
40.757	6.5155	288.8688	139.6114
41.0171	6.9715	288.8139	146.426
41.2838	7.4889	289.0633	153.2589
41.558	8.0729	289.5159	160.3437
41.8407	8.7437	290.0875	167.2568
42.1314	9.5128	291.0533	174.6887
42.4187	10.4249	292.3178	182.4297
42.7092	11.4735	293.9434	190.6474
43.0189	12.7154	295.5818	199.224
43.343	14.1803	297.189	208.237
43.6696	15.913	299.0792	217.5624
43.9833	17.9917	301.0861	226.866
44.2922	20.4135	303.1051	236.3685
44.6032	23.3281	304.9218	246.4947
44.9236	26.6884	307.0028	257.8226
45.2497	30.6723	309.2272	271.4302
45.5725	35.24	311.8424	289.1477
45.8801	40.4541	314.612	313.9046
46.167	46.3223	317.2436	348.8457
46.438	52.7002	319.8794	397.307
46.6835	59.5925	322.5785	463.185
46.9064	66.7351	325.3319	548.0745
47.1011	73.9308	327.797	650.8575
47.276	80.8928	330.1086	768.8517
47.4252	87.2284	332.2476	892.6274
47.5439	92.6315	334.1188	1010.4179
47.6286	96.8334	335.4297	1109.619
47.6788	99.408	336.173	1171.2562
47.6987	100.4267	336.5194	1196.8347
47.6788	99.408	336.173	1171.2562
47.6286	96.8334	335.4297	1109.619
47.5439	92.6315	334.1188	1010.4179
47.4252	87.2284	332.2476	892.6274
47.276	80.8928	330.1086	768.8517
47.1011	73.9308	327.797	650.8575
46.9064	66.7351	325.3319	548.0745
46.6835	59.5925	322.5785	463.185
46.438	52.7002	319.8794	397.307
46.167	46.3223	317.2436	348.8457
45.8801	40.4541	314.612	313.9046
45.5725	35.24	311.8424	289.1477
45.2497	30.6723	309.2272	271.4302
44.9236	26.6884	307.0028	257.8226
44.6032	23.3281	304.9218	246.4947
44.2922	20.4135	303.1051	236.3685
43.9833	17.9917	301.0861	226.866
43.6696	15.913	299.0792	217.5624
43.343	14.1803	297.189	208.237
43.0189	12.7154	295.5818	199.224
42.7092	11.4735	293.9434	190.6474
42.4187	10.4249	292.3178	182.4297
42.1314	9.5128	291.0533	174.6887
41.8407	8.7437	290.0875	167.2568
41.558	8.0729	289.5159	160.3437
41.2838	7.4889	289.0633	153.2589
41.0171	6.9715	288.8139	146.426
40.757	6.5155	288.8688	139.6114
40.5096	6.1133	289.1639	132.5616
40.2815	5.7464	289.8609	125.612
40.0733	5.4141	290.8938	118.3465
39.8726	5.1164	292.401	111.553
39.665	4.8419	294.1814	104.595
39.4505	4.5841	295.9646	97.9918
39.2348	4.3431	297.4271	91.6726
39.0288	4.1232	299.0616	85.857
38.8396	3.9231	301.2219	80.8063
38.652	3.7461	303.4628	76.4073
38.4595	3.5914	305.6414	72.6768
38.2671	3.4497	307.366	69.4574
38.0784	3.3168	308.8458	66.5631
37.8974	3.1973	309.8954	64.068
37.7254	3.0861	310.7269	61.5957
37.5685	2.9753	310.9006	59.2669
37.4184	2.8641	310.7387	56.7563
37.2598	2.7649	309.696	54.3293
37.1028	2.6746	308.2556	52.0214
36.9495	2.5847	306.7054	49.6533
36.802	2.4956	304.8008	47.3784
36.6701	2.4067	302.886	45.184
36.5545	2.3231	301.194	43.2551
36.4392	2.2463	299.593	41.6773
36.3255	2.1737	298.0728	40.1512
36.2249	2.1037	296.8435	38.822
36.1321	2.0364	295.9507	37.8013
36.0546	1.9759	295.321	37.0412
35.9906	1.9245	294.7783	36.6339
35.9241	1.8828	294.14	36.4026
35.8546	1.85	293.5672	36.3333
35.7921	1.8244	292.9743	36.4597
35.7432	1.8032	292.5053	36.7715
35.7108	1.7844	292.1255	37.2397
35.6894	1.7717	291.9334	37.9047
35.6771	1.7629	292.5468	38.6942
35.6706	1.7565	294.0911	39.5654
35.6758	1.7529	296.3671	40.5073
35.7018	1.7494	299.4933	41.3948
35.7399	1.7435	303.5767	42.1282
35.7854	1.7318	308.521	42.6303
35.8316	1.715	314.5564	42.8123
35.8716	1.6948	321.525	42.6739
35.9116	1.6721	328.9171	42.1674
35.9634	1.6454	336.3674	41.3162
36.0227	1.6174	343.489	40.3504
36.0775	1.5853	349.5188	39.3357
36.1262	1.549	354.2724	38.3287
36.1642	1.5086	357.4989	37.3837
36.193	1.468	359.0087	36.6227
36.2078	1.4316	359.0985	36.271
36.2122	1.3968	358.1152	35.9819
36.1971	1.363	356.3037	35.7359
36.1689	1.3342	354.3491	35.479
36.1365	1.3051	352.8972	34.9398
36.099	1.2747	352.4201	34.1895
36.0562	1.2473	353.2586	33.1747
36.0096	1.2257	355.6067	31.8971
35.9598	1.2085	359.2761	30.4199
35.9002	1.1951	363.9254	28.8424
35.8376	1.186	368.7432	27.1809
35.7803	1.1824	373.0616	25.6047
35.715	1.1805	376.288	24.2449
35.6389	1.1802	377.4191	23.1432
35.5569	1.1836	375.9553	22.215
35.4648	1.1895	371.6294	21.476
35.3688	1.1964	365.2706	20.9096
35.2744	1.204	356.547	20.4783
35.1814	1.2097	346.2505	20.1607
35.0925	1.2126	335.4992	19.9462
35.0064	1.2106	324.9123	19.757
34.9245	1.2049	314.8656	19.5204
34.849	1.198	306.2637	19.3057
34.7876	1.189	299.4946	19.1242
34.7469	1.1784	294.4475	18.9687
34.7183	1.1665	290.979	18.865
34.7013	1.1571	288.8744	18.8663
34.6955	1.1496	288.0226	18.992
34.7003	1.1434	287.9557	19.2821
34.7108	1.1431	288.4579	19.7236
34.7267	1.1476	289.6604	20.3234
34.752	1.1527	291.2812	21.0007
34.7816	1.1592	293.1033	21.7369
34.8066	1.166	295.0231	22.4478
34.8286	1.175	296.7812	23.1785
34.8442	1.1858	298.0303	23.9157
34.8583	1.1946	298.8702	24.6414
34.8675	1.2001	299.2914	25.2645
34.8689	1.2029	299.0967	25.7674
34.8684	1.202	298.5912	26.1785
34.8611	1.1992	297.5977	26.4382
34.8445	1.1919	296.2202	26.5958
34.8203	1.1803	294.5289	26.6752
34.797	1.1672	292.6415	26.6592
34.7637	1.1531	290.6528	26.565
34.7247	1.138	288.5537	26.5455
34.6865	1.1246	286.6492	26.6139
34.6481	1.1119	284.9847	26.7253
34.6085	1.1012	283.3017	26.9168
34.577	1.0884	281.653	27.1175
34.5513	1.0767	280.1465	27.4019
34.5232	1.0704	278.9205	27.6275
34.4984	1.0671	277.8439	27.7085
34.4799	1.067	276.8574	27.6694
34.4722	1.0701	275.896	27.4979
34.4699	1.0775	275.0816	27.2437
34.4641	1.0888	274.3995	26.9803
34.4679	1.1024	273.8544	26.7513
34.4621	1.1181	273.675	26.5959
34.4368	1.1368	273.9527	26.6537
34.4173	1.1585	274.4148	26.8673
34.4205	1.1863	274.5706	27.1436
34.4329	1.2157	274.7752	27.5671
34.4376	1.2489	275.0293	28.2677
34.4378	1.2852	275.321	29.0818
34.4398	1.3253	275.5319	30.034
34.4406	1.3686	275.4598	31.2484
34.4381	1.4141	275.4212	32.6287
34.4414	1.4635	275.3827	34.2678
34.4461	1.515	275.1257	36.2764
34.4458	1.5623	274.7067	38.5512
34.4347	1.6074	274.1215	41.1093
34.4128	1.6516	273.5188	43.9109
34.3897	1.6919	273.165	46.9206
34.3705	1.7245	273.0072	49.7371
34.3548	1.7489	272.9922	52.5374
34.3358	1.768	273.1549	55.0405
34.3132	1.784	273.7503	57.1584
34.2891	1.8001	274.7603	59.0003
34.2681	1.8123	275.8991	60.0531
34.2461	1.8222	277.2375	60.7657
34.2124	1.8244	278.5734	60.5502
34.1729	1.8261	279.94	60.2289
34.129	1.8255	281.5276	59.2725
34.0949	1.8223	283.1143	58.0569
34.0698	1.8159	284.1167	56.7574
34.0389	1.8007	284.9681	55.2509
34.0057	1.7862	285.6249	53.9846
33.9755	1.7703	285.9975	52.6993
33.9462	1.7513	286.1753	51.634
33.9162	1.7276	286.0387	50.5744
33.8885	1.7036	285.7072	49.6566
33.8604	1.6866	285.3615	48.8684
33.8331	1.6761	284.997	48.1936
33.8069	1.6663	284.6759	47.5922
33.7834	1.6601	284.3736	47.1049
33.76	1.6589	283.9179	46.705
33.7437	1.6653	283.4577	46.3604
33.7385	1.6745	283.0537	46.0251
33.7353	1.6866	282.9224	45.5937
33.735	1.7019	283.178	45.4618
33.7407	1.7202	283.5031	45.3194
33.7609	1.7412	284.2561	45.495
33.788	1.7622	285.384	45.6482
33.8204	1.7845	287.0465	46.0737
33.8615	1.8059	289.2086	46.7568
33.914	1.8268	292.0482	47.578
33.9794	1.8474	295.4993	48.5089
34.0536	1.8646	299.4822	49.4027
34.1263	1.8798	303.7423	50.1609
34.2022	1.8895	308.1442	50.6055
34.2797	1.8982	312.6252	50.8985
34.356	1.9085	316.9238	51.0777
34.4275	1.9184	320.8582	51.085
34.4873	1.9322	324.2608	50.9081
34.5387	1.9445	327.1934	50.5045
34.5863	1.9542	329.6475	50.0312
34.6252	1.9577	331.543	49.1337
34.6478	1.9597	332.8772	48.5342
34.6644	1.9612	333.8607	47.8726
34.679	1.9626	334.4224	47.4247
34.676	1.9655	334.6753	47.17
