# Supplementary material for: Super-resolution imaging uncovers the nanoscopic segregation of polarity proteins in epithelia
Source: eLife. 2022 Nov 7;11:e62087. doi: 10.7554/eLife.62087 (PMC9674336; doi:10.7554/eLife.62087)
Supplement: Figure 2—source data 2. [file elife-62087-fig2-data2.zip › Figure 2/TC7 E-cad ZO-1 AB sample 1.csv]

prob_prot	ref_prot	var_prob_prot	var_ref_prot
10.8792	0.6511	140.326	4.6724
10.9242	0.66	145.6665	4.5903
10.9664	0.6718	150.8718	4.4556
11.0014	0.6838	156.2527	4.3035
11.0322	0.695	160.9356	4.13
11.0599	0.7047	165.5033	3.917
11.0789	0.7139	169.717	3.6699
11.0893	0.7264	173.8119	3.4679
11.0954	0.7399	177.7093	3.3127
11.0984	0.7508	181.2423	3.1591
11.0955	0.7621	185.2676	3.0551
11.0875	0.7723	189.1796	2.9662
11.0924	0.7842	193.5809	2.8987
11.111	0.7983	198.2333	2.8842
11.1405	0.8119	203.1152	2.9339
11.1811	0.8268	208.3042	3.0519
11.2326	0.8407	213.3764	3.2227
11.2954	0.8581	218.4327	3.4435
11.3685	0.8813	223.0561	3.7101
11.4481	0.9108	227.075	4.0621
11.5331	0.9392	229.7809	4.49
11.6186	0.9657	231.6803	4.9632
11.7076	0.9942	233.0333	5.5398
11.8038	1.0235	233.3296	6.1862
11.9033	1.0489	232.7481	6.8373
12.0008	1.068	231.5159	7.476
12.103	1.0795	229.6929	7.9314
12.205	1.089	227.1085	8.273
12.29	1.093	224.013	8.2882
12.3609	1.0886	220.5069	8.0532
12.4281	1.0757	216.5344	7.6648
12.4892	1.056	212.1587	7.0384
12.5382	1.0335	207.0932	6.3786
12.5863	1.0044	201.7716	5.6056
12.6351	0.9751	196.4174	4.9083
12.6911	0.9491	191.3377	4.3466
12.7505	0.9264	186.7531	3.9241
12.8125	0.9003	182.4798	3.619
12.8861	0.8717	178.9033	3.4066
12.9723	0.8464	176.2684	3.3004
13.0735	0.8307	174.6835	3.2801
13.1916	0.8226	174.4182	3.3133
13.324	0.823	175.6765	3.4244
13.4618	0.8261	178.1808	3.5642
13.608	0.8289	182.0358	3.7294
13.7583	0.8299	187.1186	3.8782
13.9114	0.8366	193.2762	4.0225
14.0712	0.8487	200.262	4.1531
14.224	0.8634	208.0103	4.2814
14.3647	0.8768	216.3258	4.3679
14.4929	0.8854	225.0977	4.4039
14.5996	0.8881	233.7983	4.3935
14.691	0.8906	241.7092	4.3474
14.7719	0.8947	248.572	4.2886
14.8442	0.9	254.0964	4.2073
14.8924	0.9041	257.6249	4.0955
14.9172	0.9087	258.4636	3.989
14.927	0.9173	256.8694	3.9195
14.9223	0.9224	252.8734	3.8351
14.9047	0.9186	246.9185	3.7303
14.8629	0.9119	239.4318	3.6471
14.8042	0.906	231.1701	3.5956
14.7438	0.8996	222.6493	3.5442
14.6844	0.8934	214.083	3.4874
14.6331	0.8867	206.1965	3.4185
14.5947	0.8794	199.7152	3.3351
14.5662	0.8682	194.6738	3.2257
14.5552	0.8561	191.152	3.0895
14.5642	0.8521	189.0232	3.0008
14.6037	0.8541	188.6341	2.9601
14.6712	0.8596	190.0001	2.9645
14.7656	0.8662	193.1682	3.0063
14.8869	0.8757	197.7318	3.0949
15.0417	0.8883	203.7325	3.1889
15.2213	0.9019	211.0757	3.2488
15.4173	0.9178	219.4045	3.2913
15.6242	0.9308	228.4618	3.2932
15.8439	0.9357	238.1696	3.2465
16.068	0.9375	248.109	3.1787
16.2816	0.9363	257.7035	3.096
16.4689	0.9345	266.2334	3.0284
16.6373	0.9323	273.4707	2.962
16.7796	0.9307	278.9032	2.9054
16.8912	0.9329	282.5405	2.9113
16.9718	0.9385	284.1934	2.976
17.0224	0.9478	283.7828	3.0773
17.0498	0.9564	282.0947	3.2048
17.0445	0.9632	280.0451	3.3337
17.0207	0.9729	278.3509	3.4547
16.9844	0.9838	277.2951	3.5397
16.9389	0.9958	277.6514	3.6365
16.886	1.0089	279.0268	3.7162
16.837	1.022	281.0092	3.7988
16.7954	1.0313	283.3678	3.8793
16.7666	1.0383	285.795	3.9783
16.741	1.0461	287.5705	4.101
16.7122	1.049	288.0768	4.2139
16.6993	1.0513	287.7058	4.3568
16.7112	1.0586	286.3723	4.5252
16.7292	1.0645	283.9986	4.6303
16.7493	1.0663	280.8401	4.6772
16.7736	1.069	276.7423	4.7001
16.8065	1.0702	272.1228	4.6675
16.8424	1.07	267.0732	4.5549
16.886	1.066	261.98	4.4182
16.9373	1.0531	256.7354	4.259
16.995	1.0369	251.0953	4.119
17.0589	1.0217	245.6303	4.0193
17.1185	1.004	240.2975	3.9359
17.1734	0.9854	234.851	3.8433
17.2291	0.9692	229.0543	3.7116
17.2923	0.9552	222.9731	3.5903
17.357	0.9435	217.1981	3.4878
17.4175	0.9321	211.9366	3.4077
17.4771	0.9255	207.1809	3.3791
17.5349	0.925	202.7252	3.3885
17.5783	0.9329	198.0114	3.4603
17.6175	0.9473	193.2672	3.6174
17.6504	0.9656	188.8341	3.8691
17.6651	0.9839	184.847	4.1863
17.6502	1.0054	181.0964	4.5954
17.6018	1.0343	177.5048	5.0433
17.5234	1.0662	174.0923	5.5228
17.4119	1.0906	170.437	5.9461
17.27	1.1191	166.4008	6.3133
17.093	1.1546	161.8624	6.5727
16.8805	1.1883	156.8917	6.7347
16.6559	1.2164	151.7381	6.7924
16.4209	1.2399	146.0054	6.8122
16.1779	1.2577	139.4768	6.8047
15.9347	1.2719	132.5347	6.7615
15.6988	1.2801	125.817	6.6189
15.4928	1.2849	119.6759	6.375
15.3116	1.2863	114.2256	6.0581
15.156	1.2801	109.4312	5.7163
15.0276	1.2736	105.583	5.3507
14.9311	1.2748	102.8448	5.0085
14.8813	1.2803	101.1516	4.743
14.874	1.2846	100.4421	4.607
14.9001	1.2922	100.567	4.6645
14.9563	1.3077	101.4772	4.936
15.0486	1.3325	102.8548	5.3424
15.1835	1.3582	104.5423	5.8181
15.3534	1.379	106.5806	6.3412
15.5505	1.4026	108.937	6.9468
15.7725	1.4313	111.3347	7.5686
16.0186	1.4597	113.4549	8.1427
16.2763	1.4964	115.3603	8.8815
16.5543	1.5388	116.9824	9.7726
16.8654	1.5938	118.3002	10.9673
17.1894	1.6723	119.3059	12.5526
17.5154	1.7838	120.1292	14.7181
17.8479	1.9316	121.0937	17.7104
18.1844	2.1215	122.4815	21.7357
18.5048	2.3718	124.4706	27.033
18.8123	2.6903	126.9632	33.955
19.0984	3.0831	129.8703	42.9547
19.3426	3.5611	133.1772	54.6608
19.5294	4.1318	136.6425	69.6723
19.6519	4.8147	139.7027	88.6241
19.7099	5.6091	142.2684	111.6188
19.6918	6.5336	144.0751	139.7815
19.5876	7.5736	145.1266	173.1598
19.4077	8.7387	145.7104	212.6363
19.1424	10.0301	145.1718	258.1612
18.8021	11.4483	143.6154	309.6767
18.3837	13.0084	141.078	366.8811
17.8877	14.705	137.7283	428.7529
17.3295	16.5359	133.7308	492.7379
16.7287	18.4876	128.9954	557.9393
16.0969	20.5396	123.5252	619.9123
15.4435	22.6983	117.6689	677.2945
14.7778	24.9624	111.8051	725.9592
14.1063	27.3225	106.5051	765.3633
13.4379	29.7916	102.0483	793.9457
12.7839	32.3666	98.4892	813.0215
12.1479	35.0476	95.8332	825.9567
11.5342	37.8242	93.8057	834.437
10.9328	40.6932	91.8152	844.3083
10.343	43.6277	89.3796	857.6202
9.7731	46.5911	86.3933	877.7487
9.2265	49.5353	82.4933	905.1977
8.7026	52.4009	77.4281	939.5033
8.1928	55.1067	71.3111	979.8536
7.6987	57.5624	64.6074	1023.2846
7.2269	59.6745	57.5205	1065.0027
6.7832	61.3513	50.4231	1101.3619
6.3733	62.4785	43.7909	1126.6289
5.992	62.9807	37.6508	1135.109
5.6328	62.7864	32.0977	1123.09
5.3084	61.8351	27.2884	1086.2918
5.0234	60.1268	23.2395	1025.1409
4.7729	57.6714	19.9527	939.6338
4.542	54.5595	17.3011	837.3737
4.3209	50.8639	15.2196	722.7121
4.1172	46.7113	13.6317	604.4729
3.9439	42.2522	12.4121	490.7246
3.7855	37.6347	11.4174	386.0863
3.6305	33.029	10.6299	295.0461
3.4796	28.5653	9.9685	219.9453
3.3335	24.3475	9.3583	160.5469
3.1845	20.4663	8.73	115.5858
3.0362	16.9817	8.1128	82.1713
2.89	13.9185	7.505	58.0053
2.7407	11.2641	6.9411	40.8313
2.5922	9.012	6.3721	28.8583
2.4509	7.1293	5.8282	20.7638
2.3175	5.566	5.3223	15.1419
2.1914	4.2821	4.894	11.2416
2.0692	3.2483	4.5279	8.4582
1.9574	2.4381	4.2685	6.4223
1.8606	1.8145	4.0548	4.9128
1.7693	1.3415	3.9004	3.8091
1.6849	0.9972	3.7973	3.0056
1.6135	0.747	3.7435	2.3922
1.5519	0.5706	3.6977	1.9297
1.4928	0.4488	3.675	1.5775
1.4419	0.3626	3.6699	1.3018
1.4048	0.3062	3.6705	1.081
1.3676	0.2662	3.6522	0.8963
1.3283	0.2369	3.6131	0.7399
1.2914	0.2166	3.5505	0.6096
1.2548	0.1983	3.4934	0.495
1.2157	0.1811	3.4544	0.4025
1.1797	0.1704	3.4365	0.3425
1.1498	0.164	3.4699	0.3146
1.1215	0.1598	3.5369	0.3075
1.0953	0.1597	3.6056	0.3118
1.0716	0.1645	3.6586	0.3237
1.0489	0.172	3.6352	0.3503
1.0265	0.1827	3.5366	0.3828
1.0046	0.1975	3.3869	0.4122
0.985	0.2161	3.1972	0.4353
0.967	0.2375	2.9877	0.4624
0.9517	0.2621	2.7778	0.4989
0.9418	0.2882	2.6121	0.5397
0.9351	0.3141	2.4984	0.5971
0.9323	0.3388	2.4328	0.6761
0.9362	0.363	2.4287	0.7755
0.9438	0.3846	2.451	0.8886
0.9531	0.4036	2.4853	1.0055
0.9663	0.4198	2.5475	1.1208
0.9805	0.4276	2.6116	1.2157
0.9929	0.4249	2.666	1.274
1.0042	0.4179	2.7003	1.3175
1.0121	0.4114	2.6876	1.3678
1.0129	0.4053	2.6327	1.4016
1.0052	0.3922	2.5532	1.3712
0.9897	0.3702	2.4535	1.2825
0.974	0.349	2.3604	1.1861
0.959	0.332	2.2652	1.0854
0.937	0.3115	2.1547	0.9659
0.9089	0.2883	2.0559	0.8289
0.8779	0.2675	1.9589	0.7121
0.8474	0.2521	1.8581	0.6208
0.8228	0.2402	1.7804	0.5455
0.8045	0.2316	1.7314	0.4885
0.7853	0.2245	1.6725	0.4596
0.7611	0.2178	1.5909	0.4459
0.736	0.2121	1.5129	0.4339
0.7153	0.2078	1.4656	0.4215
0.6987	0.2035	1.4519	0.4104
0.6863	0.1987	1.4616	0.3972
0.6739	0.1936	1.4818	0.3789
0.6604	0.1879	1.5137	0.3621
0.6489	0.1803	1.5492	0.3457
0.6416	0.1751	1.5771	0.3363
0.6359	0.1748	1.592	0.3405
0.6358	0.1748	1.5934	0.3471
0.64	0.1738	1.5969	0.35
0.6449	0.1729	1.5897	0.3518
0.6474	0.1708	1.5488	0.3544
0.6492	0.169	1.4882	0.3661
0.6542	0.1698	1.4386	0.387
0.6634	0.1733	1.4167	0.409
0.6712	0.1774	1.4097	0.4367
0.6728	0.1839	1.4053	0.4789
0.6718	0.1941	1.423	0.5372
0.6749	0.2021	1.4852	0.5878
0.6758	0.2055	1.564	0.6154
0.6728	0.209	1.6557	0.6296
0.6718	0.2118	1.7504	0.6325
0.673	0.2104	1.8286	0.6158
0.6719	0.2048	1.8929	0.5794
0.6672	0.1989	1.9365	0.5326
0.6602	0.1928	1.9679	0.4706
0.6503	0.1856	1.977	0.4023
0.6393	0.1789	1.9704	0.3513
0.6277	0.1739	1.9482	0.3226
0.6143	0.1717	1.9032	0.3093
0.6024	0.1704	1.86	0.3082
0.5917	0.1669	1.8189	0.3075
0.5812	0.1614	1.7614	0.3097
0.5693	0.1562	1.6765	0.3234
0.5563	0.1533	1.5651	0.3447
0.5451	0.1505	1.4429	0.3646
0.536	0.1457	1.333	0.3797
0.5301	0.1406	1.2387	0.3904
0.5236	0.1359	1.1591	0.393
0.5156	0.1305	1.0905	0.3894
0.5052	0.1229	1.0362	0.3733
0.4903	0.1133	0.9956	0.3434
0.4735	0.1046	0.967	0.3082
0.4556	0.09647	0.9639	0.2713
0.4363	0.08951	0.9874	0.2419
0.4177	0.08437	1.0171	0.2177
0.3982	0.08065	1.0368	0.1934
0.3765	0.07721	1.0344	0.1669
0.3557	0.07397	1.0204	0.1443
0.3381	0.07151	1.0027	0.1278
0.3225	0.06874	0.9715	0.1139
0.3058	0.06354	0.9022	0.09544
0.2907	0.0574	0.8212	0.07705
0.2775	0.05223	0.7256	0.06389
0.2659	0.05064	0.632	0.05716
0.2556	0.05142	0.5591	0.05734
0.2465	0.05257	0.4952	0.06159
0.2413	0.05395	0.4484	0.06922
0.2384	0.05594	0.4202	0.07677
0.2344	0.05667	0.4039	0.08259
0.2316	0.05727	0.3997	0.09188
0.2316	0.05842	0.4092	0.1029
0.2353	0.05771	0.4296	0.1081
0.2407	0.05607	0.4634	0.1091
0.2442	0.05478	0.5058	0.1078
0.246	0.05075	0.5462	0.09506
0.2507	0.04398	0.588	0.07413
0.2578	0.03807	0.6358	0.05581
0.2624	0.03281	0.6793	0.04198
0.2648	0.02703	0.706	0.02971
0.2655	0.02285	0.6938	0.02202
0.2635	0.02018	0.6663	0.0178
0.2577	0.01876	0.627	0.01617
0.2486	0.01819	0.5822	0.01648
0.2395	0.0172	0.5343	0.01725
0.2303	0.01628	0.4847	0.0176
0.2189	0.01536	0.4376	0.01824
0.2039	0.01455	0.3872	0.0191
0.1874	0.0143	0.3353	0.01948
0.1718	0.01454	0.2883	0.02063
0.1586	0.01545	0.2405	0.02312
0.1479	0.0172	0.1983	0.02721
0.1397	0.01893	0.1738	0.02992
0.1319	0.02073	0.1576	0.0326
0.1234	0.0228	0.1447	0.03783
0.116	0.02454	0.1368	0.04405
0.1094	0.0253	0.1309	0.0487
0.1046	0.02455	0.1269	0.04774
0.1007	0.02289	0.1269	0.04222
0.09564	0.02166	0.1261	0.03479
0.09185	0.02029	0.1231	0.02964
0.08955	0.01866	0.1185	0.02356
0.08646	0.01728	0.1104	0.01807
0.08217	0.0152	0.1011	0.01387
0.07811	0.01378	0.09245	0.01191
0.07694	0.01319	0.08585	0.01061
0.07595	0.01179	0.08	0.009061
0.07333	0.009928	0.07606	0.008888
0.06939	0.009443	0.07141	0.009611
0.06588	0.009498	0.06583	0.009572
0.06272	0.009984	0.06116	0.009657
0.06003	0.01086	0.05726	0.01011
0.06013	0.01268	0.05731	0.01164
0.06098	0.014	0.05798	0.01336
0.06054	0.01455	0.05673	0.01422
0.06095	0.01487	0.05771	0.01512
0.06385	0.0146	0.06224	0.01415
0.06742	0.01497	0.07027	0.01531
0.07114	0.01589	0.08047	0.01873
0.07541	0.01749	0.0921	0.02451
0.08035	0.01825	0.1079	0.03076
0.08513	0.01901	0.1258	0.03645
0.08994	0.02106	0.147	0.04226
0.09468	0.02394	0.1687	0.04995
0.09995	0.02573	0.191	0.05491
0.1049	0.0277	0.2088	0.05904
0.1098	0.02973	0.2227	0.06023
0.1127	0.02948	0.2268	0.05424
0.1136	0.02643	0.2209	0.04416
0.1155	0.02293	0.2145	0.03721
0.1151	0.02121	0.1963	0.03472
0.1113	0.01949	0.1707	0.02952
0.1061	0.01781	0.1472	0.02494
0.09981	0.01596	0.126	0.02169
0.09257	0.01543	0.1085	0.01972
0.08511	0.01597	0.09396	0.01818
0.07766	0.0169	0.0839	0.01735
0.07232	0.0174	0.07913	0.01576
0.06782	0.01836	0.07492	0.01588
0.06452	0.01948	0.07194	0.01857
0.06251	0.02095	0.07271	0.02596
0.0625	0.02294	0.07609	0.03726
0.06332	0.02335	0.07676	0.04198
0.06397	0.02163	0.07516	0.04059
0.0651	0.02064	0.07649	0.04007
0.06523	0.01994	0.07851	0.03919
0.06359	0.01792	0.08108	0.03439
0.06147	0.01453	0.08417	0.025
0.05952	0.01147	0.08664	0.01495
0.05745	0.009032	0.08798	0.008755
0.05548	0.006625	0.08863	0.005145
