# Supplementary material for: Super-resolution imaging uncovers the nanoscopic segregation of polarity proteins in epithelia
Source: eLife. 2022 Nov 7;11:e62087. doi: 10.7554/eLife.62087 (PMC9674336; doi:10.7554/eLife.62087)
Supplement: Figure 2—source data 2. [file elife-62087-fig2-data2.zip › Figure 2/TC7 E-cad ZO-1 AB sample 2.csv]

prob_prot	ref_prot	var_prob_prot	var_ref_prot
10.3645	1.7388	155.7287	9.385
10.4619	1.7137	162.1173	8.5355
10.5579	1.6871	168.7241	7.7037
10.6562	1.6613	175.1915	6.8934
10.7509	1.6393	181.3751	6.1461
10.8376	1.6221	187.126	5.5236
10.9142	1.6071	192.4274	5.0445
10.9848	1.5927	197.2241	4.6469
11.0474	1.5755	201.4145	4.2832
11.103	1.5565	204.7332	3.9712
11.1542	1.5385	206.9119	3.7376
11.1963	1.5243	208.2362	3.5855
11.2324	1.5138	209.1488	3.4846
11.2662	1.5028	209.6364	3.4226
11.2952	1.4929	209.3053	3.4144
11.328	1.4856	208.263	3.4601
11.3604	1.4781	206.5553	3.5645
11.388	1.4715	204.0174	3.7224
11.4164	1.4739	201.0908	3.9571
11.4394	1.4816	197.5293	4.1974
11.4595	1.4875	193.3436	4.4018
11.4717	1.4917	188.7443	4.6244
11.4776	1.4968	184.0142	4.8597
11.4842	1.5093	179.6979	5.1068
11.4915	1.5323	176.1114	5.3242
11.5003	1.5581	173.4838	5.5393
11.5204	1.582	171.9909	5.7633
11.5575	1.6058	172.4206	5.9531
11.6161	1.6358	175.2321	6.1548
11.6942	1.6682	180.6075	6.4103
11.7861	1.7022	188.8333	6.7269
11.89	1.7392	200.1075	7.1618
12.0112	1.7815	214.33	7.7198
12.1514	1.8291	231.6423	8.3775
12.2988	1.8715	251.4171	9.0538
12.4623	1.9075	273.6167	9.8131
12.6458	1.9458	297.7226	10.6674
12.8409	1.9928	322.9198	11.6163
13.0513	2.0411	349.0774	12.6625
13.2643	2.0886	375.0721	13.7107
13.4676	2.139	400.3564	14.7559
13.6611	2.188	424.2874	15.757
13.8478	2.2289	445.7068	16.5823
14.0247	2.2635	464.2177	17.1537
14.1891	2.2917	478.4272	17.5175
14.337	2.314	489.1843	17.6404
14.4687	2.33	495.132	17.4259
14.5952	2.3415	497.4104	16.8709
14.7185	2.3571	496.2112	16.1377
14.8261	2.3758	490.9961	15.3333
14.9131	2.3833	482.7769	14.429
14.9856	2.3795	470.7783	13.4453
15.0444	2.3731	457.2564	12.534
15.0869	2.3674	441.7195	11.7087
15.1216	2.3561	425.6411	10.856
15.1475	2.3418	408.8831	10.0831
15.1722	2.3241	392.1128	9.4548
15.1859	2.3005	375.5539	8.9423
15.1863	2.2755	359.6292	8.4749
15.1882	2.2474	344.9761	8.0125
15.1923	2.2188	331.6593	7.6304
15.1888	2.1957	319.5365	7.3386
15.1874	2.1722	309.0137	7.0754
15.199	2.1463	300.1405	6.8311
15.2226	2.1302	292.6746	6.6233
15.2458	2.1277	286.7139	6.4723
15.278	2.1249	282.2247	6.3564
15.3184	2.1213	279.2189	6.2624
15.3629	2.1184	277.4244	6.182
15.4141	2.1158	276.9494	6.0812
15.4703	2.119	277.6215	5.9905
15.5362	2.1266	279.4955	5.9448
15.5979	2.1386	282.1771	5.9747
15.6591	2.1563	285.6703	6.0437
15.7222	2.176	289.9553	6.0974
15.7816	2.1903	294.5325	6.1585
15.8278	2.2001	298.8005	6.2264
15.8606	2.2154	302.9122	6.3412
15.8881	2.2337	306.2531	6.5043
15.9054	2.2438	308.1803	6.6664
15.8991	2.2505	307.7918	6.796
15.8705	2.2627	305.816	6.9747
15.8265	2.2798	302.7301	7.2049
15.7654	2.3017	297.9923	7.5003
15.6835	2.3277	291.1985	7.9034
15.5823	2.3601	282.7046	8.4237
15.4686	2.4005	273.3458	9.0893
15.3351	2.4419	263.0828	9.9259
15.1895	2.4859	252.1233	11.0258
15.0375	2.5334	240.896	12.3856
14.8852	2.5886	230.037	14.0104
14.7346	2.6517	219.6214	15.9078
14.5827	2.7156	209.4169	18.1087
14.4453	2.7806	199.8006	20.5489
14.3227	2.8559	191.1105	23.2649
14.2164	2.9399	183.3892	26.2114
14.1255	3.0322	176.2385	29.6007
14.0446	3.1239	169.4863	33.2464
13.9889	3.207	163.7061	36.9911
13.9567	3.2915	158.9954	40.7042
13.9423	3.3821	155.212	44.4985
13.9493	3.4742	152.6216	48.4025
13.9757	3.5602	151.1509	52.2957
14.0222	3.6423	150.9879	56.2092
14.0919	3.728	152.3688	60.4842
14.1849	3.8086	155.05	64.915
14.2911	3.8866	158.8699	70.1572
14.418	3.9527	164.1156	75.7525
14.5616	4.0136	170.6686	82.4785
14.7051	4.0624	178.1718	89.954
14.8617	4.1051	186.8023	98.1597
15.023	4.1417	196.468	107.0402
15.1868	4.1588	206.9358	115.1832
15.3456	4.1575	217.6366	122.7367
15.501	4.1382	228.5159	127.7833
15.6517	4.1052	239.3793	131.0975
15.8009	4.0515	249.8627	131.5059
15.9417	3.9822	259.4142	128.7148
16.0568	3.9005	267.5232	123.2485
16.1614	3.7932	274.0431	114.3828
16.2492	3.6731	279.0722	104.434
16.3171	3.5495	281.609	93.0459
16.3702	3.4271	281.7035	81.8399
16.4039	3.3047	280.013	70.7748
16.421	3.1967	276.765	60.5483
16.4183	3.1049	272.0342	51.6264
16.4046	3.018	265.9185	43.6783
16.3827	2.9473	258.7923	37.2413
16.3472	2.8902	251.0536	31.7911
16.3097	2.8488	242.9816	27.3458
16.2753	2.8249	235.1547	23.7383
16.2299	2.8148	227.6572	20.8541
16.1842	2.8179	220.4771	18.5413
16.1404	2.8374	213.8473	16.7046
16.0978	2.8627	208.0973	15.2721
16.0489	2.8865	203.0442	14.0503
15.991	2.9192	198.7862	13.052
15.9403	2.9646	195.0341	12.1804
15.8997	3.0154	191.7431	11.4849
15.8611	3.0708	188.5564	10.9658
15.8176	3.1357	185.1991	10.6521
15.7769	3.208	182.0586	10.4383
15.728	3.281	178.9213	10.5117
15.6769	3.3665	175.8333	10.97
15.634	3.469	172.2693	11.8042
15.5937	3.5831	168.7905	12.9664
15.5406	3.7169	165.4264	14.4609
15.4849	3.8759	162.2451	16.2501
15.4149	4.0642	158.7528	18.4357
15.3291	4.2821	155.3699	21.0636
15.2401	4.5366	152.5035	24.1239
15.1432	4.8331	150.0301	27.6781
15.0337	5.1708	147.8101	31.8021
14.9165	5.5512	146.3094	36.4387
14.7888	5.9926	145.9956	41.6362
14.6485	6.4867	146.7538	47.3742
14.496	7.0486	148.0539	53.7266
14.3288	7.6936	149.9854	60.6846
14.1359	8.4143	152.4894	68.3138
13.9267	9.2119	155.6372	76.6181
13.7027	10.0943	158.7127	85.3818
13.465	11.0807	161.4737	94.6419
13.2103	12.1631	163.3306	104.1214
12.9426	13.3559	164.1518	114.2056
12.6561	14.6681	163.4138	124.8643
12.3466	16.1173	161.1449	135.6988
12.0225	17.7164	157.888	146.7712
11.6814	19.4671	152.5022	158.2983
11.3313	21.3755	146.4036	170.3896
10.9742	23.4655	139.51	183.7727
10.6132	25.7355	131.7704	199.3955
10.2517	28.1775	123.9611	218.8015
9.8845	30.7967	116.0673	242.9858
9.5056	33.591	108.3026	274.0011
9.1225	36.5399	100.6757	315.6139
8.7553	39.6074	93.6271	371.2809
8.3962	42.7805	86.9846	444.6602
8.0349	46.006	80.7843	538.6517
7.6683	49.2668	74.8611	657.6744
7.2972	52.4897	69.0723	803.2283
6.9285	55.5979	63.3727	976.8795
6.5587	58.5051	57.4602	1175.8387
6.1889	61.13	51.6515	1393.6927
5.8132	63.3955	45.9385	1621.5099
5.445	65.2167	40.3429	1845.3769
5.0816	66.5011	34.679	2049.2147
4.7264	67.1847	29.2703	2215.8288
4.3823	67.2206	24.4105	2329.9317
4.0479	66.5692	20.1095	2380.3696
3.7312	65.2263	16.3529	2359.2567
3.4305	63.2184	13.178	2269.9355
3.1415	60.5763	10.5753	2112.8439
2.8704	57.4065	8.4896	1907.2075
2.6268	53.7926	6.8517	1666.9958
2.4058	49.8592	5.621	1413.4563
2.2076	45.7003	4.6497	1161.5934
2.0352	41.4376	3.8474	926.7996
1.8886	37.1886	3.2402	719.6719
1.7588	33.0601	2.7777	545.2154
1.6351	29.1356	2.4249	404.0287
1.5232	25.463	2.1619	293.415
1.4289	22.0832	1.9405	209.8569
1.3527	19.0579	1.729	148.7182
1.282	16.3651	1.5573	105.037
1.2114	14.0053	1.4116	74.621
1.1495	11.9475	1.2854	53.5222
1.0951	10.1721	1.1644	39.588
1.0453	8.6412	1.0619	30.2296
1.0031	7.3423	0.9743	24.3087
0.9646	6.2554	0.9025	20.4253
0.9248	5.3514	0.8514	17.845
0.8857	4.6022	0.8112	16.0545
0.8492	3.9788	0.778	15.0
0.8142	3.4719	0.7536	14.4834
0.7827	3.0655	0.726	14.24
0.7545	2.7344	0.6942	14.1935
0.7228	2.4617	0.6655	14.3038
0.6939	2.2346	0.6495	14.5007
0.6719	2.064	0.6416	14.7234
0.6507	1.9396	0.6315	14.863
0.6296	1.8382	0.6162	14.8998
0.6098	1.748	0.5981	14.9016
0.5914	1.6712	0.5776	14.8985
0.5761	1.6094	0.5523	14.8384
0.5633	1.5592	0.5265	14.7137
0.5531	1.5167	0.5026	14.5005
0.5421	1.4805	0.4763	14.1715
0.5289	1.4497	0.458	13.7502
0.5178	1.4182	0.4507	13.2409
0.5056	1.3816	0.4425	12.6159
0.494	1.3489	0.4339	11.8353
0.4836	1.3236	0.4282	10.9763
0.4683	1.2969	0.4199	10.0944
0.4498	1.2672	0.4101	9.2307
0.4329	1.2349	0.4062	8.3547
0.4165	1.2027	0.4096	7.5007
0.4005	1.173	0.4105	6.7038
0.3875	1.142	0.4088	6.0014
0.379	1.1069	0.4028	5.337
0.373	1.0655	0.3973	4.6885
0.3654	1.0223	0.3916	4.1358
0.3562	0.9812	0.3812	3.6615
0.3479	0.9367	0.3717	3.2027
0.3421	0.8887	0.3605	2.7583
0.3386	0.8453	0.3528	2.372
0.3368	0.8066	0.352	2.0504
0.3337	0.7646	0.353	1.7685
0.3275	0.7208	0.3547	1.5183
0.3206	0.6795	0.3646	1.3102
0.3177	0.6453	0.3919	1.1831
0.3178	0.6213	0.4311	1.1257
0.3195	0.5982	0.4777	1.0842
0.3214	0.5739	0.5211	1.048
0.3241	0.5521	0.554	1.0279
0.3286	0.5351	0.5849	1.024
0.3328	0.5227	0.6023	1.0272
0.3362	0.5124	0.6105	1.0281
0.3401	0.505	0.6077	1.0267
0.3444	0.5027	0.6112	1.0311
0.346	0.5038	0.609	1.0483
0.3435	0.5053	0.5941	1.0569
0.3386	0.5053	0.5773	1.0533
0.3344	0.5025	0.5638	1.0365
0.3289	0.4975	0.5503	1.0039
0.3225	0.4901	0.5392	0.9612
0.3142	0.4842	0.5293	0.9256
0.3026	0.4822	0.4922	0.9078
0.2893	0.4816	0.4511	0.8974
0.2758	0.4816	0.4177	0.884
0.2634	0.4826	0.3917	0.868
0.2537	0.4837	0.3674	0.8494
0.245	0.4785	0.333	0.829
0.2359	0.474	0.3008	0.8186
0.229	0.4732	0.2735	0.8171
0.2233	0.4716	0.2494	0.8165
0.2151	0.4695	0.2232	0.8109
0.2066	0.4711	0.2044	0.807
0.2015	0.4731	0.1926	0.8133
0.197	0.4736	0.1818	0.8289
0.191	0.4745	0.1696	0.8488
0.1844	0.4735	0.1622	0.8609
0.1805	0.4693	0.1612	0.8707
0.1751	0.4635	0.1595	0.8842
0.1693	0.4599	0.1588	0.9
0.1656	0.4567	0.1586	0.9131
0.1628	0.4555	0.1592	0.9258
0.1585	0.454	0.1615	0.9352
0.1554	0.4503	0.1644	0.937
0.1528	0.4412	0.1651	0.915
0.1513	0.4309	0.1679	0.8811
0.1506	0.4219	0.1712	0.8525
0.152	0.4125	0.1763	0.823
0.1538	0.4008	0.1803	0.7817
0.155	0.3888	0.1827	0.7387
0.1563	0.3789	0.1854	0.7
0.1565	0.3701	0.1856	0.6565
0.1549	0.3588	0.1811	0.609
0.1542	0.3462	0.1807	0.5689
0.1545	0.3342	0.1801	0.5389
0.1543	0.322	0.1761	0.5078
0.1542	0.307	0.172	0.4663
0.1568	0.291	0.1702	0.4291
0.1597	0.2765	0.1699	0.3961
0.161	0.2614	0.1674	0.3631
0.1598	0.2449	0.1615	0.3362
0.1555	0.2298	0.1526	0.3172
0.1499	0.2187	0.1419	0.3073
0.144	0.2076	0.1294	0.2993
0.1373	0.1982	0.1197	0.2922
0.1311	0.1904	0.1138	0.2856
0.1274	0.1842	0.1103	0.2814
0.1256	0.1803	0.1078	0.2802
0.1231	0.1795	0.1047	0.2817
0.1183	0.1787	0.1007	0.2832
0.113	0.176	0.09624	0.2754
0.1091	0.1742	0.09328	0.2669
0.1079	0.1741	0.0937	0.2553
0.108	0.1735	0.09437	0.2427
0.107	0.1734	0.09332	0.2347
0.1054	0.1735	0.09258	0.2243
0.1038	0.1702	0.09096	0.2127
0.1016	0.1672	0.08902	0.2071
0.09889	0.1686	0.08689	0.2128
0.09631	0.1685	0.08531	0.2121
0.09461	0.1649	0.08406	0.2057
0.09318	0.1607	0.08325	0.2025
0.09072	0.1579	0.08242	0.1986
0.08731	0.1553	0.08181	0.194
0.0846	0.1521	0.08305	0.1898
0.08418	0.1496	0.08677	0.1874
0.08513	0.1476	0.09065	0.1865
0.08751	0.1455	0.0953	0.186
0.09027	0.1427	0.09849	0.185
0.0913	0.1382	0.1004	0.1822
0.09141	0.1348	0.1015	0.1797
0.09177	0.1323	0.1009	0.1737
0.09139	0.1301	0.09916	0.1706
0.09017	0.1307	0.09666	0.1751
0.09024	0.1331	0.09637	0.1795
0.09225	0.1324	0.09912	0.1733
0.09452	0.1332	0.1012	0.1694
0.09561	0.1355	0.1003	0.1706
0.09464	0.1374	0.09755	0.1735
0.093	0.1381	0.09492	0.1768
0.09055	0.138	0.09017	0.1758
0.08667	0.136	0.08365	0.1697
0.08305	0.1322	0.07858	0.1641
0.08145	0.1281	0.07517	0.1573
0.07999	0.1236	0.07238	0.1505
0.0786	0.1185	0.07036	0.1417
0.07779	0.115	0.0701	0.1358
0.07807	0.1153	0.07022	0.1334
0.07978	0.1186	0.07111	0.1375
0.08249	0.1195	0.07337	0.141
0.08431	0.1164	0.07505	0.1383
0.08587	0.1113	0.07698	0.1311
0.08725	0.1051	0.07828	0.1216
0.08874	0.1016	0.08014	0.1159
0.0883	0.1022	0.08	0.1177
0.08699	0.1051	0.07993	0.1242
0.08554	0.1056	0.07914	0.1264
0.08559	0.1036	0.08049	0.1242
0.08682	0.1018	0.08539	0.1216
0.08832	0.1014	0.09249	0.1217
0.08896	0.1015	0.09591	0.1234
0.08994	0.09998	0.09857	0.1231
0.09062	0.09626	0.09894	0.1196
0.09037	0.09382	0.09784	0.1178
0.08755	0.09089	0.09384	0.116
0.08476	0.08851	0.09103	0.1112
0.08484	0.08726	0.09109	0.1067
0.08677	0.0854	0.09236	0.1019
0.0895	0.08278	0.0942	0.09789
0.09175	0.07969	0.09539	0.09358
0.09267	0.07759	0.0966	0.08852
0.09129	0.07672	0.09657	0.08491
0.08921	0.0761	0.09516	0.08404
0.0871	0.07638	0.09337	0.08326
0.08464	0.07772	0.09132	0.08309
0.082	0.07894	0.08931	0.08523
0.08008	0.08011	0.0873	0.08872
0.07937	0.08109	0.08568	0.09113
0.07925	0.0807	0.08501	0.09151
0.0777	0.07869	0.08109	0.08761
0.07575	0.0755	0.0767	0.08252
0.07445	0.0709	0.07181	0.07622
0.07365	0.06586	0.06811	0.07039
0.0736	0.06136	0.06788	0.06425
0.0757	0.05745	0.07146	0.05817
0.07721	0.05436	0.07457	0.05279
0.07728	0.05051	0.07646	0.04657
0.07619	0.04582	0.0771	0.04172
0.0742	0.04249	0.07615	0.03826
0.07059	0.03906	0.07338	0.03416
0.06685	0.03492	0.07022	0.03026
0.06348	0.03128	0.06753	0.02765
0.06059	0.02852	0.06454	0.02523
0.05775	0.02598	0.0612	0.0225
0.05549	0.02447	0.05771	0.02113
0.05253	0.02565	0.05405	0.02161
0.04982	0.02722	0.05253	0.02334
