# Supplementary material for: Super-resolution imaging uncovers the nanoscopic segregation of polarity proteins in epithelia
Source: eLife. 2022 Nov 7;11:e62087. doi: 10.7554/eLife.62087 (PMC9674336; doi:10.7554/eLife.62087)
Supplement: Figure 2—source data 2. [file elife-62087-fig2-data2.zip › Figure 2/TC7 E-cad ZO-1 AB sample 3.csv]

prob_prot	ref_prot	var_prob_prot	var_ref_prot
7.546	1.7494	104.3355	5.7098
7.5545	1.7541	101.5207	6.2215
7.5755	1.7623	98.6216	6.8873
7.5994	1.7752	95.5893	7.7072
7.6178	1.7903	92.4119	8.689
7.6329	1.808	89.1668	9.8667
7.642	1.8247	85.8077	11.0988
7.6433	1.8363	82.3381	12.2579
7.6429	1.842	78.7901	13.353
7.6454	1.8482	75.2372	14.2483
7.6449	1.8608	71.7985	14.7593
7.6339	1.8812	68.499	14.8817
7.6139	1.898	65.4662	14.6403
7.5873	1.9027	62.5952	14.0885
7.5561	1.8969	59.9379	13.2793
7.5241	1.8933	57.5259	12.2682
7.4819	1.8991	55.372	11.1865
7.438	1.9057	53.6422	10.1452
7.4034	1.9052	52.1053	9.1569
7.3681	1.907	50.7209	8.283
7.3232	1.9113	49.4988	7.567
7.2746	1.9118	48.4168	6.9412
7.2221	1.9112	47.3847	6.3727
7.1649	1.9138	46.3534	5.8844
7.1079	1.9194	45.4187	5.4815
7.0565	1.9209	44.4914	5.1562
7.0119	1.913	43.6254	4.9023
6.9728	1.9023	42.7411	4.7279
6.935	1.8984	41.7948	4.632
6.8964	1.8999	40.8769	4.5988
6.8629	1.8973	40.1305	4.6097
6.8378	1.8923	39.6057	4.6581
6.8218	1.8808	39.2209	4.7166
6.8154	1.8682	38.8993	4.8046
6.8104	1.8615	38.6687	4.9348
6.7982	1.8607	38.4093	5.0808
6.7804	1.8614	37.9487	5.2159
6.7642	1.8618	37.3492	5.3175
6.7422	1.8585	36.6626	5.3537
6.7133	1.8551	35.8881	5.3344
6.6787	1.8525	34.9638	5.2765
6.6352	1.849	33.9096	5.1804
6.5912	1.8411	32.8596	5.0532
6.5496	1.8293	31.8157	4.911
6.5016	1.818	30.641	4.7576
6.4458	1.8065	29.3639	4.5875
6.3926	1.7967	28.2031	4.4635
6.3483	1.79	27.2824	4.4052
6.3098	1.7803	26.4986	4.3905
6.2763	1.7667	25.7954	4.3859
6.2532	1.7545	25.3194	4.387
6.2403	1.746	25.1734	4.3721
6.2389	1.7395	25.3785	4.3802
6.247	1.7446	25.8818	4.486
6.2571	1.7535	26.582	4.6412
6.2678	1.7574	27.5492	4.8011
6.2901	1.7623	28.8788	4.9099
6.328	1.7669	30.5461	4.9817
6.3718	1.7731	32.481	5.0308
6.4197	1.783	34.6558	5.0506
6.4689	1.7863	36.9459	5.038
6.5217	1.7863	39.2977	4.9919
6.5692	1.7953	41.5066	4.9165
6.6016	1.8138	43.4865	4.849
6.63	1.8325	45.1451	4.7881
6.6547	1.85	46.5894	4.7419
6.6638	1.8676	47.7976	4.718
6.6596	1.8873	48.6785	4.7216
6.6506	1.9089	49.2666	4.7724
6.6226	1.9335	49.4715	4.9025
6.5773	1.9577	49.5481	5.0774
6.533	1.975	49.4975	5.2588
6.4905	1.9855	49.3048	5.432
6.433	1.9926	49.0725	5.5961
6.3613	2.0014	48.8861	5.7613
6.2791	2.0123	48.6169	5.9338
6.1904	2.0293	48.0781	6.0877
6.0995	2.0529	47.3111	6.1793
6.0105	2.0704	46.4361	6.1927
5.9189	2.0794	45.3379	6.1546
5.8163	2.0864	43.9213	6.1045
5.7098	2.0949	42.4638	6.085
5.6072	2.1052	40.9916	6.073
5.4947	2.1083	39.3641	6.0301
5.3745	2.1013	37.5149	5.9967
5.2679	2.0854	35.5111	5.9845
5.1733	2.0633	33.575	5.9786
5.0854	2.0438	31.7634	5.9372
4.9983	2.0271	30.0145	5.8484
4.9143	2.0127	28.3675	5.7066
4.8425	1.9966	26.9034	5.5364
4.7888	1.9809	25.5501	5.3777
4.7404	1.9733	24.2551	5.2476
4.6986	1.9734	23.0853	5.1701
4.6698	1.9743	22.0194	5.1629
4.6437	1.9754	21.043	5.2227
4.6267	1.9813	20.1854	5.344
4.6221	1.996	19.4926	5.5602
4.6208	2.0169	18.9926	5.8217
4.624	2.0423	18.6503	6.1189
4.6277	2.0669	18.5115	6.4645
4.6346	2.0866	18.4768	6.8122
4.6476	2.0995	18.4105	7.1032
4.6669	2.1092	18.3801	7.324
4.6838	2.1176	18.4777	7.4565
4.7062	2.1182	18.6723	7.4916
4.741	2.1125	18.9174	7.4663
4.7817	2.1014	19.1166	7.4297
4.8218	2.0804	19.3257	7.316
4.8596	2.0561	19.6574	7.1525
4.8882	2.0379	20.0776	6.9915
4.9157	2.0175	20.4857	6.7817
4.9395	1.9905	20.8798	6.5098
4.9611	1.9667	21.3539	6.2285
4.9923	1.9449	21.9507	5.9556
5.0275	1.9212	22.7377	5.6982
5.0538	1.9015	23.6311	5.4577
5.0786	1.8884	24.5669	5.2528
5.105	1.8794	25.5802	5.1158
5.1312	1.8719	26.5927	5.0189
5.1557	1.8629	27.5325	4.9546
5.1741	1.8563	28.3547	4.924
5.1854	1.8583	28.9504	4.8708
5.1876	1.8595	29.2476	4.8003
5.1827	1.8546	29.2375	4.7638
5.1689	1.8402	28.7866	4.7086
5.1482	1.8194	27.9113	4.6093
5.1207	1.7903	26.7131	4.5199
5.0902	1.7592	25.2735	4.4325
5.0585	1.7276	23.7821	4.3325
5.0235	1.6972	22.3357	4.244
4.9854	1.6647	20.9732	4.1612
4.9486	1.625	19.7746	4.0636
4.9172	1.5834	18.8411	3.9878
4.887	1.5477	18.1947	3.9589
4.8582	1.516	17.779	3.9723
4.8321	1.4887	17.6098	4.0107
4.8088	1.4689	17.6278	4.1413
4.7923	1.4531	17.801	4.3805
4.7748	1.443	18.1461	4.7668
4.7535	1.4465	18.5615	5.3934
4.7379	1.4629	19.0351	6.3679
4.7254	1.4864	19.5834	7.7501
4.7089	1.5145	20.2659	9.5598
4.6898	1.5539	21.0116	11.8582
4.6712	1.6147	21.6705	14.6759
4.6531	1.6967	22.2475	17.9782
4.6408	1.7975	22.934	21.8234
4.6347	1.9152	23.6807	26.3061
4.6269	2.0544	24.362	31.256
4.6123	2.2088	25.0511	36.4672
4.5996	2.3718	25.7322	42.0063
4.6001	2.5561	26.4358	48.1969
4.6018	2.7669	27.0922	55.0303
4.5896	2.9997	27.5281	62.3416
4.5684	3.254	27.7152	70.0868
4.5497	3.5478	27.754	78.1927
4.5316	3.8774	27.5995	86.5323
4.5075	4.2437	27.3207	95.177
4.4734	4.6595	26.9315	104.2257
4.4359	5.1348	26.5398	113.5136
4.4002	5.6752	26.042	122.6741
4.366	6.2901	25.4595	131.798
4.3312	7.0133	24.9563	141.1342
4.2886	7.8509	24.4182	150.6065
4.2481	8.8174	23.8887	160.0783
4.2102	9.9326	23.3962	169.7263
4.1651	11.2171	22.8815	179.7514
4.1067	12.6861	22.2672	189.7738
4.0385	14.3564	21.5567	200.0673
3.9502	16.2513	20.7233	211.2057
3.8411	18.3648	19.7236	223.536
3.721	20.7294	18.6027	238.477
3.6011	23.3594	17.3802	256.673
3.4703	26.2703	16.0472	279.3395
3.3218	29.4692	14.7087	308.1187
3.1614	32.9104	13.3913	344.0303
2.9946	36.5624	12.0242	389.9502
2.8204	40.3716	10.7005	447.9366
2.6342	44.2875	9.4399	520.416
2.4427	48.217	8.2904	608.5251
2.2569	52.0618	7.2825	711.9797
2.0774	55.7141	6.3603	829.8218
1.9066	59.0578	5.5678	958.2071
1.7517	61.9608	4.8768	1090.5174
1.6057	64.3319	4.2307	1218.7915
1.4611	66.057	3.6457	1330.4011
1.3222	67.0671	3.1394	1417.5151
1.1898	67.2646	2.6961	1466.991
1.0644	66.6275	2.313	1474.8233
0.9439	65.1783	1.9873	1439.0066
0.8313	62.9044	1.6869	1358.494
0.732	59.929	1.4115	1243.6353
0.6467	56.313	1.1775	1100.4971
0.5698	52.2122	0.9807	944.2722
0.4932	47.7548	0.8094	783.7486
0.4219	43.0812	0.6644	630.2675
0.3672	38.3211	0.5584	491.2418
0.3297	33.611	0.4895	371.7185
0.2995	29.0785	0.4418	273.9802
0.2685	24.8201	0.3976	197.1811
0.2367	20.8968	0.3605	137.9398
0.21	17.3826	0.3354	94.4992
0.1901	14.2633	0.3097	63.5638
0.1704	11.5403	0.2764	42.6367
0.1517	9.2286	0.2482	28.6157
0.1367	7.2843	0.2286	19.2521
0.1247	5.6823	0.2118	13.2086
0.1119	4.3583	0.1934	9.289
0.0987	3.3029	0.1754	6.761
0.08977	2.4827	0.165	5.0689
0.08386	1.8518	0.1538	3.9439
0.07759	1.3767	0.1385	3.1249
0.0718	1.0374	0.1242	2.499
0.07	0.8172	0.1183	2.0247
0.07169	0.6764	0.1179	1.7013
0.07286	0.5934	0.1155	1.4982
0.07288	0.5484	0.1104	1.3883
0.07173	0.5283	0.1023	1.3506
0.07061	0.5287	0.09867	1.3757
0.06927	0.541	0.0979	1.4486
0.06745	0.5556	0.09559	1.5376
0.06437	0.5775	0.08832	1.6461
0.06034	0.6109	0.07848	1.7884
0.05459	0.6482	0.06523	1.9511
0.0483	0.6838	0.05265	2.1192
0.04457	0.719	0.04485	2.2925
0.04365	0.7561	0.04339	2.4606
0.04214	0.7928	0.04472	2.6129
0.03885	0.8282	0.04293	2.7615
0.03328	0.8597	0.03684	2.8999
0.02696	0.8841	0.03031	3.0272
0.0228	0.8991	0.0272	3.1272
0.01911	0.9042	0.02169	3.1834
0.01553	0.8988	0.01562	3.1993
0.01369	0.8843	0.0126	3.178
0.01222	0.861	0.01052	3.1182
0.009001	0.8298	0.006558	3.0113
0.005297	0.7928	0.003241	2.862
0.003282	0.7551	0.00257	2.6949
0.002547	0.7132	0.002153	2.5001
0.002644	0.6662	0.002285	2.2856
0.003044	0.6225	0.002709	2.108
0.003074	0.5861	0.002712	1.9762
0.00291	0.5539	0.002524	1.8628
0.002414	0.5247	0.002007	1.7545
0.002057	0.5	0.001725	1.6708
0.002186	0.4799	0.001839	1.6228
0.002742	0.4626	0.002357	1.5887
0.003416	0.4508	0.002762	1.5495
0.004434	0.447	0.003418	1.526
0.005602	0.4443	0.004659	1.5106
0.006836	0.4376	0.005853	1.4718
0.007806	0.4307	0.006801	1.4195
0.007636	0.4229	0.006599	1.3626
0.007039	0.4086	0.006049	1.2817
0.005898	0.3883	0.004515	1.1796
0.004062	0.3692	0.002256	1.0891
0.003117	0.3518	0.001595	1.013
0.003706	0.3304	0.002824	0.9314
0.004715	0.303	0.004268	0.8459
0.005181	0.2774	0.004833	0.7838
0.005069	0.2565	0.004685	0.7331
0.004292	0.239	0.003646	0.678
0.002768	0.2254	0.001982	0.6301
0.001175	0.2162	0.0005549	0.5938
0.000264	0.2085	4.311e-05	0.547
8.0502e-06	0.2017	1.5754e-07	0.4987
0.0	0.1968	0.0	0.4599
0.0	0.1924	0.0	0.4285
0.0	0.1843	0.0	0.3903
0.0	0.1751	0.0	0.357
0.0	0.1679	0.0	0.34
0.0	0.1624	0.0	0.3286
0.0	0.1562	0.0	0.3127
0.0	0.148	0.0	0.295
0.0	0.141	0.0	0.2881
0.0	0.1384	0.0	0.2975
0.0	0.1402	0.0	0.3217
0.0	0.1413	0.0	0.3527
0.0	0.1385	0.0	0.3777
0.0004855	0.1366	0.0001083	0.405
0.00178	0.1385	0.0008935	0.4556
0.003724	0.1405	0.002994	0.5338
0.005229	0.1423	0.005554	0.6378
0.006645	0.1458	0.008927	0.74
0.007972	0.1496	0.01215	0.8172
0.008905	0.153	0.01436	0.879
0.009502	0.1555	0.0159	0.9239
0.00964	0.1564	0.01687	0.9363
0.0098	0.1545	0.0177	0.9053
0.01112	0.1514	0.01881	0.858
0.01181	0.1499	0.01768	0.8016
0.01061	0.146	0.01397	0.7118
0.009409	0.1383	0.01122	0.6105
0.008588	0.1287	0.009055	0.5111
0.007042	0.1191	0.006062	0.4092
0.005031	0.1091	0.003829	0.3203
0.003414	0.09827	0.002805	0.2562
0.0025	0.08625	0.00185	0.2008
0.001361	0.07292	0.0005853	0.1467
0.0002702	0.06055	3.966e-05	0.1009
0.0	0.05074	0.0	0.06741
0.0	0.04188	0.0	0.04438
0.0	0.03268	0.0	0.02901
0.0	0.02363	0.0	0.01834
0.0	0.01629	0.0	0.01227
0.0	0.01136	0.0	0.008821
0.0	0.007852	0.0	0.006071
0.0	0.006216	0.0	0.004744
0.0	0.00639	0.0	0.004502
0.0	0.007297	0.0	0.005773
0.0	0.008089	0.0	0.007096
0.0	0.008697	0.0	0.00773
0.0	0.008913	0.0	0.007872
0.0	0.008544	0.0	0.007265
0.0	0.007906	0.0	0.00644
0.0	0.006784	0.0	0.005384
0.0	0.006619	0.0	0.004789
0.0	0.00845	0.0	0.006522
6.474e-05	0.011	4.7032e-06	0.009404
0.000629	0.01247	0.0001797	0.01085
0.001959	0.0146	0.001241	0.01293
0.003185	0.0175	0.002757	0.01731
0.004513	0.01959	0.004801	0.02224
0.00644	0.02108	0.00892	0.02523
0.008214	0.02308	0.01322	0.02768
0.009141	0.02507	0.01534	0.03053
0.009953	0.02509	0.01839	0.02964
0.01101	0.02495	0.02271	0.02829
0.01108	0.02551	0.02288	0.02875
0.009674	0.02467	0.01754	0.02824
0.007891	0.02194	0.01208	0.02531
0.006565	0.01836	0.008301	0.02169
0.005628	0.015	0.005563	0.019
0.004749	0.01202	0.003622	0.01692
0.003603	0.009968	0.002653	0.01515
0.00198	0.008261	0.001255	0.01267
0.0006546	0.006161	0.0002115	0.00817
8.443e-05	0.004293	8.7566e-06	0.004504
0.0	0.003433	0.0	0.003004
0.0	0.002603	0.0	0.001821
0.0	0.00123	0.0	0.0005232
0.0	0.0002419	0.0	3.758e-05
0.0	1.266e-05	0.0	3.8947e-07
0.0	3.2855e-06	0.0	2.6241e-08
0.0	0.0001424	0.0	2.232e-05
0.0	0.0006371	0.0	0.0002744
0.0	0.001006	0.0	0.000656
0.0	0.001101	0.0	0.0007426
0.0	0.0008904	0.0	0.0005269
0.0	0.0004072	0.0	0.0001207
0.0	5.114e-05	0.0	3.2469e-06
0.0	0.0	0.0	0.0
0.0	0.0	0.0	0.0
1.6705e-06	0.0	6.7839e-09	0.0
0.0001997	0.0	2.736e-05	0.0
0.001299	0.0	0.0004945	0.0
0.002742	0.0	0.001795	0.0
0.00385	0.0	0.002964	0.0
0.004672	0.0	0.003843	0.0
0.004496	0.0	0.003457	0.0
0.002942	0.0	0.001779	0.0
0.001258	0.0	0.0005172	0.0
0.0003373	0.0	8.075e-05	0.0
1.427e-05	0.0	2.5134e-07	0.0
0.0	0.0	0.0	0.0
0.0	7.5401e-06	0.0	1.3821e-07
0.0	0.0003283	0.0	5.21e-05
0.0	0.001488	0.0	0.0005902
0.0	0.002933	0.0	0.001967
0.0	0.003901	0.0	0.002855
0.0	0.004779	0.0	0.003706
0.0	0.005144	0.0	0.004256
0.0	0.005482	0.0	0.00463
0.0	0.006329	0.0	0.005469
0.0	0.006979	0.0	0.006139
0.0	0.006642	0.0	0.005776
0.0	0.005144	0.0	0.004023
0.0	0.003267	0.0	0.001828
0.0	0.002094	0.0	0.001007
0.0	0.0016	0.0	0.001052
0.0	0.0009288	0.0	0.0003887
0.0	0.0001486	0.0	2.065e-05
0.0	2.7137e-06	0.0	1.7902e-08
0.0	0.0	0.0	0.0
0.0	0.0	0.0	0.0
0.0	0.0	0.0	0.0
0.0	0.0	0.0	0.0
0.0	0.0	0.0	0.0
0.0	0.0	0.0	0.0
0.0	0.0	0.0	0.0
0.0	0.0	0.0	0.0
0.0	0.0	0.0	0.0
0.0	0.0	0.0	0.0
0.0	0.0	0.0	0.0
0.0	0.0	0.0	0.0
0.0	0.0	0.0	0.0
0.0	0.0	0.0	0.0
0.0	0.0	0.0	0.0
0.0	0.0	0.0	0.0
