# Supplementary material for: Super-resolution imaging uncovers the nanoscopic segregation of polarity proteins in epithelia
Source: eLife. 2022 Nov 7;11:e62087. doi: 10.7554/eLife.62087 (PMC9674336; doi:10.7554/eLife.62087)
Supplement: Figure 2—source data 2. [file elife-62087-fig2-data2.zip › Figure 2/TC7 PALS1 ZO-1 AB sample 1.csv]

prob_prot	ref_prot	var_prob_prot	var_ref_prot
14.378	1.93	46.1088	19.6997
14.479	1.9145	49.0817	20.7564
14.5933	1.8875	52.2816	21.183
14.7232	1.8455	55.8029	20.613
14.8384	1.806	59.7014	19.3974
14.9385	1.776	63.4832	17.4823
15.028	1.7377	67.5321	15.1291
15.057	1.6657	71.1464	12.678
15.0232	1.5782	74.2143	10.2505
14.9211	1.492	75.8896	7.8783
14.7627	1.4067	75.0936	5.9596
14.5503	1.3084	72.4402	4.4957
14.2897	1.2057	67.6648	3.4021
14.0029	1.1137	61.879	2.668
13.6994	1.0264	55.2329	2.0735
13.4017	0.9525	48.7732	1.5918
13.1067	0.8981	43.4794	1.2866
12.8302	0.8344	39.9749	1.0278
12.5988	0.7809	37.8499	0.8235
12.4294	0.7433	36.6577	0.705
12.3187	0.7147	36.8764	0.6489
12.2733	0.7035	38.0374	0.628
12.3241	0.7047	39.8637	0.6656
12.4598	0.7158	42.511	0.7615
12.638	0.7325	45.7856	0.8958
12.8675	0.7568	49.8687	1.0522
13.1371	0.7756	54.5373	1.2218
13.4141	0.8013	59.686	1.3869
13.6925	0.8374	65.1561	1.5636
13.9685	0.8752	70.2396	1.7307
14.2183	0.9366	74.187	1.8731
14.4508	1.0045	77.8803	2.001
14.6661	1.0508	80.3771	2.0474
14.8543	1.0915	81.536	2.037
14.9987	1.1332	82.0171	2.0043
15.1077	1.1722	81.4183	1.977
15.1893	1.2144	79.9187	2.0056
15.2372	1.2471	77.7867	2.0401
15.2511	1.2843	75.0389	2.1216
15.2641	1.3294	72.3274	2.2645
15.2756	1.3654	69.867	2.4351
15.2817	1.3923	67.8819	2.6687
15.3042	1.4167	66.5889	2.9187
15.3717	1.4599	66.1621	3.3016
15.4491	1.5021	66.6229	3.7301
15.5723	1.5396	68.2505	4.2081
15.7464	1.5673	70.4946	4.6636
15.9165	1.5725	72.9597	5.0249
16.0832	1.5614	74.9289	5.2057
16.2429	1.5598	76.4768	5.3269
16.4056	1.5592	77.7358	5.3238
16.5499	1.5515	78.7119	5.1406
16.6618	1.5252	79.1755	4.9497
16.7473	1.4955	79.4229	4.8679
16.8092	1.4837	80.0921	4.9597
16.844	1.4806	80.7109	5.1666
16.8452	1.4756	80.816	5.3176
16.8192	1.4784	80.392	5.2905
16.7415	1.4976	79.3498	5.2401
16.6369	1.5066	78.3234	5.1726
16.5165	1.5056	76.1623	4.9293
16.387	1.5135	73.5895	4.6157
16.2311	1.5415	69.883	4.3574
16.0789	1.5815	66.4517	4.2255
15.9612	1.6311	63.4033	4.3161
15.8882	1.6914	60.664	4.7812
15.8667	1.7654	58.4846	5.6041
15.8973	1.8539	57.6473	6.7966
15.9876	1.9529	57.7988	8.2509
16.1175	2.0672	59.1226	9.9164
16.2748	2.1903	62.2874	11.8327
16.456	2.3167	67.0981	13.8344
16.6475	2.4228	72.6044	15.4908
16.8202	2.5095	79.009	16.6236
16.9815	2.5904	85.479	17.3231
17.1284	2.6405	89.6889	17.6851
17.2655	2.6758	90.8533	17.6231
17.4061	2.6851	89.4486	17.0486
17.5242	2.6615	85.1407	16.1945
17.6127	2.6325	79.3088	15.1553
17.6922	2.6087	72.9951	14.0544
17.7842	2.5824	67.4152	12.9058
17.8863	2.5553	62.4091	11.8033
17.9587	2.5291	58.3983	10.8599
18.0041	2.4966	55.2432	10.0112
18.0598	2.4474	52.3658	9.097
18.1379	2.4064	50.372	8.4182
18.2026	2.3761	49.1958	7.9746
18.2514	2.3402	48.1476	7.7611
18.2703	2.3061	47.0388	7.7348
18.2381	2.2806	45.9689	7.7395
18.1872	2.2434	44.7039	7.7278
18.102	2.1994	43.261	7.6628
17.9964	2.1295	42.116	7.3662
17.8799	2.0427	41.2488	6.9354
17.7583	1.9628	40.6158	6.3241
17.6721	1.8634	40.0665	5.5428
17.5967	1.7586	39.8427	4.6949
17.5208	1.6619	39.9233	3.8464
17.4682	1.5702	39.8226	3.073
17.4185	1.4856	39.5702	2.5199
17.3772	1.4246	39.5398	2.1614
17.3502	1.3773	39.5199	1.8491
17.3221	1.3428	39.352	1.7089
17.302	1.3297	39.8056	1.782
17.2992	1.3192	40.6605	1.934
17.2942	1.3205	41.8673	2.0765
17.3014	1.3396	43.2816	2.1585
17.3015	1.3778	44.5714	2.2867
17.299	1.4369	45.6886	2.4952
17.3014	1.5032	46.2003	2.7334
17.3086	1.5605	46.1043	2.9389
17.2976	1.6166	45.4466	3.1637
17.2799	1.6902	44.6936	3.4401
17.2819	1.7655	43.6766	3.7133
17.2765	1.8334	42.4323	4.0609
17.2635	1.8986	41.2983	4.4912
17.2454	1.9442	39.9849	4.9657
17.2145	1.9947	38.5856	5.3666
17.1645	2.0365	37.5555	5.6674
17.098	2.0581	37.4065	5.7962
17.0269	2.0737	37.9723	5.8764
16.9247	2.0748	38.906	5.8316
16.7988	2.0497	39.9769	5.5338
16.6356	2.0103	40.8088	5.2046
16.4443	1.9701	41.022	5.082
16.2242	1.9369	40.315	5.0544
15.9732	1.9118	38.6485	4.8989
15.7144	1.8959	36.5611	4.6998
15.4697	1.8825	34.1089	4.613
15.2719	1.8607	31.7332	4.6014
15.1008	1.852	29.6664	4.5827
14.9762	1.8542	28.0296	4.6076
14.9221	1.8553	26.9325	4.4773
14.9209	1.8805	26.5151	4.3668
14.9745	1.9151	26.636	4.3334
15.0792	1.9455	27.3192	4.2313
15.2259	1.952	28.4469	4.1586
15.4118	1.9557	29.8498	4.05
15.6228	1.9853	31.6203	3.9754
15.8535	2.0094	33.7434	3.9539
16.0734	2.0163	35.8707	4.0193
16.2974	2.0144	38.3856	4.1051
16.5116	1.9977	41.0264	4.0116
16.707	1.9792	43.567	3.9458
16.8712	1.9644	45.7578	3.9122
16.9783	1.9584	47.1358	3.9085
17.0458	1.9521	47.7715	4.0106
17.0691	1.9249	47.2557	4.1915
17.0568	1.902	45.7654	4.4438
16.9927	1.8925	43.5394	4.7215
16.9074	1.8878	41.1222	5.0155
16.8669	1.9031	39.1271	5.2371
16.8555	1.9387	37.8544	5.4221
16.8655	1.9933	37.3634	5.6975
16.929	2.0572	37.6353	6.0437
17.0562	2.1459	38.3795	6.6709
17.2192	2.2872	39.2629	7.9477
17.4018	2.4806	40.3629	10.1804
17.6236	2.7373	41.6312	14.0954
17.8818	3.0738	43.139	19.8951
18.1258	3.4803	45.1814	29.2673
18.3712	3.9389	47.8255	42.4224
18.6216	4.5251	51.1559	60.78
18.8459	5.2133	55.2176	85.0257
19.0467	5.986	59.2098	115.0729
19.226	6.8478	62.3516	149.6033
19.36	7.7765	64.3734	188.6479
19.5075	8.8081	65.2273	230.6595
19.6582	9.9247	64.734	272.5388
19.78	11.1196	62.8471	315.4034
19.8908	12.3925	60.1204	356.1062
20.0001	13.7687	57.0339	400.1023
20.1303	15.2721	53.8372	445.1864
20.2936	16.9015	50.8406	497.1602
20.5193	18.7172	48.1112	558.6396
20.7973	20.726	46.1117	634.2658
21.1848	22.9714	45.7081	724.2716
21.7364	25.487	47.47	832.0987
22.479	28.2772	52.5625	956.4484
23.476	31.4127	61.528	1095.5497
24.7749	34.8445	76.2413	1245.7784
26.4342	38.5511	98.6225	1402.3939
28.4685	42.521	129.219	1559.4234
30.9114	46.656	169.6741	1709.4631
33.7713	50.8346	219.285	1840.4385
37.0337	54.9926	277.7473	1946.7103
40.6901	58.8982	341.7175	2025.8746
44.6596	62.3498	409.7597	2065.5422
48.9587	65.0975	481.0617	2068.3325
53.4421	66.8427	557.7553	2022.0626
58.0524	67.4226	641.0119	1938.4458
62.67	66.5955	727.6354	1800.9374
67.1241	64.3984	816.4781	1627.5226
71.1773	60.7931	902.4984	1421.3412
74.6519	56.0398	979.775	1190.6342
77.3308	50.3977	1048.6527	960.1752
79.0312	44.1999	1100.0431	741.5476
79.7103	37.8378	1133.2871	549.8281
79.2175	31.6501	1139.2732	393.1867
77.6612	25.8893	1118.357	274.2138
75.0668	20.7188	1063.1815	185.6078
71.6713	16.249	983.4375	123.7825
67.6981	12.5243	887.3626	81.3042
63.368	9.5353	785.9167	54.305
58.9323	7.1143	688.0438	35.9544
54.5583	5.2033	597.4846	23.9315
50.4381	3.7359	518.1319	15.897
46.6707	2.6732	449.4414	10.1025
43.2655	1.9756	389.6965	6.3772
40.2993	1.4735	340.7784	4.0086
37.7504	1.1171	301.5697	2.5519
35.5498	0.8633	269.2726	1.6643
33.7089	0.6821	244.8939	1.1522
32.1727	0.5604	226.0777	0.9097
30.8767	0.4728	212.9019	0.7993
29.747	0.3964	203.4878	0.7547
28.7406	0.346	196.4229	0.7826
27.7832	0.3314	190.1816	0.8603
26.8687	0.3195	184.1874	0.9659
25.9614	0.3178	177.2826	1.0589
25.0586	0.3155	169.9108	1.078
24.1444	0.2996	161.9571	1.0269
23.2297	0.2775	153.3755	0.864
22.3259	0.2622	145.5591	0.7142
21.4603	0.2442	138.8047	0.5922
20.6266	0.2156	132.845	0.449
19.8161	0.1941	127.4614	0.3452
19.0301	0.1737	122.6982	0.2662
18.2578	0.143	117.6379	0.1883
17.5322	0.1239	112.4924	0.1703
16.8224	0.1091	106.932	0.1684
16.1268	0.09384	101.2928	0.1689
15.4521	0.0896	94.9721	0.1814
14.7849	0.0855	87.9155	0.1922
14.1496	0.07741	80.1728	0.1982
13.5613	0.07172	72.5955	0.1963
12.9949	0.06827	65.5327	0.1781
12.4351	0.06494	58.7458	0.1529
11.8879	0.06078	52.403	0.1265
11.3624	0.0561	46.6784	0.1032
10.8536	0.04897	41.8181	0.07143
10.3668	0.03982	37.7381	0.04362
9.9059	0.03328	34.3631	0.03403
9.4694	0.02675	31.4988	0.02675
9.0548	0.01874	29.074	0.0154
8.6676	0.0163	26.741	0.01249
8.3053	0.01763	24.6885	0.01248
7.9596	0.0185	22.6224	0.01618
7.6492	0.0204	20.4669	0.01833
7.3511	0.02009	18.3283	0.01848
7.0744	0.01931	16.4957	0.01825
6.8157	0.01984	15.0101	0.01851
6.5674	0.0211	13.8236	0.01977
6.3362	0.02147	12.9688	0.02025
6.143	0.02157	12.4046	0.02033
5.986	0.0217	11.9555	0.02048
5.8298	0.02195	11.6334	0.02061
5.6786	0.02317	11.4236	0.02168
5.5239	0.02316	10.9748	0.02158
5.3722	0.0217	10.3881	0.02016
5.2302	0.0201	9.5449	0.01843
5.0873	0.01831	8.6368	0.0167
4.9358	0.0151	7.7636	0.01297
4.7825	0.01125	6.8851	0.009738
4.6365	0.007391	6.0238	0.005225
4.4996	0.001729	5.2547	0.000418
4.3819	0.0	4.5022	0.0
4.2704	0.0	3.8539	0.0
4.179	0.0	3.4429	0.0
4.0956	0.0	3.1604	0.0
4.0119	0.0	2.9588	0.0
3.9586	0.0	2.8314	0.0
3.8992	0.0	2.7111	0.0
3.8262	0.0	2.5932	0.0
3.7528	0.0	2.5028	0.0
3.6452	0.0	2.3484	0.0
3.5304	0.0	2.1655	0.0
3.4319	0.0	2.0497	0.0
3.3577	0.0	1.9814	0.0
3.2933	0.0	1.9517	0.0
3.206	0.0	1.9612	0.0
3.1294	0.0	1.9624	0.0
3.07	0.0	1.8994	0.0
3.0337	0.0	1.8714	0.0
3.0015	0.0	1.8839	0.0
2.9704	0.0	1.898	0.0
2.9397	0.0	1.9075	0.0
2.9125	0.0	2.0023	0.0
2.9017	0.0	2.1845	0.0
2.8906	0.0	2.4044	0.0
2.8625	0.0	2.5929	0.0
2.8329	0.0	2.7557	0.0
2.8079	0.0	2.9319	0.0
2.7859	0.0	3.0107	0.0
2.7387	0.0	2.9106	0.0
2.6651	0.0	2.7582	0.0
2.5914	0.0	2.5901	0.0
2.5286	0.0	2.3287	0.0
2.4672	0.0	2.0515	0.0
2.3969	0.0	1.8281	0.0
2.3229	0.0	1.7209	0.0
2.2566	0.0	1.6784	0.0
2.2032	0.0	1.6404	0.0
2.1459	0.0	1.6408	0.0
2.0839	0.0	1.6795	0.0
2.0237	0.0	1.6895	0.0
1.9617	0.0	1.7235	0.0
1.9032	0.0	1.754	0.0
1.8591	0.0	1.7585	0.0
1.8116	0.0	1.702	0.0
1.7518	0.0	1.5526	0.0
1.6986	0.0	1.3993	0.0
1.6632	0.0	1.2705	0.0
1.6414	0.0	1.1059	0.0
1.612	0.0	0.9308	0.0
1.5722	0.0	0.7922	0.0
1.535	0.0	0.7108	0.0
1.4968	0.0	0.6646	0.0
1.4594	0.0	0.5917	0.0
1.4163	0.0	0.546	0.0
1.3727	0.0	0.5467	0.0
1.3527	0.0	0.5383	0.0
1.343	0.0	0.5124	0.0
1.3261	0.0	0.5088	0.0
1.2916	0.0	0.5208	0.0
1.2398	0.0	0.5226	0.0
1.1905	0.0	0.5189	0.0
1.1437	0.0	0.5372	0.0
1.0989	0.0	0.5518	0.0
1.0624	0.0	0.5511	0.0
1.0485	0.0	0.5564	0.0
1.0396	0.0	0.5536	0.0
1.0296	0.0	0.5476	0.0
1.0002	0.0	0.5352	0.0
0.9643	0.0	0.5401	0.0
0.9533	0.0	0.5475	0.0
0.9468	0.0	0.5483	0.0
0.9226	0.0	0.5568	0.0
0.9	0.0	0.5624	0.0
0.8698	0.0	0.5503	0.0
0.8351	0.0	0.525	0.0
0.7904	0.0	0.488	0.0
0.7465	0.0	0.4479	0.0
0.7156	0.0	0.4162	0.0
0.7016	0.0	0.3904	0.0
0.6889	0.0	0.3661	0.0
0.6723	0.0	0.3419	0.0
0.66	0.0	0.3259	0.0
0.6471	0.0	0.3132	0.0
0.6309	0.0	0.308	0.0
0.6095	0.0	0.3034	0.0
0.579	0.0	0.2976	0.0
0.5625	0.0	0.2901	0.0
0.5611	0.0	0.291	0.0
0.5576	0.0	0.2963	0.0
0.5397	0.0	0.2929	0.0
0.5226	0.0	0.2772	0.0
0.5097	0.0	0.2592	0.0
0.5007	0.0	0.2544	0.0
0.493	0.0	0.2535	0.0
0.478	0.0	0.2432	0.0
0.4715	0.0	0.2368	0.0
0.4676	0.0	0.2362	0.0
0.4554	0.0	0.2372	0.0
0.4386	0.0	0.235	0.0
0.4131	0.0	0.2365	0.0
0.3828	0.0	0.2318	0.0
0.3485	0.0	0.2246	0.0
0.3158	0.0	0.2071	0.0
0.2889	0.0	0.1909	0.0
0.267	0.0	0.1829	0.0
0.2542	0.0	0.1752	0.0
0.2438	0.0	0.1722	0.0
0.231	0.0	0.1654	0.0
0.2275	0.0	0.1638	0.0
0.2369	0.0	0.1759	0.0
0.2494	0.0	0.1942	0.0
0.2501	0.0	0.2007	0.0
0.2419	0.0	0.2011	0.0
0.2389	0.0	0.2145	0.0
0.2469	0.0	0.2391	0.0
0.2534	0.0	0.2544	0.0
0.2546	0.0	0.2503	0.0
0.253	0.0	0.2414	0.0
0.242	0.0	0.2238	0.0
0.2231	0.0	0.1951	0.0
0.2027	0.0	0.1745	0.0
0.1914	0.0	0.1658	0.0
0.1869	0.0	0.1645	0.0
0.187	0.0	0.1693	0.0
0.1789	0.0	0.1651	0.0
0.1747	0.0	0.1585	0.0
0.1737	0.0	0.1572	0.0
0.1719	0.0	0.1442	0.0
0.1776	0.0	0.1354	0.0
0.1828	0.0	0.1372	0.0
0.1899	0.0	0.142	0.0
0.196	0.0	0.1448	0.0
0.1938	0.0	0.1431	0.0
0.1816	0.0	0.1373	0.0
