# Supplementary material for: Super-resolution imaging uncovers the nanoscopic segregation of polarity proteins in epithelia
Source: eLife. 2022 Nov 7;11:e62087. doi: 10.7554/eLife.62087 (PMC9674336; doi:10.7554/eLife.62087)
Supplement: Figure 2—source data 2. [file elife-62087-fig2-data2.zip › Figure 2/TC7 PALS1 ZO-1 AB sample 2.csv]

prob_prot	ref_prot	var_prob_prot	var_ref_prot
3.8234	0.545	15.1259	1.1716
3.7938	0.5476	14.7382	1.2485
3.7673	0.5548	14.394	1.3609
3.7478	0.564	13.987	1.4727
3.731	0.5691	13.5431	1.5706
3.7098	0.5784	13.1404	1.6878
3.6952	0.5847	12.755	1.7968
3.6909	0.5849	12.3909	1.9205
3.6893	0.5916	12.0903	2.0494
3.6905	0.6053	11.8741	2.1648
3.6977	0.6179	11.6917	2.2918
3.7061	0.6363	11.5836	2.4597
3.7119	0.6542	11.6361	2.6459
3.7162	0.6735	11.7248	2.8689
3.7287	0.6899	11.8492	3.0904
3.7434	0.7063	12.0577	3.2966
3.7549	0.7273	12.2736	3.4118
3.7652	0.7408	12.5498	3.4195
3.7751	0.7458	12.8048	3.3273
3.7873	0.7499	13.0184	3.1755
3.7989	0.7542	13.1832	2.9659
3.8107	0.7578	13.3831	2.7295
3.8205	0.7591	13.5893	2.5598
3.8369	0.7618	13.7727	2.434
3.8565	0.7622	13.9263	2.3854
3.8694	0.7627	14.0494	2.4339
3.8853	0.7677	14.0848	2.5846
3.9158	0.7677	14.1363	2.7308
3.9595	0.7663	14.3606	2.8601
3.9962	0.7602	14.5642	2.9063
4.0252	0.7539	14.7337	2.9059
4.0634	0.7509	14.9454	2.8439
4.111	0.7511	15.1797	2.7344
4.1571	0.7488	15.4046	2.5952
4.1982	0.7468	15.6339	2.457
4.236	0.742	15.8633	2.3878
4.2753	0.736	16.0219	2.3893
4.3135	0.7297	16.1767	2.4222
4.3413	0.7197	16.2949	2.4571
4.3654	0.7134	16.3629	2.5195
4.3832	0.7124	16.4551	2.5542
4.3929	0.7117	16.5646	2.5553
4.4016	0.7126	16.6287	2.5333
4.4149	0.7142	16.652	2.4806
4.4291	0.7208	16.7378	2.4587
4.4381	0.7266	16.8573	2.4624
4.4494	0.7338	17.0184	2.4568
4.4747	0.7372	17.2767	2.4403
4.4908	0.7416	17.4727	2.4625
4.5031	0.7445	17.6241	2.4996
4.5238	0.7422	17.7781	2.5119
4.5402	0.7361	17.8407	2.5142
4.5546	0.7241	17.812	2.511
4.5674	0.7098	17.7727	2.4771
4.5754	0.6934	17.6354	2.4037
4.5891	0.6785	17.4172	2.2974
4.6026	0.6577	17.2079	2.1486
4.6077	0.6339	17.0335	1.9933
4.6174	0.6106	16.85	1.8502
4.6384	0.586	16.7971	1.7095
4.6468	0.56	16.7686	1.5866
4.6448	0.5324	16.735	1.4584
4.6445	0.5024	16.7548	1.3286
4.6469	0.4854	16.6845	1.2662
4.644	0.4762	16.5724	1.2513
4.6301	0.4776	16.4223	1.2681
4.6064	0.4869	16.2461	1.3219
4.568	0.4983	16.0661	1.4084
4.5235	0.5082	15.8839	1.4969
4.4798	0.5203	15.7528	1.6059
4.4366	0.5359	15.5317	1.7606
4.3925	0.552	15.223	1.9322
4.343	0.5687	14.8515	2.1362
4.2868	0.5842	14.446	2.332
4.2442	0.6007	14.0211	2.5358
4.2066	0.6165	13.5134	2.7396
4.1739	0.6334	12.9941	2.9459
4.1422	0.649	12.445	3.1286
4.1282	0.6601	11.9096	3.2156
4.1296	0.6736	11.442	3.2856
4.1367	0.6871	11.0967	3.333
4.1523	0.6942	10.8373	3.3483
4.173	0.6993	10.6395	3.3412
4.1891	0.6987	10.5704	3.3072
4.2087	0.69	10.6192	3.2402
4.2296	0.6749	10.6434	3.1152
4.2486	0.6595	10.6753	2.9546
4.2765	0.6366	10.8333	2.6891
4.2956	0.6071	10.9394	2.3832
4.3066	0.5792	10.9532	2.0657
4.3134	0.5508	10.9115	1.7685
4.3176	0.5197	10.7854	1.4985
4.3295	0.4895	10.6845	1.255
4.3418	0.4653	10.5632	1.0713
4.3576	0.4445	10.4315	0.9446
4.3832	0.4287	10.3078	0.8768
4.4131	0.4207	10.2751	0.891
4.439	0.4212	10.2759	0.9868
4.4674	0.4191	10.2532	1.099
4.5046	0.4158	10.2805	1.2058
4.5453	0.4238	10.4324	1.2973
4.5829	0.4317	10.5952	1.3172
4.6213	0.4326	10.7661	1.2601
4.6741	0.4328	11.0363	1.1658
4.73	0.4293	11.3048	1.0597
4.7777	0.4256	11.5399	0.9858
4.8347	0.4268	11.8599	0.9766
4.9004	0.4289	12.1894	1.0113
4.9593	0.4309	12.4124	1.0839
5.0011	0.439	12.5571	1.1908
5.0395	0.4512	12.6898	1.3165
5.0793	0.4611	12.7925	1.4378
5.1027	0.4687	12.7687	1.5114
5.1144	0.4722	12.6573	1.5412
5.1289	0.4739	12.5542	1.5153
5.1315	0.4746	12.4284	1.4593
5.1292	0.4725	12.3296	1.4183
5.1353	0.4662	12.26	1.3634
5.1405	0.4558	12.1194	1.3034
5.1396	0.4392	12.0881	1.2277
5.1515	0.4223	12.1424	1.1459
5.1688	0.4044	12.1615	1.0711
5.1977	0.3873	12.2875	0.9918
5.2317	0.3701	12.5115	0.8977
5.2585	0.3556	12.7476	0.8062
5.2906	0.3461	12.9149	0.727
5.3332	0.3442	12.9941	0.6718
5.3773	0.3456	13.0335	0.6485
5.4085	0.3471	12.9547	0.6579
5.4422	0.348	12.8168	0.7081
5.476	0.3571	12.5856	0.8165
5.5043	0.3674	12.2287	0.9345
5.5257	0.3756	11.821	1.0499
5.5476	0.3831	11.4455	1.1578
5.5738	0.3863	11.0838	1.197
5.6064	0.3896	10.8042	1.1713
5.6413	0.3868	10.6465	1.0787
5.676	0.3829	10.5943	0.9716
5.7201	0.3816	10.713	0.8684
5.7645	0.3798	10.9537	0.7849
5.8028	0.3776	11.1718	0.7454
5.8382	0.3768	11.4001	0.7556
5.8715	0.3844	11.6594	0.8288
5.9046	0.4063	11.8883	0.9771
5.9351	0.4344	12.0566	1.2013
5.9774	0.4686	12.0976	1.554
6.0133	0.5092	12.0894	1.9943
6.039	0.5658	12.0561	2.5412
6.069	0.6434	12.0308	3.2333
6.0909	0.7319	12.0018	4.0797
6.1018	0.8364	11.9124	5.0839
6.1103	0.9656	11.759	6.3985
6.1193	1.1127	11.6259	8.106
6.1283	1.2817	11.5314	10.5269
6.1294	1.4846	11.3862	13.9175
6.1226	1.7273	11.1983	18.7211
6.1059	2.0153	11.0432	25.3647
6.0846	2.3594	10.9898	34.2411
6.0626	2.7548	10.9791	45.6662
6.0424	3.2083	11.0224	60.3435
6.0246	3.7512	11.1049	79.213
6.0166	4.3669	11.2557	102.1212
6.0219	5.0573	11.5007	129.9695
6.0245	5.8182	11.8852	162.297
6.031	6.6504	12.3789	199.2814
6.0493	7.5511	12.93	240.1834
6.0816	8.518	13.6311	284.4499
6.1355	9.5489	14.4849	331.5708
6.2048	10.6499	15.2813	380.7204
6.2912	11.814	16.1323	430.7976
6.4093	13.0352	17.2385	479.2481
6.5532	14.3511	18.5574	526.4074
6.7316	15.76	20.023	570.3871
6.9578	17.2613	21.6729	610.8073
7.2414	18.869	23.6678	646.7313
7.5819	20.6084	26.1523	676.9633
7.9932	22.4931	29.1761	702.5919
8.4885	24.5093	32.9133	722.6749
9.0787	26.6709	37.3224	738.0233
9.7769	28.9969	42.5196	749.5829
10.5943	31.4599	48.7251	759.9033
11.5457	34.0153	56.2548	770.4158
12.6734	36.664	65.4744	785.8237
13.9751	39.3454	76.2851	809.1565
15.442	41.9837	89.0127	843.9447
17.1066	44.4851	104.1146	891.4416
18.9625	46.747	121.6739	950.2027
21.022	48.6486	142.0037	1015.9373
23.2683	50.0689	165.3466	1077.9092
25.6674	50.8937	191.4968	1127.2526
28.2014	50.9782	220.4242	1146.9775
30.799	50.3165	250.4507	1134.6086
33.4207	48.8345	280.795	1079.5059
35.9933	46.588	310.1236	985.1079
38.4513	43.6416	337.3771	863.3963
40.715	40.1001	359.6754	722.0678
42.6981	36.1705	376.7605	579.3099
44.302	32.0195	387.6788	446.028
45.4968	27.8526	392.074	331.4597
46.2297	23.8325	390.3999	239.3226
46.4583	20.1101	382.567	169.8749
46.2059	16.7537	371.951	119.6658
45.4567	13.8353	357.638	84.5622
44.2809	11.3445	341.4462	60.3462
42.7262	9.2571	324.2186	43.783
40.8445	7.5423	306.3162	32.4933
38.733	6.1445	289.0731	24.7218
36.4739	5.0381	271.8977	19.3859
34.1487	4.1645	254.8602	15.6727
31.8252	3.4866	238.7808	12.961
29.5745	2.9687	223.1865	10.9001
27.4426	2.5669	208.6228	9.3738
25.458	2.2494	195.3627	8.2237
23.6317	2.0046	183.2961	7.3458
21.9896	1.8184	172.6065	6.6219
20.5364	1.6721	163.8284	6.0806
19.2476	1.5444	156.4485	5.6061
18.1204	1.4256	150.4787	5.1585
17.1492	1.3203	145.7274	4.7816
16.3281	1.2254	141.9445	4.4359
15.6272	1.1356	139.6052	4.0652
15.0182	1.0441	138.2424	3.6671
14.5108	0.9585	137.3733	3.2815
14.0809	0.8755	136.9712	2.9156
13.7068	0.7925	136.5211	2.5492
13.3734	0.7212	135.8211	2.2441
13.0636	0.658	135.1909	1.9854
12.7721	0.5935	134.0159	1.7214
12.4933	0.5309	132.5187	1.479
12.2291	0.4738	130.8756	1.2556
11.9769	0.4233	128.7432	1.0645
11.7273	0.3771	126.308	0.8983
11.4685	0.3357	124.1274	0.7496
11.202	0.2943	122.1281	0.6121
10.9375	0.2615	120.0446	0.4985
10.6787	0.2376	117.8663	0.4081
10.4136	0.2197	115.7136	0.3454
10.1407	0.1956	113.2071	0.2839
9.8814	0.1726	110.3921	0.2374
9.6359	0.1542	107.7909	0.2009
9.3784	0.1367	104.9689	0.1716
9.1149	0.1218	101.5548	0.1505
8.8495	0.1127	98.3389	0.138
8.5987	0.108	95.3349	0.1301
8.3595	0.1051	92.3244	0.1292
8.1225	0.1022	89.7309	0.1336
7.8929	0.09719	87.4225	0.1339
7.6617	0.09042	85.2365	0.1248
7.4357	0.08629	83.2654	0.1186
7.2207	0.08463	81.4901	0.1155
7.0137	0.08276	79.7566	0.106
6.8145	0.08229	77.9935	0.0968
6.6311	0.08362	76.3027	0.09222
6.4496	0.08431	74.704	0.09
6.271	0.08591	73.1656	0.09729
6.105	0.08772	71.6668	0.1077
5.9531	0.0909	70.3284	0.1178
5.8085	0.09616	69.0196	0.1333
5.6719	0.09921	67.8422	0.1474
5.5515	0.09755	66.7655	0.1519
5.4442	0.09288	65.7403	0.1517
5.3364	0.08458	64.4201	0.1463
5.2197	0.07621	62.8265	0.1335
5.1068	0.07105	60.8831	0.1244
4.9965	0.06789	58.6236	0.116
4.8844	0.06343	56.1697	0.1027
4.7706	0.05779	53.5651	0.08374
4.6498	0.05357	50.8766	0.06937
4.5377	0.04922	48.3394	0.06006
4.4308	0.04406	45.8845	0.05199
4.3223	0.04207	43.3465	0.04726
4.2083	0.04186	40.866	0.04713
4.0996	0.04045	38.4005	0.04398
3.9951	0.04025	36.0064	0.0445
3.8791	0.04105	33.7057	0.04851
3.7648	0.04234	31.5595	0.05395
3.6563	0.0441	29.5597	0.06014
3.5536	0.04843	27.8453	0.07165
3.4579	0.05278	26.5211	0.09091
3.371	0.05669	25.5253	0.1139
3.2904	0.05889	24.7821	0.1351
3.2172	0.05882	24.3105	0.1554
3.1527	0.05876	24.0535	0.171
3.0936	0.05511	23.951	0.1636
3.0406	0.04963	24.0557	0.1436
2.9893	0.04467	24.1524	0.118
2.9339	0.03723	24.1321	0.08171
2.871	0.02723	23.9162	0.04536
2.8029	0.02077	23.463	0.02652
2.7342	0.01732	22.9417	0.01914
2.6613	0.01426	22.3316	0.01425
2.5834	0.01282	21.571	0.01352
2.4935	0.01286	20.6132	0.01382
2.4009	0.01357	19.5245	0.0158
2.3128	0.0151	18.4384	0.01904
2.2231	0.01577	17.42	0.0217
2.1387	0.01502	16.4937	0.02133
2.052	0.01436	15.646	0.02083
1.9733	0.01374	14.9217	0.01905
1.9007	0.01248	14.2923	0.01498
1.8317	0.009797	13.8177	0.01118
1.7705	0.006773	13.5498	0.00723
1.7113	0.004336	13.336	0.003765
1.6614	0.002389	13.183	0.001587
1.6179	0.0005864	13.129	0.0001506
1.5741	6.6995e-06	13.0534	1.3667e-07
1.5314	0.0005033	12.8197	0.0001713
1.4927	0.001567	12.445	0.001149
1.4561	0.002123	12.0109	0.001862
1.4212	0.002191	11.5223	0.001964
1.3876	0.002607	11.005	0.002097
1.3475	0.00372	10.3977	0.002904
1.302	0.005703	9.7509	0.004132
1.2622	0.007763	9.1791	0.00587
1.2242	0.0104	8.65	0.008993
1.1845	0.01425	8.1945	0.01528
1.1518	0.01804	7.9197	0.0224
1.1313	0.01936	7.8956	0.0258
1.1157	0.0189	8.0827	0.02592
1.1051	0.01663	8.4921	0.02241
1.103	0.01445	9.127	0.02029
1.1041	0.0128	9.88	0.01704
1.1069	0.01147	10.7291	0.01398
1.1118	0.01017	11.6952	0.01029
1.1168	0.008584	12.6615	0.00676
1.1174	0.006916	13.4956	0.005228
1.1194	0.005335	14.1373	0.003705
1.1244	0.005041	14.5404	0.004213
1.1294	0.00624	14.6828	0.006705
1.1323	0.008084	14.6153	0.01191
1.1327	0.01017	14.4126	0.0195
1.1316	0.01173	14.1441	0.02619
1.1325	0.01312	13.8659	0.03304
1.1369	0.01358	13.6504	0.03393
1.1423	0.01334	13.526	0.03215
1.1465	0.01207	13.4431	0.0277
1.1501	0.01061	13.4563	0.02185
1.1507	0.008758	13.5013	0.01429
1.1483	0.006954	13.4171	0.007899
1.1411	0.005691	13.2552	0.004694
1.1291	0.004323	12.933	0.003157
1.1087	0.002914	12.4198	0.002335
1.0798	0.002288	11.7569	0.002022
1.0506	0.002287	11.1264	0.001836
1.0235	0.001781	10.5463	0.001174
0.9918	0.0008148	9.9324	0.0004629
0.9608	0.0004397	9.395	0.0002426
0.9306	0.0001982	8.9433	2.988e-05
0.899	0.0006131	8.5109	0.0003139
0.871	0.001021	8.1726	0.0008048
0.8448	0.001025	7.9132	0.000812
0.8195	0.0006779	7.691	0.0003867
0.8009	0.0001723	7.5843	2.968e-05
0.7874	6.663e-05	7.5314	1.352e-05
0.7763	7.463e-05	7.5355	1.339e-05
0.769	0.0002534	7.6445	4.808e-05
0.764	0.0005168	7.8098	0.0002854
0.7595	0.0002822	7.9949	7.954e-05
0.7588	1.531e-05	8.1779	5.4485e-07
0.7583	0.0	8.3052	0.0
0.7602	0.0	8.5075	0.0
0.7643	9.78e-06	8.7539	2.9125e-07
0.7677	0.0004125	8.9803	0.000134
0.7671	0.001307	9.1495	0.0008002
0.7651	0.002897	9.303	0.002069
0.7656	0.004392	9.469	0.00378
0.7636	0.005599	9.5571	0.005337
0.76	0.006779	9.5633	0.007279
0.7545	0.006206	9.5	0.007453
0.7472	0.005685	9.3956	0.006585
0.7414	0.005399	9.2418	0.005544
0.741	0.003651	9.0862	0.002855
0.7419	0.002234	8.9609	0.001694
0.7461	0.00131	8.8995	0.0007729
0.7523	0.0001653	8.8477	3.127e-05
0.7586	0.0	8.8516	0.0
0.7662	0.0	8.9789	0.0
0.7763	0.0	9.2354	0.0
0.7879	0.0	9.6323	0.0
0.803	0.0	10.16	0.0
0.8198	0.0	10.7009	0.0
0.8382	3.898e-05	11.253	4.6272e-06
0.8571	0.0004036	11.8718	0.0001629
0.88	0.001359	12.5721	0.0007633
0.9026	0.002627	13.2526	0.002024
0.9212	0.003103	13.8388	0.002565
0.9386	0.003009	14.3715	0.002427
0.9564	0.002153	14.91	0.001565
0.9693	0.001572	15.3211	0.001186
0.9729	0.00134	15.5537	0.0009937
0.9737	0.0008917	15.7732	0.0004944
0.9714	0.000282	15.8982	5.052e-05
0.9634	0.0	15.7942	0.0
0.9503	0.0001043	15.4771	1.041e-05
0.9323	0.0007493	14.98	0.0004393
0.9098	0.00144	14.2922	0.0011
0.8849	0.002096	13.4618	0.001858
0.8573	0.002507	12.5151	0.002712
0.8263	0.002652	11.4976	0.003155
0.7929	0.002316	10.4601	0.002278
0.7568	0.001831	9.371	0.001507
