# Supplementary material for: Super-resolution imaging uncovers the nanoscopic segregation of polarity proteins in epithelia
Source: eLife. 2022 Nov 7;11:e62087. doi: 10.7554/eLife.62087 (PMC9674336; doi:10.7554/eLife.62087)
Supplement: Figure 2—source data 2. [file elife-62087-fig2-data2.zip › Figure 2/TC7 PALS1 ZO-1 AB sample 3.csv]

prob_prot	ref_prot	var_prob_prot	var_ref_prot
21.6338	2.7149	207.2001	7.6068
21.6215	2.719	205.8904	7.5582
21.6083	2.7167	205.0911	7.4099
21.5963	2.7094	204.67	7.2203
21.5956	2.7134	204.2238	7.1032
21.6225	2.7287	203.6892	7.0629
21.6636	2.7492	203.2856	7.0672
21.7055	2.7729	203.2031	7.0979
21.7427	2.7873	203.4615	7.0854
21.7683	2.7914	203.7367	7.0516
21.7804	2.7951	203.4396	7.0807
21.7961	2.7973	202.6882	7.1838
21.8202	2.7935	201.7635	7.3118
21.8325	2.7902	200.6841	7.4264
21.8267	2.7858	199.3964	7.5565
21.811	2.7826	197.8031	7.7516
21.7918	2.784	195.4474	7.9356
21.7639	2.7833	192.3333	8.0165
21.7182	2.7821	189.0895	8.0452
21.6632	2.7817	186.1598	8.0289
21.6066	2.7774	183.1335	7.9862
21.5507	2.762	180.2464	7.8877
21.5024	2.7372	177.5734	7.7327
21.4605	2.7128	174.6518	7.5562
21.4122	2.6966	172.0786	7.4129
21.3649	2.6836	170.2812	7.3009
21.3252	2.658	168.9783	7.1947
21.2995	2.6221	167.7482	7.0651
21.2851	2.598	166.9174	6.9815
21.2789	2.5844	166.8946	6.957
21.28	2.5715	167.3549	6.9384
21.2947	2.5632	168.1831	6.9297
21.3293	2.5556	169.6498	6.9104
21.3782	2.5439	171.5627	6.9125
21.4485	2.5272	173.8863	6.948
21.5441	2.5151	176.7118	7.0116
21.6496	2.5114	179.7327	7.1341
21.7591	2.5216	182.8063	7.2969
21.8959	2.5435	186.1887	7.4586
22.0652	2.5748	189.5756	7.6158
22.2416	2.6076	192.5291	7.7251
22.4164	2.6412	195.3363	7.7745
22.5965	2.687	198.1787	7.8237
22.7824	2.7373	200.7656	7.8888
22.9539	2.7807	203.0096	7.9241
23.1206	2.8197	204.6646	7.9427
23.2976	2.856	205.5947	7.9732
23.4765	2.8968	206.2224	8.0886
23.6467	2.9363	206.9633	8.2303
23.8068	2.9681	207.3706	8.337
23.9605	2.9888	207.3303	8.4016
24.1147	3.0069	207.2571	8.4398
24.2608	3.0292	207.3541	8.4507
24.3886	3.0591	207.4369	8.4458
24.4957	3.0838	207.2746	8.447
24.5992	3.0956	207.0386	8.4646
24.7043	3.1076	206.7704	8.4863
24.7952	3.1187	206.1409	8.5153
24.8752	3.1314	205.418	8.5907
24.9412	3.1504	204.6129	8.7555
24.9969	3.1716	203.949	9.0083
25.0545	3.1866	203.5264	9.2286
25.1136	3.1924	202.75	9.4276
25.1739	3.1992	201.2601	9.6904
25.2384	3.2184	199.2672	10.0384
25.3098	3.253	197.3552	10.4575
25.3708	3.2864	195.2036	10.943
25.424	3.3089	192.5781	11.4942
25.4795	3.3255	189.6572	12.0418
25.5339	3.3403	186.8138	12.5298
25.5813	3.3501	183.9447	12.972
25.622	3.358	180.7787	13.4332
25.6652	3.3771	177.1854	13.9166
25.7138	3.4072	173.3524	14.4501
25.7687	3.4289	169.7986	14.9549
25.8215	3.4434	166.3687	15.3426
25.8694	3.4608	162.8805	15.684
25.9172	3.4779	159.447	15.9326
25.9693	3.4886	156.2646	15.9685
26.0322	3.4935	153.3877	15.8966
26.103	3.507	150.7391	15.7974
26.1709	3.5237	147.9492	15.6125
26.235	3.5337	144.6865	15.3393
26.301	3.5412	141.3959	14.9315
26.367	3.5555	138.375	14.5262
26.4213	3.5773	135.2823	14.2461
26.4709	3.6091	131.9625	14.0364
26.5333	3.6401	128.6781	13.8977
26.5964	3.654	125.3048	13.8334
26.6471	3.6617	121.5213	13.8435
26.7006	3.6866	117.389	13.9704
26.7565	3.729	113.1968	14.2433
26.8116	3.7726	109.0733	14.6646
26.8677	3.8126	104.9822	15.2236
26.9211	3.8499	100.8037	15.8935
26.9686	3.8937	96.5615	16.6771
27.0161	3.9424	92.5572	17.5548
27.0696	3.9921	88.8431	18.4269
27.1249	4.036	85.3577	19.1515
27.1846	4.0754	82.1117	19.8799
27.2578	4.1201	79.0558	20.6481
27.3468	4.1789	76.4469	21.4031
27.4352	4.2428	74.6014	21.9574
27.5368	4.2983	73.2255	22.2803
27.6613	4.336	72.1859	22.4013
27.798	4.3639	71.6062	22.3394
27.9474	4.3919	71.4912	22.2152
28.1181	4.4286	71.7616	21.8827
28.3127	4.4642	72.3371	21.3837
28.5156	4.4936	73.2458	20.8473
28.7224	4.5234	74.6806	20.294
28.9479	4.5568	76.4775	19.6432
29.1873	4.5897	78.3457	18.7888
29.4257	4.624	80.3698	17.7771
29.66	4.654	82.8069	16.6932
29.8912	4.6723	85.5913	15.6638
30.1182	4.6858	88.3154	14.7569
30.3345	4.7108	90.5851	14.0499
30.5457	4.7442	92.6305	13.433
30.7501	4.7741	94.5702	12.85
30.9353	4.7975	96.5679	12.3303
31.1008	4.8091	98.5586	11.9057
31.2565	4.8169	100.2886	11.6308
31.4112	4.8324	102.0204	11.4736
31.5516	4.8534	104.0727	11.4277
31.6716	4.8743	106.3339	11.4804
31.7811	4.89	108.6832	11.6529
31.8888	4.9027	111.0685	11.9324
31.9914	4.924	113.4642	12.2143
32.0884	4.952	116.177	12.3985
32.1757	4.9733	119.0719	12.6249
32.2472	4.9832	121.9026	12.8766
32.3166	4.9857	124.6306	13.1097
32.3968	4.9857	127.1216	13.2528
32.484	4.9905	129.4109	13.3304
32.5572	4.9986	131.4463	13.3459
32.6128	5.0038	132.9481	13.2573
32.6664	5.0068	133.8733	13.0597
32.7214	5.0076	134.2744	12.7975
32.7582	5.0107	134.1987	12.5347
32.7835	5.024	133.5789	12.2934
32.7962	5.0383	132.4176	12.1337
32.7924	5.0385	130.5504	12.0693
32.786	5.0296	128.1217	11.9579
32.7806	5.0164	125.4815	11.8984
32.7635	5.0055	122.8328	11.9203
32.7287	5.0031	120.0228	11.9451
32.69	5.0059	117.146	11.9551
32.6621	5.014	114.2586	11.9935
32.627	5.0309	111.3208	12.1122
32.58	5.0656	108.3623	12.4331
32.5349	5.1189	105.3885	13.0114
32.506	5.2018	102.6017	13.6453
32.4907	5.3177	99.8161	14.2995
32.4771	5.4719	96.9723	15.047
32.4627	5.6699	94.2309	16.0067
32.4561	5.9136	91.7533	17.2182
32.4675	6.2208	89.6681	18.8135
32.5104	6.6139	88.005	21.0769
32.5767	7.0995	86.7346	24.0193
32.6608	7.6938	85.8187	27.5798
32.7609	8.4107	85.224	31.9347
32.8742	9.2596	84.9094	37.5022
33.0147	10.2527	84.777	44.3862
33.2032	11.4364	84.7146	52.7858
33.4373	12.8255	84.7879	63.0795
33.6993	14.4458	85.0624	75.2626
33.9888	16.3187	85.3968	89.6138
34.3119	18.4625	85.6629	106.2137
34.6611	20.8887	85.9959	125.4642
35.0337	23.597	86.198	147.5017
35.4426	26.6195	86.4683	172.1855
35.9135	29.9724	87.1309	199.5104
36.4573	33.6425	88.0428	228.9108
37.063	37.585	89.2351	260.6118
37.7294	41.7917	90.9546	293.7517
38.4642	46.2103	93.4161	327.3418
39.2831	50.781	96.5207	361.1404
40.1915	55.4244	100.4224	395.6641
41.186	60.0461	105.5547	431.2748
42.2683	64.5184	112.0065	467.3086
43.4399	68.7182	119.8932	503.2098
44.7142	72.5405	129.3409	539.1538
46.0862	75.8873	140.9829	573.8493
47.5506	78.6031	154.607	607.748
49.1105	80.5706	170.0576	638.3875
50.7353	81.7082	187.9935	662.4864
52.4051	81.934	208.1818	677.6992
54.1136	81.2432	230.8641	680.6196
55.85	79.6011	255.5356	669.3685
57.5512	77.0742	281.789	641.8035
59.1735	73.7436	308.7053	599.4665
60.7061	69.7386	336.022	544.922
62.1112	65.1825	363.3036	481.4177
63.3509	60.2039	389.5565	412.6532
64.39	54.9734	412.7555	343.1205
65.1833	49.628	432.163	277.486
65.7353	44.3133	447.0112	218.1397
66.0237	39.1724	457.7801	166.5
66.039	34.3191	464.9152	124.0012
65.7845	29.8097	469.2115	90.5689
65.2957	25.6786	470.9526	64.8957
64.6013	21.9749	470.0846	45.8299
63.7106	18.7173	468.5624	32.1718
62.6615	15.8812	467.0529	22.8239
61.4839	13.4373	466.3323	16.6812
60.2088	11.3277	466.901	12.9699
58.8899	9.5445	469.1301	10.6684
57.5598	8.0837	473.4596	9.1932
56.2322	6.902	480.1331	8.4123
54.9225	5.9515	487.9148	8.0804
53.6658	5.1876	495.622	8.065
52.4829	4.5606	504.4573	8.3548
51.367	4.0503	515.2237	8.724
50.3396	3.6643	525.8386	8.9893
49.3961	3.3906	536.7527	9.2296
48.5252	3.193	548.3338	9.4577
47.7146	3.0354	559.5758	9.6536
46.9697	2.9082	570.4996	9.7722
46.2984	2.8061	582.2412	9.8292
45.6809	2.7315	594.8776	9.8347
45.088	2.6802	607.0124	9.8058
44.5351	2.6417	619.2384	9.6526
44.0273	2.6166	631.6307	9.4198
43.5376	2.5993	644.9028	9.2236
43.0618	2.5791	659.7134	9.0943
42.5962	2.5502	675.6377	8.9526
42.1363	2.5188	692.1053	8.807
41.6775	2.4948	708.6631	8.7298
41.2313	2.4794	725.8157	8.7424
40.7971	2.466	743.785	8.7537
40.3707	2.4471	762.2779	8.7358
39.945	2.4235	780.1673	8.7316
39.5046	2.3991	796.5565	8.6925
39.0553	2.3756	811.5524	8.6197
38.6037	2.3521	824.4847	8.4965
38.1601	2.3243	834.8083	8.3116
37.7175	2.2928	842.38	8.0995
37.2553	2.254	847.9457	7.8306
36.7702	2.205	851.1979	7.5182
36.2657	2.1604	851.0352	7.2192
35.7537	2.1224	846.9981	6.9283
35.2357	2.0794	840.3106	6.6368
34.7028	2.0269	831.941	6.3627
34.1559	1.9694	821.7136	6.0596
33.6014	1.9181	809.2923	5.7795
33.0352	1.8717	795.1802	5.5443
32.4543	1.8293	780.0295	5.3292
31.8695	1.7898	764.0023	5.124
31.272	1.7459	747.0502	4.9051
30.6495	1.6944	730.2594	4.6831
30.0253	1.6446	714.4872	4.4947
29.4174	1.609	698.372	4.3726
28.8137	1.5869	681.8823	4.3246
28.2016	1.5656	665.872	4.2926
27.5749	1.537	650.3828	4.2438
26.9543	1.5075	634.8291	4.2284
26.3528	1.4847	618.9616	4.2698
25.7691	1.4577	603.3243	4.3045
25.1875	1.4201	587.6407	4.2914
24.6019	1.3862	572.1531	4.2859
24.0247	1.3597	557.2453	4.3136
23.4651	1.3346	542.5968	4.3618
22.9336	1.3072	528.4415	4.4207
22.4308	1.2813	515.0292	4.4509
21.9583	1.2542	502.1044	4.3914
21.5083	1.2214	489.6235	4.2743
21.0744	1.1867	477.9031	4.1645
20.6597	1.1521	467.4262	4.0842
20.2551	1.1104	458.0269	3.9348
19.8502	1.0611	449.0878	3.7227
19.4529	1.0154	440.4781	3.5254
19.0884	0.9742	432.4554	3.3296
18.749	0.9309	425.1695	3.1178
18.4143	0.8876	418.2506	2.8659
18.0819	0.8479	411.1335	2.6
17.7592	0.8098	404.5576	2.3413
17.4375	0.7742	398.6628	2.1158
17.1072	0.7466	392.5066	1.9406
16.7719	0.727	385.7307	1.7968
16.442	0.7069	378.967	1.6536
16.1055	0.6809	372.0868	1.4983
15.755	0.6557	364.8627	1.367
15.4092	0.6326	357.6961	1.2575
15.0811	0.6088	350.4622	1.1649
14.7564	0.587	342.414	1.1009
14.4289	0.567	333.8563	1.0482
14.1056	0.5501	325.2377	1.0188
13.7913	0.537	316.4134	1.0121
13.4832	0.5207	307.1747	0.9936
13.1739	0.5026	298.1104	0.9598
12.8665	0.488	288.9176	0.9337
12.5689	0.4798	279.4703	0.9291
12.2761	0.4726	270.0048	0.9266
11.9743	0.4591	260.4473	0.8899
11.6648	0.4432	250.6038	0.839
11.3538	0.4292	240.7773	0.8091
11.0539	0.4188	231.3985	0.8004
10.7605	0.4106	222.0829	0.7952
10.4652	0.4014	212.7238	0.7731
10.158	0.3878	203.4868	0.7216
9.8528	0.3748	194.6545	0.6753
9.5531	0.3622	185.9005	0.6331
9.2492	0.3447	177.2184	0.5672
8.9287	0.323	168.8651	0.4946
8.6108	0.2992	160.9337	0.4318
8.3133	0.2794	153.1201	0.3798
8.0254	0.2638	145.1583	0.329
7.7276	0.2485	137.1641	0.2751
7.4325	0.2353	129.4537	0.2397
7.1425	0.2272	122.0513	0.2244
6.8571	0.2217	114.6843	0.2116
6.586	0.2166	107.461	0.1998
6.3347	0.2117	100.7378	0.1935
6.0918	0.2085	94.4057	0.1926
5.8547	0.2046	88.3747	0.1897
5.623	0.2007	82.5741	0.1854
5.3954	0.1952	77.294	0.1795
5.1752	0.187	72.5257	0.1709
4.967	0.1799	68.0667	0.1663
4.7763	0.1758	63.799	0.1657
4.5986	0.1711	59.7122	0.1609
4.4344	0.1633	55.8906	0.15
4.2888	0.1531	52.4108	0.1359
4.1538	0.1418	49.1373	0.1224
4.0217	0.1307	45.9206	0.1112
3.8923	0.1213	42.9448	0.1049
3.7702	0.1148	40.2765	0.1028
3.6499	0.1101	37.728	0.1014
3.5351	0.107	35.298	0.1039
3.4264	0.103	33.0154	0.1076
3.3209	0.09744	30.8188	0.1075
3.2223	0.09098	28.7837	0.1037
3.1335	0.08396	26.8752	0.101
3.0482	0.07901	25.1299	0.1013
2.9616	0.07908	23.5921	0.105
2.878	0.07959	22.1195	0.1087
2.7954	0.07776	20.6663	0.1052
2.7038	0.07292	19.2331	0.0904
2.6098	0.06771	17.9385	0.08099
2.5235	0.06531	16.7706	0.07878
2.4418	0.06461	15.674	0.0719
2.3651	0.0605	14.6144	0.06058
2.2867	0.05415	13.5436	0.05049
2.2085	0.04887	12.5204	0.04344
2.131	0.04356	11.5821	0.03674
2.0566	0.03748	10.7222	0.03129
1.9869	0.03214	9.8641	0.02765
1.9165	0.02833	8.9655	0.0245
1.8431	0.02373	8.0405	0.02018
1.7708	0.01886	7.1611	0.01616
1.7043	0.01604	6.4146	0.01377
1.6486	0.0149	5.7732	0.01243
1.597	0.01446	5.1257	0.01191
1.5446	0.01357	4.4989	0.01083
1.4945	0.01167	3.9165	0.009347
1.4526	0.00977	3.4397	0.008318
1.4146	0.008613	3.0646	0.00773
1.3748	0.007876	2.7247	0.006551
1.3376	0.00838	2.4189	0.006689
1.3019	0.008791	2.1576	0.007088
1.2691	0.008347	1.9198	0.006752
1.2388	0.008592	1.7142	0.007108
1.2097	0.00868	1.5633	0.00655
1.1823	0.007782	1.4592	0.005889
1.1555	0.008038	1.3711	0.00668
1.1258	0.009544	1.2777	0.008342
1.0954	0.01072	1.1781	0.009762
1.066	0.01144	1.0795	0.01057
1.0403	0.01167	1.0024	0.01067
1.0129	0.01219	0.9365	0.01048
0.9835	0.01367	0.8756	0.01193
0.9565	0.01477	0.8294	0.01336
0.9327	0.01431	0.7933	0.01274
0.9096	0.0131	0.7577	0.01099
0.8869	0.01275	0.7268	0.009814
0.8642	0.01237	0.7049	0.009774
0.845	0.01201	0.6871	0.01066
0.828	0.01216	0.6715	0.01116
0.8086	0.01268	0.6581	0.01138
0.7855	0.01294	0.6439	0.01117
0.7643	0.01234	0.6301	0.01054
0.7468	0.01169	0.612	0.009531
0.7294	0.01256	0.5949	0.01015
0.7117	0.01446	0.577	0.01162
0.6952	0.01562	0.5598	0.01182
0.6795	0.01567	0.5464	0.01264
0.6671	0.01538	0.5379	0.01336
0.6593	0.01456	0.533	0.01264
0.6519	0.01459	0.5238	0.01317
0.6434	0.01451	0.5119	0.013
0.6343	0.01348	0.5016	0.01202
0.6213	0.01223	0.4859	0.0111
0.6056	0.01138	0.4661	0.01049
0.5908	0.01099	0.4508	0.01021
0.5776	0.01089	0.4412	0.009937
0.5662	0.01065	0.4307	0.009693
0.5521	0.01052	0.4155	0.009007
0.5359	0.01074	0.3947	0.009077
0.5227	0.01005	0.3753	0.008614
0.5162	0.008172	0.3613	0.00664
