# Supplementary material for: Super-resolution imaging uncovers the nanoscopic segregation of polarity proteins in epithelia
Source: eLife. 2022 Nov 7;11:e62087. doi: 10.7554/eLife.62087 (PMC9674336; doi:10.7554/eLife.62087)
Supplement: Figure 2—source data 2. [file elife-62087-fig2-data2.zip › Figure 2/TC7 PALS1 ZO-1 PL sample 1.csv]

prob_prot	ref_prot	var_prob_prot	var_ref_prot
16.2763	4.2611	265.5582	35.1269
16.1739	4.2803	259.7681	34.9129
16.0761	4.303	254.0792	35.0832
16.0055	4.3244	249.4863	35.4583
15.949	4.3555	246.528	36.2814
15.9274	4.3841	244.8936	37.3093
15.9186	4.4094	244.8181	38.4493
15.9282	4.4361	246.2335	39.7607
15.9528	4.4646	248.6033	41.187
15.976	4.4828	251.823	42.5717
16.0087	4.5024	255.0279	44.0703
16.0507	4.5277	258.6363	45.6846
16.1012	4.5495	261.7856	47.227
16.1305	4.5746	265.2132	48.9554
16.1525	4.6019	268.2423	50.4619
16.1736	4.6346	271.255	51.999
16.1782	4.6652	273.5978	53.6484
16.1602	4.6919	275.2831	55.3922
16.1384	4.7092	276.0161	56.9788
16.1196	4.7258	275.9367	58.5845
16.1055	4.7495	274.5906	60.0748
16.0944	4.7698	272.416	61.2815
16.0734	4.786	269.2017	62.0998
16.0605	4.7978	266.1972	62.4461
16.0546	4.7903	263.4694	62.2051
16.047	4.7824	260.7114	61.4134
16.0445	4.7592	258.701	59.7304
16.0821	4.7199	257.1716	57.697
16.1124	4.681	256.4715	55.4957
16.1226	4.6398	254.8731	53.2158
16.1293	4.5882	252.5794	50.9276
16.1422	4.5397	249.9337	48.8114
16.1573	4.49	246.9587	46.8105
16.1717	4.4466	243.8814	44.9123
16.193	4.4177	241.1239	43.342
16.2178	4.3963	239.0828	41.8229
16.2623	4.3776	238.1354	40.4128
16.2999	4.3655	238.1182	39.1697
16.3212	4.3565	238.0803	37.9527
16.3282	4.3476	238.1202	36.7024
16.3267	4.3505	238.3577	35.5546
16.3327	4.3628	238.0834	34.3573
16.3108	4.3732	237.2785	33.3482
16.2731	4.3722	235.9546	32.3108
16.2427	4.3665	234.7836	31.3741
16.2049	4.3716	232.5282	30.6428
16.159	4.3849	230.4008	30.1154
16.1188	4.3933	228.7089	29.7278
16.0552	4.392	226.7701	29.4839
15.9765	4.3884	224.3439	29.327
15.9015	4.3848	221.9117	29.3242
15.8141	4.3785	219.1961	29.4073
15.7281	4.3777	216.0611	29.5465
15.6488	4.377	212.9847	29.7311
15.565	4.37	210.3313	30.07
15.4969	4.3696	207.2247	30.5683
15.469	4.3771	204.961	31.1505
15.4492	4.3873	203.1572	31.9366
15.4249	4.4005	201.5205	32.8611
15.4137	4.4236	200.0085	34.0075
15.4156	4.4519	199.3605	35.2625
15.4095	4.4785	199.3311	36.7466
15.397	4.5078	200.0063	38.3946
15.373	4.5494	200.2939	40.1207
15.3447	4.5842	200.836	41.791
15.2849	4.6091	200.9515	43.3426
15.1928	4.6236	200.4148	44.5138
15.0893	4.6234	198.8346	45.1569
14.9847	4.6084	196.6795	45.0753
14.8816	4.5822	194.4862	44.2071
14.7693	4.533	192.0491	42.7168
14.6716	4.4664	189.7141	40.7326
14.5914	4.3956	188.4501	38.6949
14.5323	4.3226	187.9836	36.5765
14.4903	4.2464	188.8826	34.6342
14.468	4.1785	190.8712	32.9865
14.4612	4.1189	193.8226	31.714
14.4679	4.0661	197.7497	30.8303
14.4885	4.0161	202.6544	30.3706
14.5164	3.9791	208.2153	30.4109
14.5447	3.9517	214.2272	30.8184
14.5784	3.9341	221.2765	31.4409
14.629	3.937	228.8154	32.2305
14.6887	3.9441	237.1638	33.0665
14.7457	3.9541	246.459	33.8806
14.8042	3.9668	255.5928	34.4193
14.8613	3.979	264.4068	34.7016
14.9118	3.9886	272.6782	34.7633
14.9665	3.9889	280.3458	34.6551
15.0087	3.9806	286.4267	34.3389
15.0399	3.9719	290.6178	33.9496
15.06	3.9587	292.9291	33.4919
15.0635	3.9381	292.752	32.7319
15.0724	3.9193	291.3309	32.1079
15.0592	3.901	288.9875	31.4271
15.0296	3.8897	285.7707	30.8213
14.9916	3.8833	281.6528	30.2727
14.9411	3.8799	277.0583	29.7578
14.889	3.8923	273.2916	29.4283
14.8501	3.9185	270.2528	29.277
14.8107	3.9385	268.3197	29.2843
14.7631	3.9564	267.6429	29.5003
14.7152	3.9673	267.3554	29.7995
14.6916	3.9758	267.4488	30.2277
14.6801	3.9906	267.969	31.0161
14.6595	4.0033	267.7077	31.9437
14.6349	4.0023	267.8455	32.9585
14.6018	3.9962	267.6586	33.965
14.5793	3.9851	267.9672	34.8699
14.5615	3.9653	268.2542	35.5727
14.5461	3.9409	269.0849	36.0962
14.5352	3.9131	270.3526	36.5644
14.5102	3.8797	271.0633	36.5786
14.4718	3.8469	270.7321	36.3189
14.4251	3.8126	268.9726	35.8575
14.3714	3.7781	266.4444	35.4546
14.3289	3.7548	262.8506	35.0258
14.2984	3.7324	258.7307	34.7216
14.2762	3.7109	254.8106	34.9102
14.2508	3.6958	250.3824	35.3816
14.2444	3.6952	246.3438	36.2216
14.2583	3.7075	242.6676	37.4624
14.2844	3.728	240.0888	38.8613
14.2888	3.7587	238.6493	40.5371
14.2882	3.7918	237.6662	42.2383
14.293	3.8318	237.6171	43.7284
14.3073	3.887	237.2582	45.3287
14.3249	3.9339	238.5979	46.7114
14.3432	3.9747	239.7362	47.6912
14.3928	4.0251	241.6909	48.4922
14.4109	4.0764	242.3643	49.0018
14.399	4.1277	241.7038	49.5117
14.3851	4.1916	241.2757	50.2795
14.3872	4.258	241.944	50.8982
14.4013	4.326	243.716	51.7635
14.4265	4.3989	246.348	52.7184
14.4723	4.4708	250.1992	53.9074
14.5177	4.5389	254.462	55.3765
14.5833	4.6007	259.7125	57.2202
14.6713	4.6628	265.9437	59.4244
14.7769	4.7266	273.2559	62.0584
14.8993	4.7843	282.0245	64.8153
15.0306	4.8397	291.8639	67.7278
15.1741	4.8871	303.1383	70.7523
15.3151	4.9306	315.2081	73.6911
15.4576	4.9584	328.1183	76.1867
15.5897	4.963	341.0169	77.9926
15.7215	4.9538	354.2462	79.1638
15.8562	4.9351	367.151	79.9307
15.9818	4.9027	379.7469	79.9908
16.109	4.8491	392.7727	79.3727
16.2343	4.7867	406.871	78.4682
16.371	4.7206	423.3404	77.3713
16.5035	4.6589	442.6267	76.0842
16.6338	4.6006	464.6456	74.8235
16.8045	4.5352	489.9443	73.6568
17.0053	4.4753	519.0295	72.7443
17.2093	4.4218	549.6416	71.8742
17.3981	4.3628	577.2863	71.0725
17.5917	4.3091	601.8976	70.1491
17.8183	4.2712	619.4525	69.2998
18.0676	4.2513	626.6375	68.3864
18.3316	4.2514	624.4782	67.6065
18.5981	4.2629	612.2414	66.9007
18.8786	4.3041	594.2904	66.9558
19.217	4.3743	574.1446	67.8196
19.6252	4.4651	555.1983	69.483
20.113	4.586	541.2825	72.16
20.712	4.7536	534.0562	75.9917
21.4242	4.9784	535.667	80.8911
22.2588	5.2496	546.6433	86.3948
23.293	5.5605	566.2694	92.7183
24.5108	5.9314	593.7492	99.4309
25.9215	6.3793	630.2694	106.5856
27.5815	6.909	673.5861	113.8977
29.4986	7.5222	724.6454	120.6859
31.6732	8.2705	784.3705	127.5796
34.1234	9.1735	849.2282	134.3996
36.8912	10.257	920.0378	140.6855
39.9801	11.5709	997.1371	146.4853
43.4111	13.155	1080.8639	151.9195
47.2265	15.0589	1173.5226	157.5393
51.4374	17.3193	1277.2215	163.7046
56.0375	19.9999	1394.7505	171.1482
61.0182	23.1658	1530.6571	181.0045
66.3601	26.8567	1683.7835	194.9257
72.0517	31.1232	1853.1683	214.216
78.0378	35.9705	2037.1169	241.4268
84.2362	41.4482	2227.0113	279.4409
90.5456	47.5437	2415.8566	332.2326
96.825	54.1821	2591.5056	403.749
103.0207	61.3093	2745.7202	497.973
108.9721	68.7761	2868.9632	618.4784
114.5082	76.3984	2954.0602	766.8334
119.5247	83.9287	2999.1936	940.0533
123.9211	91.0958	3011.4157	1130.7205
127.6269	97.5424	2995.538	1323.7366
130.5445	102.9706	2964.2257	1503.6858
132.6421	107.0794	2928.9907	1651.8881
133.904	109.7041	2901.7385	1747.6261
134.3358	110.6921	2892.0785	1781.6975
133.904	109.7041	2901.7385	1747.6261
132.6421	107.0794	2928.9907	1651.8881
130.5445	102.9706	2964.2257	1503.6858
127.6269	97.5424	2995.538	1323.7366
123.9211	91.0958	3011.4157	1130.7205
119.5247	83.9287	2999.1936	940.0533
114.5082	76.3984	2954.0602	766.8334
108.9721	68.7761	2868.9632	618.4784
103.0207	61.3093	2745.7202	497.973
96.825	54.1821	2591.5056	403.749
90.5456	47.5437	2415.8566	332.2326
84.2362	41.4482	2227.0113	279.4409
78.0378	35.9705	2037.1169	241.4268
72.0517	31.1232	1853.1683	214.216
66.3601	26.8567	1683.7835	194.9257
61.0182	23.1658	1530.6571	181.0045
56.0375	19.9999	1394.7505	171.1482
51.4374	17.3193	1277.2215	163.7046
47.2265	15.0589	1173.5226	157.5393
43.4111	13.155	1080.8639	151.9195
39.9801	11.5709	997.1371	146.4853
36.8912	10.257	920.0378	140.6855
34.1234	9.1735	849.2282	134.3996
31.6732	8.2705	784.3705	127.5796
29.4986	7.5222	724.6454	120.6859
27.5815	6.909	673.5861	113.8977
25.9215	6.3793	630.2694	106.5856
24.5108	5.9314	593.7492	99.4309
23.293	5.5605	566.2694	92.7183
22.2588	5.2496	546.6433	86.3948
21.4242	4.9784	535.667	80.8911
20.712	4.7536	534.0562	75.9917
20.113	4.586	541.2825	72.16
19.6252	4.4651	555.1983	69.483
19.217	4.3743	574.1446	67.8196
18.8786	4.3041	594.2904	66.9558
18.5981	4.2629	612.2414	66.9007
18.3316	4.2514	624.4782	67.6065
18.0676	4.2513	626.6375	68.3864
17.8183	4.2712	619.4525	69.2998
17.5917	4.3091	601.8976	70.1491
17.3981	4.3628	577.2863	71.0725
17.2093	4.4218	549.6416	71.8742
17.0053	4.4753	519.0295	72.7443
16.8045	4.5352	489.9443	73.6568
16.6338	4.6006	464.6456	74.8235
16.5035	4.6589	442.6267	76.0842
16.371	4.7206	423.3404	77.3713
16.2343	4.7867	406.871	78.4682
16.109	4.8491	392.7727	79.3727
15.9818	4.9027	379.7469	79.9908
15.8562	4.9351	367.151	79.9307
15.7215	4.9538	354.2462	79.1638
15.5897	4.963	341.0169	77.9926
15.4576	4.9584	328.1183	76.1867
15.3151	4.9306	315.2081	73.6911
15.1741	4.8871	303.1383	70.7523
15.0306	4.8397	291.8639	67.7278
14.8993	4.7843	282.0245	64.8153
14.7769	4.7266	273.2559	62.0584
14.6713	4.6628	265.9437	59.4244
14.5833	4.6007	259.7125	57.2202
14.5177	4.5389	254.462	55.3765
14.4723	4.4708	250.1992	53.9074
14.4265	4.3989	246.348	52.7184
14.4013	4.326	243.716	51.7635
14.3872	4.258	241.944	50.8982
14.3851	4.1916	241.2757	50.2795
14.399	4.1277	241.7038	49.5117
14.4109	4.0764	242.3643	49.0018
14.3928	4.0251	241.6909	48.4922
14.3432	3.9747	239.7362	47.6912
14.3249	3.9339	238.5979	46.7114
14.3073	3.887	237.2582	45.3287
14.293	3.8318	237.6171	43.7284
14.2882	3.7918	237.6662	42.2383
14.2888	3.7587	238.6493	40.5371
14.2844	3.728	240.0888	38.8613
14.2583	3.7075	242.6676	37.4624
14.2444	3.6952	246.3438	36.2216
14.2508	3.6958	250.3824	35.3816
14.2762	3.7109	254.8106	34.9102
14.2984	3.7324	258.7307	34.7216
14.3289	3.7548	262.8506	35.0258
14.3714	3.7781	266.4444	35.4546
14.4251	3.8126	268.9726	35.8575
14.4718	3.8469	270.7321	36.3189
14.5102	3.8797	271.0633	36.5786
14.5352	3.9131	270.3526	36.5644
14.5461	3.9409	269.0849	36.0962
14.5615	3.9653	268.2542	35.5727
14.5793	3.9851	267.9672	34.8699
14.6018	3.9962	267.6586	33.965
14.6349	4.0023	267.8455	32.9585
14.6595	4.0033	267.7077	31.9437
14.6801	3.9906	267.969	31.0161
14.6916	3.9758	267.4488	30.2277
14.7152	3.9673	267.3554	29.7995
14.7631	3.9564	267.6429	29.5003
14.8107	3.9385	268.3197	29.2843
14.8501	3.9185	270.2528	29.277
14.889	3.8923	273.2916	29.4283
14.9411	3.8799	277.0583	29.7578
14.9916	3.8833	281.6528	30.2727
15.0296	3.8897	285.7707	30.8213
15.0592	3.901	288.9875	31.4271
15.0724	3.9193	291.3309	32.1079
15.0635	3.9381	292.752	32.7319
15.06	3.9587	292.9291	33.4919
15.0399	3.9719	290.6178	33.9496
15.0087	3.9806	286.4267	34.3389
14.9665	3.9889	280.3458	34.6551
14.9118	3.9886	272.6782	34.7633
14.8613	3.979	264.4068	34.7016
14.8042	3.9668	255.5928	34.4193
14.7457	3.9541	246.459	33.8806
14.6887	3.9441	237.1638	33.0665
14.629	3.937	228.8154	32.2305
14.5784	3.9341	221.2765	31.4409
14.5447	3.9517	214.2272	30.8184
14.5164	3.9791	208.2153	30.4109
14.4885	4.0161	202.6544	30.3706
14.4679	4.0661	197.7497	30.8303
14.4612	4.1189	193.8226	31.714
14.468	4.1785	190.8712	32.9865
14.4903	4.2464	188.8826	34.6342
14.5323	4.3226	187.9836	36.5765
14.5914	4.3956	188.4501	38.6949
14.6716	4.4664	189.7141	40.7326
14.7693	4.533	192.0491	42.7168
14.8816	4.5822	194.4862	44.2071
14.9847	4.6084	196.6795	45.0753
15.0893	4.6234	198.8346	45.1569
15.1928	4.6236	200.4148	44.5138
15.2849	4.6091	200.9515	43.3426
15.3447	4.5842	200.836	41.791
15.373	4.5494	200.2939	40.1207
15.397	4.5078	200.0063	38.3946
15.4095	4.4785	199.3311	36.7466
15.4156	4.4519	199.3605	35.2625
15.4137	4.4236	200.0085	34.0075
15.4249	4.4005	201.5205	32.8611
15.4492	4.3873	203.1572	31.9366
15.469	4.3771	204.961	31.1505
15.4969	4.3696	207.2247	30.5683
15.565	4.37	210.3313	30.07
15.6488	4.377	212.9847	29.7311
15.7281	4.3777	216.0611	29.5465
15.8141	4.3785	219.1961	29.4073
15.9015	4.3848	221.9117	29.3242
15.9765	4.3884	224.3439	29.327
16.0552	4.392	226.7701	29.4839
16.1188	4.3933	228.7089	29.7278
16.159	4.3849	230.4008	30.1154
16.2049	4.3716	232.5282	30.6428
16.2427	4.3665	234.7836	31.3741
16.2731	4.3722	235.9546	32.3108
16.3108	4.3732	237.2785	33.3482
16.3327	4.3628	238.0834	34.3573
16.3267	4.3505	238.3577	35.5546
16.3282	4.3476	238.1202	36.7024
16.3212	4.3565	238.0803	37.9527
16.2999	4.3655	238.1182	39.1697
16.2623	4.3776	238.1354	40.4128
16.2178	4.3963	239.0828	41.8229
16.193	4.4177	241.1239	43.342
16.1717	4.4466	243.8814	44.9123
16.1573	4.49	246.9587	46.8105
16.1422	4.5397	249.9337	48.8114
16.1293	4.5882	252.5794	50.9276
16.1226	4.6398	254.8731	53.2158
16.1124	4.681	256.4715	55.4957
16.0821	4.7199	257.1716	57.697
16.0445	4.7592	258.701	59.7304
16.047	4.7824	260.7114	61.4134
16.0546	4.7903	263.4694	62.2051
16.0605	4.7978	266.1972	62.4461
16.0734	4.786	269.2017	62.0998
16.0944	4.7698	272.416	61.2815
16.1055	4.7495	274.5906	60.0748
16.1196	4.7258	275.9367	58.5845
16.1384	4.7092	276.0161	56.9788
16.1602	4.6919	275.2831	55.3922
16.1782	4.6652	273.5978	53.6484
16.1736	4.6346	271.255	51.999
16.1525	4.6019	268.2423	50.4619
16.1305	4.5746	265.2132	48.9554
16.1012	4.5495	261.7856	47.227
16.0507	4.5277	258.6363	45.6846
16.0087	4.5024	255.0279	44.0703
15.976	4.4828	251.823	42.5717
15.9528	4.4646	248.6033	41.187
15.9282	4.4361	246.2335	39.7607
15.9186	4.4094	244.8181	38.4493
15.9274	4.3841	244.8936	37.3093
15.949	4.3555	246.528	36.2814
16.0055	4.3244	249.4863	35.4583
16.0761	4.303	254.0792	35.0832
16.1739	4.2803	259.7681	34.9129
16.2763	4.2611	265.5582	35.1269
