# Supplementary material for: Super-resolution imaging uncovers the nanoscopic segregation of polarity proteins in epithelia
Source: eLife. 2022 Nov 7;11:e62087. doi: 10.7554/eLife.62087 (PMC9674336; doi:10.7554/eLife.62087)
Supplement: Figure 2—source data 2. [file elife-62087-fig2-data2.zip › Figure 2/TC7 PALS1 ZO-1 PL sample 2.csv]

prob_prot	ref_prot	var_prob_prot	var_ref_prot
7.4205	1.5888	109.4176	15.6049
7.488	1.5807	114.8664	15.2367
7.5695	1.5647	121.3775	14.5796
7.6498	1.5446	128.0233	13.92
7.7221	1.5249	134.64	13.0983
7.7878	1.5065	141.2551	12.2507
7.8532	1.483	147.2491	11.4104
7.9219	1.4535	153.7045	10.5212
7.9766	1.425	157.3947	9.6792
8.0259	1.3994	160.0645	8.9568
8.077	1.3756	162.7205	8.351
8.1187	1.3524	164.0591	7.8939
8.1648	1.332	165.2614	7.5882
8.2054	1.3113	164.7291	7.3296
8.2398	1.2899	163.0518	7.1382
8.2698	1.2731	161.1349	7.0957
8.2971	1.2622	158.4754	7.1065
8.33	1.2585	155.3526	7.16
8.3716	1.2602	152.3794	7.2323
8.4255	1.2642	149.6909	7.3497
8.4993	1.2659	147.969	7.4609
8.5764	1.2649	146.8698	7.5195
8.6596	1.2598	147.1974	7.4934
8.762	1.256	149.6778	7.503
8.8824	1.2507	154.0285	7.4279
9.0209	1.2408	159.2542	7.2564
9.1596	1.2352	165.2981	7.0876
9.3018	1.2313	172.3214	6.8391
9.4633	1.2299	180.3167	6.7164
9.6277	1.2275	188.3385	6.6529
9.7775	1.2234	195.4748	6.6827
9.9084	1.2261	201.9281	6.8665
10.0291	1.2308	206.9497	7.1703
10.1273	1.2359	210.6663	7.5721
10.203	1.2459	212.9051	8.0998
10.2572	1.2614	213.8705	8.7455
10.2735	1.2789	213.1145	9.4398
10.2583	1.298	211.1006	10.1662
10.2089	1.3106	207.7166	10.813
10.1346	1.3199	203.4468	11.3883
10.053	1.3304	198.4763	11.7698
9.9494	1.3402	192.7053	11.9376
9.8186	1.3447	186.2043	11.8947
9.6784	1.3448	179.4026	11.6862
9.5272	1.34	172.6079	11.4074
9.3755	1.3299	165.6083	11.0105
9.2288	1.3163	158.592	10.6248
9.0898	1.3027	151.9723	10.2344
8.9726	1.2893	146.3455	9.8539
8.8737	1.2757	141.4571	9.5199
8.7997	1.2622	138.0792	9.2205
8.7325	1.2498	135.813	9.0182
8.6708	1.2427	134.6407	8.9638
8.631	1.2381	134.9725	9.053
8.6111	1.2377	136.5379	9.278
8.6077	1.2433	139.3585	9.6484
8.613	1.2498	143.0655	10.2469
8.6315	1.2529	147.3047	11.0177
8.6493	1.255	151.5025	12.0076
8.6765	1.2618	155.7046	13.2978
8.7041	1.2738	159.5917	14.685
8.7326	1.2902	163.0126	16.1343
8.7547	1.2986	165.2282	17.5007
8.7725	1.3052	166.5897	18.6711
8.7885	1.3109	167.0821	19.5067
8.7953	1.3129	166.4149	19.7062
8.7961	1.3109	165.0747	19.394
8.7838	1.3106	162.4912	18.6477
8.7707	1.3031	159.3557	17.723
8.7722	1.2865	156.3225	16.4811
8.7855	1.2747	152.7518	15.2683
8.8065	1.2721	149.6754	14.2586
8.8363	1.2744	146.512	13.438
8.8708	1.2816	143.3969	12.7683
8.9108	1.2882	140.769	12.2933
8.9515	1.2915	138.4371	11.8746
8.9941	1.2986	136.5645	11.5877
9.0427	1.3068	135.1109	11.4189
9.0941	1.3173	134.162	11.3602
9.1469	1.3309	133.3133	11.371
9.1967	1.3435	132.8586	11.4132
9.2128	1.3602	132.0124	11.5111
9.2058	1.3842	130.9104	11.6092
9.1796	1.4104	129.5491	11.7292
9.1311	1.4326	127.5928	11.8557
9.075	1.454	125.5678	11.9934
9.0089	1.4729	123.2479	12.1139
8.9153	1.49	120.5921	12.2208
8.8086	1.5052	118.2442	12.3462
8.7013	1.5121	116.4947	12.3715
8.6015	1.5107	115.0346	12.341
8.5092	1.5071	113.8992	12.305
8.4248	1.4939	113.7267	12.2456
8.3521	1.4699	114.6157	12.0741
8.2987	1.4409	116.4328	11.7253
8.2519	1.413	118.8753	11.3163
8.2225	1.3792	122.1852	10.7799
8.2199	1.3404	126.2044	10.1641
8.239	1.3008	130.5323	9.5566
8.2761	1.2616	135.7028	8.9485
8.317	1.2186	141.0687	8.3459
8.3759	1.168	146.8984	7.7076
8.4667	1.115	153.2666	7.1169
8.5673	1.0642	159.6585	6.5318
8.6694	1.0156	165.9631	5.9861
8.7831	0.9713	172.3593	5.5081
8.9	0.9374	178.5653	5.1354
9.006	0.9101	184.3449	4.8478
9.106	0.8844	189.0388	4.6266
9.2089	0.8644	192.8153	4.4535
9.3032	0.847	194.6958	4.2984
9.3781	0.8268	194.5029	4.1328
9.4196	0.8135	192.0174	3.9993
9.4398	0.8076	187.6178	3.8773
9.4392	0.8051	181.6654	3.7558
9.4278	0.8075	174.56	3.6729
9.4127	0.8184	166.8137	3.6957
9.3912	0.8396	159.5838	3.8676
9.3606	0.8648	152.9547	4.1546
9.3125	0.8883	146.6543	4.4827
9.2572	0.9182	141.3668	4.9205
9.2005	0.9533	137.7085	5.4739
9.1502	0.9878	135.6848	6.0338
9.1093	1.0226	135.5805	6.5596
9.085	1.0567	137.783	6.9795
9.0679	1.0971	140.7077	7.3868
9.0675	1.1435	145.7915	7.7625
9.0759	1.1886	152.0607	8.0003
9.0904	1.2308	159.5968	8.1996
9.1106	1.2705	168.6534	8.4863
9.1274	1.3185	178.6147	8.8766
9.1451	1.3692	189.8569	9.4043
9.1685	1.419	202.2673	10.0529
9.1939	1.4633	215.2577	10.8524
9.218	1.5037	228.9096	11.7587
9.2397	1.5492	242.8722	12.7523
9.2614	1.5905	255.7349	13.5923
9.2811	1.6246	268.8718	14.2775
9.287	1.6566	280.344	14.9589
9.2888	1.6911	289.9825	15.5353
9.2821	1.7303	297.6622	16.0429
9.2705	1.7725	301.4317	16.6637
9.2674	1.8132	304.1769	17.4712
9.2712	1.8496	304.7556	18.507
9.2881	1.883	303.6229	19.7033
9.3082	1.9159	302.147	21.0879
9.3189	1.9489	298.8842	22.5654
9.3336	1.9812	295.8366	23.908
9.3581	2.0093	292.4811	24.9275
9.3949	2.0296	288.9259	25.4344
9.4504	2.0392	286.2969	25.1819
9.5247	2.0508	282.546	24.5087
9.6159	2.0636	279.4772	23.2619
9.7021	2.076	275.2641	21.7333
9.7932	2.0891	270.7498	20.143
9.9102	2.0946	266.5301	18.5539
10.0567	2.1051	262.5047	17.4309
10.2365	2.1295	259.7707	16.8492
10.4432	2.1648	257.4942	16.7691
10.6832	2.2159	256.434	17.1698
10.9651	2.2782	257.0608	17.9613
11.3009	2.3534	259.0805	19.1201
11.7033	2.4419	262.9287	20.4822
12.1726	2.546	268.7163	22.1846
12.7209	2.6573	276.4856	23.9328
13.3442	2.7766	286.0937	25.797
14.0527	2.9002	297.7679	27.6627
14.8564	3.0295	312.1155	29.4637
15.7715	3.1675	329.0008	31.3217
16.8058	3.3124	349.0343	33.2488
17.9539	3.4457	372.3101	34.8928
19.2336	3.576	398.8176	36.1662
20.6558	3.713	429.2171	36.9202
22.248	3.8599	464.5729	37.0725
23.9933	4.0067	504.207	36.5779
25.8743	4.1585	548.1216	35.8712
27.893	4.3229	596.9755	34.9108
30.056	4.5072	650.4084	33.9752
32.3946	4.7172	707.6655	33.0842
34.8735	4.9803	769.1381	32.5053
37.4697	5.2983	833.9723	31.9378
40.1549	5.6609	900.515	31.5795
42.9267	6.102	968.5213	31.4107
45.7742	6.6436	1037.3456	31.1903
48.6231	7.2899	1103.4573	31.0285
51.4909	8.0493	1166.1281	31.0981
54.3261	8.9307	1223.7447	31.6331
57.1526	9.9862	1276.0916	33.0127
59.8925	11.2138	1319.7281	35.3618
62.5113	12.615	1350.0454	39.1093
65.0	14.1697	1370.744	44.9626
67.3249	15.8482	1378.3325	53.4336
69.4849	17.6356	1371.606	65.2174
71.4367	19.4873	1350.542	80.6046
73.1447	21.3461	1316.7821	99.3225
74.6074	23.1474	1279.8138	120.7838
75.7815	24.7709	1236.1355	143.2382
76.7199	26.1509	1196.7874	164.6679
77.3945	27.2528	1164.6513	181.9715
77.7661	28.0264	1140.3596	193.172
77.9289	28.3607	1136.6638	197.7135
77.7661	28.0264	1140.3596	193.172
77.3945	27.2528	1164.6513	181.9715
76.7199	26.1509	1196.7874	164.6679
75.7815	24.7709	1236.1355	143.2382
74.6074	23.1474	1279.8138	120.7838
73.1447	21.3461	1316.7821	99.3225
71.4367	19.4873	1350.542	80.6046
69.4849	17.6356	1371.606	65.2174
67.3249	15.8482	1378.3325	53.4336
65.0	14.1697	1370.744	44.9626
62.5113	12.615	1350.0454	39.1093
59.8925	11.2138	1319.7281	35.3618
57.1526	9.9862	1276.0916	33.0127
54.3261	8.9307	1223.7447	31.6331
51.4909	8.0493	1166.1281	31.0981
48.6231	7.2899	1103.4573	31.0285
45.7742	6.6436	1037.3456	31.1903
42.9267	6.102	968.5213	31.4107
40.1549	5.6609	900.515	31.5795
37.4697	5.2983	833.9723	31.9378
34.8735	4.9803	769.1381	32.5053
32.3946	4.7172	707.6655	33.0842
30.056	4.5072	650.4084	33.9752
27.893	4.3229	596.9755	34.9108
25.8743	4.1585	548.1216	35.8712
23.9933	4.0067	504.207	36.5779
22.248	3.8599	464.5729	37.0725
20.6558	3.713	429.2171	36.9202
19.2336	3.576	398.8176	36.1662
17.9539	3.4457	372.3101	34.8928
16.8058	3.3124	349.0343	33.2488
15.7715	3.1675	329.0008	31.3217
14.8564	3.0295	312.1155	29.4637
14.0527	2.9002	297.7679	27.6627
13.3442	2.7766	286.0937	25.797
12.7209	2.6573	276.4856	23.9328
12.1726	2.546	268.7163	22.1846
11.7033	2.4419	262.9287	20.4822
11.3009	2.3534	259.0805	19.1201
10.9651	2.2782	257.0608	17.9613
10.6832	2.2159	256.434	17.1698
10.4432	2.1648	257.4942	16.7691
10.2365	2.1295	259.7707	16.8492
10.0567	2.1051	262.5047	17.4309
9.9102	2.0946	266.5301	18.5539
9.7932	2.0891	270.7498	20.143
9.7021	2.076	275.2641	21.7333
9.6159	2.0636	279.4772	23.2619
9.5247	2.0508	282.546	24.5087
9.4504	2.0392	286.2969	25.1819
9.3949	2.0296	288.9259	25.4344
9.3581	2.0093	292.4811	24.9275
9.3336	1.9812	295.8366	23.908
9.3189	1.9489	298.8842	22.5654
9.3082	1.9159	302.147	21.0879
9.2881	1.883	303.6229	19.7033
9.2712	1.8496	304.7556	18.507
9.2674	1.8132	304.1769	17.4712
9.2705	1.7725	301.4317	16.6637
9.2821	1.7303	297.6622	16.0429
9.2888	1.6911	289.9825	15.5353
9.287	1.6566	280.344	14.9589
9.2811	1.6246	268.8718	14.2775
9.2614	1.5905	255.7349	13.5923
9.2397	1.5492	242.8722	12.7523
9.218	1.5037	228.9096	11.7587
9.1939	1.4633	215.2577	10.8524
9.1685	1.419	202.2673	10.0529
9.1451	1.3692	189.8569	9.4043
9.1274	1.3185	178.6147	8.8766
9.1106	1.2705	168.6534	8.4863
9.0904	1.2308	159.5968	8.1996
9.0759	1.1886	152.0607	8.0003
9.0675	1.1435	145.7915	7.7625
9.0679	1.0971	140.7077	7.3868
9.085	1.0567	137.783	6.9795
9.1093	1.0226	135.5805	6.5596
9.1502	0.9878	135.6848	6.0338
9.2005	0.9533	137.7085	5.4739
9.2572	0.9182	141.3668	4.9205
9.3125	0.8883	146.6543	4.4827
9.3606	0.8648	152.9547	4.1546
9.3912	0.8396	159.5838	3.8676
9.4127	0.8184	166.8137	3.6957
9.4278	0.8075	174.56	3.6729
9.4392	0.8051	181.6654	3.7558
9.4398	0.8076	187.6178	3.8773
9.4196	0.8135	192.0174	3.9993
9.3781	0.8268	194.5029	4.1328
9.3032	0.847	194.6958	4.2984
9.2089	0.8644	192.8153	4.4535
9.106	0.8844	189.0388	4.6266
9.006	0.9101	184.3449	4.8478
8.9	0.9374	178.5653	5.1354
8.7831	0.9713	172.3593	5.5081
8.6694	1.0156	165.9631	5.9861
8.5673	1.0642	159.6585	6.5318
8.4667	1.115	153.2666	7.1169
8.3759	1.168	146.8984	7.7076
8.317	1.2186	141.0687	8.3459
8.2761	1.2616	135.7028	8.9485
8.239	1.3008	130.5323	9.5566
8.2199	1.3404	126.2044	10.1641
8.2225	1.3792	122.1852	10.7799
8.2519	1.413	118.8753	11.3163
8.2987	1.4409	116.4328	11.7253
8.3521	1.4699	114.6157	12.0741
8.4248	1.4939	113.7267	12.2456
8.5092	1.5071	113.8992	12.305
8.6015	1.5107	115.0346	12.341
8.7013	1.5121	116.4947	12.3715
8.8086	1.5052	118.2442	12.3462
8.9153	1.49	120.5921	12.2208
9.0089	1.4729	123.2479	12.1139
9.075	1.454	125.5678	11.9934
9.1311	1.4326	127.5928	11.8557
9.1796	1.4104	129.5491	11.7292
9.2058	1.3842	130.9104	11.6092
9.2128	1.3602	132.0124	11.5111
9.1967	1.3435	132.8586	11.4132
9.1469	1.3309	133.3133	11.371
9.0941	1.3173	134.162	11.3602
9.0427	1.3068	135.1109	11.4189
8.9941	1.2986	136.5645	11.5877
8.9515	1.2915	138.4371	11.8746
8.9108	1.2882	140.769	12.2933
8.8708	1.2816	143.3969	12.7683
8.8363	1.2744	146.512	13.438
8.8065	1.2721	149.6754	14.2586
8.7855	1.2747	152.7518	15.2683
8.7722	1.2865	156.3225	16.4811
8.7707	1.3031	159.3557	17.723
8.7838	1.3106	162.4912	18.6477
8.7961	1.3109	165.0747	19.394
8.7953	1.3129	166.4149	19.7062
8.7885	1.3109	167.0821	19.5067
8.7725	1.3052	166.5897	18.6711
8.7547	1.2986	165.2282	17.5007
8.7326	1.2902	163.0126	16.1343
8.7041	1.2738	159.5917	14.685
8.6765	1.2618	155.7046	13.2978
8.6493	1.255	151.5025	12.0076
8.6315	1.2529	147.3047	11.0177
8.613	1.2498	143.0655	10.2469
8.6077	1.2433	139.3585	9.6484
8.6111	1.2377	136.5379	9.278
8.631	1.2381	134.9725	9.053
8.6708	1.2427	134.6407	8.9638
8.7325	1.2498	135.813	9.0182
8.7997	1.2622	138.0792	9.2205
8.8737	1.2757	141.4571	9.5199
8.9726	1.2893	146.3455	9.8539
9.0898	1.3027	151.9723	10.2344
9.2288	1.3163	158.592	10.6248
9.3755	1.3299	165.6083	11.0105
9.5272	1.34	172.6079	11.4074
9.6784	1.3448	179.4026	11.6862
9.8186	1.3447	186.2043	11.8947
9.9494	1.3402	192.7053	11.9376
10.053	1.3304	198.4763	11.7698
10.1346	1.3199	203.4468	11.3883
10.2089	1.3106	207.7166	10.813
10.2583	1.298	211.1006	10.1662
10.2735	1.2789	213.1145	9.4398
10.2572	1.2614	213.8705	8.7455
10.203	1.2459	212.9051	8.0998
10.1273	1.2359	210.6663	7.5721
10.0291	1.2308	206.9497	7.1703
9.9084	1.2261	201.9281	6.8665
9.7775	1.2234	195.4748	6.6827
9.6277	1.2275	188.3385	6.6529
9.4633	1.2299	180.3167	6.7164
9.3018	1.2313	172.3214	6.8391
9.1596	1.2352	165.2981	7.0876
9.0209	1.2408	159.2542	7.2564
8.8824	1.2507	154.0285	7.4279
8.762	1.256	149.6778	7.503
8.6596	1.2598	147.1974	7.4934
8.5764	1.2649	146.8698	7.5195
8.4993	1.2659	147.969	7.4609
8.4255	1.2642	149.6909	7.3497
8.3716	1.2602	152.3794	7.2323
8.33	1.2585	155.3526	7.16
8.2971	1.2622	158.4754	7.1065
8.2698	1.2731	161.1349	7.0957
8.2398	1.2899	163.0518	7.1382
8.2054	1.3113	164.7291	7.3296
8.1648	1.332	165.2614	7.5882
8.1187	1.3524	164.0591	7.8939
8.077	1.3756	162.7205	8.351
8.0259	1.3994	160.0645	8.9568
7.9766	1.425	157.3947	9.6792
7.9219	1.4535	153.7045	10.5212
7.8532	1.483	147.2491	11.4104
7.7878	1.5065	141.2551	12.2507
7.7221	1.5249	134.64	13.0983
7.6498	1.5446	128.0233	13.92
7.5695	1.5647	121.3775	14.5796
7.488	1.5807	114.8664	15.2367
7.4205	1.5888	109.4176	15.6049
