# Supplementary material for: Super-resolution imaging uncovers the nanoscopic segregation of polarity proteins in epithelia
Source: eLife. 2022 Nov 7;11:e62087. doi: 10.7554/eLife.62087 (PMC9674336; doi:10.7554/eLife.62087)
Supplement: Figure 2—source data 2. [file elife-62087-fig2-data2.zip › Figure 2/TC7 PALS1 ZO-1 PL sample 3.csv]

prob_prot	ref_prot	var_prob_prot	var_ref_prot
15.0067	1.6601	232.9173	11.6087
15.1015	1.6666	237.8849	11.6141
15.1909	1.6733	242.9943	11.7456
15.267	1.6842	247.9783	11.9887
15.333	1.7012	252.6273	12.4321
15.3747	1.7266	256.6696	12.9019
15.3935	1.7633	259.8578	13.451
15.3906	1.81	262.1712	14.0818
15.3588	1.8565	262.963	14.6122
15.2978	1.9064	262.2054	15.241
15.2071	1.9599	259.6199	16.1185
15.0894	2.0154	255.1034	17.1383
14.9538	2.0727	249.7424	18.5131
14.7989	2.1343	243.1056	20.4404
14.6221	2.1978	235.5521	22.8352
14.4387	2.2575	227.6599	25.7589
14.2504	2.3165	219.6511	29.551
14.0565	2.3783	211.2572	34.0398
13.8658	2.4339	203.223	38.6382
13.6844	2.486	195.8474	43.2178
13.5132	2.5269	189.2634	47.4954
13.3534	2.5522	183.4547	51.2061
13.2039	2.5589	178.483	53.5853
13.0651	2.5618	174.4851	54.5972
12.9363	2.5635	171.0493	54.6373
12.8114	2.5511	168.1278	52.7193
12.6889	2.5288	165.676	49.6802
12.5803	2.4953	163.7064	46.337
12.4836	2.4603	162.1447	42.8854
12.3824	2.424	160.8049	39.5431
12.2878	2.3873	159.8805	36.4134
12.1974	2.3589	158.8576	33.5972
12.12	2.3373	157.9759	31.3046
12.0403	2.3149	156.9023	29.4463
11.9611	2.3007	155.8323	27.9882
11.8816	2.288	154.7775	26.8071
11.8162	2.2724	153.8748	25.8695
11.7544	2.2501	152.9395	25.1289
11.7016	2.2261	152.1008	24.2868
11.6539	2.2028	151.5491	23.554
11.6118	2.1796	151.1389	22.8361
11.5954	2.1583	151.2211	22.1241
11.5831	2.1404	151.6814	21.443
11.582	2.1288	152.5545	21.0019
11.5985	2.1195	153.8804	20.6732
11.6253	2.1134	155.3619	20.4641
11.6701	2.1129	157.3831	20.4783
11.7351	2.1146	160.0133	20.5677
11.8109	2.1222	163.2512	20.7514
11.8976	2.142	166.924	21.2204
12.0045	2.1678	171.0579	21.7484
12.1334	2.1991	175.8373	22.1455
12.2692	2.2353	180.7044	22.5595
12.3922	2.2722	185.3793	23.0135
12.5121	2.3062	189.9669	23.4233
12.6389	2.3405	194.3657	23.846
12.7571	2.3716	198.4092	24.2495
12.8537	2.3996	201.6775	24.8351
12.9401	2.4243	204.0472	25.4634
13.0079	2.45	205.5129	26.2595
13.0511	2.4639	205.7954	27.1254
13.0651	2.4682	204.5175	27.9987
13.0557	2.4678	202.2404	28.8388
13.0224	2.4626	198.694	29.4775
12.9576	2.4485	194.0214	29.8871
12.8836	2.4243	188.4574	30.0578
12.8006	2.3921	182.2198	29.7389
12.7013	2.3542	175.5799	29.0216
12.6025	2.3068	169.146	27.7116
12.5049	2.2541	163.1344	26.1515
12.4166	2.1975	158.3366	24.4103
12.3556	2.1413	154.9583	22.6465
12.3123	2.0851	153.0174	20.8193
12.2764	2.0283	152.2102	18.8547
12.2512	1.9834	152.4505	17.1634
12.2512	1.9465	153.7811	15.7662
12.2748	1.9147	155.7908	14.5767
12.3196	1.8899	158.0646	13.5855
12.3918	1.8774	160.4362	12.9765
12.4823	1.8792	162.7223	12.8542
12.5755	1.8906	164.8451	13.1111
12.6747	1.911	167.1235	13.7218
12.7768	1.9389	169.8693	14.7509
12.8905	1.9715	173.4361	16.1539
13.0161	2.0069	177.7126	17.8051
13.1463	2.048	182.7388	19.7689
13.2808	2.0939	188.9571	21.9862
13.4174	2.1439	196.0711	24.3333
13.5475	2.2011	203.6246	26.6472
13.6804	2.2662	211.9725	28.9831
13.8047	2.3262	220.2741	31.1443
13.9184	2.3782	228.0738	32.9457
14.025	2.4222	235.2846	34.0618
14.1123	2.455	241.1925	34.2787
14.1775	2.4831	245.8019	34.0325
14.241	2.5111	248.8366	33.3516
14.3002	2.5349	250.3254	32.1403
14.3493	2.5589	250.726	30.7063
14.3973	2.5834	249.8841	29.2654
14.4322	2.605	247.9125	28.0773
14.4596	2.6205	245.5944	27.0208
14.4841	2.6361	242.9286	26.1775
14.5228	2.659	240.2164	25.687
14.5805	2.6906	237.8242	25.5687
14.6455	2.732	236.0968	25.8838
14.7104	2.775	235.4067	26.3816
14.7854	2.8197	235.8204	27.0145
14.8708	2.8675	236.9668	27.7222
14.9783	2.9158	239.3758	28.5292
15.0934	2.9659	242.7458	29.4812
15.2163	3.0177	246.54	30.4856
15.3429	3.0696	251.1843	31.6566
15.4542	3.1196	255.5498	32.8164
15.5736	3.1696	260.5913	34.109
15.6902	3.216	265.7041	35.5361
15.802	3.2553	270.1387	36.9918
15.9	3.2867	273.5284	38.6098
15.9919	3.3166	276.1573	40.3146
16.0798	3.3421	277.9334	42.1623
16.1446	3.3676	278.5848	44.2205
16.184	3.3983	277.5355	46.4207
16.2012	3.4259	275.3232	48.4907
16.2171	3.449	272.7325	50.6005
16.2242	3.4723	268.8177	52.8695
16.2267	3.5006	264.9127	55.1171
16.2226	3.5362	260.5358	57.189
16.21	3.5781	256.8397	59.0227
16.1903	3.6212	254.3139	60.4568
16.1573	3.657	252.412	61.6221
16.1281	3.6967	252.8957	62.5429
16.1133	3.7351	255.6184	63.0835
16.0958	3.7724	260.4948	63.3704
16.0616	3.8107	267.5808	63.6511
16.0169	3.8491	276.0003	63.8417
15.9775	3.8798	285.9361	63.6939
15.9355	3.9019	296.4396	63.2312
15.9	3.9154	306.3322	62.7397
15.877	3.9271	314.9173	62.196
15.851	3.9333	321.7195	61.5287
15.8174	3.9304	325.9847	61.1638
15.7876	3.9249	327.7728	61.1694
15.7703	3.9249	326.1133	61.5907
15.7664	3.926	322.8832	62.4698
15.7699	3.9277	317.7747	63.5303
15.7777	3.9319	310.7464	64.6815
15.7969	3.9355	303.6855	65.6766
15.8208	3.9399	295.3382	66.1053
15.8595	3.9436	288.0956	65.8366
15.9076	3.9357	282.2554	64.7599
15.9548	3.9285	277.9061	62.507
16.007	3.9243	275.7716	59.5708
16.0666	3.9202	275.5954	56.1612
16.1341	3.9117	278.3057	52.232
16.2095	3.9054	284.0239	48.3509
16.2819	3.8981	292.336	44.6477
16.3635	3.8939	303.7044	41.1452
16.4566	3.8969	316.5757	37.9575
16.5547	3.9139	332.3179	35.2645
16.6431	3.9457	348.9264	33.008
16.7392	3.9909	366.4012	31.1485
16.8366	4.043	385.1707	29.5703
16.9439	4.102	402.4352	28.4304
17.0623	4.1765	417.6048	27.6769
17.1665	4.2589	428.7963	27.1531
17.28	4.3501	435.938	26.8482
17.4125	4.4618	438.3379	26.7914
17.5636	4.5999	434.9126	27.0053
17.74	4.7545	426.996	27.5427
17.9595	4.9228	415.4356	28.3933
18.23	5.109	401.1022	29.5445
18.5618	5.3111	386.5617	31.0237
18.9579	5.5282	371.9684	32.7024
19.4315	5.7703	360.271	34.6183
19.9803	6.0415	351.6094	36.8239
20.5837	6.3311	347.3378	39.2474
21.2624	6.6485	348.8828	41.5957
22.0316	6.9937	356.9538	43.9906
22.8843	7.3513	371.8276	46.1765
23.7965	7.728	392.5303	47.7954
24.7527	8.1274	419.7335	48.7272
25.7717	8.5807	453.198	49.089
26.842	9.1052	490.2867	49.0245
27.9553	9.7294	531.1202	48.6274
29.1048	10.4429	574.155	48.1884
30.2606	11.2505	617.9571	47.6938
31.391	12.2022	660.1943	47.8219
32.518	13.2875	700.8025	48.958
33.6262	14.5438	738.7699	51.6461
34.7157	15.9602	773.2847	56.3552
35.7705	17.5839	805.0465	63.6499
36.7732	19.383	833.8016	74.0986
37.73	21.3274	860.129	88.4656
38.6138	23.3919	883.6222	107.6232
39.4368	25.5304	906.6503	131.7996
40.1682	27.6704	927.8151	160.4754
40.8176	29.7263	949.6094	192.711
41.3652	31.5353	968.7955	225.5334
41.8041	33.0726	986.9161	256.6181
42.1156	34.2855	1001.2227	282.6789
42.3009	35.0742	1008.4648	298.8775
42.3757	35.4272	1013.2044	306.0242
42.3009	35.0742	1008.4648	298.8775
42.1156	34.2855	1001.2227	282.6789
41.8041	33.0726	986.9161	256.6181
41.3652	31.5353	968.7955	225.5334
40.8176	29.7263	949.6094	192.711
40.1682	27.6704	927.8151	160.4754
39.4368	25.5304	906.6503	131.7996
38.6138	23.3919	883.6222	107.6232
37.73	21.3274	860.129	88.4656
36.7732	19.383	833.8016	74.0986
35.7705	17.5839	805.0465	63.6499
34.7157	15.9602	773.2847	56.3552
33.6262	14.5438	738.7699	51.6461
32.518	13.2875	700.8025	48.958
31.391	12.2022	660.1943	47.8219
30.2606	11.2505	617.9571	47.6938
29.1048	10.4429	574.155	48.1884
27.9553	9.7294	531.1202	48.6274
26.842	9.1052	490.2867	49.0245
25.7717	8.5807	453.198	49.089
24.7527	8.1274	419.7335	48.7272
23.7965	7.728	392.5303	47.7954
22.8843	7.3513	371.8276	46.1765
22.0316	6.9937	356.9538	43.9906
21.2624	6.6485	348.8828	41.5957
20.5837	6.3311	347.3378	39.2474
19.9803	6.0415	351.6094	36.8239
19.4315	5.7703	360.271	34.6183
18.9579	5.5282	371.9684	32.7024
18.5618	5.3111	386.5617	31.0237
18.23	5.109	401.1022	29.5445
17.9595	4.9228	415.4356	28.3933
17.74	4.7545	426.996	27.5427
17.5636	4.5999	434.9126	27.0053
17.4125	4.4618	438.3379	26.7914
17.28	4.3501	435.938	26.8482
17.1665	4.2589	428.7963	27.1531
17.0623	4.1765	417.6048	27.6769
16.9439	4.102	402.4352	28.4304
16.8366	4.043	385.1707	29.5703
16.7392	3.9909	366.4012	31.1485
16.6431	3.9457	348.9264	33.008
16.5547	3.9139	332.3179	35.2645
16.4566	3.8969	316.5757	37.9575
16.3635	3.8939	303.7044	41.1452
16.2819	3.8981	292.336	44.6477
16.2095	3.9054	284.0239	48.3509
16.1341	3.9117	278.3057	52.232
16.0666	3.9202	275.5954	56.1612
16.007	3.9243	275.7716	59.5708
15.9548	3.9285	277.9061	62.507
15.9076	3.9357	282.2554	64.7599
15.8595	3.9436	288.0956	65.8366
15.8208	3.9399	295.3382	66.1053
15.7969	3.9355	303.6855	65.6766
15.7777	3.9319	310.7464	64.6815
15.7699	3.9277	317.7747	63.5303
15.7664	3.926	322.8832	62.4698
15.7703	3.9249	326.1133	61.5907
15.7876	3.9249	327.7728	61.1694
15.8174	3.9304	325.9847	61.1638
15.851	3.9333	321.7195	61.5287
15.877	3.9271	314.9173	62.196
15.9	3.9154	306.3322	62.7397
15.9355	3.9019	296.4396	63.2312
15.9775	3.8798	285.9361	63.6939
16.0169	3.8491	276.0003	63.8417
16.0616	3.8107	267.5808	63.6511
16.0958	3.7724	260.4948	63.3704
16.1133	3.7351	255.6184	63.0835
16.1281	3.6967	252.8957	62.5429
16.1573	3.657	252.412	61.6221
16.1903	3.6212	254.3139	60.4568
16.21	3.5781	256.8397	59.0227
16.2226	3.5362	260.5358	57.189
16.2267	3.5006	264.9127	55.1171
16.2242	3.4723	268.8177	52.8695
16.2171	3.449	272.7325	50.6005
16.2012	3.4259	275.3232	48.4907
16.184	3.3983	277.5355	46.4207
16.1446	3.3676	278.5848	44.2205
16.0798	3.3421	277.9334	42.1623
15.9919	3.3166	276.1573	40.3146
15.9	3.2867	273.5284	38.6098
15.802	3.2553	270.1387	36.9918
15.6902	3.216	265.7041	35.5361
15.5736	3.1696	260.5913	34.109
15.4542	3.1196	255.5498	32.8164
15.3429	3.0696	251.1843	31.6566
15.2163	3.0177	246.54	30.4856
15.0934	2.9659	242.7458	29.4812
14.9783	2.9158	239.3758	28.5292
14.8708	2.8675	236.9668	27.7222
14.7854	2.8197	235.8204	27.0145
14.7104	2.775	235.4067	26.3816
14.6455	2.732	236.0968	25.8838
14.5805	2.6906	237.8242	25.5687
14.5228	2.659	240.2164	25.687
14.4841	2.6361	242.9286	26.1775
14.4596	2.6205	245.5944	27.0208
14.4322	2.605	247.9125	28.0773
14.3973	2.5834	249.8841	29.2654
14.3493	2.5589	250.726	30.7063
14.3002	2.5349	250.3254	32.1403
14.241	2.5111	248.8366	33.3516
14.1775	2.4831	245.8019	34.0325
14.1123	2.455	241.1925	34.2787
14.025	2.4222	235.2846	34.0618
13.9184	2.3782	228.0738	32.9457
13.8047	2.3262	220.2741	31.1443
13.6804	2.2662	211.9725	28.9831
13.5475	2.2011	203.6246	26.6472
13.4174	2.1439	196.0711	24.3333
13.2808	2.0939	188.9571	21.9862
13.1463	2.048	182.7388	19.7689
13.0161	2.0069	177.7126	17.8051
12.8905	1.9715	173.4361	16.1539
12.7768	1.9389	169.8693	14.7509
12.6747	1.911	167.1235	13.7218
12.5755	1.8906	164.8451	13.1111
12.4823	1.8792	162.7223	12.8542
12.3918	1.8774	160.4362	12.9765
12.3196	1.8899	158.0646	13.5855
12.2748	1.9147	155.7908	14.5767
12.2512	1.9465	153.7811	15.7662
12.2512	1.9834	152.4505	17.1634
12.2764	2.0283	152.2102	18.8547
12.3123	2.0851	153.0174	20.8193
12.3556	2.1413	154.9583	22.6465
12.4166	2.1975	158.3366	24.4103
12.5049	2.2541	163.1344	26.1515
12.6025	2.3068	169.146	27.7116
12.7013	2.3542	175.5799	29.0216
12.8006	2.3921	182.2198	29.7389
12.8836	2.4243	188.4574	30.0578
12.9576	2.4485	194.0214	29.8871
13.0224	2.4626	198.694	29.4775
13.0557	2.4678	202.2404	28.8388
13.0651	2.4682	204.5175	27.9987
13.0511	2.4639	205.7954	27.1254
13.0079	2.45	205.5129	26.2595
12.9401	2.4243	204.0472	25.4634
12.8537	2.3996	201.6775	24.8351
12.7571	2.3716	198.4092	24.2495
12.6389	2.3405	194.3657	23.846
12.5121	2.3062	189.9669	23.4233
12.3922	2.2722	185.3793	23.0135
12.2692	2.2353	180.7044	22.5595
12.1334	2.1991	175.8373	22.1455
12.0045	2.1678	171.0579	21.7484
11.8976	2.142	166.924	21.2204
11.8109	2.1222	163.2512	20.7514
11.7351	2.1146	160.0133	20.5677
11.6701	2.1129	157.3831	20.4783
11.6253	2.1134	155.3619	20.4641
11.5985	2.1195	153.8804	20.6732
11.582	2.1288	152.5545	21.0019
11.5831	2.1404	151.6814	21.443
11.5954	2.1583	151.2211	22.1241
11.6118	2.1796	151.1389	22.8361
11.6539	2.2028	151.5491	23.554
11.7016	2.2261	152.1008	24.2868
11.7544	2.2501	152.9395	25.1289
11.8162	2.2724	153.8748	25.8695
11.8816	2.288	154.7775	26.8071
11.9611	2.3007	155.8323	27.9882
12.0403	2.3149	156.9023	29.4463
12.12	2.3373	157.9759	31.3046
12.1974	2.3589	158.8576	33.5972
12.2878	2.3873	159.8805	36.4134
12.3824	2.424	160.8049	39.5431
12.4836	2.4603	162.1447	42.8854
12.5803	2.4953	163.7064	46.337
12.6889	2.5288	165.676	49.6802
12.8114	2.5511	168.1278	52.7193
12.9363	2.5635	171.0493	54.6373
13.0651	2.5618	174.4851	54.5972
13.2039	2.5589	178.483	53.5853
13.3534	2.5522	183.4547	51.2061
13.5132	2.5269	189.2634	47.4954
13.6844	2.486	195.8474	43.2178
13.8658	2.4339	203.223	38.6382
14.0565	2.3783	211.2572	34.0398
14.2504	2.3165	219.6511	29.551
14.4387	2.2575	227.6599	25.7589
14.6221	2.1978	235.5521	22.8352
14.7989	2.1343	243.1056	20.4404
14.9538	2.0727	249.7424	18.5131
15.0894	2.0154	255.1034	17.1383
15.2071	1.9599	259.6199	16.1185
15.2978	1.9064	262.2054	15.241
15.3588	1.8565	262.963	14.6122
15.3906	1.81	262.1712	14.0818
15.3935	1.7633	259.8578	13.451
15.3747	1.7266	256.6696	12.9019
15.333	1.7012	252.6273	12.4321
15.267	1.6842	247.9783	11.9887
15.1909	1.6733	242.9943	11.7456
15.1015	1.6666	237.8849	11.6141
15.0067	1.6601	232.9173	11.6087
