# Supplementary material for: Super-resolution imaging uncovers the nanoscopic segregation of polarity proteins in epithelia
Source: eLife. 2022 Nov 7;11:e62087. doi: 10.7554/eLife.62087 (PMC9674336; doi:10.7554/eLife.62087)
Supplement: Figure 2—source data 2. [file elife-62087-fig2-data2.zip › Figure 2/TC7 PAR3 Occludin AB sample 1.csv]

prob_prot	ref_prot	var_prob_prot	var_ref_prot
2.1873	0.9706	19.4674	3.1228
2.2074	0.9629	21.3813	3.1145
2.2242	0.9617	22.9551	3.2519
2.2338	0.9571	23.6502	3.4632
2.2461	0.9645	23.8288	3.7375
2.2545	0.977	23.2093	4.0558
2.2611	0.9821	22.291	4.378
2.2698	0.9859	21.1942	4.7251
2.2992	0.9886	20.2014	5.0098
2.3387	0.9824	19.3523	5.1533
2.3803	0.9691	18.8592	5.0792
2.4164	0.9509	18.4787	4.8992
2.4456	0.929	18.3241	4.6231
2.4728	0.9089	18.3595	4.2589
2.5013	0.8951	18.5233	3.8678
2.5279	0.8795	18.6828	3.5509
2.5452	0.8775	18.8555	3.3723
2.5515	0.8915	19.1348	3.3707
2.5518	0.922	19.5017	3.567
2.5533	0.9711	19.9824	4.0216
2.5608	1.0233	20.6968	4.6733
2.5612	1.0756	21.6731	5.4211
2.5576	1.1349	23.069	6.2747
2.5447	1.1886	24.8339	7.0473
2.5217	1.2433	26.9739	7.6428
2.4912	1.2892	29.3231	8.0054
2.4608	1.3176	31.705	8.0547
2.4328	1.3326	33.8192	7.8636
2.4076	1.3285	35.2932	7.271
2.3913	1.3134	36.1811	6.5893
2.3872	1.3018	36.5845	6.0519
2.3969	1.2956	36.1823	5.7642
2.4132	1.3016	35.4873	5.8766
2.433	1.3233	34.455	6.3299
2.4628	1.357	33.1411	7.2037
2.4938	1.3876	31.262	8.3332
2.5307	1.418	28.8722	9.7635
2.5646	1.4427	26.2868	10.9324
2.5991	1.4548	24.1965	11.6827
2.6332	1.4548	22.5368	11.6931
2.6622	1.4492	21.0979	11.3316
2.6857	1.4421	19.7565	10.5918
2.717	1.4298	18.4419	9.7609
2.7488	1.4131	17.3202	8.8248
2.7686	1.3956	16.4241	7.9143
2.7827	1.3751	15.8371	7.0099
2.8075	1.3596	15.7498	6.2762
2.8498	1.3364	16.2302	5.6919
2.8917	1.3146	17.231	5.3412
2.9486	1.3062	18.6228	5.2383
3.0179	1.3099	20.2435	5.3441
3.0956	1.323	21.8579	5.5236
3.1752	1.3458	23.3719	5.8161
3.2403	1.3719	24.0439	6.1521
3.2973	1.4	24.0747	6.4681
3.351	1.434	23.2644	6.7134
3.387	1.468	22.0931	6.8529
3.4011	1.4957	20.9253	6.8896
3.42	1.5272	20.2811	6.9486
3.4356	1.5574	20.1558	6.9004
3.4555	1.5882	20.529	6.8571
3.4806	1.6236	20.9264	7.0089
3.5103	1.6644	21.4381	7.3514
3.5408	1.7171	21.7842	7.9384
3.5813	1.7925	22.1274	8.9173
3.625	1.8761	22.6631	10.2226
3.6695	1.9674	23.2949	11.8378
3.7178	2.0702	24.1265	13.7651
3.7585	2.1628	25.2678	15.7886
3.7941	2.2613	26.7735	18.2119
3.8311	2.3709	28.49	20.8757
3.8647	2.4739	30.3371	23.6626
3.8909	2.5608	32.0509	26.3612
3.9277	2.6253	33.7912	28.4487
3.9496	2.6539	34.9323	29.5521
3.9517	2.6455	35.3226	29.5416
3.9341	2.6137	35.1076	28.3141
3.9167	2.5556	34.3764	26.215
3.8956	2.4842	33.3611	24.1949
3.8676	2.4256	32.248	22.9041
3.8146	2.3854	31.0437	22.4546
3.762	2.375	29.9053	22.9134
3.7133	2.3783	28.9694	23.8938
3.6657	2.3692	28.3842	24.5699
3.627	2.3585	28.2282	24.6604
3.5995	2.349	28.4093	23.8957
3.592	2.324	28.9159	22.2834
3.5864	2.2903	29.6494	20.2528
3.596	2.2491	30.3148	18.2222
3.6164	2.1892	30.8783	16.4158
3.6318	2.129	30.9633	15.0925
3.6436	2.0752	30.6799	14.2351
3.6531	2.0241	30.164	13.7205
3.6605	1.9876	29.6116	13.4094
3.6726	1.9687	29.2681	13.2774
3.677	1.9664	29.1016	13.4501
3.6814	1.9705	29.1681	13.7899
3.6992	1.984	29.4817	14.1193
3.7173	1.9978	29.782	14.5228
3.7374	2.005	30.1125	14.8885
3.7532	2.006	30.0597	15.1025
3.7721	1.9997	29.6816	15.1271
3.7993	1.9805	28.7756	14.9767
3.8204	1.963	27.626	14.7912
3.8421	1.9353	26.5307	14.5776
3.8847	1.9126	26.0156	14.3998
3.9445	1.9002	25.9994	14.4766
4.007	1.9012	26.5863	14.6458
4.0768	1.918	27.7243	14.7652
4.1574	1.9401	28.9563	14.78
4.2294	1.9647	30.1283	14.7095
4.2884	1.9866	31.3415	14.4236
4.3372	2.0089	32.4521	14.0822
4.3782	2.0314	33.3568	13.7378
4.3888	2.0565	33.87	13.533
4.373	2.0824	34.1744	13.4869
4.329	2.1049	33.9154	13.3828
4.2618	2.1275	33.4639	13.3513
4.1781	2.1533	33.0251	13.2777
4.1023	2.172	32.9596	13.1409
4.0291	2.1963	33.1607	13.1552
3.9637	2.2226	33.6051	13.3555
3.9091	2.2397	33.9978	13.5772
3.8638	2.2619	33.8975	13.8576
3.8175	2.2963	32.7897	14.3978
3.7803	2.3244	31.2524	14.8975
3.7486	2.3411	29.3684	15.2117
3.7243	2.3426	27.7326	15.1406
3.71	2.3396	26.5046	14.7362
3.7156	2.3276	25.9871	13.8805
3.7302	2.2967	25.7817	12.7107
3.7434	2.263	25.557	11.3566
3.767	2.2305	25.2844	10.1759
3.8012	2.2077	24.8462	9.1711
3.833	2.1977	24.1459	8.48
3.873	2.1957	23.4258	8.0671
3.9151	2.2094	22.7648	7.9276
3.9592	2.2346	22.2854	8.0101
4.0155	2.2737	22.0325	8.3858
4.0692	2.3102	22.0236	8.8191
4.1316	2.3531	22.1939	9.4521
4.2107	2.4065	22.5628	10.2561
4.2999	2.4761	23.137	11.1473
4.3889	2.549	23.9492	11.937
4.4718	2.6268	24.9442	12.6525
4.548	2.7095	26.1162	13.2021
4.6284	2.803	27.6736	13.6225
4.6952	2.9087	29.4223	13.8883
4.7408	3.0219	31.2452	14.3171
4.7631	3.1561	32.8923	14.7812
4.7536	3.3227	34.1467	15.4131
4.7281	3.5233	35.1113	16.1406
4.6843	3.7595	35.572	17.0993
4.6296	4.018	35.6159	18.2148
4.5802	4.2992	35.3073	19.4885
4.5155	4.6149	34.405	21.0497
4.4519	4.9563	33.2988	22.8697
4.4001	5.3103	31.7462	24.715
4.362	5.6829	30.1188	26.5788
4.3437	6.0603	28.8437	28.4726
4.3515	6.461	28.2472	30.4374
4.3768	6.8943	28.1974	32.7562
4.4461	7.3461	28.8828	35.4964
4.5688	7.828	30.3145	39.2191
4.7481	8.3642	32.4756	44.3856
4.9889	8.9736	35.1263	51.3341
5.3011	9.6702	38.3953	60.4301
5.7137	10.4714	42.4921	72.3665
6.2413	11.4265	48.0314	87.8545
6.9039	12.5395	55.8759	107.7841
7.724	13.7949	66.7436	132.8973
8.7465	15.2274	82.0275	165.1409
9.9887	16.8351	103.0676	205.3842
11.4956	18.6202	132.3692	255.655
13.279	20.5969	171.7169	317.3712
15.3566	22.7583	223.7369	390.659
17.7611	25.0868	290.8584	473.0318
20.4859	27.5618	374.6002	563.4731
23.5273	30.1754	476.556	655.9053
26.874	32.9274	596.6959	748.8973
30.493	35.8115	731.7163	839.3984
34.3285	38.846	877.2945	928.2593
38.3116	42.0362	1025.8246	1019.8329
42.3473	45.4067	1168.1795	1118.0998
46.3156	48.9132	1295.282	1229.8004
50.1101	52.505	1405.0713	1357.1988
53.5612	56.0559	1493.6832	1500.2514
56.5324	59.3935	1565.4353	1653.5683
58.8134	62.2448	1619.4541	1803.2576
60.2868	64.4142	1657.1196	1934.3712
60.7984	65.6436	1673.2666	2026.3674
60.2725	65.7535	1667.0192	2064.4054
58.6416	64.6091	1628.4262	2030.7129
55.9823	62.1505	1554.7112	1914.2489
52.4112	58.4821	1443.4294	1722.0747
48.103	53.7253	1300.8277	1463.2474
43.2638	48.2492	1133.7411	1177.8242
38.1272	42.3843	956.1233	897.4455
32.9546	36.528	780.6319	653.0537
27.9343	30.9721	618.0064	455.7108
23.2475	25.9626	476.6466	310.3145
18.9984	21.5835	358.4131	208.5301
15.2734	17.9135	262.5077	141.0014
12.0711	14.9017	186.6478	96.6704
9.3931	12.5002	127.7953	68.8158
7.2139	10.5973	84.0352	51.1682
5.4738	9.1022	52.9998	40.0794
4.1324	7.9534	32.3373	33.2246
3.0975	7.0405	19.7908	28.501
2.3423	6.3039	12.5977	25.0777
1.8017	5.7117	8.5528	22.5266
1.4341	5.2217	6.4373	20.4776
1.1866	4.7891	5.223	18.7328
1.0245	4.3976	4.5225	17.1162
0.9283	4.0496	4.1615	15.7548
0.8695	3.7345	4.0004	14.5706
0.8359	3.4408	3.9459	13.5917
0.8262	3.1801	3.9302	12.8005
0.8333	2.9454	3.96	12.1184
0.8456	2.7185	4.0309	11.3381
0.8647	2.5078	4.1448	10.5873
0.895	2.3201	4.3536	9.9229
0.9287	2.1445	4.6249	9.2687
0.966	1.9709	4.9557	8.6239
1.0006	1.8058	5.2986	7.9449
1.0299	1.6427	5.6689	7.2524
1.0562	1.4915	6.0026	6.493
1.0685	1.3682	6.1967	5.8471
1.0607	1.2586	6.1848	5.3171
1.0409	1.1608	6.0125	4.8846
1.0106	1.0819	5.6969	4.499
0.9736	1.0239	5.3658	4.1869
0.9327	0.9707	5.0188	3.9601
0.8865	0.9138	4.6225	3.7832
0.8365	0.8612	4.2108	3.6446
0.7857	0.8121	3.8164	3.5184
0.7387	0.7583	3.3248	3.3606
0.6991	0.6983	2.896	3.1313
0.6664	0.6386	2.5208	2.8123
0.6399	0.5848	2.2578	2.491
0.6241	0.5328	2.0949	2.1557
0.6182	0.4853	2.0259	1.8725
0.6184	0.4492	2.088	1.6788
0.6342	0.4228	2.3088	1.5605
0.6689	0.4045	2.6778	1.4951
0.7115	0.3977	3.1987	1.4557
0.7639	0.3964	3.9052	1.4445
0.8264	0.396	4.915	1.4319
0.8943	0.3975	6.2817	1.4192
0.9706	0.395	8.0219	1.3958
1.0478	0.3855	10.0603	1.3533
1.1249	0.3714	12.2641	1.2754
1.1947	0.3585	14.3298	1.1893
1.2531	0.3432	16.1342	1.1257
1.286	0.3258	17.3688	1.0766
1.3007	0.31	18.0768	1.0601
1.3064	0.293	18.0539	1.0712
1.2963	0.2819	17.3636	1.1199
1.2612	0.2748	15.7597	1.1786
1.2169	0.2635	13.8446	1.1717
1.1659	0.2469	11.8523	1.0814
1.1139	0.2295	10.1088	0.9554
1.0606	0.2148	8.6289	0.8353
1.0174	0.2017	7.6558	0.7188
0.9885	0.1891	7.0707	0.6126
0.9639	0.1794	6.6562	0.5417
0.9419	0.1713	6.3748	0.4925
0.9254	0.1661	6.1619	0.4577
0.9102	0.1673	5.898	0.4591
0.8962	0.1765	5.6276	0.4901
0.8832	0.1871	5.3682	0.5314
0.869	0.1961	5.1083	0.5634
0.857	0.2042	4.93	0.5845
0.8462	0.2113	4.8604	0.6016
0.8383	0.2119	4.8803	0.5974
0.8334	0.2116	4.9922	0.6033
0.8265	0.2136	5.1062	0.6375
0.8184	0.2178	5.1726	0.6896
0.8092	0.2229	5.2047	0.7485
0.7978	0.2268	5.1456	0.8144
0.7832	0.2337	5.024	0.8686
0.7679	0.2406	4.8523	0.8994
0.7505	0.2439	4.6054	0.9049
0.7325	0.2484	4.3217	0.9022
0.7167	0.2552	4.1066	0.8899
0.7028	0.2596	3.9567	0.8784
0.6904	0.26	3.8454	0.8676
0.678	0.2573	3.791	0.8569
0.6696	0.2515	3.8235	0.8106
0.6634	0.2462	3.892	0.7623
0.6544	0.2342	3.9189	0.6739
0.6444	0.2214	3.9314	0.6014
0.6312	0.2088	3.8728	0.5433
0.6113	0.1985	3.7557	0.5082
0.5891	0.1855	3.6237	0.4773
0.5599	0.1711	3.4118	0.4491
0.5241	0.159	3.1296	0.4083
0.486	0.1504	2.8286	0.368
0.4501	0.142	2.5379	0.3173
0.4173	0.1341	2.2688	0.2816
0.3848	0.1305	1.9793	0.2644
0.3516	0.1299	1.6849	0.2694
0.3189	0.1293	1.403	0.2818
0.2913	0.1296	1.1456	0.3004
0.271	0.1303	0.954	0.3094
0.2568	0.131	0.846	0.3023
0.2499	0.1311	0.7844	0.2911
0.2502	0.1286	0.7767	0.269
0.2569	0.1237	0.8082	0.2509
0.2687	0.1158	0.892	0.2341
0.2806	0.1075	1.0201	0.2127
0.2939	0.1019	1.1834	0.1904
0.3099	0.09697	1.3723	0.1696
0.3281	0.09393	1.5916	0.1537
0.3443	0.09346	1.8067	0.1532
0.3583	0.09198	1.9649	0.1595
0.3695	0.09171	2.0647	0.1684
0.3796	0.09547	2.1154	0.1857
0.3878	0.09965	2.1132	0.2024
0.393	0.1018	2.0505	0.2078
0.3944	0.09901	1.9671	0.1956
0.3945	0.0929	1.8837	0.1791
0.3946	0.08603	1.8186	0.1653
0.3907	0.07906	1.7748	0.154
0.3839	0.07142	1.7482	0.143
0.376	0.06406	1.7335	0.1359
0.369	0.05712	1.7375	0.1223
0.361	0.05377	1.7449	0.1089
0.3559	0.05218	1.7663	0.09697
0.3503	0.05029	1.7684	0.08267
0.3395	0.05069	1.7205	0.07345
0.3285	0.05072	1.6405	0.06384
0.3166	0.05166	1.5275	0.05669
0.3056	0.05467	1.4021	0.05445
0.2951	0.05821	1.2991	0.05473
0.2846	0.05778	1.2104	0.05297
0.2748	0.05648	1.1135	0.05492
0.2653	0.05741	1.0165	0.06169
0.2614	0.05843	0.9461	0.06814
0.2577	0.0566	0.9053	0.06968
0.2528	0.05318	0.8939	0.07237
0.2504	0.05071	0.9076	0.0757
0.2442	0.04747	0.8931	0.0698
0.2368	0.04552	0.8668	0.06421
0.2315	0.04481	0.8375	0.05975
0.224	0.04435	0.7914	0.0535
0.2133	0.04196	0.7261	0.04514
0.2011	0.03719	0.6439	0.03446
0.1897	0.03356	0.573	0.02879
0.1766	0.03211	0.5025	0.02753
0.1627	0.02914	0.4386	0.02485
0.1511	0.02464	0.3905	0.02053
0.1382	0.02065	0.3416	0.01676
0.1255	0.01701	0.2959	0.01375
0.1146	0.01438	0.2635	0.01131
0.104	0.01282	0.234	0.01025
0.09246	0.01179	0.2057	0.009449
0.07794	0.01006	0.173	0.007653
0.06433	0.008709	0.1443	0.006735
0.05394	0.008689	0.1226	0.006675
0.04699	0.009035	0.1058	0.006689
0.04258	0.009495	0.09427	0.007229
0.03849	0.008319	0.08039	0.00554
0.03471	0.007526	0.06659	0.005597
0.0309	0.008035	0.05749	0.006505
0.02971	0.008427	0.05313	0.006868
0.03072	0.008737	0.05303	0.006684
0.02943	0.008793	0.04898	0.006331
0.02708	0.008227	0.04119	0.005892
0.0253	0.008269	0.03357	0.006366
0.02402	0.008996	0.02853	0.007017
0.02447	0.00973	0.02999	0.007565
0.02419	0.01069	0.02978	0.008017
0.02157	0.01143	0.02459	0.008324
0.02003	0.01232	0.02138	0.009462
0.01968	0.01304	0.01969	0.01015
0.02143	0.0129	0.01925	0.009664
0.02267	0.01209	0.01784	0.008576
0.02281	0.01165	0.01686	0.008172
0.02435	0.01228	0.02153	0.008692
0.02771	0.01282	0.03114	0.01024
0.02874	0.01243	0.04189	0.01009
0.03013	0.01182	0.0555	0.009222
0.03251	0.01148	0.07405	0.0086
0.03383	0.01043	0.09223	0.007331
0.03499	0.008288	0.1098	0.005875
0.03651	0.007722	0.1271	0.005756
0.0373	0.00791	0.1353	0.005605
0.03655	0.007732	0.13	0.00552
0.0367	0.007396	0.1263	0.005277
0.03684	0.00748	0.1191	0.005394
0.03636	0.008214	0.1031	0.006083
0.03634	0.008826	0.08938	0.006548
0.03647	0.009603	0.08043	0.007037
0.03586	0.01009	0.07012	0.007812
0.03496	0.01024	0.06062	0.008052
0.03537	0.009513	0.05665	0.007106
0.03574	0.008678	0.05357	0.006217
0.03536	0.007585	0.04987	0.00554
0.03586	0.008343	0.04875	0.005335
0.03697	0.01061	0.0517	0.007666
