# Supplementary material for: Super-resolution imaging uncovers the nanoscopic segregation of polarity proteins in epithelia
Source: eLife. 2022 Nov 7;11:e62087. doi: 10.7554/eLife.62087 (PMC9674336; doi:10.7554/eLife.62087)
Supplement: Figure 2—source data 2. [file elife-62087-fig2-data2.zip › Figure 2/TC7 PAR3 Occludin AB sample 2.csv]

prob_prot	ref_prot	var_prob_prot	var_ref_prot
3.556	0.4543	27.7546	0.9783
3.4844	0.4665	26.2935	0.9706
3.4168	0.4742	24.7465	1.005
3.3524	0.4791	23.1285	1.0453
3.2891	0.483	21.5825	1.1039
3.235	0.4789	20.1269	1.1287
3.1981	0.4689	18.6756	1.1573
3.1788	0.4643	17.4133	1.1764
3.1675	0.4662	16.4497	1.1842
3.1583	0.4648	15.685	1.17
3.162	0.4596	15.1151	1.147
3.1798	0.4539	14.8362	1.1514
3.205	0.4437	14.9269	1.1398
3.2401	0.4327	15.3618	1.0964
3.2924	0.4228	16.0636	1.0369
3.3533	0.4041	17.0715	0.9503
3.4174	0.3853	18.3872	0.8586
3.4885	0.3691	19.9017	0.771
3.5681	0.352	21.5774	0.6849
3.6468	0.3375	23.4045	0.6012
3.7161	0.3305	25.1571	0.5371
3.7876	0.3297	26.7332	0.4967
3.8528	0.3278	27.863	0.473
3.9072	0.3253	28.4836	0.4588
3.9543	0.3287	28.6259	0.4725
3.9931	0.3342	28.2717	0.5046
4.0284	0.3437	27.5359	0.5503
4.063	0.3548	26.4508	0.6014
4.0965	0.3642	25.2221	0.6484
4.1267	0.3745	23.9484	0.6925
4.1505	0.3881	22.7449	0.7456
4.1786	0.4021	21.8261	0.8111
4.2107	0.4176	21.1497	0.8765
4.2423	0.4341	20.6787	0.933
4.2749	0.4496	20.4397	0.9663
4.3057	0.4708	20.3067	1.0106
4.3399	0.4963	20.253	1.0629
4.3845	0.5153	20.3076	1.0882
4.4378	0.5264	20.3684	1.1102
4.485	0.5386	20.3428	1.1684
4.5163	0.5527	20.2567	1.2441
4.5426	0.5619	20.149	1.3012
4.5662	0.5715	20.017	1.3625
4.5881	0.5888	19.8734	1.4689
4.6083	0.6044	19.7238	1.587
4.62	0.6207	19.5706	1.6798
4.6239	0.6463	19.3421	1.7651
4.6298	0.6692	19.0204	1.8617
4.6355	0.6786	18.6418	1.9216
4.6366	0.6826	18.3575	1.9092
4.6299	0.6842	18.0293	1.8528
4.6238	0.6845	17.5647	1.7967
4.6095	0.6841	17.065	1.742
4.5875	0.68	16.7204	1.6772
4.5701	0.6697	16.5233	1.6223
4.5549	0.6575	16.4277	1.6023
4.5293	0.6435	16.423	1.6015
4.5011	0.635	16.5348	1.6359
4.48	0.6345	16.7205	1.6833
4.4646	0.6321	17.0474	1.7084
4.4426	0.6285	17.4569	1.741
4.4186	0.6258	17.811	1.7787
4.3988	0.6268	18.1433	1.7704
4.3874	0.6329	18.6089	1.7539
4.396	0.6422	19.2592	1.7275
4.4212	0.6567	20.0054	1.7
4.4424	0.6698	20.7039	1.7188
4.4575	0.6797	21.4288	1.7579
4.4752	0.6897	22.3064	1.836
4.5035	0.6985	23.1616	1.9226
4.5408	0.7041	23.9582	1.9923
4.5873	0.7099	24.7246	2.0161
4.6384	0.7204	25.5054	2.0203
4.6998	0.7333	26.2957	2.0187
4.768	0.7477	26.9532	2.0009
4.8328	0.7662	27.4888	1.9956
4.8982	0.7931	27.9844	2.0313
4.9761	0.8207	28.3938	2.0919
5.0577	0.8452	28.7342	2.1293
5.1348	0.8712	29.1338	2.151
5.205	0.8965	29.5712	2.1651
5.278	0.9184	30.0734	2.1964
5.3642	0.934	30.7183	2.2427
5.4601	0.9429	31.4572	2.2935
5.5528	0.9522	32.2719	2.3587
5.6436	0.9658	33.2085	2.4683
5.7432	0.9832	34.548	2.6658
5.8517	1.0012	36.4634	2.9
5.954	1.0156	38.8701	3.1497
6.052	1.0183	41.6695	3.3912
6.1501	1.0155	44.9461	3.6068
6.2382	1.0134	48.513	3.7656
6.3154	1.0089	52.1899	3.8434
6.3846	0.9952	56.2192	3.812
6.4366	0.9765	60.4184	3.695
6.4663	0.9545	64.1939	3.4964
6.48	0.9302	67.2965	3.2107
6.4791	0.9061	69.4932	2.9095
6.4558	0.8821	70.5379	2.6467
6.4091	0.8566	70.5352	2.4169
6.3413	0.8349	69.0115	2.2208
6.2585	0.8165	66.3646	2.0754
6.1601	0.8015	62.8152	1.9846
6.047	0.7883	58.3428	1.9328
5.9352	0.7729	53.6659	1.9288
5.829	0.7594	48.9593	1.9711
5.7271	0.754	44.6708	2.0629
5.6318	0.7517	41.0698	2.1426
5.5431	0.7539	38.2617	2.2021
5.465	0.765	36.3052	2.2596
5.3999	0.7829	35.2829	2.3224
5.3434	0.8027	35.1636	2.3738
5.2856	0.8175	35.7726	2.3769
5.2273	0.8305	36.9949	2.3649
5.1728	0.8498	38.6553	2.4016
5.1274	0.873	40.4083	2.4553
5.0961	0.8949	42.326	2.4848
5.0685	0.9122	44.4403	2.5048
5.035	0.9243	46.281	2.5186
5.0038	0.9328	47.7525	2.5086
4.9798	0.9383	48.9461	2.4754
4.9654	0.939	49.7556	2.4295
4.957	0.937	50.2132	2.3741
4.9524	0.9378	50.3882	2.3
4.9406	0.9396	50.0137	2.2257
4.9262	0.9429	49.3567	2.1846
4.9187	0.9489	48.4679	2.1717
4.9115	0.9554	47.1642	2.1609
4.9054	0.9598	45.6045	2.145
4.9103	0.9579	43.92	2.1331
4.9222	0.9544	42.3814	2.1182
4.9366	0.9512	41.0698	2.0927
4.9587	0.9518	39.9457	2.0896
4.9797	0.9553	38.9664	2.0706
4.9992	0.9602	38.1636	2.0224
5.0212	0.9726	37.5988	1.9866
5.0481	0.9927	37.1636	1.9802
5.0778	1.0174	36.6543	1.9907
5.1038	1.0534	36.0764	2.0826
5.1141	1.0946	35.3703	2.2259
5.1081	1.1436	34.3358	2.4031
5.1067	1.2094	32.9677	2.6627
5.118	1.295	31.3307	3.0087
5.1308	1.3906	29.5168	3.4386
5.1479	1.4822	27.8306	3.9471
5.1706	1.5751	26.3928	4.5064
5.2046	1.6848	25.2471	5.1162
5.2534	1.81	24.4095	5.7522
5.3151	1.9387	23.9557	6.3063
5.3947	2.0667	23.8766	6.8215
5.49	2.1941	24.0805	7.3528
5.5959	2.3203	24.4542	7.8404
5.7103	2.4508	24.9082	8.2962
5.8327	2.5922	25.4619	8.727
5.9628	2.7313	26.1104	9.1804
6.0877	2.8621	26.7881	9.6975
6.212	3.0004	27.389	10.3637
6.3474	3.1538	28.0445	11.2053
6.5055	3.32	28.7605	12.1843
6.6766	3.4941	29.5441	13.2641
6.8661	3.6764	30.5352	14.4954
7.0904	3.8787	31.9554	16.0325
7.3604	4.1087	33.9253	17.8774
7.6813	4.3708	36.4349	19.9708
8.0638	4.6674	39.5985	22.4706
8.5219	5.0047	43.6529	25.4832
9.0702	5.3837	48.7103	29.0657
9.7272	5.8216	55.0336	33.5435
10.505	6.3431	62.9743	39.3766
11.429	6.9528	72.9626	46.6314
12.5192	7.649	85.5538	55.5032
13.7787	8.4501	101.7054	66.4729
15.2232	9.3904	123.0697	80.6487
16.8863	10.4832	151.165	98.9664
18.7931	11.7326	187.508	122.1842
20.9648	13.1743	234.4662	151.7599
23.4156	14.8622	294.4215	189.4222
26.1365	16.809	369.831	237.5249
29.1292	19.0212	462.7256	297.8222
32.3854	21.4885	577.1801	372.5708
35.8791	24.2488	714.8208	465.0121
39.5564	27.2657	876.0865	578.112
43.3948	30.5151	1059.9661	713.7419
47.317	33.9367	1264.7404	874.1915
51.2144	37.428	1484.4859	1059.5162
54.9771	40.8774	1710.8893	1267.7288
58.4947	44.1157	1934.0211	1490.455
61.6428	46.9562	2140.7901	1713.4392
64.3101	49.2405	2318.9856	1915.1473
66.3578	50.79	2459.2486	2076.5026
67.7269	51.4909	2548.6514	2174.1715
68.3217	51.1831	2581.1695	2188.8207
68.1253	49.8888	2552.0809	2112.7536
67.0984	47.6469	2465.3653	1952.5256
65.2768	44.5632	2327.1886	1721.4115
62.7446	40.836	2146.2646	1449.7904
59.578	36.6514	1935.414	1165.7707
55.9108	32.2482	1707.6573	895.6864
51.8619	27.8278	1476.321	657.8966
47.5861	23.5625	1251.6988	463.3577
43.2172	19.5944	1042.7612	314.1477
38.8675	16.0191	854.8903	206.3493
34.6298	12.9119	690.4467	132.0399
30.5672	10.2518	550.6325	83.044
26.7723	8.0431	434.4623	52.1516
23.2917	6.2425	339.8742	33.2741
20.1347	4.7917	264.1493	21.8105
17.3227	3.6606	203.9121	14.8206
14.8294	2.7774	156.9033	10.5232
12.6479	2.0919	120.0901	7.836
10.7672	1.554	92.2315	6.0374
9.1838	1.1423	71.7359	4.7222
7.841	0.8407	56.6637	3.684
6.7159	0.6283	45.8442	2.8391
5.8045	0.4815	38.7053	2.1604
5.083	0.3832	34.4527	1.6316
4.5048	0.3189	32.5828	1.2201
4.0453	0.2722	33.0563	0.9075
3.6916	0.2385	35.8749	0.6775
3.4322	0.2156	40.8564	0.5204
3.265	0.2	47.6998	0.4224
3.1669	0.1873	56.2163	0.3502
3.1155	0.1753	66.1421	0.2918
3.107	0.1654	77.3118	0.2493
3.1355	0.1589	89.2448	0.22
3.1782	0.1551	100.6803	0.1984
3.2221	0.1554	110.6782	0.1867
3.2645	0.1607	118.6516	0.1861
3.2995	0.1679	123.8342	0.199
3.3251	0.1768	126.013	0.2217
3.3415	0.1868	125.3883	0.251
3.3413	0.1972	121.9233	0.2807
3.3268	0.2115	116.4693	0.3207
3.3035	0.2264	109.9998	0.365
3.2754	0.2422	103.3278	0.4159
3.2341	0.2577	96.9448	0.4645
3.1696	0.2688	90.8704	0.4973
3.0879	0.2734	85.1316	0.5174
3.0001	0.2737	79.7971	0.5258
2.9024	0.2727	74.9079	0.5263
2.8005	0.272	70.1233	0.5279
2.692	0.2679	65.2698	0.5262
2.5715	0.2572	60.3239	0.5098
2.4434	0.2436	55.1224	0.4905
2.313	0.2314	49.6632	0.4747
2.1789	0.2226	44.2114	0.461
2.0394	0.2103	38.8577	0.4324
1.8999	0.1962	33.6332	0.3901
1.7655	0.1838	28.7471	0.3462
1.6319	0.1739	24.3672	0.3075
1.501	0.1644	20.4068	0.2684
1.3764	0.1521	16.9154	0.2239
1.2629	0.1387	14.0097	0.1845
1.1631	0.1269	11.6555	0.1542
1.0746	0.1147	9.7693	0.1287
0.9943	0.1025	8.2159	0.108
0.9228	0.0917	6.8959	0.09294
0.8653	0.0847	5.8531	0.08562
0.8148	0.08175	5.0074	0.08234
0.768	0.08067	4.2787	0.08099
0.7286	0.08096	3.6433	0.08437
0.6921	0.0849	3.0877	0.09577
0.6591	0.09147	2.6428	0.112
0.6359	0.09838	2.3387	0.1312
0.6206	0.1045	2.13	0.1536
0.6084	0.1085	1.9765	0.1765
0.5995	0.1107	1.8779	0.1888
0.5971	0.1122	1.8766	0.1915
0.599	0.1123	1.9273	0.1926
0.6028	0.1118	2.0237	0.1949
0.6045	0.1125	2.1355	0.1985
0.606	0.1127	2.2676	0.2012
0.6097	0.1106	2.4182	0.2008
0.6167	0.1084	2.5732	0.2019
0.6242	0.1093	2.7519	0.2061
0.6289	0.1118	2.9463	0.2113
0.6349	0.1159	3.1481	0.2229
0.6399	0.1221	3.3556	0.2497
0.6368	0.1276	3.5497	0.282
0.6352	0.131	3.6976	0.3168
0.6367	0.133	3.8002	0.3588
0.6324	0.1336	3.8647	0.4062
0.6213	0.1352	3.8997	0.454
0.6097	0.1384	3.8785	0.5074
0.5991	0.1394	3.7798	0.5596
0.5854	0.1362	3.6426	0.5929
0.5724	0.1302	3.4894	0.6136
0.5576	0.1245	3.3086	0.6237
0.5406	0.123	3.0884	0.6128
0.5244	0.122	2.8424	0.5886
0.5087	0.1197	2.5745	0.543
0.4947	0.1137	2.3105	0.4675
0.482	0.1052	2.0589	0.3815
0.4706	0.09916	1.8293	0.3147
0.4593	0.09417	1.6322	0.2576
0.4518	0.08811	1.4735	0.2061
0.449	0.0832	1.371	0.1697
0.4489	0.0784	1.3176	0.1402
0.4499	0.07244	1.2902	0.1156
0.4479	0.06824	1.2634	0.1009
0.442	0.06439	1.2304	0.09098
0.4399	0.06187	1.227	0.08443
0.4444	0.0629	1.2552	0.08293
0.4498	0.06617	1.3017	0.08809
0.4491	0.06921	1.3303	0.09854
0.4476	0.07109	1.3578	0.1101
0.4447	0.07388	1.3839	0.1156
0.4396	0.07803	1.3936	0.1218
0.4324	0.08114	1.3922	0.1204
0.4225	0.08168	1.389	0.1188
0.415	0.0802	1.399	0.1164
0.4085	0.0777	1.4172	0.1102
0.3964	0.07379	1.4043	0.1031
0.3819	0.0686	1.3805	0.09402
0.3671	0.0652	1.3207	0.08861
0.3572	0.06467	1.256	0.0905
0.3495	0.06346	1.1883	0.09253
0.3435	0.06133	1.1125	0.08822
0.3369	0.0579	1.0253	0.08396
0.3289	0.05482	0.9166	0.07735
0.321	0.05429	0.8231	0.07619
0.3121	0.05442	0.7397	0.07593
0.3082	0.05394	0.6941	0.07682
0.306	0.05236	0.6835	0.0747
0.3009	0.05191	0.6805	0.07747
0.2894	0.05191	0.6676	0.08215
0.2746	0.05475	0.6483	0.08697
0.2637	0.0607	0.651	0.09608
0.258	0.06473	0.6628	0.1013
0.2539	0.06651	0.6854	0.1047
0.2528	0.06814	0.72	0.1033
0.2498	0.06862	0.7515	0.1009
0.2456	0.06631	0.7626	0.09485
0.2437	0.06183	0.7736	0.08704
0.2461	0.05629	0.798	0.07658
0.2489	0.05158	0.8039	0.0649
0.2525	0.04938	0.8096	0.05666
0.255	0.04986	0.8051	0.0524
0.2572	0.04967	0.7966	0.04992
0.2601	0.04744	0.777	0.0455
0.2621	0.04465	0.7427	0.04206
0.2645	0.04244	0.7211	0.04016
0.2639	0.0395	0.7037	0.03829
0.2648	0.03639	0.699	0.03538
0.2696	0.03426	0.7041	0.034
0.2737	0.03455	0.7152	0.03423
0.2798	0.03668	0.7366	0.03463
0.2863	0.03784	0.7691	0.03476
0.2914	0.03861	0.7982	0.03417
0.2938	0.03889	0.8293	0.03477
0.2924	0.03846	0.8418	0.03498
0.2887	0.03856	0.8318	0.03693
0.2792	0.03694	0.7877	0.0355
0.2679	0.03349	0.7313	0.03062
0.2561	0.02961	0.6738	0.02519
0.2431	0.02679	0.6082	0.0218
0.2284	0.02225	0.536	0.01796
0.2139	0.01849	0.4675	0.01621
0.2005	0.01924	0.4065	0.01878
0.1905	0.02143	0.3584	0.0206
0.1834	0.02178	0.3201	0.02
0.1763	0.02005	0.2754	0.01739
0.1711	0.01617	0.245	0.01322
0.169	0.01407	0.2328	0.01121
0.1685	0.01359	0.2285	0.01091
0.1678	0.0134	0.2263	0.009393
0.1677	0.0157	0.2257	0.01083
0.1676	0.02047	0.2322	0.01699
0.1676	0.02385	0.2407	0.02158
0.1673	0.02596	0.2456	0.0252
0.1657	0.02696	0.2468	0.02652
0.1639	0.02865	0.2551	0.02938
0.165	0.02937	0.2741	0.0302
0.1687	0.02964	0.298	0.02993
0.1691	0.03031	0.3064	0.02888
0.1687	0.03184	0.3085	0.02803
0.1718	0.03246	0.315	0.02842
0.1767	0.03132	0.3266	0.02813
0.1805	0.02988	0.344	0.02769
0.1828	0.0284	0.3532	0.02757
0.1844	0.02841	0.3597	0.0291
0.1884	0.0303	0.3764	0.03465
0.1975	0.03132	0.4105	0.03796
0.205	0.03129	0.4422	0.03814
0.2067	0.03119	0.4612	0.03907
0.2094	0.03104	0.4776	0.03988
0.2152	0.03003	0.5056	0.03886
0.2198	0.02859	0.5382	0.03649
0.2219	0.02785	0.5546	0.03527
0.2244	0.02657	0.5768	0.03459
0.2269	0.02419	0.6082	0.03174
0.2269	0.02209	0.639	0.02836
0.224	0.01997	0.653	0.02283
0.2193	0.01718	0.6476	0.01742
0.2135	0.01431	0.6422	0.01305
0.2049	0.01234	0.6188	0.0112
0.1955	0.01077	0.5965	0.009282
0.1847	0.007997	0.5799	0.00608
0.1736	0.004309	0.574	0.002772
0.1626	0.001748	0.5508	0.001012
0.153	0.0005528	0.521	0.0001858
