# Supplementary material for: Super-resolution imaging uncovers the nanoscopic segregation of polarity proteins in epithelia
Source: eLife. 2022 Nov 7;11:e62087. doi: 10.7554/eLife.62087 (PMC9674336; doi:10.7554/eLife.62087)
Supplement: Figure 2—source data 2. [file elife-62087-fig2-data2.zip › Figure 2/TC7 PAR3 Occludin AB sample 3.csv]

prob_prot	ref_prot	var_prob_prot	var_ref_prot
19.4294	0.5243	179.1178	0.6752
19.4696	0.5213	179.4943	0.6798
19.546	0.5257	180.4413	0.6965
19.6398	0.526	181.9276	0.704
19.7582	0.5166	183.6497	0.6862
19.9163	0.5073	185.4279	0.6488
20.0888	0.503	187.5121	0.6232
20.247	0.5018	189.763	0.6108
20.3974	0.4996	192.5131	0.6067
20.5798	0.4998	195.2112	0.6069
20.7814	0.4981	197.7203	0.6038
20.9706	0.4933	200.4446	0.5915
21.1461	0.4934	203.0585	0.5932
21.3059	0.5013	204.7712	0.6249
21.459	0.5102	206.2757	0.6621
21.5928	0.517	207.7774	0.6905
21.7018	0.5212	208.8229	0.7043
21.7787	0.5259	209.2332	0.7316
21.8185	0.5365	208.9441	0.8028
21.8282	0.5524	208.2598	0.9336
21.788	0.5713	206.9077	1.0904
21.7067	0.5943	204.4198	1.2766
21.607	0.6201	201.2437	1.5164
21.4823	0.6473	197.5922	1.8322
21.3329	0.6747	194.0253	2.2161
21.1664	0.6964	190.0553	2.6702
20.9953	0.7146	185.7345	3.2435
20.8056	0.733	181.3564	3.9557
20.6027	0.7573	177.2273	4.759
20.4088	0.7828	173.5616	5.5676
20.2368	0.7991	171.0363	6.4088
20.0809	0.8107	169.4779	7.2752
19.9297	0.8189	167.9835	8.0487
19.7989	0.8203	167.1507	8.7369
19.7056	0.8127	167.0984	9.2455
19.6505	0.7961	167.2388	9.5564
19.6247	0.776	167.2575	9.7328
19.6129	0.7582	167.7315	9.7078
19.6087	0.7418	168.6779	9.476
19.6249	0.7314	169.9247	9.103
19.6581	0.7228	171.4547	8.6757
19.698	0.7121	173.6035	8.1879
19.7444	0.6943	176.4464	7.5848
19.8019	0.6764	179.5816	6.9455
19.8622	0.6629	183.1032	6.3178
19.9138	0.6514	186.7572	5.7041
19.969	0.6432	190.3403	5.1702
20.032	0.6405	193.975	4.7067
20.0917	0.638	197.482	4.2884
20.1252	0.6304	200.5632	3.9427
20.1419	0.6244	203.1667	3.6509
20.1315	0.6208	205.2353	3.3709
20.0886	0.6102	206.8335	3.0686
20.0174	0.5907	208.2109	2.7483
19.9256	0.5769	209.021	2.4453
19.8179	0.5742	209.767	2.2035
19.6739	0.5724	210.343	2.005
19.5059	0.5655	210.0454	1.822
19.3087	0.5564	208.495	1.6492
19.0922	0.5486	205.6041	1.4885
18.8817	0.5423	201.6844	1.3372
18.6714	0.5316	197.3294	1.1843
18.4544	0.5136	193.1197	1.0281
18.2246	0.4939	188.7542	0.8809
17.9953	0.4692	184.7214	0.7481
17.7665	0.439	181.5712	0.6404
17.5343	0.4088	178.7253	0.5575
17.3138	0.3882	175.9584	0.4877
17.103	0.3695	173.7057	0.437
16.9241	0.3523	172.7748	0.4045
16.7624	0.3391	173.0383	0.3832
16.5981	0.3294	173.186	0.3679
16.4457	0.3206	173.6631	0.3516
16.3062	0.3126	173.4769	0.3441
16.1796	0.3035	172.9062	0.3481
16.0484	0.297	172.1628	0.3558
15.9152	0.3015	170.8056	0.3625
15.781	0.3134	168.3639	0.3716
15.6469	0.3213	164.6892	0.3763
15.5185	0.3299	160.6498	0.3881
15.3988	0.3398	156.103	0.3959
15.2981	0.3492	151.8672	0.3962
15.2169	0.3541	148.4819	0.3927
15.1669	0.3515	146.0667	0.3766
15.1346	0.3572	144.4787	0.3705
15.137	0.3758	144.3216	0.387
15.1975	0.3961	146.1715	0.4067
15.3008	0.4053	149.8851	0.408
15.4232	0.4076	155.6426	0.3974
15.5754	0.412	163.1056	0.3905
15.7772	0.423	172.9455	0.3957
16.0074	0.4343	184.0989	0.4073
16.2275	0.444	196.1205	0.4209
16.47	0.4485	209.3775	0.4309
16.735	0.4434	222.7439	0.4282
16.9947	0.4342	236.0255	0.4195
17.2399	0.4288	248.748	0.4249
17.5066	0.4239	260.9467	0.4331
17.789	0.4205	271.2488	0.4412
18.0606	0.4198	280.1216	0.4495
18.3144	0.417	286.8962	0.4386
18.5501	0.414	291.1366	0.4266
18.7562	0.4138	294.0696	0.4237
18.9502	0.416	295.3045	0.4195
19.1336	0.4172	294.0784	0.4061
19.3134	0.4203	291.3792	0.3976
19.4858	0.4203	287.2079	0.3962
19.6496	0.4175	281.8573	0.3917
19.8107	0.4205	276.5612	0.3937
19.9486	0.4281	271.6113	0.4121
20.0559	0.4335	266.359	0.4293
20.1534	0.4325	260.9222	0.4414
20.2457	0.4282	255.6748	0.4639
20.328	0.4286	250.67	0.4992
20.4036	0.4356	245.7491	0.5503
20.4884	0.4524	241.0135	0.6324
20.5671	0.4745	235.9367	0.7442
20.6486	0.5018	231.0881	0.8885
20.741	0.527	226.2727	1.0385
20.8362	0.5459	221.653	1.1915
20.9228	0.5724	217.3757	1.4
21.0302	0.6138	213.7931	1.6655
21.1572	0.6674	210.669	1.9901
21.2904	0.7231	207.6329	2.3442
21.4342	0.7724	205.4008	2.7165
21.5789	0.8163	204.0712	3.1028
21.7161	0.849	203.7502	3.4573
21.8472	0.8734	203.5827	3.7339
21.9798	0.8924	202.9242	3.9253
22.0894	0.8994	202.334	4.0182
22.1577	0.8983	201.956	4.0233
22.1948	0.8943	201.2392	3.9642
22.2053	0.8816	199.2422	3.8244
22.1905	0.8541	195.9771	3.5495
22.1657	0.8213	191.4949	3.2096
22.1262	0.7847	185.9497	2.8607
22.0485	0.7442	179.6405	2.5204
21.9427	0.7116	172.6279	2.209
21.8242	0.6852	164.9412	1.922
21.6932	0.6521	157.0795	1.6277
21.5636	0.615	149.1748	1.3678
21.4353	0.578	141.2028	1.1602
21.2939	0.5396	134.1341	0.9786
21.1679	0.511	127.9758	0.8487
21.0981	0.495	122.7036	0.7825
21.0568	0.484	117.8868	0.741
21.0326	0.4762	113.8693	0.6975
21.0559	0.4845	111.1026	0.7093
21.14	0.5192	109.9189	0.7938
21.2521	0.5685	110.0259	0.9366
21.3845	0.6244	111.2465	1.1356
21.5807	0.6922	114.3232	1.4349
21.8534	0.7788	119.2538	1.867
22.1661	0.8739	126.4323	2.4279
22.5391	0.9794	137.283	3.1276
22.9818	1.1018	151.4403	3.9663
23.4939	1.2463	168.6642	5.0057
24.0713	1.4175	190.2357	6.3919
24.7351	1.6119	217.512	8.1174
25.492	1.8183	251.0792	10.0989
26.3322	2.0322	290.3061	12.3678
27.2857	2.2523	336.6946	14.9191
28.38	2.4831	391.8749	17.4659
29.6013	2.7405	455.0709	19.8654
30.9369	3.0289	525.5171	22.3144
32.4273	3.3426	602.2768	24.7652
34.0792	3.6797	685.4779	27.0081
35.911	4.0654	773.5884	29.0675
37.9483	4.512	864.658	30.9315
40.2039	5.0247	954.6227	32.6843
42.6919	5.6162	1040.0128	34.6581
45.4062	6.2829	1118.3846	36.9112
48.4096	7.0411	1186.6945	39.6422
51.7005	7.9072	1245.122	43.3283
55.3078	8.9108	1287.3029	48.8239
59.2648	10.0552	1313.5389	56.8787
63.5817	11.3411	1323.0759	68.5005
68.2033	12.7757	1318.309	85.0512
73.1519	14.3586	1303.5716	107.7102
78.378	16.0709	1278.4508	137.6023
83.826	17.8954	1246.0659	176.2608
89.4552	19.7933	1208.214	224.8368
95.1372	21.707	1169.0054	283.2637
100.7673	23.593	1129.6033	350.6396
106.1941	25.3783	1094.8586	424.8396
111.269	26.9934	1065.3994	501.235
115.8638	28.3673	1042.3917	573.8415
119.8097	29.4092	1026.0377	637.1985
122.9433	30.0623	1014.7762	682.9387
125.1791	30.308	1007.3536	706.1312
126.3578	30.0599	1002.503	703.512
126.4869	29.3468	996.7666	675.1589
125.4467	28.1929	987.1413	624.7698
123.3091	26.6603	974.3947	556.4991
120.0838	24.7995	952.3316	477.7412
115.906	22.6852	924.0921	396.0596
110.8422	20.4078	885.7787	317.0259
105.0266	18.0615	840.2669	245.2014
98.6259	15.7309	786.2751	184.228
91.7869	13.4888	725.7021	134.9627
84.729	11.3934	664.1699	96.5291
77.5788	9.4815	599.711	67.5554
70.5062	7.7784	536.5789	46.6187
63.62	6.3122	474.2033	31.7099
57.0252	5.0622	415.8064	21.3234
50.831	3.9935	362.6966	14.2231
45.0751	3.096	314.2422	9.48
39.8024	2.3756	271.2474	6.2812
35.043	1.8116	233.183	4.1494
30.7619	1.3472	200.4356	2.7654
27.0089	0.9718	172.7147	1.8657
23.7177	0.6826	148.7726	1.251
20.8411	0.4719	128.7877	0.7753
18.3098	0.3235	112.1624	0.4521
16.1411	0.2177	98.6639	0.2639
14.2891	0.1423	87.6819	0.151
12.7108	0.09181	79.3724	0.08484
11.3721	0.06076	72.9671	0.05083
10.2395	0.03828	67.6224	0.02658
9.2985	0.01668	63.0238	0.007459
8.5128	0.003273	59.3606	0.0007
7.8523	0.0002479	56.372	1.832e-05
7.2958	0.0	53.7997	0.0
6.8396	0.0	51.5893	0.0
6.4542	0.0	49.934	0.0
6.1319	0.0	48.7816	0.0
5.858	0.0	47.8327	0.0
5.6231	0.0	46.8027	0.0
5.4185	0.0	45.9054	0.0
5.2434	0.0	45.0607	0.0
5.0988	0.0	44.1374	0.0
4.9699	0.0	43.25	0.0
4.8358	0.0	42.3328	0.0
4.703	0.000168	41.4409	1.554e-05
4.5665	0.001196	40.4337	0.0004299
4.4357	0.002939	39.4967	0.001933
4.3235	0.004015	38.5354	0.003322
4.2185	0.004376	37.5221	0.00352
4.1058	0.005777	36.2319	0.003981
3.9882	0.008751	34.6604	0.006629
3.8746	0.01192	33.1302	0.01004
3.7667	0.01446	31.9478	0.01269
3.6715	0.01508	31.0599	0.013
3.5862	0.01559	30.2035	0.01283
3.5005	0.01638	29.3496	0.01317
3.4126	0.01808	28.6213	0.0147
3.327	0.02113	28.1433	0.01739
3.237	0.02611	27.794	0.02154
3.1477	0.03324	27.4458	0.02713
3.0741	0.04012	26.9699	0.03325
3.0043	0.04485	26.1425	0.03794
2.9235	0.04744	25.0609	0.03842
2.84	0.04793	23.8946	0.03851
2.7571	0.04883	22.5129	0.04659
2.6645	0.05263	20.8162	0.05859
2.5646	0.05651	19.1274	0.07153
2.47	0.06024	17.474	0.09311
2.3758	0.06287	15.7092	0.1143
2.2741	0.06376	13.9819	0.1277
2.1736	0.06469	12.5506	0.1384
2.082	0.0648	11.4614	0.1432
1.9867	0.06416	10.4595	0.1356
1.8883	0.06403	9.4075	0.1219
1.8013	0.06225	8.4711	0.1052
1.7279	0.05724	7.7412	0.08386
1.6607	0.05143	7.1619	0.06443
1.5887	0.0459	6.6366	0.04956
1.5122	0.04337	6.1311	0.04178
1.4504	0.04367	5.6751	0.04011
1.4022	0.04371	5.3365	0.03877
1.3562	0.04372	5.1266	0.03837
1.3181	0.04498	5.0738	0.0402
1.2887	0.04443	5.1557	0.03984
1.2602	0.04168	5.2902	0.0374
1.2319	0.04002	5.489	0.03606
1.21	0.03803	5.8105	0.03448
1.1884	0.03501	6.1356	0.0318
1.1675	0.03009	6.3885	0.02626
1.1547	0.02471	6.7282	0.02173
1.1432	0.02028	7.1534	0.01808
1.1278	0.01654	7.5404	0.01448
1.113	0.01404	7.8972	0.01293
1.095	0.01345	8.094	0.0126
1.0722	0.01219	8.1231	0.01098
1.0512	0.01054	8.1023	0.009495
1.0315	0.009533	8.0969	0.008798
1.0059	0.008508	7.9248	0.007197
0.9696	0.005193	7.579	0.003133
0.9258	0.001672	7.2267	0.0005437
0.8811	0.0001451	6.8874	1.135e-05
0.8377	0.0	6.5255	0.0
0.8002	0.0	6.1579	0.0
0.7652	0.0	5.8327	0.0
0.7338	0.0	5.6249	0.0
0.7013	0.0	5.4373	0.0
0.6702	0.0	5.1529	0.0
0.6439	0.0	4.8217	0.0
0.6207	0.0	4.564	0.0
0.6038	7.315e-05	4.4034	5.4364e-06
0.5912	0.001396	4.2771	0.0003706
0.5815	0.0053	4.1856	0.002872
0.5756	0.01012	4.1773	0.008084
0.5752	0.01306	4.24	0.01204
0.575	0.01394	4.2913	0.01316
0.5702	0.01578	4.2943	0.01613
0.5675	0.01949	4.327	0.02476
0.5734	0.02317	4.4183	0.0348
0.5796	0.02592	4.4949	0.04181
0.5826	0.02948	4.5588	0.05503
0.585	0.03386	4.6569	0.07835
0.5902	0.03552	4.795	0.0898
0.5898	0.0361	4.9044	0.09028
0.5817	0.03694	4.9449	0.09065
0.5706	0.03543	4.9295	0.07797
0.5617	0.03129	4.9199	0.05609
0.5561	0.02759	4.9276	0.04314
0.5527	0.02654	4.8857	0.04078
0.5476	0.0262	4.8116	0.03774
0.5385	0.02448	4.7434	0.0288
0.5278	0.02351	4.6403	0.02258
0.5149	0.02468	4.4593	0.02266
0.5001	0.02472	4.2672	0.02215
0.4832	0.02293	4.0464	0.02005
0.4654	0.02009	3.758	0.01728
0.4502	0.01609	3.5077	0.0134
0.4382	0.01266	3.3527	0.01083
0.4248	0.01091	3.1733	0.009862
0.4072	0.009691	2.9674	0.008822
0.3922	0.009077	2.8371	0.008256
0.3819	0.00849	2.766	0.007596
0.3769	0.00676	2.7526	0.005525
0.3749	0.003945	2.7859	0.002304
0.3748	0.001201	2.827	0.0003322
0.3767	0.0001034	2.888	6.2487e-06
0.3795	0.0	2.9443	0.0
0.3827	0.0	2.9734	0.0
0.3842	1.631e-05	2.9687	3.1954e-07
0.3829	0.000324	2.9297	5.488e-05
0.3809	0.001862	2.8789	0.0007497
0.3772	0.005011	2.7472	0.003309
0.3746	0.008189	2.5662	0.006776
0.3816	0.01062	2.4818	0.009404
0.3972	0.01335	2.4752	0.01234
0.409	0.01679	2.4106	0.01841
0.4148	0.01984	2.2899	0.02628
0.4179	0.02244	2.1857	0.03306
0.4261	0.025	2.1665	0.03883
0.4409	0.02718	2.2125	0.04559
0.4582	0.03032	2.265	0.05812
0.476	0.03505	2.3429	0.07869
0.496	0.03795	2.4657	0.09438
0.5151	0.03751	2.5848	0.09869
0.5346	0.03605	2.7222	0.09462
0.556	0.03467	2.9168	0.08561
0.574	0.03198	3.1127	0.06616
0.5923	0.0295	3.3297	0.04884
0.6125	0.02821	3.5783	0.03963
0.6313	0.02527	3.8264	0.03289
0.6436	0.02097	4.0302	0.02344
0.6478	0.01872	4.2037	0.0177
0.6488	0.01773	4.39	0.01611
0.6528	0.01555	4.6023	0.01376
0.6568	0.01212	4.7868	0.009435
0.6544	0.007037	4.8703	0.003718
0.6425	0.002199	4.8167	0.0006131
0.6274	0.0002595	4.7193	2.038e-05
0.6097	0.0	4.5744	0.0
0.5878	0.0	4.3518	0.0
0.5638	0.0	4.0591	0.0
0.538	0.0	3.6916	0.0
0.5112	0.0	3.2869	0.0
0.4879	0.0	2.9192	0.0
0.4697	0.0	2.6326	0.0
0.4493	0.0	2.3665	0.0
0.4286	0.0	2.1089	0.0
0.4104	0.0	1.8983	0.0
0.3929	0.0	1.726	0.0
0.3735	0.0	1.57	0.0
0.3547	0.0	1.4415	0.0
0.3408	0.0	1.3407	0.0
0.3277	0.0	1.2545	0.0
0.3113	0.0	1.1801	0.0
0.2978	0.0	1.1305	0.0
0.2958	0.0	1.1116	0.0
0.3018	0.0	1.1166	0.0
0.314	0.0	1.1807	0.0
0.3308	0.0	1.2829	0.0
0.3471	0.0	1.389	0.0
0.3648	0.0	1.5244	0.0
0.3954	0.0	1.7424	0.0
0.4453	1.127e-05	2.1105	1.5265e-07
0.5044	0.0008165	2.6025	0.0001475
0.5627	0.003643	3.0934	0.001723
0.6264	0.007772	3.6186	0.00593
0.6969	0.01062	4.2626	0.009187
0.7668	0.01276	4.9874	0.01145
0.835	0.01625	5.7764	0.01678
0.9089	0.02065	6.7377	0.02738
0.9844	0.02602	7.8491	0.04696
1.0571	0.03428	9.0351	0.08462
1.1298	0.04237	10.3538	0.1306
