# Supplementary material for: Super-resolution imaging uncovers the nanoscopic segregation of polarity proteins in epithelia
Source: eLife. 2022 Nov 7;11:e62087. doi: 10.7554/eLife.62087 (PMC9674336; doi:10.7554/eLife.62087)
Supplement: Figure 2—source data 2. [file elife-62087-fig2-data2.zip › Figure 2/TC7 PAR3 Occludin PL sample 1.csv]

prob_prot	ref_prot	var_prob_prot	var_ref_prot
8.0784	2.9725	168.2139	31.5631
8.1315	2.9782	172.0242	31.3878
8.1637	2.9744	173.8608	31.1432
8.1882	2.9696	174.6818	30.9099
8.1909	2.9639	173.9019	30.7651
8.1752	2.9553	171.6904	30.5491
8.1517	2.9463	168.3394	30.2651
8.1181	2.9313	164.1711	29.7896
8.0684	2.9162	159.6068	29.0444
8.0034	2.893	154.6439	28.1689
7.9368	2.8605	150.0625	27.1776
7.8774	2.834	145.8713	26.2446
7.8158	2.8062	142.4322	25.4081
7.7527	2.7839	139.3069	24.7799
7.708	2.7747	136.7557	24.3106
7.6745	2.7756	135.0151	24.0217
7.6391	2.7774	132.9782	23.9689
7.6123	2.7806	130.9231	24.093
7.591	2.7876	128.7203	24.3345
7.5763	2.7976	126.2107	24.6964
7.5716	2.8104	123.5278	25.2207
7.5791	2.8272	121.0019	25.7529
7.6016	2.8478	119.031	26.3094
7.6413	2.8674	118.0927	26.9959
7.7085	2.8868	119.1148	27.6063
7.8002	2.9082	121.6306	28.1785
7.8946	2.9294	125.2889	28.7368
7.9782	2.9509	128.566	29.3553
8.0573	2.9682	131.9776	30.0437
8.1315	2.9818	135.5364	30.6015
8.1989	2.9921	139.0589	31.2274
8.2573	2.9977	142.269	31.7779
8.3085	2.9958	145.5825	32.162
8.3443	2.9918	148.2488	32.3434
8.3702	2.987	150.7071	32.3444
8.3861	2.9774	152.5424	32.1151
8.3979	2.967	153.7092	31.6459
8.4054	2.9558	154.0239	31.0076
8.4051	2.9441	153.6678	30.317
8.3969	2.9326	152.4572	29.6729
8.387	2.9203	151.1048	29.0371
8.3819	2.907	149.8962	28.5359
8.3807	2.8883	149.2081	28.0964
8.3947	2.8659	149.5945	27.6133
8.4149	2.8427	150.9555	27.1797
8.4334	2.8295	152.9978	26.6391
8.456	2.8142	155.8119	26.0598
8.4888	2.7892	159.1651	25.4333
8.5246	2.7678	162.7365	24.938
8.5628	2.7527	166.0321	24.6484
8.5981	2.7422	168.7776	24.5739
8.6263	2.7363	170.8895	24.7819
8.6544	2.7349	172.2331	25.2894
8.6823	2.7405	173.2388	25.8416
8.7072	2.749	173.5191	26.4172
8.7268	2.7582	173.4694	26.8903
8.7385	2.7683	173.0083	27.2995
8.7555	2.7761	172.7064	27.5699
8.7777	2.7887	172.4642	27.7831
8.8034	2.8046	171.9217	27.9345
8.8363	2.8179	171.8575	28.1495
8.8671	2.8299	171.3887	28.597
8.906	2.8432	171.1995	29.2158
8.9513	2.855	170.7953	29.8871
8.9987	2.8655	170.5161	30.7635
9.0497	2.8765	170.2877	31.7088
9.1114	2.8896	170.5656	32.7763
9.1708	2.897	170.6579	33.6538
9.2311	2.9056	171.3642	34.5729
9.2936	2.9168	172.4702	35.2276
9.358	2.9275	173.8222	35.7518
9.4249	2.937	175.2563	36.2174
9.4879	2.937	176.6931	36.4179
9.5472	2.9375	177.8646	36.3215
9.603	2.9428	179.0217	35.8658
9.6562	2.9512	180.001	35.3034
9.7037	2.9624	180.895	34.6717
9.7451	2.971	182.138	34.1689
9.7809	2.9877	183.5202	33.9796
9.8107	3.0042	185.1817	34.0621
9.8365	3.0158	187.1764	34.4923
9.8582	3.0276	189.4018	35.3567
9.8684	3.0381	191.1742	36.4326
9.8703	3.043	192.61	37.743
9.8585	3.0363	193.985	38.675
9.8454	3.0257	195.2161	39.3611
9.8353	3.0079	196.1303	39.4336
9.8252	2.9847	196.9373	38.9029
9.8086	2.9549	197.7367	37.946
9.7929	2.916	198.6302	36.3968
9.7732	2.8731	198.9586	34.6568
9.7511	2.8286	199.2597	32.8177
9.7223	2.7797	199.7481	30.9589
9.6915	2.7279	200.5478	29.1815
9.6539	2.6781	201.1478	27.2195
9.6316	2.6327	202.2557	25.4148
9.632	2.5968	203.5787	23.5802
9.6206	2.5688	204.0476	21.9678
9.5903	2.539	201.7413	20.4558
9.548	2.504	197.9363	19.1133
9.5007	2.4645	192.9448	17.9569
9.4554	2.4297	187.225	16.9823
9.3987	2.4061	180.7857	16.2336
9.3426	2.3907	174.5879	15.7044
9.2927	2.3763	168.782	15.4305
9.2402	2.369	163.5784	15.4234
9.1795	2.372	159.1573	15.6459
9.118	2.3773	155.0976	16.0719
9.0547	2.3781	151.4395	16.6143
8.9883	2.3866	148.3785	17.3333
8.9194	2.3967	145.6647	18.1735
8.8476	2.4042	143.05	19.0958
8.7601	2.4183	140.2731	20.0498
8.666	2.4332	137.3684	21.0034
8.5675	2.4396	133.8854	21.98
8.464	2.4435	129.7749	22.9703
8.3577	2.4449	124.9836	24.0111
8.2461	2.4484	119.6107	25.1971
8.1375	2.4597	114.1079	26.656
8.0378	2.4726	108.9769	28.4501
7.9496	2.4854	104.6242	30.3037
7.8798	2.5006	101.4729	32.299
7.8318	2.513	99.8396	34.1677
7.8029	2.5233	99.8492	35.8712
7.8009	2.5311	101.5867	37.1884
7.8325	2.5309	104.8412	38.0557
7.8856	2.5237	109.201	38.2342
7.9631	2.5095	114.7047	37.8781
8.064	2.4934	121.3455	37.0741
8.1805	2.4698	128.7317	35.9556
8.3039	2.4431	136.8603	34.7374
8.4389	2.4144	145.4146	33.4505
8.5739	2.3929	154.2829	32.2649
8.6996	2.3759	162.8718	31.2199
8.8035	2.3559	170.2746	30.4637
8.8842	2.3338	175.8501	29.7875
8.9369	2.3111	179.4967	29.1615
8.9638	2.2887	180.9323	28.5985
8.9584	2.2662	179.9701	28.1849
8.9434	2.2368	177.6031	27.8581
8.9095	2.2105	174.2689	27.7193
8.8615	2.1859	170.8152	27.6043
8.7994	2.1573	167.6748	27.6013
8.7252	2.1363	164.902	27.6686
8.6548	2.1316	163.0337	27.8462
8.5844	2.1384	161.7877	28.0776
8.5109	2.1558	161.0725	28.3216
8.4383	2.1806	160.3418	28.6265
8.3702	2.2107	159.7365	28.9345
8.2996	2.2512	158.7194	29.3576
8.2297	2.2961	157.3979	29.7967
8.1666	2.3461	155.5739	30.2526
8.1133	2.4002	153.2348	30.7693
8.0605	2.4555	150.4731	31.4612
8.0197	2.5148	147.7933	32.2545
7.9865	2.5741	145.1363	33.175
7.9436	2.6321	142.7991	34.2371
7.8952	2.6944	140.8543	35.5242
7.8562	2.7541	139.7051	36.6741
7.8356	2.8194	139.9934	37.7773
7.8216	2.8875	141.3859	38.5519
7.8157	2.9572	143.6217	39.0154
7.811	3.0376	146.6945	39.2145
7.8027	3.1275	150.21	39.0346
7.7977	3.2197	153.6291	38.4877
7.7969	3.3162	157.1455	37.7919
7.7891	3.4243	160.3115	37.1685
7.7911	3.5354	163.4386	36.598
7.8046	3.6601	166.1396	36.2592
7.8262	3.8092	168.0448	36.3518
7.8721	3.9768	169.7087	36.8087
7.9503	4.1713	170.8631	37.6549
8.0756	4.4004	172.4754	39.0161
8.2563	4.673	174.6221	40.8209
8.512	5.0053	178.005	43.2323
8.859	5.3995	183.3448	46.0374
9.3377	5.8756	191.3733	49.4958
9.9629	6.4638	202.3579	53.8896
10.7524	7.1838	217.1309	59.1769
11.7362	8.0705	236.8962	65.4473
12.9467	9.1539	262.2676	73.3065
14.4382	10.4832	294.5312	83.1519
16.2165	12.1369	334.4072	95.6086
18.3229	14.186	382.5016	111.5356
20.8041	16.7508	439.3131	132.224
23.663	19.9412	504.4772	158.7741
26.9232	23.9011	578.9344	193.0599
30.5916	28.7472	662.3827	238.1171
34.6703	34.6756	754.5693	297.9468
39.1206	41.827	855.5611	378.6783
43.8697	50.2657	964.5527	487.9718
48.8527	60.1099	1078.2203	637.1234
53.9637	71.2336	1196.7548	836.9039
59.0554	83.4775	1315.0165	1098.4867
63.9531	96.4458	1429.2573	1426.2608
68.502	109.5894	1536.0671	1815.7065
72.5001	122.1291	1627.3898	2242.6506
75.8117	133.2215	1702.3827	2669.6385
78.2777	141.9625	1757.0169	3040.8912
79.7834	147.5458	1788.6852	3289.7309
80.3223	149.6153	1802.5678	3383.5091
79.7834	147.5458	1788.6852	3289.7309
78.2777	141.9625	1757.0169	3040.8912
75.8117	133.2215	1702.3827	2669.6385
72.5001	122.1291	1627.3898	2242.6506
68.502	109.5894	1536.0671	1815.7065
63.9531	96.4458	1429.2573	1426.2608
59.0554	83.4775	1315.0165	1098.4867
53.9637	71.2336	1196.7548	836.9039
48.8527	60.1099	1078.2203	637.1234
43.8697	50.2657	964.5527	487.9718
39.1206	41.827	855.5611	378.6783
34.6703	34.6756	754.5693	297.9468
30.5916	28.7472	662.3827	238.1171
26.9232	23.9011	578.9344	193.0599
23.663	19.9412	504.4772	158.7741
20.8041	16.7508	439.3131	132.224
18.3229	14.186	382.5016	111.5356
16.2165	12.1369	334.4072	95.6086
14.4382	10.4832	294.5312	83.1519
12.9467	9.1539	262.2676	73.3065
11.7362	8.0705	236.8962	65.4473
10.7524	7.1838	217.1309	59.1769
9.9629	6.4638	202.3579	53.8896
9.3377	5.8756	191.3733	49.4958
8.859	5.3995	183.3448	46.0374
8.512	5.0053	178.005	43.2323
8.2563	4.673	174.6221	40.8209
8.0756	4.4004	172.4754	39.0161
7.9503	4.1713	170.8631	37.6549
7.8721	3.9768	169.7087	36.8087
7.8262	3.8092	168.0448	36.3518
7.8046	3.6601	166.1396	36.2592
7.7911	3.5354	163.4386	36.598
7.7891	3.4243	160.3115	37.1685
7.7969	3.3162	157.1455	37.7919
7.7977	3.2197	153.6291	38.4877
7.8027	3.1275	150.21	39.0346
7.811	3.0376	146.6945	39.2145
7.8157	2.9572	143.6217	39.0154
7.8216	2.8875	141.3859	38.5519
7.8356	2.8194	139.9934	37.7773
7.8562	2.7541	139.7051	36.6741
7.8952	2.6944	140.8543	35.5242
7.9436	2.6321	142.7991	34.2371
7.9865	2.5741	145.1363	33.175
8.0197	2.5148	147.7933	32.2545
8.0605	2.4555	150.4731	31.4612
8.1133	2.4002	153.2348	30.7693
8.1666	2.3461	155.5739	30.2526
8.2297	2.2961	157.3979	29.7967
8.2996	2.2512	158.7194	29.3576
8.3702	2.2107	159.7365	28.9345
8.4383	2.1806	160.3418	28.6265
8.5109	2.1558	161.0725	28.3216
8.5844	2.1384	161.7877	28.0776
8.6548	2.1316	163.0337	27.8462
8.7252	2.1363	164.902	27.6686
8.7994	2.1573	167.6748	27.6013
8.8615	2.1859	170.8152	27.6043
8.9095	2.2105	174.2689	27.7193
8.9434	2.2368	177.6031	27.8581
8.9584	2.2662	179.9701	28.1849
8.9638	2.2887	180.9323	28.5985
8.9369	2.3111	179.4967	29.1615
8.8842	2.3338	175.8501	29.7875
8.8035	2.3559	170.2746	30.4637
8.6996	2.3759	162.8718	31.2199
8.5739	2.3929	154.2829	32.2649
8.4389	2.4144	145.4146	33.4505
8.3039	2.4431	136.8603	34.7374
8.1805	2.4698	128.7317	35.9556
8.064	2.4934	121.3455	37.0741
7.9631	2.5095	114.7047	37.8781
7.8856	2.5237	109.201	38.2342
7.8325	2.5309	104.8412	38.0557
7.8009	2.5311	101.5867	37.1884
7.8029	2.5233	99.8492	35.8712
7.8318	2.513	99.8396	34.1677
7.8798	2.5006	101.4729	32.299
7.9496	2.4854	104.6242	30.3037
8.0378	2.4726	108.9769	28.4501
8.1375	2.4597	114.1079	26.656
8.2461	2.4484	119.6107	25.1971
8.3577	2.4449	124.9836	24.0111
8.464	2.4435	129.7749	22.9703
8.5675	2.4396	133.8854	21.98
8.666	2.4332	137.3684	21.0034
8.7601	2.4183	140.2731	20.0498
8.8476	2.4042	143.05	19.0958
8.9194	2.3967	145.6647	18.1735
8.9883	2.3866	148.3785	17.3333
9.0547	2.3781	151.4395	16.6143
9.118	2.3773	155.0976	16.0719
9.1795	2.372	159.1573	15.6459
9.2402	2.369	163.5784	15.4234
9.2927	2.3763	168.782	15.4305
9.3426	2.3907	174.5879	15.7044
9.3987	2.4061	180.7857	16.2336
9.4554	2.4297	187.225	16.9823
9.5007	2.4645	192.9448	17.9569
9.548	2.504	197.9363	19.1133
9.5903	2.539	201.7413	20.4558
9.6206	2.5688	204.0476	21.9678
9.632	2.5968	203.5787	23.5802
9.6316	2.6327	202.2557	25.4148
9.6539	2.6781	201.1478	27.2195
9.6915	2.7279	200.5478	29.1815
9.7223	2.7797	199.7481	30.9589
9.7511	2.8286	199.2597	32.8177
9.7732	2.8731	198.9586	34.6568
9.7929	2.916	198.6302	36.3968
9.8086	2.9549	197.7367	37.946
9.8252	2.9847	196.9373	38.9029
9.8353	3.0079	196.1303	39.4336
9.8454	3.0257	195.2161	39.3611
9.8585	3.0363	193.985	38.675
9.8703	3.043	192.61	37.743
9.8684	3.0381	191.1742	36.4326
9.8582	3.0276	189.4018	35.3567
9.8365	3.0158	187.1764	34.4923
9.8107	3.0042	185.1817	34.0621
9.7809	2.9877	183.5202	33.9796
9.7451	2.971	182.138	34.1689
9.7037	2.9624	180.895	34.6717
9.6562	2.9512	180.001	35.3034
9.603	2.9428	179.0217	35.8658
9.5472	2.9375	177.8646	36.3215
9.4879	2.937	176.6931	36.4179
9.4249	2.937	175.2563	36.2174
9.358	2.9275	173.8222	35.7518
9.2936	2.9168	172.4702	35.2276
9.2311	2.9056	171.3642	34.5729
9.1708	2.897	170.6579	33.6538
9.1114	2.8896	170.5656	32.7763
9.0497	2.8765	170.2877	31.7088
8.9987	2.8655	170.5161	30.7635
8.9513	2.855	170.7953	29.8871
8.906	2.8432	171.1995	29.2158
8.8671	2.8299	171.3887	28.597
8.8363	2.8179	171.8575	28.1495
8.8034	2.8046	171.9217	27.9345
8.7777	2.7887	172.4642	27.7831
8.7555	2.7761	172.7064	27.5699
8.7385	2.7683	173.0083	27.2995
8.7268	2.7582	173.4694	26.8903
8.7072	2.749	173.5191	26.4172
8.6823	2.7405	173.2388	25.8416
8.6544	2.7349	172.2331	25.2894
8.6263	2.7363	170.8895	24.7819
8.5981	2.7422	168.7776	24.5739
8.5628	2.7527	166.0321	24.6484
8.5246	2.7678	162.7365	24.938
8.4888	2.7892	159.1651	25.4333
8.456	2.8142	155.8119	26.0598
8.4334	2.8295	152.9978	26.6391
8.4149	2.8427	150.9555	27.1797
8.3947	2.8659	149.5945	27.6133
8.3807	2.8883	149.2081	28.0964
8.3819	2.907	149.8962	28.5359
8.387	2.9203	151.1048	29.0371
8.3969	2.9326	152.4572	29.6729
8.4051	2.9441	153.6678	30.317
8.4054	2.9558	154.0239	31.0076
8.3979	2.967	153.7092	31.6459
8.3861	2.9774	152.5424	32.1151
8.3702	2.987	150.7071	32.3444
8.3443	2.9918	148.2488	32.3434
8.3085	2.9958	145.5825	32.162
8.2573	2.9977	142.269	31.7779
8.1989	2.9921	139.0589	31.2274
8.1315	2.9818	135.5364	30.6015
8.0573	2.9682	131.9776	30.0437
7.9782	2.9509	128.566	29.3553
7.8946	2.9294	125.2889	28.7368
7.8002	2.9082	121.6306	28.1785
7.7085	2.8868	119.1148	27.6063
7.6413	2.8674	118.0927	26.9959
7.6016	2.8478	119.031	26.3094
7.5791	2.8272	121.0019	25.7529
7.5716	2.8104	123.5278	25.2207
7.5763	2.7976	126.2107	24.6964
7.591	2.7876	128.7203	24.3345
7.6123	2.7806	130.9231	24.093
7.6391	2.7774	132.9782	23.9689
7.6745	2.7756	135.0151	24.0217
7.708	2.7747	136.7557	24.3106
7.7527	2.7839	139.3069	24.7799
7.8158	2.8062	142.4322	25.4081
7.8774	2.834	145.8713	26.2446
7.9368	2.8605	150.0625	27.1776
8.0034	2.893	154.6439	28.1689
8.0684	2.9162	159.6068	29.0444
8.1181	2.9313	164.1711	29.7896
8.1517	2.9463	168.3394	30.2651
8.1752	2.9553	171.6904	30.5491
8.1909	2.9639	173.9019	30.7651
8.1882	2.9696	174.6818	30.9099
8.1637	2.9744	173.8608	31.1432
8.1315	2.9782	172.0242	31.3878
8.0784	2.9725	168.2139	31.5631
