# Supplementary material for: Super-resolution imaging uncovers the nanoscopic segregation of polarity proteins in epithelia
Source: eLife. 2022 Nov 7;11:e62087. doi: 10.7554/eLife.62087 (PMC9674336; doi:10.7554/eLife.62087)
Supplement: Figure 2—source data 2. [file elife-62087-fig2-data2.zip › Figure 2/TC7 PAR3 Occludin PL sample 2.csv]

prob_prot	ref_prot	var_prob_prot	var_ref_prot
3.9346	2.4667	87.6263	124.6061
3.9163	2.4306	85.5138	119.9792
3.8973	2.3842	83.3052	113.9373
3.8731	2.3283	80.8756	107.8396
3.8467	2.2672	78.5592	101.342
3.8183	2.2025	76.2226	95.564
3.7847	2.133	73.6912	90.2092
3.7523	2.0658	71.1659	85.9513
3.7157	1.9944	68.5239	82.5073
3.6738	1.9241	65.7331	80.2122
3.6233	1.8517	62.5977	78.2185
3.5679	1.7772	59.2511	76.1215
3.5069	1.7053	55.7807	74.2145
3.4433	1.6297	52.2601	71.665
3.3762	1.5583	48.6506	69.0065
3.3014	1.4867	45.0899	65.9903
3.2262	1.4179	41.6736	62.6366
3.1511	1.3487	38.5689	59.1193
3.0767	1.286	35.5271	55.7057
3.0056	1.2295	32.8818	52.3141
2.9403	1.1772	30.6519	49.0892
2.8808	1.1292	28.747	46.1865
2.8281	1.0853	27.2423	43.3728
2.7832	1.0479	26.1496	41.0301
2.7425	1.0162	25.4032	39.1547
2.7093	0.9888	24.9521	37.6215
2.6897	0.9659	24.8758	36.2121
2.6776	0.9476	24.9539	34.8941
2.6728	0.9363	25.1816	34.0142
2.6709	0.9295	25.5313	33.1832
2.6772	0.9279	26.0586	32.658
2.6889	0.928	26.7571	32.038
2.7093	0.9303	27.468	31.6454
2.7408	0.9338	28.4809	31.4924
2.7738	0.9399	29.6284	31.5754
2.8096	0.9471	31.0906	31.8525
2.8512	0.9533	32.7803	32.324
2.895	0.9572	34.6213	32.924
2.9403	0.9627	36.6554	33.7731
2.9941	0.9667	38.775	34.767
3.053	0.9711	41.0142	35.9582
3.1119	0.9777	43.1731	37.4049
3.1673	0.9826	45.2054	38.6404
3.2175	0.9871	47.0157	39.888
3.2609	0.9911	48.5084	40.8799
3.2927	0.9995	49.7191	41.7826
3.3119	1.0115	50.427	42.623
3.3239	1.024	50.8401	43.3548
3.3293	1.039	51.1826	44.1931
3.3282	1.0521	51.1811	44.6745
3.3168	1.0685	50.9035	45.4606
3.2947	1.0818	50.3055	46.0771
3.2699	1.0906	49.3415	46.218
3.2433	1.0992	48.2917	46.296
3.2083	1.1075	47.1694	46.5504
3.1637	1.1093	45.9758	46.1875
3.118	1.1072	44.879	45.8492
3.0693	1.1027	43.9738	45.3434
3.0156	1.0984	43.2904	45.0489
2.9593	1.0921	42.5272	44.7507
2.9011	1.0839	41.8629	44.5495
2.8418	1.0743	40.8386	44.5526
2.7845	1.0655	39.6446	44.6516
2.7291	1.0585	38.2818	45.0229
2.674	1.049	36.7272	45.3846
2.6222	1.0361	35.1898	45.4839
2.5735	1.0246	33.7556	45.5242
2.5305	1.0168	32.5352	45.2047
2.4903	1.0099	31.4954	44.4274
2.4604	1.0051	30.7154	43.5535
2.4434	1.0011	30.2353	42.3022
2.4338	1.0012	30.0557	41.1273
2.4365	1.0032	30.1465	39.5859
2.4482	1.0079	30.3952	37.8406
2.4667	1.0116	30.8531	36.006
2.491	1.0121	31.572	33.9573
2.517	1.0106	32.3541	31.9769
2.5448	1.0054	33.1276	30.1094
2.5762	0.9942	34.0394	28.2523
2.6104	0.9826	34.8519	26.6365
2.647	0.9681	35.5623	25.2255
2.684	0.9506	36.2484	24.0148
2.7174	0.9315	36.701	23.2255
2.7493	0.9107	37.1119	22.7605
2.7769	0.8935	37.33	22.8855
2.7994	0.8771	37.4597	23.3923
2.8163	0.866	37.3182	24.3064
2.8286	0.8603	36.8793	25.6306
2.8332	0.8587	36.2556	27.1244
2.8291	0.8601	35.346	28.7435
2.8211	0.8629	34.3809	30.3663
2.8102	0.868	33.363	31.9264
2.7994	0.8731	32.3004	33.1037
2.7889	0.8807	31.3122	34.1611
2.7838	0.8906	30.6155	35.0592
2.7904	0.8999	30.1739	35.7173
2.8038	0.908	29.9132	36.081
2.8258	0.9186	30.1259	36.4507
2.8567	0.9293	30.6777	36.6579
2.8994	0.9395	31.6837	36.866
2.9513	0.953	33.107	37.3656
3.005	0.9663	34.6424	37.7102
3.0644	0.9806	36.5026	38.2297
3.1307	0.9974	38.748	38.9864
3.195	1.0129	41.2693	39.8117
3.252	1.0307	43.9809	41.0753
3.3048	1.0486	46.7346	42.5027
3.3571	1.0683	49.7413	44.2948
3.4037	1.0891	52.7927	46.1656
3.4483	1.1124	55.8076	48.341
3.4918	1.1377	58.6491	50.684
3.5177	1.1628	60.9461	52.8429
3.5283	1.1898	62.9169	55.0411
3.5212	1.2201	64.381	57.0794
3.4969	1.2529	65.3806	58.9389
3.4623	1.2865	65.817	60.6615
3.4245	1.3159	65.9724	62.0082
3.3856	1.3481	66.0482	63.2359
3.3461	1.3844	66.177	64.2329
3.3059	1.4246	66.2319	65.3076
3.2691	1.4666	66.439	66.3052
3.2371	1.5081	66.8749	67.409
3.2123	1.5479	67.3401	68.5205
3.198	1.588	68.0218	69.6842
3.1922	1.6255	68.7828	70.7996
3.1897	1.6596	69.3548	71.7019
3.1905	1.6868	69.6132	72.3219
3.1932	1.7079	69.7439	72.697
3.1975	1.7216	69.7864	72.723
3.2024	1.728	69.2374	72.5458
3.2154	1.7332	68.5454	72.3882
3.2326	1.7367	67.7147	72.3693
3.2464	1.7387	66.2725	72.401
3.2665	1.7391	65.0738	72.5532
3.2916	1.7392	63.9997	72.7528
3.3209	1.7457	63.2331	73.1342
3.3519	1.7577	62.6468	73.6485
3.3754	1.7758	62.0211	74.1384
3.3941	1.7995	61.5236	74.9644
3.4094	1.8262	61.2149	75.6425
3.426	1.8639	61.0763	76.6381
3.4388	1.9041	60.9298	77.8376
3.4484	1.9485	60.848	79.2382
3.4578	1.9972	60.8709	81.1238
3.4724	2.0482	60.898	83.2741
3.4938	2.1016	61.0327	85.762
3.5259	2.157	61.3026	88.7645
3.564	2.2102	61.8421	91.5387
3.6069	2.2617	62.5865	94.5019
3.6527	2.3098	63.4093	97.5679
3.7079	2.3522	64.3989	99.7134
3.7718	2.3875	65.6192	101.3029
3.8377	2.4157	66.8667	102.2065
3.9079	2.4356	68.112	101.6093
3.989	2.4496	69.46	100.499
4.0669	2.4583	70.6886	98.1626
4.141	2.4675	71.8935	95.4662
4.2189	2.4769	72.8317	92.3733
4.302	2.4884	73.8791	89.1677
4.3832	2.5081	74.8558	86.2773
4.4661	2.5354	75.9225	83.6439
4.558	2.5744	77.122	81.4046
4.6484	2.6255	78.6043	79.6421
4.7473	2.6903	80.4972	78.552
4.8644	2.7694	82.541	77.9151
5.004	2.8687	84.8774	77.9464
5.1689	2.9854	87.7051	78.3069
5.3553	3.1156	90.8365	79.1415
5.5655	3.2649	94.3471	80.5212
5.821	3.4382	98.2572	82.6131
6.1188	3.6392	102.1835	85.2243
6.4674	3.8624	106.5156	88.694
6.8829	4.1041	111.3648	92.5691
7.3637	4.3744	116.7341	97.2351
7.9232	4.6748	122.7857	102.4097
8.5791	5.0003	129.7991	108.0437
9.3566	5.3635	137.1105	114.2359
10.2586	5.7728	145.3667	120.7094
11.3149	6.2546	154.4993	127.4293
12.555	6.8164	165.3299	134.3366
14.0162	7.4733	178.1221	141.0752
15.7234	8.258	193.2242	147.782
17.6776	9.2148	211.5503	154.681
19.9539	10.4518	234.4585	161.8719
22.5039	11.9803	263.291	169.9435
25.4315	13.9298	299.8497	179.3731
28.678	16.2833	344.231	190.292
32.2901	19.2285	397.7731	204.078
36.2362	22.7911	461.3674	221.5941
40.4587	27.0656	534.5115	244.7813
44.9483	32.2135	616.9766	276.8349
49.5882	38.1265	706.765	320.5852
54.3208	44.9387	800.3641	381.1722
58.9973	52.3476	897.318	462.7993
63.4582	60.2225	990.5663	569.0764
67.6086	68.1724	1080.3784	701.4726
71.2339	75.6767	1159.3827	850.3951
74.2276	82.2902	1224.9227	1002.366
76.5064	87.5412	1274.574	1137.8105
77.8473	90.7709	1302.1602	1225.1758
78.3974	92.1082	1315.1025	1264.0631
77.8473	90.7709	1302.1602	1225.1758
76.5064	87.5412	1274.574	1137.8105
74.2276	82.2902	1224.9227	1002.366
71.2339	75.6767	1159.3827	850.3951
67.6086	68.1724	1080.3784	701.4726
63.4582	60.2225	990.5663	569.0764
58.9973	52.3476	897.318	462.7993
54.3208	44.9387	800.3641	381.1722
49.5882	38.1265	706.765	320.5852
44.9483	32.2135	616.9766	276.8349
40.4587	27.0656	534.5115	244.7813
36.2362	22.7911	461.3674	221.5941
32.2901	19.2285	397.7731	204.078
28.678	16.2833	344.231	190.292
25.4315	13.9298	299.8497	179.3731
22.5039	11.9803	263.291	169.9435
19.9539	10.4518	234.4585	161.8719
17.6776	9.2148	211.5503	154.681
15.7234	8.258	193.2242	147.782
14.0162	7.4733	178.1221	141.0752
12.555	6.8164	165.3299	134.3366
11.3149	6.2546	154.4993	127.4293
10.2586	5.7728	145.3667	120.7094
9.3566	5.3635	137.1105	114.2359
8.5791	5.0003	129.7991	108.0437
7.9232	4.6748	122.7857	102.4097
7.3637	4.3744	116.7341	97.2351
6.8829	4.1041	111.3648	92.5691
6.4674	3.8624	106.5156	88.694
6.1188	3.6392	102.1835	85.2243
5.821	3.4382	98.2572	82.6131
5.5655	3.2649	94.3471	80.5212
5.3553	3.1156	90.8365	79.1415
5.1689	2.9854	87.7051	78.3069
5.004	2.8687	84.8774	77.9464
4.8644	2.7694	82.541	77.9151
4.7473	2.6903	80.4972	78.552
4.6484	2.6255	78.6043	79.6421
4.558	2.5744	77.122	81.4046
4.4661	2.5354	75.9225	83.6439
4.3832	2.5081	74.8558	86.2773
4.302	2.4884	73.8791	89.1677
4.2189	2.4769	72.8317	92.3733
4.141	2.4675	71.8935	95.4662
4.0669	2.4583	70.6886	98.1626
3.989	2.4496	69.46	100.499
3.9079	2.4356	68.112	101.6093
3.8377	2.4157	66.8667	102.2065
3.7718	2.3875	65.6192	101.3029
3.7079	2.3522	64.3989	99.7134
3.6527	2.3098	63.4093	97.5679
3.6069	2.2617	62.5865	94.5019
3.564	2.2102	61.8421	91.5387
3.5259	2.157	61.3026	88.7645
3.4938	2.1016	61.0327	85.762
3.4724	2.0482	60.898	83.2741
3.4578	1.9972	60.8709	81.1238
3.4484	1.9485	60.848	79.2382
3.4388	1.9041	60.9298	77.8376
3.426	1.8639	61.0763	76.6381
3.4094	1.8262	61.2149	75.6425
3.3941	1.7995	61.5236	74.9644
3.3754	1.7758	62.0211	74.1384
3.3519	1.7577	62.6468	73.6485
3.3209	1.7457	63.2331	73.1342
3.2916	1.7392	63.9997	72.7528
3.2665	1.7391	65.0738	72.5532
3.2464	1.7387	66.2725	72.401
3.2326	1.7367	67.7147	72.3693
3.2154	1.7332	68.5454	72.3882
3.2024	1.728	69.2374	72.5458
3.1975	1.7216	69.7864	72.723
3.1932	1.7079	69.7439	72.697
3.1905	1.6868	69.6132	72.3219
3.1897	1.6596	69.3548	71.7019
3.1922	1.6255	68.7828	70.7996
3.198	1.588	68.0218	69.6842
3.2123	1.5479	67.3401	68.5205
3.2371	1.5081	66.8749	67.409
3.2691	1.4666	66.439	66.3052
3.3059	1.4246	66.2319	65.3076
3.3461	1.3844	66.177	64.2329
3.3856	1.3481	66.0482	63.2359
3.4245	1.3159	65.9724	62.0082
3.4623	1.2865	65.817	60.6615
3.4969	1.2529	65.3806	58.9389
3.5212	1.2201	64.381	57.0794
3.5283	1.1898	62.9169	55.0411
3.5177	1.1628	60.9461	52.8429
3.4918	1.1377	58.6491	50.684
3.4483	1.1124	55.8076	48.341
3.4037	1.0891	52.7927	46.1656
3.3571	1.0683	49.7413	44.2948
3.3048	1.0486	46.7346	42.5027
3.252	1.0307	43.9809	41.0753
3.195	1.0129	41.2693	39.8117
3.1307	0.9974	38.748	38.9864
3.0644	0.9806	36.5026	38.2297
3.005	0.9663	34.6424	37.7102
2.9513	0.953	33.107	37.3656
2.8994	0.9395	31.6837	36.866
2.8567	0.9293	30.6777	36.6579
2.8258	0.9186	30.1259	36.4507
2.8038	0.908	29.9132	36.081
2.7904	0.8999	30.1739	35.7173
2.7838	0.8906	30.6155	35.0592
2.7889	0.8807	31.3122	34.1611
2.7994	0.8731	32.3004	33.1037
2.8102	0.868	33.363	31.9264
2.8211	0.8629	34.3809	30.3663
2.8291	0.8601	35.346	28.7435
2.8332	0.8587	36.2556	27.1244
2.8286	0.8603	36.8793	25.6306
2.8163	0.866	37.3182	24.3064
2.7994	0.8771	37.4597	23.3923
2.7769	0.8935	37.33	22.8855
2.7493	0.9107	37.1119	22.7605
2.7174	0.9315	36.701	23.2255
2.684	0.9506	36.2484	24.0148
2.647	0.9681	35.5623	25.2255
2.6104	0.9826	34.8519	26.6365
2.5762	0.9942	34.0394	28.2523
2.5448	1.0054	33.1276	30.1094
2.517	1.0106	32.3541	31.9769
2.491	1.0121	31.572	33.9573
2.4667	1.0116	30.8531	36.006
2.4482	1.0079	30.3952	37.8406
2.4365	1.0032	30.1465	39.5859
2.4338	1.0012	30.0557	41.1273
2.4434	1.0011	30.2353	42.3022
2.4604	1.0051	30.7154	43.5535
2.4903	1.0099	31.4954	44.4274
2.5305	1.0168	32.5352	45.2047
2.5735	1.0246	33.7556	45.5242
2.6222	1.0361	35.1898	45.4839
2.674	1.049	36.7272	45.3846
2.7291	1.0585	38.2818	45.0229
2.7845	1.0655	39.6446	44.6516
2.8418	1.0743	40.8386	44.5526
2.9011	1.0839	41.8629	44.5495
2.9593	1.0921	42.5272	44.7507
3.0156	1.0984	43.2904	45.0489
3.0693	1.1027	43.9738	45.3434
3.118	1.1072	44.879	45.8492
3.1637	1.1093	45.9758	46.1875
3.2083	1.1075	47.1694	46.5504
3.2433	1.0992	48.2917	46.296
3.2699	1.0906	49.3415	46.218
3.2947	1.0818	50.3055	46.0771
3.3168	1.0685	50.9035	45.4606
3.3282	1.0521	51.1811	44.6745
3.3293	1.039	51.1826	44.1931
3.3239	1.024	50.8401	43.3548
3.3119	1.0115	50.427	42.623
3.2927	0.9995	49.7191	41.7826
3.2609	0.9911	48.5084	40.8799
3.2175	0.9871	47.0157	39.888
3.1673	0.9826	45.2054	38.6404
3.1119	0.9777	43.1731	37.4049
3.053	0.9711	41.0142	35.9582
2.9941	0.9667	38.775	34.767
2.9403	0.9627	36.6554	33.7731
2.895	0.9572	34.6213	32.924
2.8512	0.9533	32.7803	32.324
2.8096	0.9471	31.0906	31.8525
2.7738	0.9399	29.6284	31.5754
2.7408	0.9338	28.4809	31.4924
2.7093	0.9303	27.468	31.6454
2.6889	0.928	26.7571	32.038
2.6772	0.9279	26.0586	32.658
2.6709	0.9295	25.5313	33.1832
2.6728	0.9363	25.1816	34.0142
2.6776	0.9476	24.9539	34.8941
2.6897	0.9659	24.8758	36.2121
2.7093	0.9888	24.9521	37.6215
2.7425	1.0162	25.4032	39.1547
2.7832	1.0479	26.1496	41.0301
2.8281	1.0853	27.2423	43.3728
2.8808	1.1292	28.747	46.1865
2.9403	1.1772	30.6519	49.0892
3.0056	1.2295	32.8818	52.3141
3.0767	1.286	35.5271	55.7057
3.1511	1.3487	38.5689	59.1193
3.2262	1.4179	41.6736	62.6366
3.3014	1.4867	45.0899	65.9903
3.3762	1.5583	48.6506	69.0065
3.4433	1.6297	52.2601	71.665
3.5069	1.7053	55.7807	74.2145
3.5679	1.7772	59.2511	76.1215
3.6233	1.8517	62.5977	78.2185
3.6738	1.9241	65.7331	80.2122
3.7157	1.9944	68.5239	82.5073
3.7523	2.0658	71.1659	85.9513
3.7847	2.133	73.6912	90.2092
3.8183	2.2025	76.2226	95.564
3.8467	2.2672	78.5592	101.342
3.8731	2.3283	80.8756	107.8396
3.8973	2.3842	83.3052	113.9373
3.9163	2.4306	85.5138	119.9792
3.9346	2.4667	87.6263	124.6061
