# Supplementary material for: Super-resolution imaging uncovers the nanoscopic segregation of polarity proteins in epithelia
Source: eLife. 2022 Nov 7;11:e62087. doi: 10.7554/eLife.62087 (PMC9674336; doi:10.7554/eLife.62087)
Supplement: Figure 2—source data 2. [file elife-62087-fig2-data2.zip › Figure 2/TC7 PAR3 Occludin PL sample 3.csv]

prob_prot	ref_prot	var_prob_prot	var_ref_prot
3.0292	1.6763	31.6052	54.9039
3.0444	1.7016	31.6423	56.2808
3.0535	1.7321	31.6739	58.4333
3.0627	1.7639	31.7452	61.0526
3.0795	1.7954	31.8315	63.8458
3.0998	1.8225	31.8777	66.2773
3.1166	1.8453	31.896	68.2366
3.1292	1.8606	31.7427	69.337
3.1403	1.8663	31.4755	69.5298
3.1469	1.8656	31.0711	68.8651
3.1447	1.8527	30.5405	66.9618
3.1363	1.8286	29.9073	64.1104
3.1278	1.7978	29.2431	60.8132
3.1138	1.7568	28.4615	56.2301
3.093	1.7129	27.6299	51.6899
3.0678	1.6657	26.7199	46.9771
3.0392	1.6205	25.7478	42.4469
3.0102	1.5757	24.8718	38.4209
2.9798	1.5321	24.0056	34.8164
2.9455	1.4966	23.225	32.0712
2.904	1.4649	22.4042	29.9323
2.8619	1.4387	21.6478	28.464
2.8202	1.4212	20.8697	27.5627
2.7804	1.4087	20.0863	26.938
2.7413	1.4048	19.3275	26.7263
2.7017	1.4057	18.5983	26.7072
2.663	1.4107	17.8596	26.9569
2.6302	1.4184	17.2021	27.3349
2.5997	1.4225	16.6396	27.772
2.5742	1.4221	16.1647	28.233
2.5555	1.4158	15.8032	28.5191
2.5377	1.403	15.4317	28.2761
2.5154	1.3831	15.0547	27.6594
2.49	1.3563	14.6705	26.4857
2.4667	1.3234	14.2694	24.9368
2.4438	1.2875	13.8466	23.2393
2.4226	1.2526	13.3915	21.4361
2.4029	1.2216	13.0001	19.9205
2.3815	1.1908	12.6253	18.7373
2.3604	1.1619	12.2943	17.8987
2.3453	1.1387	12.0278	17.4025
2.3341	1.1267	11.8533	17.3583
2.3281	1.1205	11.727	17.5848
2.3225	1.1138	11.6166	17.922
2.3205	1.1105	11.5598	18.4803
2.3219	1.1095	11.5128	19.0057
2.3296	1.1086	11.4959	19.5473
2.3411	1.1079	11.5355	20.0784
2.3515	1.1097	11.5796	20.6123
2.3633	1.1117	11.662	21.0262
2.3793	1.1122	11.8494	21.5418
2.4013	1.1094	12.0898	21.9714
2.4169	1.1056	12.3002	22.5173
2.4296	1.1008	12.5598	23.1961
2.4419	1.0947	12.8096	23.9351
2.4553	1.0872	13.0222	24.9561
2.4668	1.0763	13.2053	25.9758
2.475	1.0641	13.3708	26.9773
2.479	1.0494	13.4963	27.8546
2.4755	1.0329	13.5354	28.4371
2.4696	1.0126	13.5393	28.5393
2.4678	0.9876	13.5471	28.0436
2.4697	0.9618	13.5498	27.1178
2.4689	0.9369	13.5362	25.7953
2.4625	0.9131	13.4635	24.2088
2.4539	0.8897	13.3436	22.5892
2.45	0.8647	13.2806	21.0336
2.45	0.8398	13.2696	19.6587
2.4512	0.8154	13.3214	18.5109
2.4499	0.7925	13.4136	17.507
2.446	0.7727	13.5762	16.7196
2.4448	0.7559	13.7955	16.0898
2.4467	0.7424	14.1048	15.5476
2.4533	0.7304	14.5061	15.1135
2.4618	0.7217	14.9386	14.768
2.4703	0.7179	15.4059	14.619
2.4842	0.7139	15.8826	14.5622
2.5028	0.7092	16.4248	14.5223
2.5219	0.7038	16.9663	14.408
2.5399	0.696	17.5832	14.2307
2.5569	0.6862	18.2577	13.9243
2.5729	0.6779	18.9208	13.5701
2.5834	0.6701	19.5093	13.082
2.5902	0.6604	19.9681	12.584
2.5922	0.6508	20.3404	12.1527
2.5906	0.6415	20.5681	11.755
2.5898	0.6328	20.6906	11.3806
2.5802	0.627	20.5642	11.1007
2.5607	0.6231	20.2515	10.8974
2.5382	0.6188	19.8368	10.7051
2.5112	0.6145	19.3437	10.5762
2.4749	0.6114	18.7995	10.467
2.4302	0.6092	18.2272	10.4024
2.383	0.6028	17.642	10.3001
2.3379	0.5955	17.0344	10.269
2.2915	0.5904	16.4321	10.286
2.2471	0.5857	15.8973	10.2772
2.2074	0.5807	15.4308	10.1981
2.172	0.5742	15.0208	10.0764
2.1393	0.5663	14.6652	9.8622
2.1092	0.5591	14.3555	9.6016
2.0842	0.5551	14.1333	9.2514
2.0672	0.552	14.0399	8.8459
2.0564	0.5469	14.0148	8.423
2.0498	0.543	14.1035	8.0895
2.0498	0.5427	14.3391	7.8836
2.0592	0.541	14.684	7.7376
2.0762	0.5384	15.1401	7.7041
2.0924	0.5385	15.7359	7.8081
2.1106	0.5427	16.4316	8.0564
2.1307	0.544	17.1665	8.3053
2.152	0.541	17.9697	8.5959
2.1707	0.5391	18.6734	8.9188
2.181	0.5386	19.0562	9.1521
2.1888	0.5372	19.2028	9.2874
2.1979	0.5353	19.0379	9.342
2.2029	0.5301	18.3039	9.0786
2.2072	0.5278	17.4705	8.8566
2.2064	0.5261	16.3077	8.4951
2.2029	0.5238	15.2369	8.1898
2.1989	0.5246	14.1829	8.069
2.1935	0.5311	13.321	8.0416
2.1902	0.5405	12.7668	8.1859
2.1911	0.5485	12.4429	8.4427
2.1983	0.554	12.4092	8.625
2.206	0.5555	12.551	8.6275
2.2195	0.5517	12.8384	8.3536
2.2361	0.5461	13.2004	7.8828
2.2544	0.5378	13.5739	7.3044
2.2717	0.5324	13.9345	6.7623
2.2821	0.5295	14.2767	6.4148
2.286	0.5295	14.6157	6.3592
2.2886	0.5354	14.8727	6.6212
2.2915	0.549	15.125	7.1363
2.2885	0.5668	15.3305	7.7762
2.2771	0.5863	15.4599	8.5696
2.2616	0.6083	15.6006	9.4645
2.2409	0.6306	15.6413	10.3809
2.2129	0.6492	15.5454	11.2789
2.1827	0.6631	15.3373	12.1613
2.1499	0.6757	15.0438	13.0318
2.1236	0.6875	14.7524	13.9548
2.1014	0.6987	14.4328	14.8887
2.0793	0.7109	14.157	15.841
2.055	0.724	13.9347	16.742
2.0356	0.7358	13.7655	17.5462
2.018	0.7457	13.6295	18.2077
2.0029	0.7609	13.567	18.6695
1.9916	0.7833	13.5419	18.8986
1.987	0.8127	13.5338	18.9812
1.9903	0.8452	13.5416	18.889
2.0012	0.8814	13.517	18.6578
2.0212	0.9261	13.4893	18.4922
2.0519	0.9813	13.489	18.3252
2.0916	1.0423	13.432	18.2517
2.1345	1.1119	13.3763	18.371
2.1764	1.1861	13.2921	18.6814
2.2237	1.2591	13.2373	19.2766
2.2757	1.3323	13.2384	19.9737
2.3332	1.4087	13.2597	20.882
2.3987	1.4851	13.3232	21.9129
2.4698	1.5561	13.4448	22.9116
2.5431	1.6215	13.5908	23.7065
2.6231	1.6845	13.7787	24.2446
2.715	1.7433	14.0434	24.5333
2.8155	1.7946	14.4578	24.5609
2.9246	1.8367	14.9817	24.529
3.0485	1.8656	15.6332	24.3623
3.1847	1.892	16.4682	24.3178
3.3492	1.9215	17.5482	24.3595
3.5508	1.9569	19.0057	24.4414
3.7942	2.0053	20.8039	24.9119
4.0697	2.0674	23.0492	25.7492
4.3851	2.1451	25.7436	27.0434
4.7632	2.2478	28.9897	28.6832
5.2152	2.3847	32.915	30.7728
5.7686	2.5768	37.5731	33.5481
6.4165	2.8158	43.281	36.9039
7.2084	3.1354	50.1059	40.8449
8.1327	3.552	58.1463	45.6969
9.2442	4.112	67.3818	51.3547
10.5705	4.8687	78.0439	58.1985
12.1281	5.8737	90.273	66.3159
13.9891	7.2587	104.8776	76.1585
16.0966	9.0045	122.0654	88.6233
18.5838	11.362	142.2862	104.7262
21.3821	14.2915	165.8501	126.1757
24.5936	18.174	192.9424	155.472
28.1605	23.0479	224.13	196.4764
32.0822	29.1352	259.0518	253.0901
36.3634	36.7548	297.574	334.4853
40.8604	45.7032	339.2087	445.5518
45.5439	56.4397	382.3803	603.2927
50.2604	68.311	427.9303	812.3538
54.8501	81.2966	471.2818	1082.7129
59.1988	94.6785	514.1908	1411.7084
63.048	107.5431	552.279	1776.9731
66.2704	119.0551	584.5184	2145.9064
68.761	128.3083	610.4642	2476.0515
70.2197	133.9506	624.7128	2684.267
70.8297	136.3406	632.2405	2782.0402
70.2197	133.9506	624.7128	2684.267
68.761	128.3083	610.4642	2476.0515
66.2704	119.0551	584.5184	2145.9064
63.048	107.5431	552.279	1776.9731
59.1988	94.6785	514.1908	1411.7084
54.8501	81.2966	471.2818	1082.7129
50.2604	68.311	427.9303	812.3538
45.5439	56.4397	382.3803	603.2927
40.8604	45.7032	339.2087	445.5518
36.3634	36.7548	297.574	334.4853
32.0822	29.1352	259.0518	253.0901
28.1605	23.0479	224.13	196.4764
24.5936	18.174	192.9424	155.472
21.3821	14.2915	165.8501	126.1757
18.5838	11.362	142.2862	104.7262
16.0966	9.0045	122.0654	88.6233
13.9891	7.2587	104.8776	76.1585
12.1281	5.8737	90.273	66.3159
10.5705	4.8687	78.0439	58.1985
9.2442	4.112	67.3818	51.3547
8.1327	3.552	58.1463	45.6969
7.2084	3.1354	50.1059	40.8449
6.4165	2.8158	43.281	36.9039
5.7686	2.5768	37.5731	33.5481
5.2152	2.3847	32.915	30.7728
4.7632	2.2478	28.9897	28.6832
4.3851	2.1451	25.7436	27.0434
4.0697	2.0674	23.0492	25.7492
3.7942	2.0053	20.8039	24.9119
3.5508	1.9569	19.0057	24.4414
3.3492	1.9215	17.5482	24.3595
3.1847	1.892	16.4682	24.3178
3.0485	1.8656	15.6332	24.3623
2.9246	1.8367	14.9817	24.529
2.8155	1.7946	14.4578	24.5609
2.715	1.7433	14.0434	24.5333
2.6231	1.6845	13.7787	24.2446
2.5431	1.6215	13.5908	23.7065
2.4698	1.5561	13.4448	22.9116
2.3987	1.4851	13.3232	21.9129
2.3332	1.4087	13.2597	20.882
2.2757	1.3323	13.2384	19.9737
2.2237	1.2591	13.2373	19.2766
2.1764	1.1861	13.2921	18.6814
2.1345	1.1119	13.3763	18.371
2.0916	1.0423	13.432	18.2517
2.0519	0.9813	13.489	18.3252
2.0212	0.9261	13.4893	18.4922
2.0012	0.8814	13.517	18.6578
1.9903	0.8452	13.5416	18.889
1.987	0.8127	13.5338	18.9812
1.9916	0.7833	13.5419	18.8986
2.0029	0.7609	13.567	18.6695
2.018	0.7457	13.6295	18.2077
2.0356	0.7358	13.7655	17.5462
2.055	0.724	13.9347	16.742
2.0793	0.7109	14.157	15.841
2.1014	0.6987	14.4328	14.8887
2.1236	0.6875	14.7524	13.9548
2.1499	0.6757	15.0438	13.0318
2.1827	0.6631	15.3373	12.1613
2.2129	0.6492	15.5454	11.2789
2.2409	0.6306	15.6413	10.3809
2.2616	0.6083	15.6006	9.4645
2.2771	0.5863	15.4599	8.5696
2.2885	0.5668	15.3305	7.7762
2.2915	0.549	15.125	7.1363
2.2886	0.5354	14.8727	6.6212
2.286	0.5295	14.6157	6.3592
2.2821	0.5295	14.2767	6.4148
2.2717	0.5324	13.9345	6.7623
2.2544	0.5378	13.5739	7.3044
2.2361	0.5461	13.2004	7.8828
2.2195	0.5517	12.8384	8.3536
2.206	0.5555	12.551	8.6275
2.1983	0.554	12.4092	8.625
2.1911	0.5485	12.4429	8.4427
2.1902	0.5405	12.7668	8.1859
2.1935	0.5311	13.321	8.0416
2.1989	0.5246	14.1829	8.069
2.2029	0.5238	15.2369	8.1898
2.2064	0.5261	16.3077	8.4951
2.2072	0.5278	17.4705	8.8566
2.2029	0.5301	18.3039	9.0786
2.1979	0.5353	19.0379	9.342
2.1888	0.5372	19.2028	9.2874
2.181	0.5386	19.0562	9.1521
2.1707	0.5391	18.6734	8.9188
2.152	0.541	17.9697	8.5959
2.1307	0.544	17.1665	8.3053
2.1106	0.5427	16.4316	8.0564
2.0924	0.5385	15.7359	7.8081
2.0762	0.5384	15.1401	7.7041
2.0592	0.541	14.684	7.7376
2.0498	0.5427	14.3391	7.8836
2.0498	0.543	14.1035	8.0895
2.0564	0.5469	14.0148	8.423
2.0672	0.552	14.0399	8.8459
2.0842	0.5551	14.1333	9.2514
2.1092	0.5591	14.3555	9.6016
2.1393	0.5663	14.6652	9.8622
2.172	0.5742	15.0208	10.0764
2.2074	0.5807	15.4308	10.1981
2.2471	0.5857	15.8973	10.2772
2.2915	0.5904	16.4321	10.286
2.3379	0.5955	17.0344	10.269
2.383	0.6028	17.642	10.3001
2.4302	0.6092	18.2272	10.4024
2.4749	0.6114	18.7995	10.467
2.5112	0.6145	19.3437	10.5762
2.5382	0.6188	19.8368	10.7051
2.5607	0.6231	20.2515	10.8974
2.5802	0.627	20.5642	11.1007
2.5898	0.6328	20.6906	11.3806
2.5906	0.6415	20.5681	11.755
2.5922	0.6508	20.3404	12.1527
2.5902	0.6604	19.9681	12.584
2.5834	0.6701	19.5093	13.082
2.5729	0.6779	18.9208	13.5701
2.5569	0.6862	18.2577	13.9243
2.5399	0.696	17.5832	14.2307
2.5219	0.7038	16.9663	14.408
2.5028	0.7092	16.4248	14.5223
2.4842	0.7139	15.8826	14.5622
2.4703	0.7179	15.4059	14.619
2.4618	0.7217	14.9386	14.768
2.4533	0.7304	14.5061	15.1135
2.4467	0.7424	14.1048	15.5476
2.4448	0.7559	13.7955	16.0898
2.446	0.7727	13.5762	16.7196
2.4499	0.7925	13.4136	17.507
2.4512	0.8154	13.3214	18.5109
2.45	0.8398	13.2696	19.6587
2.45	0.8647	13.2806	21.0336
2.4539	0.8897	13.3436	22.5892
2.4625	0.9131	13.4635	24.2088
2.4689	0.9369	13.5362	25.7953
2.4697	0.9618	13.5498	27.1178
2.4678	0.9876	13.5471	28.0436
2.4696	1.0126	13.5393	28.5393
2.4755	1.0329	13.5354	28.4371
2.479	1.0494	13.4963	27.8546
2.475	1.0641	13.3708	26.9773
2.4668	1.0763	13.2053	25.9758
2.4553	1.0872	13.0222	24.9561
2.4419	1.0947	12.8096	23.9351
2.4296	1.1008	12.5598	23.1961
2.4169	1.1056	12.3002	22.5173
2.4013	1.1094	12.0898	21.9714
2.3793	1.1122	11.8494	21.5418
2.3633	1.1117	11.662	21.0262
2.3515	1.1097	11.5796	20.6123
2.3411	1.1079	11.5355	20.0784
2.3296	1.1086	11.4959	19.5473
2.3219	1.1095	11.5128	19.0057
2.3205	1.1105	11.5598	18.4803
2.3225	1.1138	11.6166	17.922
2.3281	1.1205	11.727	17.5848
2.3341	1.1267	11.8533	17.3583
2.3453	1.1387	12.0278	17.4025
2.3604	1.1619	12.2943	17.8987
2.3815	1.1908	12.6253	18.7373
2.4029	1.2216	13.0001	19.9205
2.4226	1.2526	13.3915	21.4361
2.4438	1.2875	13.8466	23.2393
2.4667	1.3234	14.2694	24.9368
2.49	1.3563	14.6705	26.4857
2.5154	1.3831	15.0547	27.6594
2.5377	1.403	15.4317	28.2761
2.5555	1.4158	15.8032	28.5191
2.5742	1.4221	16.1647	28.233
2.5997	1.4225	16.6396	27.772
2.6302	1.4184	17.2021	27.3349
2.663	1.4107	17.8596	26.9569
2.7017	1.4057	18.5983	26.7072
2.7413	1.4048	19.3275	26.7263
2.7804	1.4087	20.0863	26.938
2.8202	1.4212	20.8697	27.5627
2.8619	1.4387	21.6478	28.464
2.904	1.4649	22.4042	29.9323
2.9455	1.4966	23.225	32.0712
2.9798	1.5321	24.0056	34.8164
3.0102	1.5757	24.8718	38.4209
3.0392	1.6205	25.7478	42.4469
3.0678	1.6657	26.7199	46.9771
3.093	1.7129	27.6299	51.6899
3.1138	1.7568	28.4615	56.2301
3.1278	1.7978	29.2431	60.8132
3.1363	1.8286	29.9073	64.1104
3.1447	1.8527	30.5405	66.9618
3.1469	1.8656	31.0711	68.8651
3.1403	1.8663	31.4755	69.5298
3.1292	1.8606	31.7427	69.337
3.1166	1.8453	31.896	68.2366
3.0998	1.8225	31.8777	66.2773
3.0795	1.7954	31.8315	63.8458
3.0627	1.7639	31.7452	61.0526
3.0535	1.7321	31.6739	58.4333
3.0444	1.7016	31.6423	56.2808
3.0292	1.6763	31.6052	54.9039
