# Supplementary material for: Super-resolution imaging uncovers the nanoscopic segregation of polarity proteins in epithelia
Source: eLife. 2022 Nov 7;11:e62087. doi: 10.7554/eLife.62087 (PMC9674336; doi:10.7554/eLife.62087)
Supplement: Figure 2—source data 2. [file elife-62087-fig2-data2.zip › Figure 2/TC7 PAR6B Occludin AB sample 1.csv]

prob_prot	ref_prot	var_prob_prot	var_ref_prot
8.1238	0.6495	42.558	10.6507
8.1379	0.6492	43.6424	9.2967
8.1546	0.6436	44.6707	7.8874
8.1752	0.636	45.436	6.4591
8.194	0.6297	45.9773	5.2502
8.2098	0.6227	46.2	4.3272
8.2273	0.6165	45.9777	3.701
8.2493	0.6158	45.512	3.2474
8.2755	0.6134	44.7242	2.9019
8.3006	0.6158	43.6546	2.6941
8.3252	0.624	42.3247	2.5978
8.3502	0.6287	40.9213	2.5727
8.3767	0.6344	39.44	2.5969
8.3952	0.6439	38.007	2.6661
8.4181	0.6607	36.7245	2.774
8.4492	0.6793	35.8361	2.9359
8.4872	0.6943	35.4556	3.1081
8.5275	0.7049	35.5302	3.2629
8.5737	0.7157	35.9914	3.4215
8.6392	0.7233	36.8466	3.5653
8.7161	0.73	38.0859	3.7152
8.8062	0.7398	39.7375	3.8826
8.8969	0.7475	41.5386	4.0345
8.9927	0.7562	43.434	4.1633
9.0927	0.7644	45.3136	4.183
9.1902	0.768	47.1345	4.1199
9.2856	0.7699	48.8284	4.0194
9.3887	0.768	50.4098	3.8208
9.5009	0.7612	51.6184	3.5608
9.6176	0.7576	52.7594	3.3227
9.7406	0.7555	53.817	3.0954
9.8753	0.7511	55.0037	2.8879
10.0036	0.7442	56.2885	2.7244
10.1251	0.7364	57.5142	2.5979
10.235	0.7323	58.5243	2.5301
10.3198	0.7309	59.1751	2.5026
10.3851	0.7271	59.4013	2.4794
10.444	0.7244	59.163	2.4829
10.4935	0.7279	58.6235	2.535
10.5233	0.7314	57.7401	2.5846
10.5425	0.7317	56.7195	2.6005
10.5655	0.7294	55.6129	2.5874
10.5966	0.7245	54.5763	2.5503
10.6236	0.7181	53.6047	2.4814
10.6639	0.7159	52.6123	2.422
10.709	0.7141	51.519	2.3511
10.7487	0.7113	50.2564	2.2686
10.7921	0.7098	49.1387	2.2109
10.8352	0.7095	48.1993	2.1866
10.8747	0.7104	47.4231	2.1777
10.9104	0.7096	46.9219	2.1794
10.9464	0.7106	46.8194	2.2303
10.9809	0.7099	46.9471	2.3136
11.0179	0.71	47.2296	2.4275
11.0543	0.7116	47.7029	2.5583
11.0886	0.7143	48.1779	2.6895
11.1364	0.7207	48.7421	2.848
11.1822	0.7302	49.2988	3.0099
11.2279	0.7414	49.6123	3.145
11.2727	0.7507	49.7551	3.2219
11.3164	0.7574	49.7142	3.2026
11.3557	0.7645	49.4084	3.166
11.4001	0.767	49.076	3.0448
11.4422	0.7679	48.4705	2.8632
11.48	0.7672	47.8806	2.6551
11.5298	0.7631	47.4758	2.426
11.5852	0.7563	47.1318	2.2137
11.6312	0.7502	46.877	2.0446
11.6703	0.7455	46.7999	1.9454
11.7123	0.7371	46.8008	1.8926
11.7584	0.7269	46.8355	1.8796
11.8009	0.7221	46.8671	1.9142
11.8453	0.7229	46.8555	1.9677
11.8888	0.7237	46.8926	2.011
11.928	0.7328	46.8939	2.0902
11.9615	0.742	46.827	2.1523
12.0049	0.7493	46.881	2.1937
12.0521	0.7581	46.8159	2.2421
12.1124	0.7663	46.7389	2.2839
12.1608	0.7754	46.4542	2.3115
12.1926	0.7845	45.8435	2.3147
12.2261	0.7915	45.0632	2.2658
12.2558	0.8048	44.2261	2.2498
12.2776	0.8151	43.3953	2.2658
12.3017	0.8158	42.7528	2.2525
12.3322	0.817	42.1713	2.2342
12.3634	0.8195	41.5745	2.2386
12.3901	0.8249	41.2708	2.2621
12.4109	0.829	41.1484	2.2814
12.4285	0.831	41.3381	2.2831
12.4402	0.8335	41.7677	2.3028
12.4564	0.8362	42.3955	2.3258
12.4768	0.8389	43.2104	2.3795
12.5077	0.8465	44.1842	2.4694
12.5441	0.8533	45.1491	2.5283
12.5834	0.8579	46.0617	2.5928
12.6235	0.8629	47.0733	2.6868
12.6781	0.8717	48.0674	2.8093
12.7436	0.8829	48.9983	2.8835
12.8074	0.892	49.8916	2.9671
12.8749	0.9092	50.5866	3.1439
12.9434	0.9275	51.1306	3.3642
12.9968	0.9451	51.6266	3.6051
13.0507	0.9608	52.003	3.8592
13.1069	0.9774	52.2687	4.0761
13.1582	0.9925	52.4085	4.2746
13.2146	1.0078	52.4548	4.385
13.2789	1.0212	52.51	4.3821
13.3512	1.0284	52.4352	4.3
13.4368	1.03	52.5599	4.1563
13.5305	1.0306	52.6462	3.9813
13.6291	1.0288	52.8441	3.7759
13.7188	1.0229	52.7763	3.559
13.8099	1.0164	52.8007	3.3804
13.904	1.016	52.6825	3.2728
13.9928	1.0196	52.2395	3.2446
14.0765	1.0224	51.494	3.2904
14.1604	1.0218	50.4457	3.4058
14.2445	1.0241	49.3307	3.5529
14.3304	1.0268	48.153	3.741
14.4255	1.0309	47.3281	3.9347
14.5285	1.0376	46.8842	4.1246
14.6379	1.0455	46.5659	4.2071
14.7504	1.0542	46.4544	4.2356
14.8731	1.0599	46.5839	4.2161
14.996	1.0621	46.7753	4.1677
15.1242	1.0639	46.8334	4.0799
15.2573	1.0611	46.8692	3.9182
15.3874	1.0575	46.9598	3.7551
15.5135	1.0551	47.0369	3.5928
15.6386	1.0481	46.8937	3.4179
15.7658	1.0411	46.8502	3.2277
15.9068	1.0405	46.9114	3.0782
16.059	1.037	46.9738	2.9653
16.2079	1.0344	47.1225	2.8632
16.3578	1.0426	47.3668	2.8397
16.5195	1.052	47.6251	2.8671
16.6865	1.0679	47.8511	2.9009
16.8584	1.0888	47.9477	2.9673
17.0419	1.1198	47.8796	3.078
17.2175	1.1619	47.7614	3.2338
17.3874	1.2086	47.6285	3.3725
17.5585	1.2656	47.5717	3.5126
17.7321	1.3287	47.5646	3.6848
17.8942	1.3969	47.7773	3.9101
18.0424	1.4711	48.3677	4.153
18.1881	1.5597	49.0867	4.4263
18.3328	1.6606	49.9368	4.7581
18.4698	1.7749	50.7488	5.2369
18.5966	1.9151	51.5081	5.8545
18.7231	2.0845	52.2001	6.824
18.8696	2.2821	53.0503	8.3379
19.0102	2.5236	53.8242	10.7712
19.1493	2.8176	54.4599	14.4552
19.3049	3.182	54.9814	19.8456
19.4614	3.6271	55.4133	27.5769
19.6131	4.1544	55.7616	38.1236
19.755	4.7803	56.079	51.9496
19.8942	5.5166	56.4285	69.511
20.042	6.3607	56.8369	91.0837
20.2185	7.3209	57.4501	116.6903
20.4151	8.4051	58.5157	146.2163
20.6454	9.6039	60.1509	179.2096
20.9139	10.9257	62.3142	215.3808
21.235	12.3713	65.2244	253.2695
21.6216	13.9443	68.8694	292.5063
22.061	15.6268	73.2296	331.4888
22.5543	17.4354	78.4753	369.9319
23.1112	19.3702	84.827	407.0093
23.7262	21.4427	91.7335	442.8365
24.3913	23.6443	99.479	477.3988
25.1076	25.9809	107.336	512.9496
25.8812	28.4437	115.2429	549.2603
26.7079	31.0251	123.0822	587.7653
27.5869	33.7215	130.9617	629.7187
28.5289	36.5186	139.2482	675.2501
29.5214	39.386	147.9748	724.0563
30.5652	42.2896	157.2878	774.5416
31.6578	45.1987	167.4499	825.4425
32.7951	48.0954	178.6338	875.2948
33.9691	50.9151	190.0828	921.1603
35.1828	53.6224	201.8891	962.7351
36.4664	56.1607	213.7013	997.6811
37.8119	58.4703	225.818	1026.2866
39.2179	60.4909	237.8055	1046.8057
40.6969	62.1697	250.0012	1060.2169
42.2434	63.4116	261.6949	1063.7639
43.8467	64.1523	273.3842	1056.9725
45.5101	64.3056	285.0862	1038.1723
47.2195	63.8092	296.3844	1005.6592
48.9493	62.6363	307.2415	957.5096
50.6557	60.7577	317.0632	894.198
52.3044	58.1822	326.3309	816.8529
53.8787	54.9649	333.7709	728.0211
55.3259	51.1944	339.6054	631.2627
56.6125	46.975	344.1638	531.6087
57.6843	42.4549	346.885	433.7093
58.5139	37.7842	347.3589	343.9508
59.0827	33.0984	346.6178	264.9469
59.367	28.5519	344.0595	198.1483
59.3493	24.2631	339.5102	144.5635
59.051	20.308	333.5041	103.2175
58.484	16.749	326.9694	72.1569
57.6762	13.6391	318.8176	49.4761
56.6803	10.9774	310.1603	33.315
55.5236	8.7305	300.4812	22.2199
54.2602	6.8668	290.8249	14.7592
52.9231	5.3518	281.2246	9.8374
51.5729	4.1337	272.5003	6.613
50.2461	3.1753	264.9903	4.5232
48.955	2.4393	257.9003	3.2135
47.7289	1.874	252.0975	2.4257
46.5859	1.4465	248.211	1.9007
45.5336	1.1397	245.9278	1.5753
44.5716	0.9194	245.0077	1.3784
43.6978	0.7625	245.4781	1.2351
42.9088	0.663	247.1669	1.1455
42.1967	0.601	250.1155	1.0887
41.5345	0.5655	254.1565	1.048
40.9197	0.5495	259.1932	1.0362
40.3428	0.5452	264.4516	1.0369
39.7833	0.5508	270.1754	1.0417
39.2347	0.5689	275.3367	1.0618
38.6806	0.5932	280.1453	1.1048
38.1455	0.6148	284.7294	1.1517
37.6275	0.6383	288.5119	1.2031
37.1139	0.6638	292.0108	1.2572
36.5988	0.6868	295.0953	1.3113
36.0919	0.7049	297.7637	1.3719
35.5951	0.7234	300.1018	1.4298
35.1037	0.7385	302.2987	1.4619
34.6082	0.7544	303.9264	1.49
34.1131	0.7664	305.2392	1.4959
33.629	0.7698	306.0859	1.4698
33.1659	0.7692	307.4217	1.4326
32.7279	0.7638	308.8576	1.3893
32.3104	0.7558	310.4012	1.3291
31.905	0.7494	312.3082	1.2652
31.5113	0.7379	314.6336	1.1943
31.131	0.724	317.8426	1.1258
30.7647	0.7083	321.8284	1.0631
30.3899	0.6971	326.2428	1.0165
30.0072	0.6857	330.7515	0.988
29.6212	0.6774	335.5089	0.9739
29.2297	0.6745	339.7975	0.9918
28.8339	0.6661	343.6495	1.019
28.4214	0.6544	346.259	1.0536
28.0088	0.6457	347.738	1.1184
27.6002	0.6381	348.1617	1.1812
27.2024	0.6257	348.0653	1.2251
26.8168	0.6121	347.3527	1.2617
26.4461	0.6033	345.697	1.2759
26.1031	0.5991	344.146	1.274
25.7765	0.5944	342.4967	1.2617
25.4618	0.5887	340.4823	1.2452
25.1535	0.5815	338.4149	1.2262
24.8499	0.5718	336.755	1.193
24.54	0.5582	335.4691	1.1475
24.2384	0.5468	334.9057	1.1064
23.9398	0.5374	335.6305	1.0723
23.6312	0.5299	337.0452	1.0442
23.3279	0.521	339.1404	1.0147
23.0257	0.5113	341.5732	0.9861
22.7226	0.5011	344.4524	0.9749
22.412	0.4885	347.2154	0.9707
22.1033	0.4766	349.6625	0.9648
21.7976	0.4704	351.584	0.9871
21.4987	0.4646	352.9703	1.0128
21.2001	0.4575	353.3013	1.0314
20.9094	0.4515	352.5874	1.0376
20.6312	0.4445	351.3908	1.0217
20.3444	0.4401	349.3872	1.0
20.0458	0.4356	346.933	0.9679
19.7384	0.4291	343.7526	0.9157
19.4322	0.4205	340.7196	0.8698
19.1181	0.4098	337.0068	0.8278
18.8053	0.3958	332.685	0.7779
18.4873	0.3811	327.7782	0.7172
18.1676	0.3699	322.0477	0.6714
17.8476	0.3562	316.2777	0.6375
17.5336	0.3429	310.1458	0.6104
17.2172	0.3268	304.0602	0.5733
16.8984	0.3072	297.8302	0.5303
16.5873	0.2892	291.5069	0.4959
16.2764	0.2767	285.0972	0.4698
15.9592	0.2676	278.8973	0.4458
15.6448	0.2563	272.8451	0.4173
15.333	0.245	266.5374	0.3855
15.0271	0.2354	260.3077	0.3577
14.733	0.2271	254.0909	0.3286
14.4456	0.2218	247.8577	0.3047
14.1723	0.2172	241.8356	0.2921
13.9073	0.2131	235.8844	0.2864
13.6441	0.2072	229.9735	0.2816
13.3777	0.2012	223.7752	0.2837
13.1117	0.1974	217.6787	0.298
12.8499	0.1954	211.772	0.3168
12.5929	0.1943	206.4594	0.3436
12.338	0.1929	201.7487	0.3701
12.0887	0.1895	197.6284	0.3901
11.8496	0.1869	194.2151	0.4059
11.6252	0.1849	191.4466	0.4129
11.414	0.1813	189.1591	0.4159
11.1999	0.1766	187.3363	0.406
10.9833	0.1717	185.6072	0.395
10.7646	0.1648	183.6559	0.3797
10.5336	0.1573	181.3621	0.364
10.2907	0.1529	178.1458	0.3592
10.0318	0.1507	173.7889	0.35
9.7482	0.1477	168.137	0.3363
9.4456	0.1415	161.2316	0.3191
9.1289	0.1332	153.2366	0.298
8.7958	0.1237	144.592	0.2784
8.4577	0.1117	135.4279	0.2439
8.1254	0.1001	125.9205	0.2098
7.8027	0.09222	116.6926	0.1869
7.4879	0.08236	108.0417	0.1529
7.1879	0.07273	100.0288	0.1242
6.9098	0.06546	92.7886	0.1038
6.6537	0.05634	86.3748	0.08078
6.4228	0.04829	80.6697	0.06212
6.213	0.04288	75.6672	0.04992
6.0209	0.03713	71.3092	0.04073
5.8488	0.03082	67.5643	0.03378
5.6868	0.02555	64.1967	0.02752
5.5417	0.02209	61.1021	0.0229
5.41	0.01982	58.1894	0.01823
5.2809	0.01753	55.5216	0.01489
5.1566	0.01536	52.8344	0.01291
5.0383	0.01283	50.127	0.01039
4.9153	0.01054	47.4472	0.00867
4.7913	0.00929	44.8739	0.007598
4.6677	0.007438	42.3187	0.005435
4.5492	0.004942	39.9685	0.003312
4.4371	0.003365	37.8676	0.002415
4.3222	0.002765	35.8911	0.001972
4.2102	0.00208	34.1108	0.00132
4.0998	0.001866	32.4757	0.00139
3.9974	0.001961	31.0923	0.001547
3.9012	0.002011	29.8979	0.001594
3.8079	0.002035	28.7517	0.001637
3.7124	0.002152	27.5597	0.001706
3.6142	0.002723	26.3513	0.001969
3.5089	0.003447	25.1192	0.002738
3.4032	0.00388	23.8679	0.003375
3.2998	0.0049	22.5886	0.004671
3.1982	0.006323	21.3351	0.007587
3.0979	0.006738	20.158	0.009071
3.0016	0.006366	19.0763	0.009134
2.9139	0.006209	18.1072	0.009495
2.8336	0.006216	17.2348	0.009102
2.7585	0.005743	16.3862	0.007701
2.6903	0.004999	15.5692	0.005714
2.6241	0.003598	14.7878	0.003095
2.5635	0.0026	14.1203	0.001895
2.5009	0.001809	13.5673	0.00137
2.4411	0.001483	13.1522	0.001189
2.3965	0.001921	12.983	0.001477
2.3525	0.001799	13.0519	0.001389
2.3105	0.001201	13.3197	0.0009315
2.2781	0.0006302	13.795	0.0003479
2.2472	0.0001116	14.434	1.889e-05
2.2137	0.0	15.1236	0.0
2.1781	0.0	15.6815	0.0
2.1325	0.0	15.7757	0.0
2.0794	0.0	15.3519	0.0
2.0228	0.0	14.5092	0.0
1.9559	0.0	13.2116	0.0
1.887	0.0	11.6934	0.0
1.8242	0.0001155	10.3213	1.555e-05
1.7629	0.0008608	9.1562	0.000447
1.6959	0.00145	8.206	0.00122
1.6307	0.001673	7.4744	0.001434
1.5728	0.001854	6.9782	0.001625
1.5253	0.001849	6.6976	0.001636
1.4847	0.001722	6.4941	0.001476
1.4512	0.001536	6.3637	0.001349
1.4197	0.001298	6.2189	0.001025
1.389	0.0005279	6.016	0.0002365
1.3603	4.958e-05	5.7939	5.7517e-06
1.3355	0.0	5.6055	0.0
1.3085	0.0	5.4216	0.0
1.2844	0.0	5.2657	0.0
1.2625	0.0	5.1718	0.0
1.2406	0.0	5.0966	0.0
1.2163	0.0	5.0204	0.0
1.1923	0.0	4.9555	0.0
1.1735	0.0	4.9121	0.0
1.1592	0.0	4.8467	0.0
1.1482	0.0	4.7456	0.0
1.1345	0.0	4.6295	0.0
1.1193	0.0	4.5244	0.0
1.1032	0.0	4.3934	0.0
1.0863	0.0	4.2557	0.0
1.069	0.0	4.1316	0.0
1.048	0.0	4.0154	0.0
1.0263	0.0	3.8865	0.0
1.0048	0.0	3.7779	0.0
0.9843	0.0	3.6952	0.0
0.9631	0.0	3.6062	0.0
0.9409	0.0	3.5378	0.0
