# Supplementary material for: Super-resolution imaging uncovers the nanoscopic segregation of polarity proteins in epithelia
Source: eLife. 2022 Nov 7;11:e62087. doi: 10.7554/eLife.62087 (PMC9674336; doi:10.7554/eLife.62087)
Supplement: Figure 2—source data 2. [file elife-62087-fig2-data2.zip › Figure 2/TC7 PAR6B Occludin AB sample 2.csv]

prob_prot	ref_prot	var_prob_prot	var_ref_prot
15.2841	1.3367	136.8952	8.2435
15.2369	1.3529	134.9236	9.5674
15.1794	1.3608	132.7649	10.6076
15.1129	1.3593	130.1603	11.1929
15.048	1.3468	127.5728	11.248
14.9848	1.3299	125.1774	10.8079
14.9228	1.3117	123.1267	9.9573
14.8651	1.289	121.3815	8.9204
14.8055	1.2583	119.2539	7.8868
14.7531	1.2218	117.1119	6.989
14.7182	1.186	114.927	6.2698
14.7027	1.1563	112.9468	5.7261
14.6927	1.13	111.2441	5.363
14.6926	1.1074	109.9973	5.1453
14.7141	1.0897	109.3495	4.9986
14.7554	1.0793	109.2218	4.928
14.8056	1.0747	109.4637	4.9252
14.8552	1.0742	109.8185	5.0105
14.9113	1.0784	110.0986	5.1552
14.9755	1.0858	110.3655	5.3506
15.0376	1.0955	110.3705	5.6045
15.1021	1.1068	109.8456	5.9043
15.1723	1.1163	108.9246	6.1984
15.2484	1.1186	107.9558	6.4481
15.3138	1.1148	106.9617	6.5958
15.3707	1.1091	106.1948	6.6502
15.4357	1.1008	105.9577	6.5137
15.508	1.0896	106.382	6.2434
15.5747	1.0774	107.4175	5.8495
15.6349	1.0638	108.8091	5.3531
15.7055	1.0519	110.6251	4.797
15.7825	1.0407	112.7806	4.194
15.8523	1.032	115.1415	3.6902
15.9137	1.0282	117.6105	3.3243
15.9797	1.0341	120.3212	3.1166
16.0577	1.0446	123.2255	3.0644
16.1472	1.0555	126.4019	3.1794
16.2489	1.0696	129.3511	3.4788
16.3565	1.084	131.4064	3.9178
16.4601	1.0957	132.7585	4.4021
16.5674	1.1081	133.599	4.8861
16.6774	1.117	134.3135	5.2727
16.7897	1.1246	134.8176	5.5099
16.9081	1.1353	135.1426	5.593
17.0361	1.1444	135.7181	5.522
17.1757	1.147	136.8289	5.3006
17.327	1.1472	138.5272	4.975
17.4922	1.1462	140.4924	4.6527
17.6582	1.1432	142.7241	4.4092
17.8175	1.1452	145.0884	4.279
17.9754	1.1555	147.4518	4.2559
18.1307	1.164	149.7057	4.2787
18.2734	1.1614	151.5848	4.3298
18.3957	1.1491	152.8784	4.4012
18.505	1.1337	154.0097	4.4229
18.607	1.1209	154.9082	4.3584
18.6906	1.1078	155.7138	4.2279
18.7476	1.09	156.2965	4.0466
18.7795	1.0722	156.7972	3.8394
18.7868	1.0512	157.1951	3.6069
18.7602	1.0253	157.298	3.3445
18.6983	1.0005	157.0287	3.1039
18.6059	0.9777	156.6485	2.8477
18.4849	0.9568	156.2466	2.6364
18.3355	0.9365	156.0176	2.4609
18.1709	0.9172	155.497	2.3113
18.0116	0.8957	154.9043	2.165
17.8449	0.8782	154.0244	2.0659
17.6702	0.8687	153.2319	2.0344
17.4932	0.8591	151.7569	2.0188
17.3279	0.8465	149.6261	1.983
17.175	0.8376	147.3124	1.9236
17.0224	0.8307	144.9088	1.8341
16.8699	0.8276	142.1745	1.7488
16.7322	0.8238	139.277	1.6658
16.6173	0.8154	136.5121	1.576
16.5209	0.8044	133.7476	1.4998
16.4363	0.7933	131.333	1.4465
16.3661	0.7866	129.3944	1.4263
16.3061	0.7888	128.0052	1.4652
16.2613	0.7997	127.366	1.5862
16.2443	0.8144	127.7402	1.8016
16.2572	0.8311	128.8057	2.1581
16.2882	0.8501	130.3712	2.721
16.3315	0.8734	132.1788	3.5273
16.3846	0.9017	133.8759	4.5825
16.455	0.928	135.4627	5.7883
16.5346	0.9485	136.7782	6.9746
16.6114	0.9689	137.8139	7.9852
16.6753	0.9873	138.5439	8.643
16.7354	1.0015	139.0019	8.7857
16.8008	1.0074	139.1308	8.3842
16.858	1.0042	138.9615	7.5752
16.9118	0.9965	138.8861	6.5172
16.9615	0.9823	138.5495	5.3494
17.0036	0.9649	137.6884	4.2493
17.044	0.952	136.4971	3.3639
17.0838	0.9433	135.2949	2.7088
17.1323	0.9316	133.9675	2.2353
17.1824	0.919	132.377	1.9306
17.2262	0.9133	130.7891	1.797
17.2817	0.9137	129.4466	1.7923
17.349	0.9208	128.101	1.8735
17.4299	0.9342	126.8808	2.0033
17.5223	0.948	125.8553	2.1506
17.6375	0.958	125.0519	2.2989
17.7759	0.9648	124.4307	2.4347
17.9434	0.9711	123.9339	2.5482
18.139	0.9753	123.8225	2.6237
18.3514	0.9771	123.9665	2.6562
18.5779	0.9807	124.1973	2.6629
18.8094	0.9822	124.3205	2.6285
19.0444	0.9808	124.2721	2.5992
19.2844	0.9771	124.2275	2.5465
19.5156	0.9695	124.4348	2.4778
19.7256	0.9637	125.0132	2.4241
19.9172	0.9645	125.9811	2.4085
20.0969	0.9663	127.2387	2.425
20.2632	0.9648	129.177	2.4618
20.4097	0.9645	131.6294	2.5213
20.5404	0.9689	134.5639	2.5909
20.6491	0.9799	137.6422	2.6456
20.7399	0.9952	140.7551	2.7171
20.8061	1.0096	143.7654	2.7974
20.8558	1.0188	146.7677	2.874
20.8938	1.0238	149.3665	2.9625
20.9241	1.0271	151.2489	3.0712
20.9466	1.0281	152.3608	3.1872
20.9629	1.0276	152.8669	3.303
20.9823	1.026	152.688	3.4152
21.0032	1.02	151.8101	3.5151
21.0099	1.0093	150.8759	3.5965
20.9972	0.9957	149.6155	3.6658
20.9857	0.9802	148.3675	3.7582
20.9911	0.9662	147.2636	3.8767
21.0111	0.9517	146.6123	4.0038
21.0367	0.9377	146.7675	4.1483
21.0756	0.9253	147.6403	4.2801
21.1338	0.9131	148.7967	4.3721
21.2187	0.9007	150.0225	4.3945
21.3298	0.8915	151.3376	4.3572
21.4598	0.8839	152.3214	4.2196
21.6036	0.8759	153.1349	4.0188
21.7688	0.867	153.9253	3.8149
21.9507	0.8555	154.5091	3.6175
22.148	0.8456	154.6284	3.4462
22.3559	0.8464	154.4774	3.3625
22.57	0.8546	154.1104	3.3705
22.7801	0.87	153.5038	3.4561
22.9819	0.8894	152.8706	3.5761
23.1753	0.9116	152.5129	3.7326
23.3605	0.9341	152.4909	3.9213
23.5378	0.9633	152.2734	4.125
23.7035	0.9992	151.7274	4.3303
23.8624	1.0424	151.2993	4.5888
24.012	1.1019	150.7623	4.9319
24.1416	1.1759	149.8553	5.3514
24.259	1.2648	148.3295	5.8791
24.3801	1.3718	146.5562	6.5993
24.503	1.5121	144.2335	7.5966
24.6231	1.6852	141.8503	8.8835
24.7491	1.8913	139.2848	10.4277
24.901	2.1327	136.2158	12.369
25.0858	2.41	133.1727	14.7178
25.3115	2.7301	130.3112	17.5756
25.5949	3.1027	128.3496	20.9672
25.941	3.5392	127.4493	24.8513
26.3523	4.034	128.0969	29.1463
26.8548	4.5869	130.8128	33.7716
27.4741	5.2106	135.7288	38.8556
28.2276	5.9166	143.405	44.3218
29.1199	6.7141	154.0874	50.0836
30.1597	7.6321	167.655	56.0237
31.3819	8.6834	184.1677	62.0446
32.8088	9.8858	203.9355	68.4127
34.4477	11.2738	227.1165	74.9842
36.3009	12.8701	254.4838	82.5296
38.401	14.706	286.8548	91.8474
40.7496	16.8032	325.0934	103.7165
43.3315	19.1755	370.2192	119.4304
46.1311	21.8261	422.3762	141.7552
49.1106	24.7394	480.0981	174.3901
52.2545	27.8898	544.3991	221.7598
55.4999	31.2245	613.6806	289.1417
58.7877	34.6468	685.0015	380.4042
62.0559	38.0462	755.8021	497.8984
65.2247	41.2632	821.4708	640.4371
68.2217	44.1334	879.6887	800.7628
70.9683	46.4698	926.581	965.6982
73.3849	48.0969	958.8828	1116.423
75.3883	48.8741	975.5647	1231.6484
76.8815	48.6918	974.38	1292.3687
77.8445	47.5432	958.8564	1285.7851
78.1961	45.4484	928.6842	1211.9451
77.9299	42.5282	888.3929	1080.7286
77.0242	38.9346	840.8278	912.8112
75.5221	34.8931	789.6384	730.3817
73.4635	30.6223	738.1486	553.7709
70.8926	26.34	688.3124	398.9738
67.8903	22.2301	642.7151	273.9146
64.5267	18.4325	601.9083	179.8569
60.9206	15.0303	566.5512	113.5252
57.1406	12.0891	535.3162	69.258
53.277	9.6135	508.0388	41.2307
49.3999	7.5731	483.1844	24.228
45.5762	5.912	459.7514	14.2157
41.8613	4.5838	436.8244	8.4141
38.316	3.5426	413.8574	5.1006
34.9607	2.7417	390.443	3.2455
31.8161	2.1424	365.6472	2.1735
28.8843	1.6927	339.6097	1.525
26.1925	1.3516	312.363	1.1311
23.7209	1.0861	284.5709	0.8992
21.475	0.8755	256.9671	0.7532
19.4438	0.7111	229.849	0.6598
17.6171	0.586	203.8025	0.5921
15.9883	0.4868	179.1866	0.5315
14.5374	0.4051	156.5778	0.4828
13.2568	0.3453	136.1688	0.4465
12.1292	0.2983	118.1244	0.408
11.149	0.2569	102.3448	0.3664
10.2981	0.2208	88.6889	0.3282
9.5532	0.1901	76.7186	0.291
8.8981	0.1685	66.4332	0.2597
8.3133	0.1532	57.5245	0.2286
7.7959	0.1391	49.9765	0.1988
7.3448	0.1263	43.7561	0.1754
6.9461	0.1146	38.7186	0.1567
6.5895	0.1026	34.666	0.1366
6.2755	0.0925	31.4904	0.1204
5.9961	0.08383	29.085	0.1053
5.7423	0.07595	27.3615	0.0928
5.5091	0.06898	26.2655	0.08339
5.2965	0.06203	25.7144	0.07346
5.0995	0.0547	25.4141	0.06263
4.9186	0.04702	25.2683	0.05041
4.756	0.03917	25.1411	0.03737
4.6066	0.0326	25.0345	0.0295
4.4644	0.02833	24.8402	0.02499
4.3204	0.02513	24.4396	0.02242
4.1701	0.02273	23.6226	0.02091
4.028	0.02103	22.6828	0.01954
3.9014	0.01932	21.466	0.01766
3.7859	0.01756	20.091	0.01615
3.6714	0.01592	18.7317	0.01456
3.5554	0.0139	17.2917	0.01249
3.446	0.01186	15.9544	0.01074
3.34	0.01017	14.6337	0.009136
3.2382	0.008447	13.4371	0.007418
3.1447	0.006688	12.3606	0.005528
3.0593	0.004436	11.3342	0.002841
2.9775	0.002596	10.3987	0.001351
2.901	0.002149	9.5807	0.001573
2.8219	0.002797	8.8509	0.00241
2.7395	0.004007	8.2131	0.003305
2.6643	0.005617	7.6715	0.004756
2.5961	0.007421	7.1846	0.006301
2.5308	0.009781	6.754	0.008142
2.4675	0.01388	6.399	0.01146
2.4069	0.01822	6.0824	0.01589
2.3492	0.0216	5.7917	0.01942
2.294	0.02404	5.5477	0.02251
2.2378	0.02541	5.3387	0.02389
2.1756	0.0268	5.1368	0.02608
2.1149	0.02806	4.953	0.02934
2.0592	0.02818	4.809	0.03134
2.0036	0.02736	4.6692	0.03095
1.9501	0.02673	4.5103	0.03062
1.9029	0.02617	4.3241	0.03035
1.8582	0.02559	4.1155	0.02924
1.8117	0.02441	3.9017	0.02781
1.7642	0.02096	3.6912	0.02304
1.7163	0.01694	3.4841	0.01881
1.6656	0.01422	3.2819	0.01589
1.6136	0.01318	3.1003	0.01418
1.562	0.01224	2.9589	0.01262
1.5158	0.01122	2.8389	0.01082
1.4747	0.009979	2.7301	0.009227
1.4297	0.008434	2.6138	0.007528
1.3776	0.006756	2.4763	0.005833
1.3274	0.005046	2.3266	0.004268
1.2812	0.003807	2.1708	0.003523
1.2388	0.003045	2.0094	0.002551
1.2008	0.002082	1.8563	0.001499
1.1666	0.001129	1.717	0.0007085
1.1309	0.000391	1.5859	0.0001382
1.0925	1.913e-05	1.4707	6.5502e-07
1.0537	0.0	1.3608	0.0
1.0129	0.0	1.2558	0.0
0.9722	0.0	1.152	0.0
0.935	0.0	1.0675	0.0
0.905	0.0	1.0018	0.0
0.8787	0.0	0.9432	0.0
0.8529	0.0	0.8934	0.0
0.8236	0.0	0.8476	0.0
0.7876	0.0	0.8036	0.0
0.7515	0.0	0.7659	0.0
0.72	0.0	0.7302	0.0
0.6925	0.0	0.6974	0.0
0.6718	0.0	0.6712	0.0
0.6567	0.0	0.6482	0.0
0.6402	0.0	0.6182	0.0
0.6205	0.0	0.5922	0.0
0.6018	0.0	0.578	0.0
0.5903	0.0	0.5653	0.0
0.5826	0.0	0.5471	0.0
0.5752	0.0	0.5258	0.0
0.5693	0.0	0.5131	0.0
0.5627	0.0	0.5038	0.0
0.5499	0.0	0.4867	0.0
0.5322	0.0	0.4652	0.0
0.5148	0.0	0.4495	0.0
0.4973	0.0	0.4363	0.0
0.4779	0.0	0.418	0.0
0.4598	0.0	0.4014	0.0
0.4415	0.0	0.3874	0.0
0.4221	0.0	0.3729	0.0
0.4052	0.0	0.36	0.0
0.3899	0.0	0.3527	0.0
0.3734	0.0	0.3428	0.0
0.3559	0.0	0.3248	0.0
0.3401	0.0	0.3056	0.0
0.3263	0.0	0.2881	0.0
0.3095	0.0	0.2695	0.0
0.2935	0.0	0.2575	0.0
0.2811	0.0	0.2525	0.0
0.271	0.0	0.2464	0.0
0.262	0.0	0.2361	0.0
0.2536	0.0	0.2249	0.0
0.243	0.0	0.2151	0.0
0.2321	0.0	0.2059	0.0
0.2246	0.0	0.1966	0.0
0.2206	0.0	0.1908	0.0
0.2161	0.0	0.1876	0.0
0.208	0.0	0.1844	0.0
0.1979	0.0	0.1787	0.0
0.1893	0.0	0.1726	0.0
0.1817	0.0	0.1672	0.0
0.1743	0.0	0.1601	0.0
0.1659	0.0	0.1484	0.0
0.1565	0.0	0.1373	0.0
0.1487	0.0	0.1294	0.0
0.1424	0.0	0.1238	0.0
0.1346	0.0	0.1154	0.0
0.1246	0.0	0.1059	0.0
0.1153	0.0	0.09843	0.0
0.1067	0.0	0.09236	0.0
0.09763	0.0	0.08506	0.0
0.092	0.0	0.08133	0.0
0.09027	0.0	0.0813	0.0
0.08925	0.0	0.0812	0.0
0.08763	0.0	0.08046	0.0
0.08665	0.0	0.07971	0.0
0.0865	0.0	0.07922	0.0
0.08691	0.0	0.0785	0.0
0.08787	0.0	0.07852	0.0
0.08945	0.0	0.08084	0.0
0.09098	0.0	0.08307	0.0
0.09057	0.0	0.08374	0.0
0.08793	0.0	0.08195	0.0
0.08537	0.0	0.08164	0.0
0.08589	0.0	0.08513	0.0
0.08804	0.0	0.08996	0.0
0.08811	0.0	0.09351	0.0
0.08534	0.0	0.09313	0.0
0.08145	0.0	0.08879	0.0
0.07786	0.0	0.08482	0.0
0.07545	0.0	0.08325	0.0
0.07375	0.0	0.08092	0.0
0.07064	0.0	0.07526	0.0
0.06631	0.0	0.06842	0.0
0.06117	0.0	0.06154	0.0
0.05497	0.0	0.05311	0.0
0.04955	0.0	0.04537	0.0
0.04661	0.0	0.04148	0.0
0.04475	0.0	0.03967	0.0
0.04242	0.0	0.03764	0.0
0.04056	0.0	0.03616	0.0
0.03903	0.0	0.03495	0.0
0.03743	0.0	0.03303	0.0
0.03453	0.0	0.03003	0.0
0.0298	0.0	0.02487	0.0
0.02401	0.0	0.0201	0.0
0.01963	0.0	0.01824	0.0
0.01715	0.0	0.01625	0.0
0.01654	0.0	0.01571	0.0
0.01785	0.0	0.01627	0.0
0.01953	0.0	0.0172	0.0
0.02073	0.0	0.01843	0.0
0.02139	0.0	0.01963	0.0
0.02234	0.0	0.02091	0.0
0.02306	0.0	0.02168	0.0
0.02288	0.0	0.02143	0.0
0.02231	0.0	0.02114	0.0
0.02204	0.0	0.02081	0.0
0.02056	0.0	0.01843	0.0
0.01757	0.0	0.01532	0.0
0.01557	0.0	0.01411	0.0
0.0147	0.0	0.01357	0.0
0.01376	0.0	0.01228	0.0
0.01289	0.0	0.01147	0.0
