# Supplementary material for: Super-resolution imaging uncovers the nanoscopic segregation of polarity proteins in epithelia
Source: eLife. 2022 Nov 7;11:e62087. doi: 10.7554/eLife.62087 (PMC9674336; doi:10.7554/eLife.62087)
Supplement: Figure 2—source data 2. [file elife-62087-fig2-data2.zip › Figure 2/TC7 PAR6B Occludin AB sample 3.csv]

prob_prot	ref_prot	var_prob_prot	var_ref_prot
23.779	0.4476	203.0051	0.4708
23.8847	0.4611	208.2197	0.4859
23.9829	0.478	213.6123	0.5132
24.0653	0.5015	218.7221	0.5459
24.1488	0.5229	223.1213	0.578
24.2409	0.5369	226.4443	0.6113
24.3294	0.5496	229.0161	0.6401
24.4079	0.5684	230.9248	0.6751
24.4781	0.592	231.7075	0.7209
24.535	0.6138	231.2418	0.77
24.5844	0.6305	229.5638	0.8052
24.6223	0.6429	226.9714	0.8222
24.6472	0.6528	223.7491	0.8261
24.6587	0.6557	220.496	0.8135
24.6429	0.6561	217.1439	0.8043
24.5961	0.6584	213.3871	0.8038
24.5477	0.6576	209.9236	0.8066
24.5078	0.6498	206.7837	0.7933
24.4736	0.6406	203.8853	0.7781
24.4263	0.6316	200.9651	0.7651
24.3697	0.6215	198.3728	0.7526
24.3034	0.6081	195.8803	0.7283
24.2222	0.5983	193.3771	0.71
24.1452	0.5948	191.4421	0.6949
24.0837	0.5928	189.8073	0.67
24.0424	0.5904	188.5819	0.6445
23.9936	0.5849	187.168	0.6174
23.9612	0.576	186.0852	0.592
23.9498	0.5668	185.1988	0.5774
23.9526	0.5626	184.637	0.5666
23.959	0.5608	184.6205	0.5537
23.9872	0.5591	185.1346	0.5516
24.0544	0.5627	185.8481	0.5722
24.1521	0.5701	187.2009	0.6128
24.2558	0.5734	189.304	0.6624
24.3781	0.5764	192.0909	0.7079
24.5184	0.5813	195.4961	0.7603
24.6802	0.589	199.7872	0.8244
24.8519	0.5969	204.8426	0.8995
25.0364	0.606	210.8656	0.9689
25.2401	0.6194	218.0132	1.0355
25.4514	0.6326	226.2367	1.1145
25.6644	0.6416	235.3378	1.1922
25.8694	0.6477	244.6436	1.236
26.0853	0.6525	254.1069	1.2609
26.3098	0.6593	264.3203	1.2881
26.5428	0.6704	275.5345	1.2998
26.7728	0.6814	286.6907	1.2962
27.0046	0.6918	297.1196	1.2572
27.2345	0.7004	306.7834	1.1887
27.4864	0.71	316.5486	1.1206
27.7484	0.7216	325.7373	1.0678
28.0141	0.7361	334.3086	1.0248
28.2662	0.7554	341.7243	0.9884
28.5002	0.7752	348.1037	0.9644
28.7381	0.7916	354.2688	0.9577
28.9801	0.8056	359.9958	0.9721
29.1879	0.8144	364.7584	0.976
29.3738	0.8229	368.529	0.9915
29.544	0.8325	371.3819	1.0269
29.6798	0.8389	373.7401	1.0548
29.7685	0.8388	375.1571	1.0714
29.8167	0.8366	375.5683	1.0918
29.8458	0.8402	375.1307	1.1219
29.8341	0.8453	373.581	1.1576
29.7821	0.848	370.9319	1.2023
29.6787	0.8457	367.2444	1.2279
29.544	0.8391	363.4854	1.2284
29.3893	0.8282	359.2138	1.2234
29.1993	0.8103	353.6271	1.1955
28.9662	0.7883	346.6187	1.1601
28.6979	0.7732	338.8116	1.1649
28.4269	0.7638	330.5501	1.1672
28.1424	0.7507	321.6318	1.128
27.8264	0.7306	311.9436	1.081
27.5027	0.709	301.7141	1.0394
27.1718	0.6918	290.2915	1.0059
26.8368	0.6751	277.7577	0.9656
26.5103	0.6556	264.7472	0.9024
26.2002	0.6418	251.3728	0.8383
25.8965	0.6328	238.0846	0.7998
25.5989	0.6271	224.9271	0.797
25.3247	0.6264	212.1466	0.8069
25.0614	0.6244	200.1115	0.8183
24.8243	0.6123	188.6737	0.8241
24.6242	0.6012	178.2429	0.8375
24.4497	0.5998	168.6003	0.8531
24.2968	0.5987	160.1321	0.8697
24.1663	0.5948	153.0425	0.8781
24.0468	0.5909	147.3922	0.8842
23.9496	0.5885	143.2458	0.8871
23.8729	0.5895	140.3597	0.8783
23.812	0.591	138.6409	0.8627
23.7668	0.5937	137.8299	0.843
23.7348	0.5979	137.7947	0.8226
23.7374	0.5944	138.8728	0.787
23.7588	0.5843	140.935	0.7422
23.7721	0.5756	143.4711	0.6954
23.7886	0.5777	146.3431	0.6676
23.8261	0.5838	149.8311	0.6619
23.8793	0.5894	153.7622	0.6667
23.9269	0.5932	157.7755	0.6826
23.9831	0.5967	162.2485	0.7168
24.0725	0.5995	167.268	0.7647
24.182	0.6041	172.3716	0.8221
24.3059	0.6158	177.6776	0.893
24.4343	0.6281	182.9168	0.9587
24.5731	0.6343	188.4085	1.0106
24.709	0.6399	193.4443	1.0556
24.8431	0.6479	197.4888	1.0964
24.9732	0.6623	200.6418	1.1442
25.1075	0.6811	203.354	1.1762
25.2478	0.6985	205.4549	1.1972
25.3705	0.7099	206.4757	1.2162
25.4814	0.7169	206.6628	1.2336
25.5822	0.7161	205.7245	1.2205
25.678	0.7085	203.7716	1.1733
25.7668	0.7074	201.5608	1.1212
25.8253	0.7181	198.7768	1.1025
25.8478	0.7312	195.5283	1.0903
25.8509	0.7423	191.5248	1.0791
25.8579	0.7465	187.5563	1.0543
25.871	0.7463	184.0033	1.0101
25.8638	0.7491	180.4111	0.9825
25.8362	0.7524	176.8011	0.9662
25.8075	0.7503	173.3767	0.9453
25.8041	0.7431	170.595	0.9174
25.8235	0.7334	167.9853	0.8823
25.8745	0.7292	165.8005	0.8586
25.9493	0.7259	164.0104	0.8411
26.0477	0.7146	162.6743	0.8057
26.1726	0.7023	161.8769	0.7747
26.3241	0.6864	161.6467	0.7602
26.5061	0.663	161.8024	0.7392
26.716	0.6389	162.6685	0.7107
26.9632	0.6237	164.4813	0.7031
27.2432	0.6171	167.0646	0.7147
27.5351	0.6172	170.2844	0.7397
27.8476	0.6246	174.5673	0.7897
28.1999	0.643	180.1144	0.8646
28.5831	0.6671	186.375	0.961
28.9756	0.6885	193.4236	1.0717
29.3811	0.7135	201.1067	1.1915
29.8112	0.7423	209.5307	1.3315
30.2843	0.7783	218.3723	1.5117
30.7603	0.8234	227.664	1.7334
31.2342	0.8698	237.1737	1.9808
31.7119	0.9107	246.7565	2.2135
32.1957	0.9478	256.7096	2.4176
32.6847	0.9788	266.958	2.595
33.155	1.0027	277.2108	2.7308
33.6118	1.0233	286.8753	2.8111
34.06	1.0455	295.9086	2.8733
34.5269	1.0667	304.9122	2.9354
35.004	1.0783	313.873	2.9177
35.4769	1.078	322.3717	2.7681
35.9486	1.0783	330.5781	2.6105
36.4116	1.0909	338.9625	2.5473
36.8871	1.1089	347.498	2.5416
37.3756	1.1232	355.6419	2.5457
37.887	1.143	364.2433	2.571
38.4147	1.1843	373.0683	2.6682
38.9827	1.2489	382.29	2.8481
39.5934	1.3355	392.5062	3.1151
40.2538	1.4621	403.9643	3.5232
40.9839	1.6354	416.9696	4.1798
41.7661	1.8494	431.1156	5.1356
42.6225	2.1191	446.841	6.4888
43.5709	2.4569	465.1224	8.3323
44.6249	2.8753	486.826	10.9495
45.7916	3.3937	512.109	14.6661
47.0547	4.0527	541.3746	19.8724
48.4344	4.8629	576.7062	26.8758
49.9438	5.8402	619.2462	36.1638
51.6039	7.003	669.8929	49.0092
53.4153	8.3665	729.4562	65.9218
55.3779	9.9502	798.8486	88.2103
57.4606	11.7554	878.3607	116.1063
59.641	13.7868	968.3881	151.2405
61.918	16.0144	1067.5816	194.4368
64.2795	18.4621	1173.837	246.9503
66.7003	21.0887	1285.6447	308.6615
69.1503	23.8462	1400.7669	378.9728
71.5985	26.6254	1515.4769	456.6461
73.993	29.3507	1624.9222	539.4124
76.2813	31.935	1726.0953	621.4155
78.4182	34.2636	1815.1281	701.4254
80.3411	36.1746	1889.5821	770.6413
82.027	37.5816	1948.6705	826.2541
83.4304	38.3451	1989.4303	856.2854
84.5012	38.4756	2014.2952	859.6877
85.197	37.9045	2019.4381	835.0004
85.5091	36.6538	2009.211	779.8515
85.4466	34.7833	1983.8956	703.8304
84.9664	32.3728	1948.1639	607.656
84.075	29.5841	1903.6164	506.8173
82.7856	26.5149	1851.1614	405.9127
81.1453	23.3341	1795.6062	313.1054
79.1899	20.1975	1736.9095	233.1488
76.9716	17.1855	1680.6653	167.6973
74.5276	14.3801	1628.9878	117.2519
71.8791	11.8436	1579.2331	80.541
69.0898	9.6109	1536.7849	53.8052
66.197	7.6879	1496.577	35.7924
63.2671	6.0584	1462.4963	23.3521
60.3293	4.7233	1427.0408	15.3196
57.421	3.6447	1391.8874	10.0421
54.5768	2.7977	1355.3046	6.5823
51.8126	2.1388	1314.5309	4.3209
49.1471	1.6499	1273.0636	2.9114
46.592	1.2956	1224.9134	2.1245
44.1632	1.0347	1171.5328	1.6247
41.8412	0.8313	1110.9172	1.2746
39.6281	0.6586	1048.1741	1.0036
37.5502	0.5291	984.5856	0.8151
35.602	0.4418	918.9745	0.6843
33.7796	0.3747	851.8099	0.5915
32.0469	0.3157	785.0136	0.5278
30.3868	0.2693	719.8772	0.4765
28.8057	0.2354	657.6022	0.4164
27.2982	0.2105	597.2336	0.3628
25.8602	0.196	541.0895	0.3262
24.4707	0.1868	487.2752	0.3028
23.149	0.1771	437.1389	0.2796
21.8947	0.1647	390.3846	0.2481
20.7188	0.1525	346.9871	0.2246
19.588	0.1455	306.8948	0.2173
18.5101	0.145	270.5307	0.2159
17.4776	0.1463	238.3569	0.2162
16.4802	0.1446	210.0317	0.2095
15.5357	0.1402	185.8282	0.2008
14.646	0.1359	165.5133	0.1945
13.8098	0.1332	148.6231	0.1944
13.0213	0.1348	135.0738	0.2011
12.2752	0.1389	124.3099	0.2069
11.5752	0.144	116.199	0.2154
10.9371	0.1518	110.0884	0.2352
10.3533	0.16	105.3034	0.2597
9.7996	0.1661	101.4721	0.28
9.2592	0.171	98.0187	0.2966
8.7623	0.1739	94.6052	0.3057
8.3001	0.1757	90.5936	0.3107
7.8729	0.1814	85.8989	0.3202
7.4793	0.1873	80.9869	0.3278
7.1164	0.1915	75.8728	0.324
6.764	0.1951	70.2923	0.3166
6.435	0.1968	64.36	0.3024
6.1489	0.1988	58.5901	0.2814
5.8741	0.2023	53.3534	0.2695
5.6	0.2025	48.6371	0.2658
5.343	0.2008	44.4136	0.2633
5.1191	0.2001	40.8488	0.2557
4.9161	0.2022	38.0789	0.2573
4.7237	0.2043	35.985	0.2639
4.5484	0.206	34.3696	0.272
4.3943	0.2069	33.1629	0.272
4.2519	0.2066	32.1427	0.2697
4.1139	0.2031	31.3575	0.2645
3.9768	0.1988	30.7547	0.2591
3.8529	0.1949	30.1282	0.2532
3.7483	0.1909	29.3965	0.2498
3.6539	0.1862	28.5218	0.2477
3.5664	0.1783	27.5246	0.2361
3.4871	0.1688	26.3932	0.2181
3.4063	0.164	25.0374	0.2064
3.3265	0.1675	23.4934	0.2081
3.2516	0.1729	22.0003	0.2166
3.1912	0.1739	20.3855	0.2197
3.1374	0.1738	18.5622	0.2201
3.0819	0.1766	16.745	0.2249
3.0156	0.1789	14.9664	0.2261
2.9356	0.1785	13.1242	0.2279
2.8514	0.1798	11.2976	0.2359
2.7738	0.182	9.6105	0.2395
2.7083	0.1816	8.1743	0.2394
2.6401	0.1813	6.9622	0.2404
2.565	0.1811	6.0116	0.2407
2.4907	0.1782	5.3377	0.2346
2.4222	0.1729	4.8039	0.226
2.3609	0.1647	4.3104	0.2094
2.2955	0.155	3.86	0.1876
2.2171	0.1459	3.502	0.1679
2.1467	0.1363	3.2709	0.1503
2.0994	0.1253	3.1082	0.1329
2.0576	0.1165	2.9266	0.1143
2.007	0.106	2.753	0.09427
1.9532	0.09498	2.6063	0.07898
1.9062	0.08435	2.4542	0.07039
1.8667	0.0739	2.3206	0.05844
1.8292	0.0612	2.2183	0.04552
1.7841	0.05159	2.1234	0.04101
1.7357	0.04754	2.0128	0.03973
1.693	0.04524	1.9278	0.03838
1.6555	0.04334	1.8704	0.03732
1.6183	0.04236	1.8153	0.03639
1.5921	0.04048	1.7583	0.03485
1.5781	0.03837	1.6985	0.03388
1.5694	0.03832	1.6456	0.03447
1.5588	0.03791	1.607	0.03406
1.5408	0.0366	1.5592	0.03282
1.5172	0.03579	1.5015	0.03386
1.4913	0.03592	1.4447	0.03679
1.464	0.03523	1.3935	0.03805
1.4333	0.03429	1.3459	0.03812
1.401	0.03552	1.3139	0.04215
1.3709	0.03809	1.2891	0.04723
1.3515	0.04073	1.2664	0.05216
1.3357	0.04189	1.2457	0.05501
1.3135	0.04221	1.2162	0.05658
1.2844	0.04234	1.1698	0.05804
1.2501	0.0433	1.1185	0.05796
1.2135	0.04475	1.0657	0.06063
1.1851	0.0476	1.0425	0.06478
1.1627	0.05095	1.0384	0.06858
1.1342	0.05502	1.024	0.07442
1.0998	0.05744	0.9904	0.0821
1.0636	0.0585	0.9429	0.08883
1.0271	0.05838	0.9001	0.08955
0.9933	0.05718	0.8667	0.08751
0.97	0.05543	0.8478	0.08118
0.9573	0.05482	0.8396	0.07466
0.943	0.05426	0.822	0.06691
0.9348	0.05392	0.805	0.06161
0.9351	0.05385	0.8012	0.06112
0.9327	0.05372	0.7946	0.06159
0.9296	0.05277	0.7933	0.06067
0.9293	0.05173	0.8009	0.06086
0.931	0.05218	0.8047	0.06754
0.9344	0.05381	0.8179	0.07611
0.9261	0.0577	0.8227	0.08032
0.9072	0.0621	0.8119	0.08429
0.894	0.06441	0.7968	0.08372
0.8822	0.06545	0.7753	0.07931
0.8649	0.06518	0.7471	0.07428
0.849	0.06518	0.7261	0.07331
0.8366	0.06559	0.7123	0.07329
0.8265	0.06557	0.6998	0.07263
0.8108	0.06494	0.6771	0.07309
0.7905	0.05823	0.6456	0.06657
0.7709	0.04728	0.6231	0.05991
0.7476	0.04018	0.6051	0.05571
0.7215	0.03443	0.5869	0.04848
0.6978	0.02782	0.5637	0.03766
0.6729	0.02402	0.5415	0.03019
0.648	0.02258	0.5217	0.02565
0.6238	0.022	0.4974	0.02178
0.5998	0.02253	0.4768	0.02016
0.5805	0.02361	0.4641	0.02053
0.5654	0.02515	0.4512	0.02147
0.5519	0.02551	0.4282	0.02157
0.5417	0.02347	0.4061	0.0198
0.5344	0.02051	0.3949	0.01712
0.5276	0.02078	0.388	0.01807
0.5205	0.02495	0.3791	0.02297
0.5177	0.03083	0.3703	0.03349
0.5174	0.03448	0.3686	0.04244
0.5155	0.03566	0.3712	0.04464
0.5102	0.03718	0.3727	0.048
0.4964	0.03946	0.368	0.0522
0.4802	0.04104	0.3636	0.05444
0.4683	0.04223	0.3563	0.05282
0.4575	0.0429	0.3508	0.05115
0.4441	0.04305	0.352	0.04732
0.4316	0.04112	0.3511	0.04176
0.4191	0.03742	0.3429	0.03619
0.4085	0.03499	0.3317	0.02954
0.4027	0.03495	0.3217	0.02818
0.3998	0.03501	0.3129	0.02892
0.3974	0.03456	0.3094	0.02893
0.3935	0.03333	0.3067	0.02746
0.3902	0.03371	0.3034	0.02945
0.389	0.03742	0.3003	0.03444
0.3874	0.03956	0.2991	0.03804
0.3848	0.03943	0.2969	0.04021
0.3788	0.0389	0.2909	0.04287
0.3715	0.03954	0.2833	0.04668
0.3628	0.04057	0.2745	0.04823
0.3538	0.04131	0.2679	0.04759
0.3431	0.04067	0.256	0.04183
0.329	0.03723	0.2416	0.03447
0.3139	0.03267	0.2257	0.02932
0.299	0.02897	0.2133	0.0248
0.2815	0.02715	0.1996	0.02386
0.2654	0.02755	0.1884	0.02359
0.2553	0.02699	0.1845	0.0234
0.2478	0.02477	0.1795	0.02139
0.2336	0.02292	0.1702	0.01835
0.2167	0.02172	0.1612	0.01573
0.2013	0.02142	0.1508	0.01797
0.1872	0.02254	0.1424	0.01933
0.1782	0.02383	0.1386	0.0206
0.1711	0.02421	0.132	0.02245
0.1621	0.02441	0.1242	0.02368
0.1533	0.02505	0.1181	0.02495
0.1487	0.02462	0.1166	0.02382
0.1449	0.02279	0.1156	0.02121
0.1388	0.01958	0.1099	0.01743
0.1331	0.0171	0.107	0.01517
0.1286	0.01522	0.1045	0.01332
0.1233	0.0137	0.09843	0.01215
0.1208	0.01211	0.0975	0.01023
