# Supplementary material for: Super-resolution imaging uncovers the nanoscopic segregation of polarity proteins in epithelia
Source: eLife. 2022 Nov 7;11:e62087. doi: 10.7554/eLife.62087 (PMC9674336; doi:10.7554/eLife.62087)
Supplement: Figure 2—source data 2. [file elife-62087-fig2-data2.zip › Figure 2/TC7 PAR6B Occludin PL sample 1.csv]

prob_prot	ref_prot	var_prob_prot	var_ref_prot
28.6708	1.4608	421.5816	61.0277
28.639	1.3942	420.1138	48.7886
28.5971	1.3272	418.4965	37.5728
28.5579	1.2651	417.3658	28.4246
28.5241	1.2123	416.2671	21.6423
28.4773	1.1705	415.4198	16.9376
28.4263	1.1379	415.6989	14.031
28.3659	1.1169	415.9582	12.4375
28.3023	1.1048	416.3649	11.6998
28.2239	1.0995	416.1676	11.4164
28.1354	1.0986	415.036	11.2996
28.0313	1.0988	412.0342	11.3071
27.915	1.1017	407.1534	11.3844
27.7728	1.1095	400.4635	11.524
27.6205	1.1192	392.0732	11.7478
27.4618	1.1293	383.4151	12.064
27.3088	1.1398	374.9279	12.5328
27.1555	1.1512	366.6643	13.0951
27.0071	1.1597	359.9391	13.6699
26.8776	1.167	355.5951	14.2297
26.7651	1.1756	353.1772	14.7734
26.6599	1.1837	351.9017	15.18
26.5595	1.1874	351.251	15.486
26.4768	1.1864	351.0005	15.6138
26.4055	1.1797	350.1776	15.537
26.3535	1.1727	348.7264	15.3402
26.3071	1.1657	346.4175	15.0265
26.262	1.1568	344.5763	14.6372
26.2279	1.1482	343.6324	14.1787
26.213	1.1389	344.9644	13.6828
26.2083	1.1302	348.7273	13.1797
26.2178	1.1259	355.0563	12.8209
26.2462	1.1228	363.8607	12.5284
26.2848	1.1192	374.4482	12.3921
26.3311	1.1162	385.3959	12.4787
26.3875	1.1117	396.614	12.7409
26.4339	1.1039	406.6405	13.1443
26.464	1.0975	414.6654	13.6814
26.4818	1.0926	420.9402	14.2791
26.486	1.0827	424.7128	14.9231
26.4859	1.0667	426.388	15.5201
26.4699	1.0513	424.9646	16.1741
26.4331	1.0383	421.6916	16.8794
26.3926	1.0251	416.436	17.6329
26.3571	1.0132	409.6114	18.3989
26.325	1.0043	402.3162	19.1391
26.2963	0.9952	394.8597	19.9376
26.2741	0.9879	388.607	20.5852
26.2641	0.9864	383.4379	21.1653
26.261	0.9837	379.6815	21.611
26.2692	0.9807	377.0327	21.8783
26.2934	0.9774	375.0138	21.9686
26.3303	0.9772	373.423	21.9924
26.3761	0.9786	371.9136	21.9346
26.4267	0.9797	370.3323	21.7382
26.4788	0.9833	368.5283	21.4898
26.5302	0.9917	366.4485	21.1698
26.5836	1.0053	364.5498	20.8152
26.6358	1.0194	363.2821	20.4933
26.6868	1.0336	362.7432	20.2977
26.7372	1.0528	363.192	20.2031
26.7746	1.0745	364.1001	20.2551
26.8107	1.0959	366.3239	20.479
26.835	1.1131	368.9356	20.8689
26.8497	1.1318	372.0199	21.462
26.8473	1.1526	375.4777	22.2759
26.8308	1.1727	378.6378	23.3133
26.8111	1.1872	381.4692	24.5562
26.7856	1.2002	384.0159	25.9824
26.7576	1.2108	385.996	27.4569
26.7313	1.216	387.5814	28.9143
26.6983	1.22	388.9153	30.2421
26.6563	1.2207	390.1282	31.4497
26.6291	1.2224	391.5485	32.3834
26.6097	1.2225	392.6115	32.9414
26.606	1.2244	393.626	33.331
26.6242	1.2252	394.8636	33.4979
26.6569	1.2243	395.6949	33.466
26.6979	1.2192	396.0767	33.3056
26.7476	1.2098	396.3558	33.107
26.8065	1.1995	396.3081	32.8539
26.8843	1.19	396.4322	32.477
26.9843	1.1791	396.5546	32.0076
27.1094	1.1645	397.4208	31.5219
27.2482	1.146	398.6032	30.852
27.4125	1.1267	401.8694	30.0078
27.5975	1.1107	406.5871	28.9641
27.8022	1.0955	413.1786	27.6333
28.0187	1.0752	421.4085	26.1012
28.242	1.05	431.2777	24.3051
28.4664	1.0246	442.4709	22.367
28.6785	1.0003	454.1483	20.4662
28.8726	0.9777	465.7325	18.6287
29.038	0.9602	475.6279	16.8479
29.1639	0.9466	483.0239	15.176
29.2546	0.9359	487.315	13.6802
29.3064	0.9297	487.9421	12.3582
29.3139	0.9269	484.4645	11.2236
29.2858	0.9245	477.7543	10.3652
29.2373	0.9226	469.1028	9.7679
29.1841	0.9213	459.4035	9.4291
29.1355	0.92	450.1727	9.3165
29.1089	0.918	442.1888	9.3645
29.1045	0.9168	436.558	9.537
29.1252	0.9163	432.6707	9.7784
29.1851	0.9167	431.6321	10.0692
29.2729	0.9167	431.8066	10.4442
29.373	0.9171	431.7581	10.7682
29.4842	0.9199	431.3149	11.0502
29.5919	0.9273	429.8994	11.3563
29.6986	0.9344	427.0696	11.5875
29.8188	0.9419	423.5309	11.8598
29.9344	0.9518	419.7249	12.1948
30.0429	0.9659	415.8317	12.5666
30.1407	0.9827	412.9357	13.0077
30.2494	0.9984	411.7141	13.4749
30.3735	1.0188	412.8184	14.0546
30.4989	1.0438	416.3562	14.7546
30.6442	1.0659	421.8942	15.4171
30.8103	1.0861	429.4543	16.0276
30.9855	1.1066	437.8135	16.5524
31.1892	1.1255	448.5256	16.7641
31.4068	1.147	459.8225	16.9742
31.6506	1.1668	471.9978	16.7841
31.9049	1.1837	483.9664	16.5486
32.1665	1.196	495.0811	16.2233
32.4415	1.2026	505.515	15.7698
32.7221	1.2076	513.9922	15.2911
33.0106	1.2057	521.2263	14.6778
33.2917	1.1989	525.8976	13.9986
33.5541	1.1875	528.6668	13.2532
33.8107	1.1712	529.0306	12.4301
34.0518	1.1523	528.3966	11.4706
34.2639	1.1353	526.1837	10.5028
34.4463	1.1209	522.709	9.6378
34.6033	1.106	519.0803	8.8288
34.7551	1.0901	515.7846	8.1018
34.8902	1.075	513.0638	7.4786
35.0054	1.0614	510.4046	6.9475
35.1132	1.0531	509.0544	6.5808
35.2255	1.0485	508.4766	6.2822
35.3521	1.0457	508.6695	6.061
35.4964	1.0482	509.7334	5.8652
35.663	1.0566	511.6506	5.7404
35.8414	1.0625	514.4303	5.753
36.0429	1.068	518.3778	5.8118
36.2738	1.0802	522.9186	5.9376
36.5554	1.1004	528.5955	6.1304
36.8739	1.123	535.7593	6.3448
37.2261	1.1411	543.7592	6.5458
37.6079	1.1578	553.5661	6.7475
38.0248	1.1762	564.1761	6.9708
38.4811	1.1971	577.0996	7.1703
38.9545	1.2178	591.8052	7.3476
39.4577	1.2412	608.7526	7.5241
39.9829	1.2646	627.4269	7.6849
40.5369	1.285	648.3784	7.768
41.1163	1.3068	671.4613	7.8155
41.7142	1.3337	696.6131	7.8653
42.3422	1.3607	724.9705	7.9348
42.9814	1.388	754.4796	7.9976
43.6327	1.4177	786.4161	8.1162
44.2925	1.4503	819.073	8.3187
44.9607	1.48	851.9139	8.6142
45.6381	1.5192	884.5509	9.0803
46.2937	1.576	912.234	9.6912
46.9441	1.6463	937.7122	10.4734
47.5668	1.7299	955.4184	11.4739
48.1632	1.8369	965.7948	12.7552
48.734	1.9816	968.4193	14.4078
49.2899	2.1718	960.785	16.4768
49.8282	2.4178	948.3495	18.9555
50.3411	2.7287	928.4893	21.8732
50.8509	3.0973	907.6579	25.3019
51.3729	3.5417	885.663	29.3348
51.9116	4.0793	866.5266	34.1755
52.4999	4.7395	851.2425	40.1459
53.1616	5.5239	842.2442	47.8895
53.908	6.4672	838.7898	58.0002
54.7616	7.6111	841.4671	71.1809
55.7333	8.9914	850.4856	87.9937
56.8359	10.7001	863.701	109.486
58.0849	12.7709	880.7906	135.9089
59.5346	15.3741	900.0482	168.2254
61.1567	18.5175	920.557	206.9462
62.9995	22.4012	941.033	253.5095
65.0626	27.0384	962.4609	309.0403
67.3539	32.6325	983.9929	375.7454
69.8843	39.3308	1006.793	456.2871
72.6273	47.1612	1033.7339	553.9203
75.5948	56.364	1064.3474	676.2247
78.7011	66.6968	1101.8118	828.4365
81.9105	78.2556	1143.3013	1021.7997
85.1254	90.5823	1191.9658	1261.2198
88.2304	103.3454	1242.669	1547.1612
91.15	116.0069	1295.5499	1875.1399
93.7408	127.7797	1345.4889	2219.8507
95.8999	137.9719	1388.5007	2549.9064
97.5485	145.9831	1423.5413	2833.0345
98.528	150.8927	1442.8319	3009.8668
98.9104	152.8457	1452.7172	3084.9186
98.528	150.8927	1442.8319	3009.8668
97.5485	145.9831	1423.5413	2833.0345
95.8999	137.9719	1388.5007	2549.9064
93.7408	127.7797	1345.4889	2219.8507
91.15	116.0069	1295.5499	1875.1399
88.2304	103.3454	1242.669	1547.1612
85.1254	90.5823	1191.9658	1261.2198
81.9105	78.2556	1143.3013	1021.7997
78.7011	66.6968	1101.8118	828.4365
75.5948	56.364	1064.3474	676.2247
72.6273	47.1612	1033.7339	553.9203
69.8843	39.3308	1006.793	456.2871
67.3539	32.6325	983.9929	375.7454
65.0626	27.0384	962.4609	309.0403
62.9995	22.4012	941.033	253.5095
61.1567	18.5175	920.557	206.9462
59.5346	15.3741	900.0482	168.2254
58.0849	12.7709	880.7906	135.9089
56.8359	10.7001	863.701	109.486
55.7333	8.9914	850.4856	87.9937
54.7616	7.6111	841.4671	71.1809
53.908	6.4672	838.7898	58.0002
53.1616	5.5239	842.2442	47.8895
52.4999	4.7395	851.2425	40.1459
51.9116	4.0793	866.5266	34.1755
51.3729	3.5417	885.663	29.3348
50.8509	3.0973	907.6579	25.3019
50.3411	2.7287	928.4893	21.8732
49.8282	2.4178	948.3495	18.9555
49.2899	2.1718	960.785	16.4768
48.734	1.9816	968.4193	14.4078
48.1632	1.8369	965.7948	12.7552
47.5668	1.7299	955.4184	11.4739
46.9441	1.6463	937.7122	10.4734
46.2937	1.576	912.234	9.6912
45.6381	1.5192	884.5509	9.0803
44.9607	1.48	851.9139	8.6142
44.2925	1.4503	819.073	8.3187
43.6327	1.4177	786.4161	8.1162
42.9814	1.388	754.4796	7.9976
42.3422	1.3607	724.9705	7.9348
41.7142	1.3337	696.6131	7.8653
41.1163	1.3068	671.4613	7.8155
40.5369	1.285	648.3784	7.768
39.9829	1.2646	627.4269	7.6849
39.4577	1.2412	608.7526	7.5241
38.9545	1.2178	591.8052	7.3476
38.4811	1.1971	577.0996	7.1703
38.0248	1.1762	564.1761	6.9708
37.6079	1.1578	553.5661	6.7475
37.2261	1.1411	543.7592	6.5458
36.8739	1.123	535.7593	6.3448
36.5554	1.1004	528.5955	6.1304
36.2738	1.0802	522.9186	5.9376
36.0429	1.068	518.3778	5.8118
35.8414	1.0625	514.4303	5.753
35.663	1.0566	511.6506	5.7404
35.4964	1.0482	509.7334	5.8652
35.3521	1.0457	508.6695	6.061
35.2255	1.0485	508.4766	6.2822
35.1132	1.0531	509.0544	6.5808
35.0054	1.0614	510.4046	6.9475
34.8902	1.075	513.0638	7.4786
34.7551	1.0901	515.7846	8.1018
34.6033	1.106	519.0803	8.8288
34.4463	1.1209	522.709	9.6378
34.2639	1.1353	526.1837	10.5028
34.0518	1.1523	528.3966	11.4706
33.8107	1.1712	529.0306	12.4301
33.5541	1.1875	528.6668	13.2532
33.2917	1.1989	525.8976	13.9986
33.0106	1.2057	521.2263	14.6778
32.7221	1.2076	513.9922	15.2911
32.4415	1.2026	505.515	15.7698
32.1665	1.196	495.0811	16.2233
31.9049	1.1837	483.9664	16.5486
31.6506	1.1668	471.9978	16.7841
31.4068	1.147	459.8225	16.9742
31.1892	1.1255	448.5256	16.7641
30.9855	1.1066	437.8135	16.5524
30.8103	1.0861	429.4543	16.0276
30.6442	1.0659	421.8942	15.4171
30.4989	1.0438	416.3562	14.7546
30.3735	1.0188	412.8184	14.0546
30.2494	0.9984	411.7141	13.4749
30.1407	0.9827	412.9357	13.0077
30.0429	0.9659	415.8317	12.5666
29.9344	0.9518	419.7249	12.1948
29.8188	0.9419	423.5309	11.8598
29.6986	0.9344	427.0696	11.5875
29.5919	0.9273	429.8994	11.3563
29.4842	0.9199	431.3149	11.0502
29.373	0.9171	431.7581	10.7682
29.2729	0.9167	431.8066	10.4442
29.1851	0.9167	431.6321	10.0692
29.1252	0.9163	432.6707	9.7784
29.1045	0.9168	436.558	9.537
29.1089	0.918	442.1888	9.3645
29.1355	0.92	450.1727	9.3165
29.1841	0.9213	459.4035	9.4291
29.2373	0.9226	469.1028	9.7679
29.2858	0.9245	477.7543	10.3652
29.3139	0.9269	484.4645	11.2236
29.3064	0.9297	487.9421	12.3582
29.2546	0.9359	487.315	13.6802
29.1639	0.9466	483.0239	15.176
29.038	0.9602	475.6279	16.8479
28.8726	0.9777	465.7325	18.6287
28.6785	1.0003	454.1483	20.4662
28.4664	1.0246	442.4709	22.367
28.242	1.05	431.2777	24.3051
28.0187	1.0752	421.4085	26.1012
27.8022	1.0955	413.1786	27.6333
27.5975	1.1107	406.5871	28.9641
27.4125	1.1267	401.8694	30.0078
27.2482	1.146	398.6032	30.852
27.1094	1.1645	397.4208	31.5219
26.9843	1.1791	396.5546	32.0076
26.8843	1.19	396.4322	32.477
26.8065	1.1995	396.3081	32.8539
26.7476	1.2098	396.3558	33.107
26.6979	1.2192	396.0767	33.3056
26.6569	1.2243	395.6949	33.466
26.6242	1.2252	394.8636	33.4979
26.606	1.2244	393.626	33.331
26.6097	1.2225	392.6115	32.9414
26.6291	1.2224	391.5485	32.3834
26.6563	1.2207	390.1282	31.4497
26.6983	1.22	388.9153	30.2421
26.7313	1.216	387.5814	28.9143
26.7576	1.2108	385.996	27.4569
26.7856	1.2002	384.0159	25.9824
26.8111	1.1872	381.4692	24.5562
26.8308	1.1727	378.6378	23.3133
26.8473	1.1526	375.4777	22.2759
26.8497	1.1318	372.0199	21.462
26.835	1.1131	368.9356	20.8689
26.8107	1.0959	366.3239	20.479
26.7746	1.0745	364.1001	20.2551
26.7372	1.0528	363.192	20.2031
26.6868	1.0336	362.7432	20.2977
26.6358	1.0194	363.2821	20.4933
26.5836	1.0053	364.5498	20.8152
26.5302	0.9917	366.4485	21.1698
26.4788	0.9833	368.5283	21.4898
26.4267	0.9797	370.3323	21.7382
26.3761	0.9786	371.9136	21.9346
26.3303	0.9772	373.423	21.9924
26.2934	0.9774	375.0138	21.9686
26.2692	0.9807	377.0327	21.8783
26.261	0.9837	379.6815	21.611
26.2641	0.9864	383.4379	21.1653
26.2741	0.9879	388.607	20.5852
26.2963	0.9952	394.8597	19.9376
26.325	1.0043	402.3162	19.1391
26.3571	1.0132	409.6114	18.3989
26.3926	1.0251	416.436	17.6329
26.4331	1.0383	421.6916	16.8794
26.4699	1.0513	424.9646	16.1741
26.4859	1.0667	426.388	15.5201
26.486	1.0827	424.7128	14.9231
26.4818	1.0926	420.9402	14.2791
26.464	1.0975	414.6654	13.6814
26.4339	1.1039	406.6405	13.1443
26.3875	1.1117	396.614	12.7409
26.3311	1.1162	385.3959	12.4787
26.2848	1.1192	374.4482	12.3921
26.2462	1.1228	363.8607	12.5284
26.2178	1.1259	355.0563	12.8209
26.2083	1.1302	348.7273	13.1797
26.213	1.1389	344.9644	13.6828
26.2279	1.1482	343.6324	14.1787
26.262	1.1568	344.5763	14.6372
26.3071	1.1657	346.4175	15.0265
26.3535	1.1727	348.7264	15.3402
26.4055	1.1797	350.1776	15.537
26.4768	1.1864	351.0005	15.6138
26.5595	1.1874	351.251	15.486
26.6599	1.1837	351.9017	15.18
26.7651	1.1756	353.1772	14.7734
26.8776	1.167	355.5951	14.2297
27.0071	1.1597	359.9391	13.6699
27.1555	1.1512	366.6643	13.0951
27.3088	1.1398	374.9279	12.5328
27.4618	1.1293	383.4151	12.064
27.6205	1.1192	392.0732	11.7478
27.7728	1.1095	400.4635	11.524
27.915	1.1017	407.1534	11.3844
28.0313	1.0988	412.0342	11.3071
28.1354	1.0986	415.036	11.2996
28.2239	1.0995	416.1676	11.4164
28.3023	1.1048	416.3649	11.6998
28.3659	1.1169	415.9582	12.4375
28.4263	1.1379	415.6989	14.031
28.4773	1.1705	415.4198	16.9376
28.5241	1.2123	416.2671	21.6423
28.5579	1.2651	417.3658	28.4246
28.5971	1.3272	418.4965	37.5728
28.639	1.3942	420.1138	48.7886
28.6708	1.4608	421.5816	61.0277
