# Supplementary material for: Super-resolution imaging uncovers the nanoscopic segregation of polarity proteins in epithelia
Source: eLife. 2022 Nov 7;11:e62087. doi: 10.7554/eLife.62087 (PMC9674336; doi:10.7554/eLife.62087)
Supplement: Figure 2—source data 2. [file elife-62087-fig2-data2.zip › Figure 2/TC7 PAR6B Occludin PL sample 2.csv]

prob_prot	ref_prot	var_prob_prot	var_ref_prot
12.2052	0.7836	71.3305	36.5118
12.2021	0.7969	70.4384	38.4041
12.2009	0.8069	69.4571	39.7966
12.2005	0.8127	68.6231	40.4994
12.2081	0.8151	68.0961	40.5865
12.2258	0.8128	67.7731	40.0452
12.2506	0.8069	67.7248	38.9805
12.2836	0.7994	67.9499	37.6562
12.3261	0.7898	68.4226	36.0327
12.3695	0.7788	69.0314	34.3251
12.4156	0.7671	69.869	32.7176
12.4658	0.7552	70.8044	31.2373
12.5186	0.7429	71.7137	29.9355
12.5747	0.7311	72.5355	28.8459
12.6316	0.7215	73.1068	27.9993
12.6839	0.7124	73.4091	27.1821
12.7274	0.7002	73.4574	26.3322
12.755	0.6879	73.2388	25.5079
12.769	0.6757	72.6291	24.6066
12.7726	0.6625	71.8046	23.6904
12.7662	0.6489	70.7163	22.6303
12.7505	0.636	69.4927	21.5136
12.7245	0.6241	68.2008	20.4378
12.6837	0.6114	66.7424	19.3751
12.6366	0.5986	65.2408	18.2513
12.5823	0.586	63.7318	17.2529
12.5121	0.5745	62.2439	16.3565
12.4348	0.5652	60.904	15.5498
12.3561	0.5566	59.5864	14.8671
12.276	0.5452	58.2429	14.2619
12.1997	0.5321	56.9529	13.7102
12.1297	0.5185	55.7429	13.1458
12.0672	0.5067	54.6629	12.7109
12.0168	0.4962	53.7571	12.3163
11.9805	0.487	52.9867	11.9981
11.959	0.4785	52.3839	11.7084
11.9528	0.4695	51.8855	11.3726
11.9537	0.4599	51.5878	11.0788
11.9653	0.4516	51.4169	10.8092
11.9901	0.4455	51.3142	10.6086
12.0245	0.4387	51.3319	10.3769
12.0638	0.4311	51.4296	10.1542
12.1118	0.4251	51.6411	9.9375
12.1681	0.4208	51.9239	9.7219
12.2306	0.4159	52.3404	9.5288
12.3044	0.4094	52.8859	9.349
12.378	0.4033	53.4518	9.1532
12.4502	0.3994	54.0504	8.9955
12.5219	0.3972	54.7015	8.8573
12.5891	0.3943	55.4277	8.7352
12.6508	0.3904	56.2732	8.6226
12.7129	0.3873	57.2243	8.519
12.772	0.3868	58.1557	8.4447
12.825	0.3853	59.1342	8.3554
12.8673	0.3831	60.1192	8.3454
12.9039	0.3801	61.1135	8.3433
12.9476	0.3791	62.1539	8.3778
12.9947	0.3799	63.282	8.4389
13.0279	0.3812	64.4283	8.4995
13.0493	0.383	65.5102	8.664
13.0686	0.384	66.4746	8.8828
13.0872	0.3853	67.2756	9.0955
13.1057	0.3876	67.8839	9.3044
13.1177	0.3903	68.4058	9.5345
13.1172	0.393	68.7782	9.7551
13.1114	0.3955	68.9939	10.0096
13.1061	0.3978	69.0557	10.23
13.0997	0.4007	69.1292	10.4246
13.087	0.403	69.0737	10.5386
13.0683	0.4044	68.8962	10.6108
13.0467	0.4054	68.6311	10.6643
13.0272	0.4066	68.4491	10.6754
13.0123	0.4069	68.3924	10.647
13.0015	0.4077	68.3063	10.631
12.9906	0.4087	68.2462	10.5751
12.9866	0.41	68.209	10.4957
12.9932	0.4137	68.1398	10.475
13.0024	0.4198	68.0042	10.5018
13.0109	0.4257	67.8106	10.5674
13.0234	0.4297	67.501	10.6865
13.0431	0.4332	67.1083	10.8618
13.0707	0.437	66.6598	11.097
13.1028	0.4421	66.1402	11.3929
13.1296	0.4477	65.5541	11.7377
13.1607	0.4539	65.0285	12.1772
13.1957	0.4613	64.6682	12.6652
13.2331	0.4694	64.4845	13.186
13.2689	0.4785	64.3848	13.7632
13.3003	0.4872	64.4422	14.4036
13.3347	0.4968	64.7156	15.0843
13.3731	0.5073	65.2552	15.7789
13.4192	0.5167	66.0394	16.3545
13.4742	0.5254	66.9471	16.9376
13.5401	0.534	67.9614	17.4941
13.6138	0.5403	69.1529	17.9824
13.6899	0.5454	70.4713	18.4011
13.7583	0.5508	71.7744	18.673
13.8237	0.5569	73.1557	18.9117
13.8884	0.56	74.3655	19.0561
13.9562	0.5599	75.3783	19.0946
14.0228	0.5594	76.2503	18.9748
14.0891	0.5591	77.0688	18.7939
14.1508	0.5564	77.7191	18.5334
14.2105	0.5516	78.2604	18.2038
14.2703	0.5458	78.7531	17.7827
14.3336	0.5401	79.142	17.3161
14.3992	0.5342	79.4392	16.83
14.462	0.5269	79.5792	16.3372
14.5242	0.5206	79.5808	15.8325
14.5848	0.5162	79.5024	15.3408
14.6438	0.5123	79.485	14.8853
14.6992	0.5075	79.38	14.4469
14.7458	0.5027	79.1344	14.0264
14.7883	0.4977	78.8978	13.6317
14.8317	0.4936	78.7441	13.2408
14.8729	0.4921	78.7184	12.8682
14.9054	0.4909	78.8671	12.4396
14.9389	0.4888	79.0296	11.9879
14.9762	0.4861	79.2312	11.5578
15.0153	0.4842	79.4776	11.183
15.0565	0.4853	79.9196	10.8945
15.1035	0.4874	80.3791	10.6607
15.1468	0.4888	80.7721	10.5462
15.1791	0.4903	81.2325	10.5393
15.2076	0.4927	81.7128	10.6309
15.2356	0.4973	82.0818	10.845
15.2612	0.5038	82.0804	11.2099
15.2819	0.511	81.8968	11.6893
15.2959	0.5185	81.538	12.2206
15.3018	0.5279	81.1558	12.8729
15.2994	0.5425	80.8093	13.6908
15.2885	0.5587	80.537	14.5822
15.2686	0.5745	80.3618	15.5008
15.2481	0.5903	80.2854	16.5125
15.2307	0.6073	80.4291	17.6031
15.2162	0.6262	80.5921	18.6729
15.2113	0.6466	80.9003	19.7886
15.2084	0.6678	81.0853	20.807
15.2124	0.691	81.3586	21.8324
15.2241	0.7151	81.6788	22.7068
15.2374	0.7395	82.0464	23.4886
15.2552	0.7618	82.5682	24.0295
15.2838	0.7793	83.136	24.3819
15.3245	0.792	83.7702	24.604
15.3824	0.8015	84.5644	24.5054
15.4435	0.8089	85.6389	24.2907
15.5045	0.8123	86.8838	23.9403
15.5712	0.8135	88.3142	23.605
15.6524	0.8118	89.7687	23.2134
15.7506	0.8076	91.0711	22.7738
15.8545	0.8046	92.3303	22.4445
15.9822	0.8031	93.8451	22.1999
16.1198	0.8023	95.3904	22.0937
16.2678	0.8015	96.7561	22.0072
16.4251	0.8009	98.2939	21.9267
16.5877	0.803	99.8768	22.0155
16.7595	0.807	101.6895	22.2154
16.9442	0.8143	103.824	22.5542
17.1512	0.8249	106.0346	22.9859
17.3733	0.8391	108.4363	23.4869
17.5975	0.8559	110.9272	24.0992
17.8183	0.8745	113.5399	24.8372
18.0388	0.8988	115.9438	25.7767
18.2612	0.9282	118.357	26.8822
18.4847	0.9627	120.724	27.9294
18.7246	1.0034	123.1874	29.2041
18.9811	1.0453	125.4384	30.5361
19.2489	1.0925	127.4013	32.0016
19.5278	1.1482	129.3863	33.5407
19.8417	1.2184	131.4013	35.0617
20.1905	1.3033	133.7239	36.5794
20.5782	1.4096	136.3495	37.9265
21.0066	1.5421	139.523	39.1476
21.4903	1.7079	143.3415	40.1746
22.0438	1.9205	147.7061	40.9126
22.6674	2.1975	152.8856	41.6832
23.3754	2.5809	158.7402	42.5302
24.1645	3.0745	165.3364	43.6215
25.0741	3.7468	172.8708	45.0271
26.0948	4.6074	181.552	46.9828
27.2398	5.7364	191.1546	49.7624
28.5155	7.1736	201.6829	53.7223
29.9247	8.9613	213.3595	59.2743
31.491	11.212	226.384	66.9346
33.1881	13.9098	240.6512	77.1491
35.062	17.2673	255.9749	91.1214
37.0697	21.2069	272.7148	109.5298
39.2336	25.9121	291.0929	134.4557
41.5331	31.3212	311.0798	168.0023
43.9316	37.47	332.1435	211.9901
46.4048	44.375	354.6517	269.1569
48.9104	51.8231	378.8951	340.3275
51.4112	59.7923	403.2908	428.0725
53.848	67.966	428.5746	531.4457
56.1328	76.0617	453.0014	647.2097
58.2351	83.8156	476.7193	772.4591
60.0575	90.7794	498.2209	896.1322
61.5442	96.6595	516.283	1008.996
62.6706	101.2019	531.116	1102.2188
63.3384	103.9557	539.1876	1157.9836
63.5965	105.055	543.0964	1183.0161
63.3384	103.9557	539.1876	1157.9836
62.6706	101.2019	531.116	1102.2188
61.5442	96.6595	516.283	1008.996
60.0575	90.7794	498.2209	896.1322
58.2351	83.8156	476.7193	772.4591
56.1328	76.0617	453.0014	647.2097
53.848	67.966	428.5746	531.4457
51.4112	59.7923	403.2908	428.0725
48.9104	51.8231	378.8951	340.3275
46.4048	44.375	354.6517	269.1569
43.9316	37.47	332.1435	211.9901
41.5331	31.3212	311.0798	168.0023
39.2336	25.9121	291.0929	134.4557
37.0697	21.2069	272.7148	109.5298
35.062	17.2673	255.9749	91.1214
33.1881	13.9098	240.6512	77.1491
31.491	11.212	226.384	66.9346
29.9247	8.9613	213.3595	59.2743
28.5155	7.1736	201.6829	53.7223
27.2398	5.7364	191.1546	49.7624
26.0948	4.6074	181.552	46.9828
25.0741	3.7468	172.8708	45.0271
24.1645	3.0745	165.3364	43.6215
23.3754	2.5809	158.7402	42.5302
22.6674	2.1975	152.8856	41.6832
22.0438	1.9205	147.7061	40.9126
21.4903	1.7079	143.3415	40.1746
21.0066	1.5421	139.523	39.1476
20.5782	1.4096	136.3495	37.9265
20.1905	1.3033	133.7239	36.5794
19.8417	1.2184	131.4013	35.0617
19.5278	1.1482	129.3863	33.5407
19.2489	1.0925	127.4013	32.0016
18.9811	1.0453	125.4384	30.5361
18.7246	1.0034	123.1874	29.2041
18.4847	0.9627	120.724	27.9294
18.2612	0.9282	118.357	26.8822
18.0388	0.8988	115.9438	25.7767
17.8183	0.8745	113.5399	24.8372
17.5975	0.8559	110.9272	24.0992
17.3733	0.8391	108.4363	23.4869
17.1512	0.8249	106.0346	22.9859
16.9442	0.8143	103.824	22.5542
16.7595	0.807	101.6895	22.2154
16.5877	0.803	99.8768	22.0155
16.4251	0.8009	98.2939	21.9267
16.2678	0.8015	96.7561	22.0072
16.1198	0.8023	95.3904	22.0937
15.9822	0.8031	93.8451	22.1999
15.8545	0.8046	92.3303	22.4445
15.7506	0.8076	91.0711	22.7738
15.6524	0.8118	89.7687	23.2134
15.5712	0.8135	88.3142	23.605
15.5045	0.8123	86.8838	23.9403
15.4435	0.8089	85.6389	24.2907
15.3824	0.8015	84.5644	24.5054
15.3245	0.792	83.7702	24.604
15.2838	0.7793	83.136	24.3819
15.2552	0.7618	82.5682	24.0295
15.2374	0.7395	82.0464	23.4886
15.2241	0.7151	81.6788	22.7068
15.2124	0.691	81.3586	21.8324
15.2084	0.6678	81.0853	20.807
15.2113	0.6466	80.9003	19.7886
15.2162	0.6262	80.5921	18.6729
15.2307	0.6073	80.4291	17.6031
15.2481	0.5903	80.2854	16.5125
15.2686	0.5745	80.3618	15.5008
15.2885	0.5587	80.537	14.5822
15.2994	0.5425	80.8093	13.6908
15.3018	0.5279	81.1558	12.8729
15.2959	0.5185	81.538	12.2206
15.2819	0.511	81.8968	11.6893
15.2612	0.5038	82.0804	11.2099
15.2356	0.4973	82.0818	10.845
15.2076	0.4927	81.7128	10.6309
15.1791	0.4903	81.2325	10.5393
15.1468	0.4888	80.7721	10.5462
15.1035	0.4874	80.3791	10.6607
15.0565	0.4853	79.9196	10.8945
15.0153	0.4842	79.4776	11.183
14.9762	0.4861	79.2312	11.5578
14.9389	0.4888	79.0296	11.9879
14.9054	0.4909	78.8671	12.4396
14.8729	0.4921	78.7184	12.8682
14.8317	0.4936	78.7441	13.2408
14.7883	0.4977	78.8978	13.6317
14.7458	0.5027	79.1344	14.0264
14.6992	0.5075	79.38	14.4469
14.6438	0.5123	79.485	14.8853
14.5848	0.5162	79.5024	15.3408
14.5242	0.5206	79.5808	15.8325
14.462	0.5269	79.5792	16.3372
14.3992	0.5342	79.4392	16.83
14.3336	0.5401	79.142	17.3161
14.2703	0.5458	78.7531	17.7827
14.2105	0.5516	78.2604	18.2038
14.1508	0.5564	77.7191	18.5334
14.0891	0.5591	77.0688	18.7939
14.0228	0.5594	76.2503	18.9748
13.9562	0.5599	75.3783	19.0946
13.8884	0.56	74.3655	19.0561
13.8237	0.5569	73.1557	18.9117
13.7583	0.5508	71.7744	18.673
13.6899	0.5454	70.4713	18.4011
13.6138	0.5403	69.1529	17.9824
13.5401	0.534	67.9614	17.4941
13.4742	0.5254	66.9471	16.9376
13.4192	0.5167	66.0394	16.3545
13.3731	0.5073	65.2552	15.7789
13.3347	0.4968	64.7156	15.0843
13.3003	0.4872	64.4422	14.4036
13.2689	0.4785	64.3848	13.7632
13.2331	0.4694	64.4845	13.186
13.1957	0.4613	64.6682	12.6652
13.1607	0.4539	65.0285	12.1772
13.1296	0.4477	65.5541	11.7377
13.1028	0.4421	66.1402	11.3929
13.0707	0.437	66.6598	11.097
13.0431	0.4332	67.1083	10.8618
13.0234	0.4297	67.501	10.6865
13.0109	0.4257	67.8106	10.5674
13.0024	0.4198	68.0042	10.5018
12.9932	0.4137	68.1398	10.475
12.9866	0.41	68.209	10.4957
12.9906	0.4087	68.2462	10.5751
13.0015	0.4077	68.3063	10.631
13.0123	0.4069	68.3924	10.647
13.0272	0.4066	68.4491	10.6754
13.0467	0.4054	68.6311	10.6643
13.0683	0.4044	68.8962	10.6108
13.087	0.403	69.0737	10.5386
13.0997	0.4007	69.1292	10.4246
13.1061	0.3978	69.0557	10.23
13.1114	0.3955	68.9939	10.0096
13.1172	0.393	68.7782	9.7551
13.1177	0.3903	68.4058	9.5345
13.1057	0.3876	67.8839	9.3044
13.0872	0.3853	67.2756	9.0955
13.0686	0.384	66.4746	8.8828
13.0493	0.383	65.5102	8.664
13.0279	0.3812	64.4283	8.4995
12.9947	0.3799	63.282	8.4389
12.9476	0.3791	62.1539	8.3778
12.9039	0.3801	61.1135	8.3433
12.8673	0.3831	60.1192	8.3454
12.825	0.3853	59.1342	8.3554
12.772	0.3868	58.1557	8.4447
12.7129	0.3873	57.2243	8.519
12.6508	0.3904	56.2732	8.6226
12.5891	0.3943	55.4277	8.7352
12.5219	0.3972	54.7015	8.8573
12.4502	0.3994	54.0504	8.9955
12.378	0.4033	53.4518	9.1532
12.3044	0.4094	52.8859	9.349
12.2306	0.4159	52.3404	9.5288
12.1681	0.4208	51.9239	9.7219
12.1118	0.4251	51.6411	9.9375
12.0638	0.4311	51.4296	10.1542
12.0245	0.4387	51.3319	10.3769
11.9901	0.4455	51.3142	10.6086
11.9653	0.4516	51.4169	10.8092
11.9537	0.4599	51.5878	11.0788
11.9528	0.4695	51.8855	11.3726
11.959	0.4785	52.3839	11.7084
11.9805	0.487	52.9867	11.9981
12.0168	0.4962	53.7571	12.3163
12.0672	0.5067	54.6629	12.7109
12.1297	0.5185	55.7429	13.1458
12.1997	0.5321	56.9529	13.7102
12.276	0.5452	58.2429	14.2619
12.3561	0.5566	59.5864	14.8671
12.4348	0.5652	60.904	15.5498
12.5121	0.5745	62.2439	16.3565
12.5823	0.586	63.7318	17.2529
12.6366	0.5986	65.2408	18.2513
12.6837	0.6114	66.7424	19.3751
12.7245	0.6241	68.2008	20.4378
12.7505	0.636	69.4927	21.5136
12.7662	0.6489	70.7163	22.6303
12.7726	0.6625	71.8046	23.6904
12.769	0.6757	72.6291	24.6066
12.755	0.6879	73.2388	25.5079
12.7274	0.7002	73.4574	26.3322
12.6839	0.7124	73.4091	27.1821
12.6316	0.7215	73.1068	27.9993
12.5747	0.7311	72.5355	28.8459
12.5186	0.7429	71.7137	29.9355
12.4658	0.7552	70.8044	31.2373
12.4156	0.7671	69.869	32.7176
12.3695	0.7788	69.0314	34.3251
12.3261	0.7898	68.4226	36.0327
12.2836	0.7994	67.9499	37.6562
12.2506	0.8069	67.7248	38.9805
12.2258	0.8128	67.7731	40.0452
12.2081	0.8151	68.0961	40.5865
12.2005	0.8127	68.6231	40.4994
12.2009	0.8069	69.4571	39.7966
12.2021	0.7969	70.4384	38.4041
12.2052	0.7836	71.3305	36.5118
