# Supplementary material for: Super-resolution imaging uncovers the nanoscopic segregation of polarity proteins in epithelia
Source: eLife. 2022 Nov 7;11:e62087. doi: 10.7554/eLife.62087 (PMC9674336; doi:10.7554/eLife.62087)
Supplement: Figure 2—source data 2. [file elife-62087-fig2-data2.zip › Figure 2/TC7 PAR6B Occludin PL sample 3.csv]

prob_prot	ref_prot	var_prob_prot	var_ref_prot
12.2638	0.9306	85.7969	8.9467
12.2534	0.93	85.2009	8.742
12.2503	0.929	84.4705	8.5002
12.2562	0.9294	83.6105	8.2573
12.2568	0.9287	82.6069	8.01
12.2567	0.9299	81.5899	7.7994
12.2615	0.9313	80.5597	7.653
12.2752	0.9317	79.6952	7.607
12.2969	0.9298	78.9548	7.6248
12.3257	0.9273	78.3175	7.7156
12.3594	0.9294	77.8953	7.9327
12.3946	0.9342	77.6765	8.2558
12.4252	0.9406	77.5279	8.7126
12.4548	0.9498	77.5556	9.2791
12.4831	0.962	77.7007	9.9139
12.5107	0.9697	77.8432	10.5611
12.5369	0.9743	78.0153	11.2911
12.5626	0.9756	78.3117	11.9674
12.5799	0.9779	78.6755	12.5903
12.5931	0.9825	79.1867	13.1466
12.6009	0.9816	79.641	13.4935
12.6072	0.9746	80.0967	13.6611
12.6045	0.9673	80.5303	13.593
12.593	0.9613	80.9135	13.1711
12.5801	0.9547	81.2574	12.6184
12.5648	0.946	81.4134	11.8565
12.5433	0.9375	81.4862	10.9459
12.5122	0.93	81.3667	10.0444
12.4752	0.9207	81.0797	9.1225
12.4296	0.9101	80.531	8.2188
12.3791	0.8996	79.8909	7.4328
12.3268	0.8907	79.3147	6.7261
12.2741	0.8828	78.7889	6.1939
12.2139	0.8751	78.2196	5.7916
12.158	0.8728	77.855	5.5133
12.1046	0.8741	77.6797	5.329
12.0527	0.8757	77.5895	5.2035
11.9983	0.8808	77.6449	5.1821
11.9453	0.8891	77.9798	5.2462
11.8961	0.8978	78.5869	5.3626
11.8532	0.9062	79.343	5.5498
11.8177	0.9165	80.0623	5.777
11.7854	0.9271	80.6122	6.0483
11.7589	0.9369	81.0683	6.3531
11.7395	0.9483	81.442	6.657
11.7308	0.9634	81.7118	6.999
11.7304	0.979	81.6971	7.3156
11.736	0.9935	81.43	7.5617
11.7434	1.0082	80.9119	7.8198
11.75	1.0217	80.2761	8.0468
11.7607	1.0369	79.5817	8.2678
11.7825	1.0501	78.9805	8.4629
11.8086	1.0609	78.2096	8.5932
11.838	1.0673	77.5181	8.7235
11.8697	1.0713	76.791	8.742
11.9085	1.0746	76.1885	8.767
11.9539	1.0718	75.6029	8.6871
12.001	1.0651	74.9472	8.5859
12.0555	1.0596	74.3085	8.5022
12.1074	1.0535	73.5643	8.3867
12.1578	1.0463	72.8154	8.3089
12.2076	1.0355	72.116	8.1779
12.2579	1.0258	71.513	8.1053
12.304	1.0162	70.9398	8.013
12.3518	1.0076	70.4709	7.9821
12.4048	0.9966	70.2996	7.9067
12.4626	0.9817	70.4766	7.7842
12.5262	0.9655	71.0364	7.6245
12.5859	0.9495	71.8716	7.4102
12.6466	0.9338	73.0882	7.172
12.7159	0.9185	74.7453	6.849
12.7882	0.904	76.7942	6.4961
12.8614	0.89	79.1012	6.0808
12.9263	0.8753	81.466	5.6281
12.9891	0.8599	83.9605	5.209
13.0534	0.8431	86.4801	4.7989
13.1116	0.8266	88.8786	4.4572
13.1704	0.812	91.0866	4.1288
13.2186	0.8017	92.9837	3.8455
13.2565	0.7949	94.4882	3.6405
13.2852	0.7895	95.6005	3.4918
13.3108	0.7852	96.4202	3.393
13.327	0.7822	96.9605	3.3316
13.3329	0.7788	97.0938	3.2793
13.339	0.7769	96.8954	3.2615
13.3426	0.7753	96.3291	3.2639
13.3435	0.7721	95.3714	3.2666
13.3392	0.7663	94.2941	3.2657
13.3237	0.7585	93.0235	3.2305
13.3082	0.7547	91.6704	3.1895
13.2969	0.7532	90.1922	3.1302
13.293	0.7504	88.7981	3.0697
13.2896	0.7427	87.5793	2.9865
13.2858	0.7357	86.2396	2.9122
13.2898	0.7293	85.1831	2.8504
13.2968	0.7245	83.9381	2.7984
13.3045	0.7201	82.768	2.7681
13.3107	0.7127	81.5942	2.7483
13.3179	0.7023	80.4369	2.7388
13.3276	0.6917	79.2633	2.7417
13.3344	0.6815	77.9733	2.7455
13.3437	0.6737	76.8459	2.7685
13.3511	0.6661	75.7254	2.7974
13.3541	0.6545	74.7493	2.8252
13.3571	0.6399	73.868	2.8332
13.3557	0.6256	73.1522	2.8371
13.3491	0.6133	72.6834	2.8173
13.3372	0.6043	72.4208	2.7932
13.328	0.5975	72.3471	2.7613
13.3185	0.5908	72.4417	2.7105
13.3097	0.5858	72.89	2.6729
13.3003	0.5804	73.7015	2.6282
13.2861	0.5764	74.7183	2.6131
13.2654	0.5739	75.7334	2.6438
13.2447	0.5735	76.8865	2.7167
13.2298	0.5746	78.0199	2.8277
13.2084	0.5755	79.0921	2.9839
13.1835	0.5791	80.1927	3.2069
13.1578	0.5858	81.0985	3.4822
13.1327	0.5955	81.9418	3.8111
13.108	0.6062	82.4984	4.1859
13.0852	0.6144	82.9465	4.5518
13.0709	0.6205	83.2782	4.8969
13.0607	0.6264	83.5948	5.2197
13.0537	0.6344	83.8008	5.49
13.057	0.6427	83.9392	5.6986
13.0691	0.6497	84.1482	5.8428
13.0869	0.659	84.5785	5.9287
13.1084	0.6717	85.2658	6.0533
13.1478	0.6828	86.1729	6.1945
13.2013	0.6926	87.2763	6.4059
13.2575	0.7024	88.4455	6.6936
13.3144	0.7125	89.9002	7.13
13.3752	0.7207	91.2741	7.7367
13.4505	0.7287	92.8557	8.4125
13.5478	0.7342	94.5793	9.0947
13.6578	0.7379	96.3995	9.8555
13.7741	0.7388	98.345	10.2575
13.8904	0.7403	100.0512	10.6222
14.0107	0.7362	102.0038	10.521
14.1321	0.7278	103.9116	10.2738
14.2558	0.7154	106.0968	9.7151
14.3796	0.7042	108.1137	8.8968
14.5059	0.6972	110.15	8.0639
14.6329	0.6898	112.2031	7.1179
14.7552	0.6857	114.2078	6.3282
14.8634	0.6851	116.0661	5.6335
14.963	0.6896	117.5234	5.1052
15.0596	0.6944	118.7048	4.7483
15.145	0.6985	119.6145	4.5241
15.2158	0.7038	120.2616	4.4045
15.2759	0.7119	120.5765	4.3693
15.3323	0.7231	120.5829	4.3719
15.3818	0.7325	120.3009	4.3455
15.4256	0.7414	119.9531	4.2985
15.4625	0.7527	119.7265	4.2749
15.4941	0.7627	119.5186	4.237
15.5185	0.7695	119.2587	4.1925
15.5412	0.7749	118.8154	4.1559
15.5682	0.7788	118.5789	4.1304
15.6041	0.784	118.4098	4.1413
15.6552	0.7921	118.567	4.1995
15.7213	0.7986	118.9268	4.3154
15.8075	0.7992	119.3951	4.4871
15.925	0.8027	119.8805	4.7781
16.07	0.8106	120.1913	5.1827
16.2355	0.8261	120.435	5.7357
16.4278	0.8547	120.3437	6.3821
16.6453	0.8901	120.4206	7.1404
16.895	0.9341	120.2521	7.9452
17.1701	0.9942	120.1072	8.7949
17.4705	1.0702	119.9618	9.6868
17.8036	1.161	119.7988	10.4934
18.1709	1.274	119.7082	11.2794
18.5792	1.4308	119.5826	12.1004
19.0151	1.6349	119.8208	12.8847
19.4934	1.9202	120.1058	13.7817
20.0138	2.282	120.7351	14.7009
20.5782	2.7692	121.6885	15.8209
21.1748	3.4066	122.8206	17.1679
21.809	4.2313	124.2768	18.8754
22.4879	5.2894	125.9366	21.1338
23.1966	6.5706	128.1118	24.1287
23.9311	8.1763	130.2397	28.4373
24.6904	10.0555	132.7543	34.5237
25.472	12.3272	135.5298	43.1556
26.2676	14.9504	138.7493	55.3173
27.0752	18.0564	142.0945	72.484
27.8867	21.6418	145.7715	96.1118
28.6817	25.6937	149.9471	128.5606
29.4531	30.2493	154.3604	172.8168
30.201	35.1511	159.059	230.0109
30.9197	40.4264	163.2299	302.7801
31.5983	45.8705	167.5594	390.3483
32.1851	51.3101	170.9939	490.6389
32.699	56.5435	174.4362	599.965
33.1336	61.25	177.2424	709.3296
33.4878	65.2354	179.4308	810.595
33.7511	68.3421	181.0593	894.0859
33.8945	70.2152	181.8758	944.0405
33.9498	71.0228	182.5312	966.5622
33.8945	70.2152	181.8758	944.0405
33.7511	68.3421	181.0593	894.0859
33.4878	65.2354	179.4308	810.595
33.1336	61.25	177.2424	709.3296
32.699	56.5435	174.4362	599.965
32.1851	51.3101	170.9939	490.6389
31.5983	45.8705	167.5594	390.3483
30.9197	40.4264	163.2299	302.7801
30.201	35.1511	159.059	230.0109
29.4531	30.2493	154.3604	172.8168
28.6817	25.6937	149.9471	128.5606
27.8867	21.6418	145.7715	96.1118
27.0752	18.0564	142.0945	72.484
26.2676	14.9504	138.7493	55.3173
25.472	12.3272	135.5298	43.1556
24.6904	10.0555	132.7543	34.5237
23.9311	8.1763	130.2397	28.4373
23.1966	6.5706	128.1118	24.1287
22.4879	5.2894	125.9366	21.1338
21.809	4.2313	124.2768	18.8754
21.1748	3.4066	122.8206	17.1679
20.5782	2.7692	121.6885	15.8209
20.0138	2.282	120.7351	14.7009
19.4934	1.9202	120.1058	13.7817
19.0151	1.6349	119.8208	12.8847
18.5792	1.4308	119.5826	12.1004
18.1709	1.274	119.7082	11.2794
17.8036	1.161	119.7988	10.4934
17.4705	1.0702	119.9618	9.6868
17.1701	0.9942	120.1072	8.7949
16.895	0.9341	120.2521	7.9452
16.6453	0.8901	120.4206	7.1404
16.4278	0.8547	120.3437	6.3821
16.2355	0.8261	120.435	5.7357
16.07	0.8106	120.1913	5.1827
15.925	0.8027	119.8805	4.7781
15.8075	0.7992	119.3951	4.4871
15.7213	0.7986	118.9268	4.3154
15.6552	0.7921	118.567	4.1995
15.6041	0.784	118.4098	4.1413
15.5682	0.7788	118.5789	4.1304
15.5412	0.7749	118.8154	4.1559
15.5185	0.7695	119.2587	4.1925
15.4941	0.7627	119.5186	4.237
15.4625	0.7527	119.7265	4.2749
15.4256	0.7414	119.9531	4.2985
15.3818	0.7325	120.3009	4.3455
15.3323	0.7231	120.5829	4.3719
15.2759	0.7119	120.5765	4.3693
15.2158	0.7038	120.2616	4.4045
15.145	0.6985	119.6145	4.5241
15.0596	0.6944	118.7048	4.7483
14.963	0.6896	117.5234	5.1052
14.8634	0.6851	116.0661	5.6335
14.7552	0.6857	114.2078	6.3282
14.6329	0.6898	112.2031	7.1179
14.5059	0.6972	110.15	8.0639
14.3796	0.7042	108.1137	8.8968
14.2558	0.7154	106.0968	9.7151
14.1321	0.7278	103.9116	10.2738
14.0107	0.7362	102.0038	10.521
13.8904	0.7403	100.0512	10.6222
13.7741	0.7388	98.345	10.2575
13.6578	0.7379	96.3995	9.8555
13.5478	0.7342	94.5793	9.0947
13.4505	0.7287	92.8557	8.4125
13.3752	0.7207	91.2741	7.7367
13.3144	0.7125	89.9002	7.13
13.2575	0.7024	88.4455	6.6936
13.2013	0.6926	87.2763	6.4059
13.1478	0.6828	86.1729	6.1945
13.1084	0.6717	85.2658	6.0533
13.0869	0.659	84.5785	5.9287
13.0691	0.6497	84.1482	5.8428
13.057	0.6427	83.9392	5.6986
13.0537	0.6344	83.8008	5.49
13.0607	0.6264	83.5948	5.2197
13.0709	0.6205	83.2782	4.8969
13.0852	0.6144	82.9465	4.5518
13.108	0.6062	82.4984	4.1859
13.1327	0.5955	81.9418	3.8111
13.1578	0.5858	81.0985	3.4822
13.1835	0.5791	80.1927	3.2069
13.2084	0.5755	79.0921	2.9839
13.2298	0.5746	78.0199	2.8277
13.2447	0.5735	76.8865	2.7167
13.2654	0.5739	75.7334	2.6438
13.2861	0.5764	74.7183	2.6131
13.3003	0.5804	73.7015	2.6282
13.3097	0.5858	72.89	2.6729
13.3185	0.5908	72.4417	2.7105
13.328	0.5975	72.3471	2.7613
13.3372	0.6043	72.4208	2.7932
13.3491	0.6133	72.6834	2.8173
13.3557	0.6256	73.1522	2.8371
13.3571	0.6399	73.868	2.8332
13.3541	0.6545	74.7493	2.8252
13.3511	0.6661	75.7254	2.7974
13.3437	0.6737	76.8459	2.7685
13.3344	0.6815	77.9733	2.7455
13.3276	0.6917	79.2633	2.7417
13.3179	0.7023	80.4369	2.7388
13.3107	0.7127	81.5942	2.7483
13.3045	0.7201	82.768	2.7681
13.2968	0.7245	83.9381	2.7984
13.2898	0.7293	85.1831	2.8504
13.2858	0.7357	86.2396	2.9122
13.2896	0.7427	87.5793	2.9865
13.293	0.7504	88.7981	3.0697
13.2969	0.7532	90.1922	3.1302
13.3082	0.7547	91.6704	3.1895
13.3237	0.7585	93.0235	3.2305
13.3392	0.7663	94.2941	3.2657
13.3435	0.7721	95.3714	3.2666
13.3426	0.7753	96.3291	3.2639
13.339	0.7769	96.8954	3.2615
13.3329	0.7788	97.0938	3.2793
13.327	0.7822	96.9605	3.3316
13.3108	0.7852	96.4202	3.393
13.2852	0.7895	95.6005	3.4918
13.2565	0.7949	94.4882	3.6405
13.2186	0.8017	92.9837	3.8455
13.1704	0.812	91.0866	4.1288
13.1116	0.8266	88.8786	4.4572
13.0534	0.8431	86.4801	4.7989
12.9891	0.8599	83.9605	5.209
12.9263	0.8753	81.466	5.6281
12.8614	0.89	79.1012	6.0808
12.7882	0.904	76.7942	6.4961
12.7159	0.9185	74.7453	6.849
12.6466	0.9338	73.0882	7.172
12.5859	0.9495	71.8716	7.4102
12.5262	0.9655	71.0364	7.6245
12.4626	0.9817	70.4766	7.7842
12.4048	0.9966	70.2996	7.9067
12.3518	1.0076	70.4709	7.9821
12.304	1.0162	70.9398	8.013
12.2579	1.0258	71.513	8.1053
12.2076	1.0355	72.116	8.1779
12.1578	1.0463	72.8154	8.3089
12.1074	1.0535	73.5643	8.3867
12.0555	1.0596	74.3085	8.5022
12.001	1.0651	74.9472	8.5859
11.9539	1.0718	75.6029	8.6871
11.9085	1.0746	76.1885	8.767
11.8697	1.0713	76.791	8.742
11.838	1.0673	77.5181	8.7235
11.8086	1.0609	78.2096	8.5932
11.7825	1.0501	78.9805	8.4629
11.7607	1.0369	79.5817	8.2678
11.75	1.0217	80.2761	8.0468
11.7434	1.0082	80.9119	7.8198
11.736	0.9935	81.43	7.5617
11.7304	0.979	81.6971	7.3156
11.7308	0.9634	81.7118	6.999
11.7395	0.9483	81.442	6.657
11.7589	0.9369	81.0683	6.3531
11.7854	0.9271	80.6122	6.0483
11.8177	0.9165	80.0623	5.777
11.8532	0.9062	79.343	5.5498
11.8961	0.8978	78.5869	5.3626
11.9453	0.8891	77.9798	5.2462
11.9983	0.8808	77.6449	5.1821
12.0527	0.8757	77.5895	5.2035
12.1046	0.8741	77.6797	5.329
12.158	0.8728	77.855	5.5133
12.2139	0.8751	78.2196	5.7916
12.2741	0.8828	78.7889	6.1939
12.3268	0.8907	79.3147	6.7261
12.3791	0.8996	79.8909	7.4328
12.4296	0.9101	80.531	8.2188
12.4752	0.9207	81.0797	9.1225
12.5122	0.93	81.3667	10.0444
12.5433	0.9375	81.4862	10.9459
12.5648	0.946	81.4134	11.8565
12.5801	0.9547	81.2574	12.6184
12.593	0.9613	80.9135	13.1711
12.6045	0.9673	80.5303	13.593
12.6072	0.9746	80.0967	13.6611
12.6009	0.9816	79.641	13.4935
12.5931	0.9825	79.1867	13.1466
12.5799	0.9779	78.6755	12.5903
12.5626	0.9756	78.3117	11.9674
12.5369	0.9743	78.0153	11.2911
12.5107	0.9697	77.8432	10.5611
12.4831	0.962	77.7007	9.9139
12.4548	0.9498	77.5556	9.2791
12.4252	0.9406	77.5279	8.7126
12.3946	0.9342	77.6765	8.2558
12.3594	0.9294	77.8953	7.9327
12.3257	0.9273	78.3175	7.7156
12.2969	0.9298	78.9548	7.6248
12.2752	0.9317	79.6952	7.607
12.2615	0.9313	80.5597	7.653
12.2567	0.9299	81.5899	7.7994
12.2568	0.9287	82.6069	8.01
12.2562	0.9294	83.6105	8.2573
12.2503	0.929	84.4705	8.5002
12.2534	0.93	85.2009	8.742
12.2638	0.9306	85.7969	8.9467
