# Supplementary material for: Super-resolution imaging uncovers the nanoscopic segregation of polarity proteins in epithelia
Source: eLife. 2022 Nov 7;11:e62087. doi: 10.7554/eLife.62087 (PMC9674336; doi:10.7554/eLife.62087)
Supplement: Figure 2—source data 2. [file elife-62087-fig2-data2.zip › Figure 2/TC7 PATJ occludin AB sample 1.csv]

prob_prot	ref_prot	var_prob_prot	var_ref_prot
4.1916	0.3327	35.2744	0.5224
4.2238	0.336	37.0828	0.5259
4.2599	0.3383	38.9525	0.5357
4.2975	0.3423	40.8884	0.5546
4.3272	0.3437	42.441	0.5646
4.3525	0.3465	43.1632	0.5754
4.3688	0.3521	43.1009	0.5978
4.3699	0.36	42.2414	0.6416
4.3506	0.3701	40.5125	0.697
4.3156	0.3806	38.2965	0.7331
4.2784	0.3948	35.9451	0.7716
4.2424	0.4084	33.6762	0.8077
4.2085	0.4172	31.624	0.8342
4.1727	0.4257	29.7038	0.8618
4.1349	0.4328	28.0263	0.8684
4.0945	0.4348	26.651	0.85
4.0602	0.4322	25.6987	0.8007
4.0356	0.4262	25.0414	0.751
4.0148	0.4203	24.5253	0.7083
3.9936	0.414	24.1852	0.6623
3.9778	0.4052	24.0471	0.6202
3.9636	0.3974	24.101	0.5873
3.9579	0.3882	24.2105	0.5662
3.9682	0.3857	24.3895	0.563
3.9851	0.393	24.6202	0.5797
4.0096	0.406	24.7448	0.6216
4.0364	0.4177	24.8036	0.6774
4.0563	0.4312	24.9138	0.755
4.067	0.4486	24.8782	0.8685
4.076	0.4644	24.6696	1.008
4.0839	0.4816	24.4593	1.1597
4.0894	0.4981	24.3438	1.3111
4.0942	0.5143	24.3535	1.4562
4.1009	0.5228	24.5876	1.5722
4.1186	0.5303	25.1618	1.6344
4.1498	0.5374	25.8294	1.6679
4.1842	0.5404	26.4429	1.635
4.2182	0.5441	26.9145	1.5648
4.2521	0.547	27.3348	1.4626
4.2786	0.549	27.5954	1.3786
4.2907	0.5529	27.4659	1.3129
4.2963	0.5594	27.2082	1.2579
4.2995	0.5688	26.9602	1.2216
4.294	0.5789	26.5152	1.1816
4.294	0.5939	26.0557	1.1624
4.3	0.6092	25.7698	1.1684
4.3078	0.6302	25.5718	1.2177
4.3187	0.6581	25.5239	1.3138
4.3331	0.6893	25.565	1.453
4.3578	0.7207	25.6134	1.6479
4.3927	0.7531	25.7974	1.874
4.4306	0.7882	26.0687	2.1353
4.4689	0.8223	26.3404	2.4446
4.5102	0.8538	26.7412	2.7336
4.5616	0.8834	27.3911	2.9671
4.6087	0.9097	28.0727	3.1464
4.6455	0.9292	28.6721	3.2878
4.6753	0.9379	29.2612	3.3627
4.702	0.9484	29.7935	3.4109
4.7301	0.9577	30.3026	3.4756
4.7573	0.9611	30.7132	3.5155
4.7803	0.9561	30.9763	3.5332
4.8036	0.9469	30.9622	3.54
4.825	0.9379	30.8176	3.5211
4.8349	0.925	30.5193	3.4726
4.828	0.9088	30.0359	3.4266
4.8143	0.8896	29.535	3.3477
4.8053	0.8626	29.1687	3.2009
4.7928	0.8377	28.8818	3.052
4.7827	0.8169	28.8419	2.9298
4.7797	0.7939	28.9918	2.8016
4.7855	0.7722	29.4546	2.6865
4.7947	0.7568	29.8134	2.5889
4.8052	0.7465	30.0465	2.5047
4.8137	0.7359	30.1705	2.4579
4.8234	0.7245	30.1607	2.4169
4.8345	0.7168	29.9307	2.3926
4.8487	0.7152	29.6773	2.389
4.8492	0.7208	29.301	2.3897
4.8419	0.7399	28.8293	2.4762
4.8452	0.7683	28.5097	2.6675
4.8641	0.7934	28.3788	2.9856
4.8792	0.8206	28.2403	3.4698
4.9009	0.8541	28.1897	4.1848
4.932	0.8932	28.2282	5.1277
4.9672	0.931	28.3245	6.2065
4.998	0.9729	28.5543	7.485
5.0268	1.0115	28.6702	8.8283
5.0529	1.0431	28.6494	10.1261
5.0635	1.0775	28.5506	11.2946
5.0728	1.1142	28.4	12.2938
5.0907	1.1468	28.2426	13.1384
5.1154	1.1713	28.2534	13.8003
5.1551	1.1882	28.5274	14.2049
5.2164	1.204	29.1592	14.434
5.2794	1.2198	29.9453	14.539
5.3475	1.228	30.9595	14.4458
5.4154	1.2391	31.9925	14.2035
5.4718	1.2536	32.8633	13.8085
5.516	1.258	33.6094	13.1773
5.5583	1.258	34.283	12.3612
5.5958	1.2575	34.7372	11.5153
5.6262	1.2468	34.9276	10.5084
5.6501	1.2284	34.7892	9.2992
5.6743	1.2112	34.5339	8.1206
5.702	1.1937	34.3981	7.0705
5.7281	1.1681	34.2863	6.0866
5.7523	1.1404	34.2427	5.1956
5.7651	1.1139	34.1054	4.5182
5.7769	1.0888	34.0476	4.0139
5.7823	1.0595	33.9711	3.6301
5.7961	1.0289	34.0002	3.2976
5.8051	1.0068	34.0078	3.0105
5.796	0.9873	33.9221	2.7764
5.7961	0.9672	33.9974	2.544
5.8037	0.9487	34.2092	2.3258
5.8098	0.9387	34.3212	2.1772
5.8095	0.9369	34.4018	2.0807
5.8157	0.937	34.4495	2.0381
5.8327	0.9377	34.3548	2.063
5.8528	0.9343	34.2588	2.1133
5.8731	0.9351	34.1974	2.1955
5.8981	0.9384	34.2207	2.2843
5.9345	0.9423	34.3833	2.3771
5.9699	0.9449	34.5371	2.4546
5.998	0.9439	34.6274	2.506
6.0292	0.9428	34.6502	2.4865
6.0651	0.9401	34.884	2.3886
6.1091	0.9344	35.2216	2.2439
6.1553	0.93	35.6044	2.0972
6.2125	0.921	36.2234	1.9278
6.2829	0.9125	36.9289	1.7868
6.3496	0.9049	37.3035	1.703
6.3931	0.9009	37.3104	1.6692
6.4257	0.9075	37.1267	1.7048
6.4473	0.9188	36.9088	1.7948
6.4731	0.9327	36.9883	1.9174
6.5101	0.9523	37.3623	2.0907
6.5628	0.9751	38.0428	2.3323
6.638	1.0104	39.2813	2.6526
6.7418	1.0534	40.9981	3.041
6.8533	1.101	42.9862	3.4479
6.9753	1.1523	45.1675	3.8545
7.1139	1.2093	47.3039	4.2953
7.2609	1.27	49.3269	4.8063
7.4152	1.3285	51.1063	5.3034
7.5879	1.3906	52.7173	5.8647
7.78	1.457	54.27	6.5139
7.9824	1.5221	55.5701	7.2156
8.1903	1.5852	56.9473	7.9583
8.3978	1.6434	58.4389	8.7132
8.6129	1.6851	59.9411	9.3978
8.8283	1.7168	61.5371	9.9654
9.0408	1.7434	63.0454	10.3199
9.2557	1.7571	64.2929	10.3219
9.485	1.7662	65.4736	10.1084
9.7321	1.7707	66.4859	9.8009
9.996	1.7716	67.3348	9.5241
10.2884	1.7869	68.2532	9.4891
10.6032	1.823	69.1892	9.8327
10.9401	1.8809	70.2025	10.618
11.3115	1.9748	71.3814	12.0951
11.7368	2.1183	72.6658	14.4491
12.2019	2.3203	73.8581	17.9957
12.6997	2.5734	75.1485	22.9982
13.2283	2.8965	76.7727	30.016
13.8017	3.3111	78.8108	39.5823
14.4149	3.8332	80.8725	52.1016
15.0651	4.4827	83.437	67.9595
15.7572	5.2661	86.7322	87.8751
16.4919	6.2029	90.6419	112.2235
17.2549	7.3207	95.041	141.571
18.0459	8.6494	99.7754	176.326
18.8601	10.2169	104.7702	217.0269
19.7205	12.0664	110.0461	263.5957
20.6249	14.2296	115.7678	315.5845
21.5993	16.7306	122.4536	373.0527
22.6809	19.6221	130.7216	435.4287
23.8845	22.9343	140.8307	502.0837
25.2341	26.6949	152.85	571.6636
26.7667	30.915	167.1818	642.7362
28.524	35.5983	183.9167	715.9409
30.5396	40.7182	204.7571	792.0229
32.849	46.1956	230.4492	872.6171
35.5129	51.9119	262.5083	961.2869
38.5678	57.6905	303.0379	1060.0488
42.0229	63.3101	354.2358	1172.8767
45.9081	68.5085	417.8719	1298.8503
50.236	72.9854	495.3014	1435.6531
54.971	76.4532	586.3567	1570.1952
60.0634	78.6449	690.3033	1685.3376
65.4184	79.3465	804.2986	1759.2971
70.9076	78.4159	926.7411	1768.6677
76.2922	75.8234	1050.6028	1700.0149
81.3223	71.6777	1170.7481	1551.7799
85.6942	66.1593	1274.3915	1338.2918
89.1087	59.5982	1352.2561	1087.1847
91.2794	52.3599	1393.913	829.8803
92.0142	44.8489	1395.4904	595.075
91.2554	37.47	1362.0094	401.7399
88.9785	30.5311	1294.0423	256.8612
85.3836	24.2628	1206.2125	156.8121
80.7049	18.832	1108.1573	92.7573
75.2686	14.3025	1008.5755	54.1424
69.4023	10.631	912.3128	32.1023
63.4023	7.7512	820.6411	19.7896
57.5495	5.5428	735.1802	12.9745
52.0392	3.8703	657.297	9.0795
47.0201	2.6387	588.1917	6.7225
42.5543	1.7491	528.7251	5.2309
38.6791	1.1273	480.6648	4.1376
35.3832	0.7377	443.2715	3.296
32.6059	0.5159	416.0249	2.6377
30.2968	0.3835	397.6418	2.1249
28.39	0.3038	386.1646	1.7364
26.8304	0.2592	380.8016	1.4355
25.5413	0.234	379.07	1.1958
24.4734	0.2204	379.5533	1.0099
23.5851	0.2186	381.9825	0.8665
22.8199	0.2253	385.0277	0.7787
22.143	0.238	388.229	0.7303
21.5331	0.2561	389.4901	0.7144
20.9672	0.2784	388.8999	0.7549
20.4322	0.3044	386.9054	0.8355
19.9255	0.3425	382.7303	0.9568
19.4433	0.3893	375.8213	1.1072
18.9842	0.4348	366.9626	1.2865
18.5361	0.4831	356.7231	1.5051
18.1042	0.5322	345.4544	1.7357
17.7104	0.5806	335.3826	1.9513
17.3453	0.6277	326.6996	2.1397
17.019	0.6703	319.9916	2.3354
16.7243	0.7081	314.8073	2.5361
16.4332	0.7422	310.0853	2.7094
16.1447	0.7735	306.4284	2.8617
15.852	0.796	303.78	2.9568
15.5567	0.8091	301.5183	3.0135
15.2672	0.8186	299.5414	3.044
14.9861	0.8209	298.3841	3.0336
14.7178	0.8129	297.4637	2.9797
14.4612	0.7983	297.145	2.8942
14.2153	0.7784	296.4837	2.7558
13.9937	0.767	295.3158	2.6193
13.791	0.759	293.8812	2.5056
13.6122	0.7414	293.4327	2.3744
13.4502	0.725	293.661	2.3082
13.3041	0.7236	295.509	2.3285
13.1569	0.7255	297.7897	2.3686
13.0132	0.7218	299.7627	2.4078
12.8412	0.723	298.8787	2.4879
12.6382	0.7295	295.7083	2.5922
12.4059	0.7369	289.7179	2.7165
12.16	0.7425	281.4473	2.8547
11.9131	0.7442	271.3265	3.0359
11.6712	0.7459	260.5937	3.2201
11.4356	0.7449	250.382	3.3837
11.2046	0.7418	240.2018	3.5444
10.9852	0.7396	231.026	3.6637
10.7755	0.7299	223.3522	3.6849
10.5787	0.713	216.6774	3.6442
10.3786	0.6932	210.943	3.5296
10.182	0.6704	205.9149	3.3497
9.9917	0.643	200.8244	3.1464
9.7939	0.6082	195.1311	2.8921
9.5913	0.575	188.497	2.6202
9.3879	0.5395	180.9352	2.3445
9.1805	0.5009	172.8904	2.0618
8.9662	0.4644	164.7418	1.8178
8.7441	0.4312	157.1505	1.5848
8.5312	0.4004	150.9869	1.361
8.3338	0.3677	145.8021	1.1787
8.1418	0.3419	141.3278	1.0618
7.9509	0.319	137.3561	0.9644
7.7562	0.3038	132.8628	0.902
7.557	0.2934	127.7	0.8538
7.3494	0.2839	121.9896	0.8182
7.1285	0.2786	115.5699	0.8083
6.9123	0.2814	109.1725	0.8199
6.6979	0.2886	102.7943	0.8422
6.4814	0.2963	96.8144	0.8771
6.2711	0.3081	91.5058	0.9468
6.0578	0.3182	86.3929	1.0288
5.8437	0.3228	81.4638	1.1101
5.6266	0.3255	76.5532	1.1993
5.4109	0.3272	71.8119	1.2885
5.2134	0.3232	67.5257	1.3586
5.0347	0.3144	63.7983	1.3958
4.8713	0.3002	60.6613	1.371
4.7225	0.2813	58.0989	1.2903
4.5795	0.2609	55.7051	1.1887
4.4366	0.2391	53.5721	1.0576
4.2914	0.2178	51.5918	0.9216
4.154	0.1997	49.4384	0.7815
4.0203	0.1826	47.0192	0.6382
3.8826	0.1664	44.5942	0.5259
3.7405	0.1546	41.9834	0.454
3.5952	0.1443	39.1608	0.4136
3.4513	0.1341	36.1378	0.3909
3.3244	0.128	33.1367	0.3964
3.1996	0.1253	30.0964	0.4527
3.077	0.1243	27.2158	0.5414
2.9603	0.1262	24.625	0.6639
2.8514	0.1301	22.3927	0.7959
2.7513	0.1357	20.6812	0.9128
2.6585	0.1395	19.3132	0.9868
2.5681	0.1397	18.2509	1.0213
2.4712	0.1368	17.4204	0.9832
2.3726	0.132	16.7583	0.9025
2.2792	0.1254	16.1132	0.7974
2.1956	0.1152	15.3705	0.6664
2.1133	0.104	14.4415	0.5419
2.0319	0.09299	13.3913	0.4331
1.957	0.08223	12.3985	0.3499
1.8824	0.07297	11.3572	0.2901
1.804	0.06627	10.2351	0.2503
1.7269	0.06025	9.1242	0.2185
1.6549	0.05475	8.1688	0.2031
1.5828	0.04937	7.3133	0.1953
1.5163	0.04392	6.6148	0.1881
1.4612	0.03854	6.0508	0.1781
1.4102	0.0341	5.6394	0.1638
1.3584	0.03011	5.3415	0.1421
1.3115	0.02664	5.1606	0.1176
1.2691	0.02425	5.0572	0.09411
1.2309	0.02166	5.0542	0.0687
1.1933	0.01946	5.0925	0.04902
1.1454	0.01845	5.0819	0.03773
1.0956	0.01744	5.0197	0.03106
1.0453	0.01677	4.8317	0.02774
0.9916	0.01605	4.5142	0.02541
0.9425	0.01394	4.1134	0.02154
0.8981	0.01139	3.6734	0.01824
0.8538	0.009431	3.2032	0.01487
0.8073	0.008	2.7749	0.01215
0.7645	0.006931	2.4095	0.01053
0.7264	0.006441	2.1245	0.01091
0.6881	0.006302	1.8968	0.01123
0.6551	0.006189	1.7394	0.01037
0.6321	0.005615	1.6212	0.008568
0.6101	0.004593	1.5027	0.006296
0.5893	0.003879	1.4164	0.004547
0.5648	0.004064	1.3299	0.003457
0.5431	0.004419	1.2595	0.003571
0.5329	0.00406	1.2254	0.00303
0.5313	0.003722	1.2114	0.002731
0.528	0.003716	1.1941	0.003063
0.5186	0.003748	1.1775	0.003093
0.5008	0.003343	1.1388	0.002637
0.481	0.002868	1.0853	0.002189
0.46	0.002249	1.004	0.001647
0.4365	0.001876	0.9093	0.001444
0.4135	0.00186	0.8315	0.001506
0.3948	0.001795	0.768	0.001271
0.3818	0.001811	0.718	0.001073
0.3747	0.002588	0.6878	0.001662
0.3724	0.003402	0.654	0.002404
0.3714	0.004752	0.6336	0.005716
0.3709	0.006745	0.6288	0.01157
0.3711	0.008479	0.6244	0.01933
0.365	0.009932	0.5941	0.02735
0.3546	0.01131	0.5569	0.03503
0.3442	0.01184	0.5338	0.03996
0.3334	0.01189	0.5059	0.04001
0.3245	0.01085	0.4782	0.03257
0.3181	0.008786	0.4542	0.02273
0.3053	0.006593	0.4211	0.01367
0.2906	0.005269	0.3967	0.007432
0.2805	0.004547	0.3789	0.004826
0.2726	0.003825	0.3666	0.003423
0.2625	0.0032	0.3458	0.002599
0.2511	0.003411	0.326	0.003719
0.2421	0.004065	0.3083	0.005853
0.2355	0.004309	0.299	0.007081
0.2255	0.004415	0.2897	0.007125
0.2174	0.004439	0.2907	0.006857
0.2115	0.00447	0.2912	0.006303
0.2087	0.003851	0.288	0.004209
0.2093	0.003179	0.2803	0.002765
0.2073	0.00273	0.2699	0.002167
0.2079	0.001887	0.2591	0.001452
0.2116	0.001022	0.2492	0.0006049
0.2136	0.0001745	0.2471	3.586e-05
0.2155	0.0	0.2481	0.0
0.2147	0.0	0.2475	0.0
0.2103	0.0	0.2361	0.0
0.2033	0.0	0.2201	0.0
0.1929	0.0	0.2046	0.0
0.1829	0.0	0.1928	0.0
0.1777	0.0	0.1873	0.0
0.1739	0.0	0.182	0.0
0.17	0.0	0.1805	0.0
0.1657	0.0	0.1783	0.0
0.1626	0.0	0.1728	0.0
0.158	0.0	0.1651	0.0
0.1522	0.0	0.1566	0.0
0.1465	0.0	0.1459	0.0
0.1397	0.0	0.1361	0.0
0.1343	0.0	0.1328	0.0
0.1314	0.0	0.1297	0.0
0.1286	0.0	0.1236	0.0
0.1267	0.0	0.1227	0.0
