# Supplementary material for: Super-resolution imaging uncovers the nanoscopic segregation of polarity proteins in epithelia
Source: eLife. 2022 Nov 7;11:e62087. doi: 10.7554/eLife.62087 (PMC9674336; doi:10.7554/eLife.62087)
Supplement: Figure 2—source data 2. [file elife-62087-fig2-data2.zip › Figure 2/TC7 PATJ occludin AB sample 2.csv]

prob_prot	ref_prot	var_prob_prot	var_ref_prot
1.0744	0.1522	2.7034	0.1942
1.0746	0.1544	2.7519	0.228
1.0691	0.1558	2.76	0.2608
1.0661	0.1604	2.7775	0.2985
1.0698	0.1644	2.7963	0.341
1.0802	0.1643	2.8283	0.372
1.0894	0.1622	2.8369	0.3824
1.093	0.1589	2.7904	0.3756
1.0957	0.1554	2.7727	0.3547
1.1004	0.148	2.8068	0.2999
1.1034	0.1371	2.8292	0.2456
1.1058	0.1265	2.8273	0.2081
1.1098	0.1213	2.8336	0.1852
1.11	0.117	2.8463	0.1661
1.1094	0.1121	2.8694	0.1499
1.1131	0.106	2.9115	0.1338
1.1162	0.09959	2.9243	0.1226
1.1187	0.09828	2.9092	0.1171
1.12	0.1	2.8994	0.1128
1.1187	0.09959	2.91	0.1075
1.1122	0.0992	2.8701	0.1078
1.1029	0.09976	2.7792	0.1097
1.0897	0.1025	2.6936	0.1227
1.0775	0.1112	2.5899	0.1628
1.0722	0.1203	2.4662	0.2139
1.0622	0.1224	2.2987	0.2429
1.0428	0.1184	2.119	0.2603
1.0224	0.1149	1.9386	0.2754
1.0058	0.1147	1.7713	0.2828
0.9883	0.1191	1.6216	0.2842
0.9707	0.1256	1.4899	0.2869
0.9493	0.1283	1.3766	0.2787
0.9258	0.1247	1.2765	0.2381
0.9078	0.1199	1.2061	0.1903
0.8929	0.1183	1.1653	0.1589
0.8768	0.1194	1.1566	0.1482
0.8651	0.1194	1.1836	0.1374
0.8639	0.1171	1.2473	0.1266
0.8621	0.1116	1.3145	0.1189
0.8544	0.1044	1.3698	0.1121
0.8398	0.09739	1.4211	0.1047
0.8222	0.09083	1.4763	0.0985
0.8093	0.08698	1.5282	0.09781
0.812	0.08681	1.5688	0.09687
0.8204	0.08883	1.6124	0.09551
0.8259	0.09185	1.6472	0.09087
0.8276	0.09601	1.6617	0.08801
0.8246	0.1019	1.6792	0.09116
0.8136	0.1056	1.6747	0.09328
0.8007	0.1052	1.6367	0.09192
0.7882	0.1026	1.5785	0.08926
0.7719	0.09803	1.5156	0.08751
0.7563	0.09085	1.4383	0.08292
0.7456	0.08571	1.3512	0.08113
0.7366	0.08436	1.2665	0.08195
0.7255	0.08362	1.197	0.08017
0.7154	0.0837	1.1178	0.07917
0.7063	0.0848	1.0228	0.08287
0.6957	0.0874	0.9312	0.08722
0.6861	0.09032	0.8656	0.09008
0.6823	0.09408	0.8231	0.09527
0.6802	0.09747	0.7786	0.0988
0.6836	0.09811	0.7455	0.0971
0.6943	0.09417	0.7317	0.09038
0.7073	0.09111	0.7334	0.08626
0.7207	0.08798	0.7549	0.08335
0.7367	0.08534	0.7866	0.08203
0.7568	0.08323	0.8311	0.07927
0.7826	0.0831	0.8881	0.0765
0.8122	0.08546	0.9587	0.07572
0.8387	0.08717	1.0326	0.0761
0.8591	0.08773	1.1034	0.07387
0.8753	0.08894	1.1719	0.07284
0.8932	0.08951	1.2678	0.07407
0.9097	0.08619	1.3425	0.07174
0.9216	0.08358	1.3781	0.06873
0.9326	0.08366	1.4047	0.07003
0.9409	0.08419	1.4248	0.07158
0.9475	0.08329	1.435	0.07157
0.9505	0.08364	1.447	0.07184
0.9585	0.08437	1.4586	0.07351
0.9658	0.08344	1.4602	0.0728
0.9672	0.08169	1.4518	0.07116
0.9722	0.08032	1.4393	0.06923
0.9772	0.0811	1.4236	0.0693
0.9714	0.0837	1.3993	0.07028
0.9574	0.08453	1.362	0.07084
0.9499	0.08151	1.3496	0.07025
0.9489	0.07691	1.3695	0.06873
0.9451	0.07191	1.3902	0.06467
0.9365	0.06411	1.4125	0.05744
0.9333	0.05729	1.4419	0.05284
0.9391	0.05177	1.468	0.04816
0.9432	0.04807	1.4896	0.04824
0.9315	0.04858	1.4628	0.05066
0.9096	0.05237	1.4226	0.05459
0.8902	0.05681	1.3999	0.05872
0.8722	0.06212	1.3466	0.0627
0.849	0.06939	1.2676	0.06683
0.823	0.07747	1.1947	0.07042
0.8026	0.08554	1.1531	0.07656
0.7816	0.09503	1.1055	0.08374
0.7571	0.1063	1.044	0.09451
0.7386	0.1175	0.9826	0.1084
0.7279	0.127	0.922	0.1226
0.7225	0.1368	0.8755	0.1434
0.7212	0.1505	0.8179	0.1832
0.7242	0.1677	0.7583	0.2414
0.7347	0.1883	0.7182	0.3308
0.7487	0.2095	0.6958	0.4479
0.7546	0.2306	0.6743	0.5665
0.7553	0.2566	0.6632	0.7161
0.7584	0.2836	0.6686	0.8964
0.7644	0.3052	0.6821	1.0539
0.7756	0.3179	0.6988	1.1415
0.7895	0.3259	0.7227	1.1899
0.8035	0.3309	0.7409	1.2262
0.8212	0.3323	0.7545	1.2374
0.8467	0.327	0.7834	1.1644
0.8722	0.3195	0.8213	1.0709
0.8901	0.3093	0.8617	0.9312
0.9028	0.2975	0.916	0.802
0.9151	0.2787	0.9745	0.6552
0.93	0.2568	1.0542	0.5041
0.9484	0.2384	1.1599	0.3968
0.964	0.222	1.2664	0.3281
0.9778	0.2054	1.3763	0.2696
0.9933	0.1901	1.4843	0.2171
1.0033	0.1775	1.564	0.1826
1.013	0.1703	1.6245	0.1673
1.0283	0.1619	1.6679	0.1535
1.0431	0.1546	1.7002	0.1428
1.0492	0.1535	1.7078	0.1431
1.044	0.1575	1.6769	0.1498
1.0372	0.1638	1.6351	0.1577
1.0328	0.1688	1.6177	0.1657
1.0265	0.1705	1.6042	0.1681
1.0123	0.1694	1.5682	0.1684
0.9998	0.1672	1.5424	0.1665
0.9958	0.1651	1.5615	0.1672
0.9862	0.1631	1.6143	0.1695
0.9651	0.1602	1.686	0.1648
0.9502	0.1587	1.7782	0.1651
0.9441	0.1586	1.9205	0.169
0.947	0.1537	2.1501	0.1668
0.955	0.1464	2.4162	0.1632
0.9588	0.1408	2.6573	0.1542
0.9527	0.1365	2.9094	0.1471
0.9402	0.1314	3.123	0.1405
0.9298	0.1243	3.3173	0.1314
0.9273	0.1162	3.5097	0.1202
0.9332	0.1112	3.7614	0.1115
0.9445	0.1109	4.0526	0.1061
0.9514	0.111	4.2727	0.1026
0.9552	0.1072	4.4162	0.09643
0.9566	0.1006	4.4769	0.08899
0.9577	0.09721	4.4839	0.08697
0.96	0.1011	4.3964	0.09094
0.9717	0.1101	4.2522	0.1024
0.999	0.1266	4.0771	0.1209
1.032	0.1511	3.8901	0.145
1.0561	0.1866	3.6547	0.1786
1.0863	0.2308	3.4024	0.2235
1.1434	0.2846	3.2051	0.2766
1.2336	0.3653	3.0688	0.356
1.3436	0.4832	2.9956	0.4833
1.4928	0.6462	3.0926	0.6843
1.6961	0.8584	3.4081	0.9862
1.9498	1.1164	4.0171	1.4087
2.254	1.4143	5.1136	1.9688
2.6292	1.7741	6.987	2.7523
3.1014	2.2183	9.8634	3.8169
3.6975	2.7689	13.9859	5.2134
4.4451	3.4451	19.9327	7.1692
5.3548	4.2379	28.239	9.7706
6.4429	5.1635	39.8242	13.2462
7.7146	6.2136	55.7255	17.6645
9.2003	7.3948	77.0489	23.3756
10.9382	8.7049	105.2167	30.719
12.9648	10.1339	141.2833	39.862
15.3193	11.6498	186.1745	51.1426
18.0258	13.2277	241.3238	64.6064
21.08	14.8312	307.9647	80.5685
24.4714	16.4018	385.8866	98.9038
28.1722	17.8842	474.1984	118.524
32.1717	19.2208	572.4525	138.5624
36.4212	20.3628	679.2887	157.5833
40.8738	21.2359	791.0982	173.804
45.4789	21.8062	904.7091	186.5005
50.1159	22.0043	1015.2172	192.7821
54.6854	21.8343	1117.9359	193.0696
59.0505	21.3061	1210.8263	185.8171
63.0829	20.4405	1289.6963	172.5097
66.6819	19.2858	1351.6318	154.2246
69.6875	17.8995	1395.5067	132.7389
72.0341	16.3543	1420.1454	110.2478
73.635	14.6855	1426.2739	88.4119
74.433	12.9626	1413.643	68.7013
74.4196	11.2714	1386.233	51.7256
73.5294	9.6543	1343.6337	37.5352
71.8446	8.1188	1289.0338	26.461
69.3925	6.7025	1222.2688	18.2075
66.3008	5.4447	1144.4078	12.1616
62.678	4.3726	1056.7695	7.9431
58.6269	3.4644	961.1536	5.0823
54.2754	2.6847	860.7079	3.209
49.7425	2.0288	758.6613	1.9376
45.1639	1.5061	657.8842	1.1392
40.6425	1.1051	561.8734	0.6523
36.2456	0.7919	472.1937	0.3955
32.0621	0.5284	391.1584	0.2568
28.1364	0.3157	320.2027	0.1611
24.532	0.1669	259.3323	0.09063
21.2613	0.07357	208.4402	0.04188
18.3158	0.02842	166.1971	0.01487
15.6983	0.008345	132.4723	0.003827
13.3981	0.001747	105.9406	0.0006403
11.4059	0.000271	85.0766	4.116e-05
9.7008	0.0	68.6959	0.0
8.2619	0.0002514	56.0214	3.553e-05
7.0523	0.001409	46.5311	0.000614
6.0516	0.003023	39.4902	0.002361
5.2211	0.003723	34.1722	0.003438
4.5274	0.003983	29.9454	0.003722
3.9426	0.005014	26.5419	0.005619
3.4582	0.006026	23.7503	0.008461
3.0723	0.006561	21.5307	0.009588
2.769	0.007195	19.782	0.01063
2.517	0.007742	18.3309	0.0122
2.3067	0.008243	17.1309	0.01303
2.1398	0.008888	16.1987	0.01419
2.0074	0.009124	15.5368	0.01505
1.8941	0.009114	15.1008	0.01478
1.7938	0.009703	14.7983	0.0145
1.712	0.01055	14.6604	0.01385
1.6458	0.01126	14.6203	0.01318
1.5954	0.01183	14.6176	0.01304
1.5507	0.01224	14.5355	0.01349
1.503	0.01264	14.3165	0.01415
1.4531	0.01359	14.0135	0.01652
1.4115	0.01391	13.739	0.01746
1.3787	0.01375	13.4521	0.01646
1.3438	0.01352	13.082	0.01459
1.3079	0.01261	12.6297	0.01174
1.2689	0.01304	12.1577	0.01112
1.2294	0.01401	11.7151	0.01215
1.1917	0.01325	11.248	0.01079
1.1575	0.01146	10.7623	0.009056
1.1221	0.01049	10.2723	0.008624
1.0853	0.01012	9.8493	0.008932
1.0516	0.009962	9.5628	0.008791
1.0206	0.008638	9.3692	0.007148
0.9906	0.006304	9.219	0.005039
0.9619	0.004064	9.0344	0.003134
0.9366	0.002802	8.8736	0.00194
0.9126	0.001608	8.7932	0.0007715
0.8911	0.0005262	8.7483	9.859e-05
0.8725	0.0	8.7632	0.0
0.8528	0.0	8.8063	0.0
0.8306	0.0	8.8707	0.0
0.8072	0.0	8.8692	0.0
0.788	0.0	8.9307	0.0
0.767	0.0	9.0128	0.0
0.742	0.0	9.0992	0.0
0.7129	0.0	9.0444	0.0
0.6847	0.0	8.8382	0.0
0.6611	0.0	8.56	0.0
0.6385	0.0	8.1527	0.0
0.611	0.0	7.6785	0.0
0.5792	0.0	7.1023	0.0
0.551	0.0	6.5264	0.0
0.5246	0.0	5.9139	0.0
0.4969	0.0	5.2963	0.0
0.468	0.0	4.6895	0.0
0.4398	0.0	4.0982	0.0
0.4148	0.0	3.5241	0.0
0.3914	0.0	2.9883	0.0
0.3728	0.0	2.5185	0.0
0.3548	0.0	2.0836	0.0
0.3324	0.0	1.6711	0.0
0.3117	0.0	1.3227	0.0
0.2972	0.0	1.0784	0.0
0.2833	0.0	0.8877	0.0
0.2657	2.074e-05	0.7278	5.5047e-07
0.2494	0.0007473	0.5978	0.0002036
0.2384	0.00224	0.5083	0.001438
0.2302	0.003747	0.4466	0.003341
0.2232	0.005062	0.4003	0.005217
0.2175	0.006706	0.3658	0.008466
0.2124	0.008435	0.34	0.01283
0.2089	0.009671	0.3228	0.01675
0.2087	0.01112	0.3142	0.02204
0.2104	0.01345	0.3122	0.03051
0.21	0.01557	0.3119	0.03818
0.2065	0.01663	0.3162	0.04214
0.2046	0.0164	0.332	0.04025
0.2041	0.01619	0.3515	0.03874
0.2003	0.016	0.3668	0.037
0.199	0.01491	0.3912	0.03049
0.2032	0.01378	0.4191	0.02508
0.206	0.01327	0.4315	0.02359
0.2041	0.01214	0.4211	0.02068
0.2019	0.009927	0.4069	0.01405
0.1994	0.007914	0.3912	0.008646
0.1956	0.007203	0.3711	0.006939
0.1903	0.006689	0.3495	0.006032
0.1849	0.004561	0.3268	0.003062
0.1813	0.00168	0.3114	0.0006079
0.1818	0.0002232	0.3113	2.44e-05
0.186	4.8702e-06	0.3252	4.3666e-08
0.1889	0.0	0.3392	0.0
0.1858	0.0	0.3421	0.0
0.1806	0.0	0.3421	0.0
0.177	0.0	0.3495	0.0
0.1755	0.0	0.369	0.0
0.1746	0.0	0.391	0.0
0.1743	0.0	0.418	0.0
0.1753	0.0	0.4516	0.0
0.1743	0.0	0.4827	0.0
0.1706	0.0	0.5066	0.0
0.1661	0.0	0.5238	0.0
0.1588	0.0	0.5231	0.0
0.1492	0.0	0.5116	0.0
0.14	0.0	0.4904	0.0
0.1324	0.0	0.458	0.0
0.1232	0.0	0.4069	0.0
0.1118	0.0	0.3422	0.0
0.09907	0.0	0.2801	0.0
0.08915	0.0	0.2271	0.0
0.0836	0.0	0.1867	0.0
0.07954	0.0	0.1583	0.0
0.07424	0.0	0.1346	0.0
0.06921	0.0	0.1129	0.0
0.06518	0.0	0.09738	0.0
0.06128	0.0	0.08503	0.0
0.06016	0.0	0.08229	0.0
0.06106	0.0	0.08543	0.0
0.06179	0.0	0.08625	0.0
0.06287	0.0	0.08417	0.0
0.06568	0.0	0.0834	0.0
0.06704	0.0	0.08402	0.0
0.06412	0.0	0.07947	0.0
0.05983	0.0	0.07079	0.0
0.05682	0.0	0.06225	0.0
0.05442	0.0	0.05721	0.0
0.05318	0.0	0.05367	0.0
0.05224	0.0	0.04887	0.0
0.05008	0.0	0.0444	0.0
0.04681	0.0	0.03954	0.0
0.04424	0.0	0.03905	0.0
0.04172	0.0	0.04125	0.0
0.03935	0.0	0.041	0.0
0.03713	0.0	0.0394	0.0
0.03542	0.0	0.03636	0.0
0.03353	0.0	0.03067	0.0
0.03319	0.0	0.02714	0.0
0.03507	0.0	0.02958	0.0
0.0374	0.0	0.03152	0.0
0.03857	0.0	0.0319	0.0
0.03857	0.0	0.03144	0.0
0.04149	0.0	0.03383	0.0
0.04587	0.0	0.03799	0.0
0.04676	0.0	0.03924	0.0
0.0441	0.0	0.03691	0.0
0.04204	0.0	0.03569	0.0
0.03975	0.0	0.03373	0.0
0.03608	0.0	0.02941	0.0
0.0342	0.0	0.02741	0.0
0.03418	0.0	0.02836	0.0
0.03463	0.0	0.02911	0.0
0.0339	0.0	0.02826	0.0
0.03286	0.0	0.02729	0.0
0.03115	0.0	0.02613	0.0
0.02981	0.0	0.02621	0.0
0.02933	0.0	0.02548	0.0
0.03027	0.0	0.02632	0.0
0.03252	0.0	0.02881	0.0
0.03402	0.0	0.03043	0.0
0.03448	0.0	0.0307	0.0
0.03292	0.0	0.02884	0.0
0.02874	0.0	0.02451	0.0
0.02315	0.0	0.01899	0.0
0.01884	0.0001631	0.01528	1.489e-05
0.01774	0.001128	0.01429	0.0004836
0.01987	0.002849	0.01629	0.002044
0.02123	0.004818	0.0179	0.003867
0.02013	0.006041	0.01704	0.005548
0.01915	0.006368	0.01686	0.00584
0.01946	0.00692	0.01738	0.006323
0.01938	0.007347	0.01741	0.006903
0.01892	0.007308	0.01701	0.006841
0.0183	0.006773	0.01691	0.006163
0.01775	0.006262	0.01636	0.005829
0.01801	0.005801	0.01578	0.0052
0.0209	0.003903	0.01706	0.002726
0.02516	0.001632	0.02101	0.0008765
0.02827	0.0004772	0.0245	0.000137
0.03146	3.605e-05	0.02814	1.7001e-06
0.03467	0.0	0.03357	0.0
0.03651	0.0	0.03925	0.0
0.0366	0.0	0.04224	0.0
