# Supplementary material for: Super-resolution imaging uncovers the nanoscopic segregation of polarity proteins in epithelia
Source: eLife. 2022 Nov 7;11:e62087. doi: 10.7554/eLife.62087 (PMC9674336; doi:10.7554/eLife.62087)
Supplement: Figure 2—source data 2. [file elife-62087-fig2-data2.zip › Figure 2/TC7 PATJ occludin AB sample 3.csv]

prob_prot	ref_prot	var_prob_prot	var_ref_prot
0.7667	1.1582	1.0746	3.3514
0.769	1.1663	1.0275	3.3921
0.7772	1.1779	0.9885	3.4324
0.7897	1.1876	0.9785	3.4878
0.8051	1.1944	1.0026	3.5316
0.8197	1.2025	1.0422	3.5448
0.8281	1.2137	1.0768	3.5353
0.8409	1.2288	1.132	3.5551
0.8736	1.2437	1.2414	3.6235
0.9138	1.2581	1.3977	3.6946
0.9441	1.27	1.5527	3.7403
0.9735	1.2798	1.71	3.7931
1.0055	1.2895	1.8992	3.8738
1.0365	1.3035	2.0982	3.9692
1.0632	1.3131	2.2579	3.999
1.0898	1.3217	2.4017	4.0527
1.1193	1.3341	2.5397	4.1767
1.1494	1.3485	2.6443	4.2875
1.178	1.3629	2.7223	4.3542
1.1977	1.3799	2.7364	4.4002
1.2113	1.3961	2.7291	4.4365
1.2223	1.4137	2.7049	4.4725
1.2279	1.4309	2.6659	4.492
1.2325	1.4476	2.6339	4.4747
1.2388	1.4667	2.6037	4.4569
1.2526	1.4834	2.5824	4.4228
1.2731	1.4907	2.6162	4.3306
1.2893	1.4916	2.6638	4.2205
1.3033	1.4948	2.7254	4.1453
1.3176	1.4975	2.8089	4.103
1.3375	1.5001	2.898	4.0246
1.3591	1.4994	2.9875	3.9244
1.38	1.4845	3.1038	3.8083
1.4057	1.4674	3.2774	3.6659
1.4341	1.4571	3.4775	3.5466
1.4564	1.4513	3.6642	3.4542
1.4731	1.4405	3.8382	3.3219
1.4937	1.4284	4.0328	3.1547
1.5146	1.4131	4.2323	2.9822
1.5289	1.4026	4.3725	2.8387
1.536	1.3985	4.4307	2.7508
1.5396	1.4031	4.4517	2.6962
1.5356	1.412	4.4229	2.656
1.5333	1.4225	4.3709	2.6304
1.5278	1.4378	4.2887	2.6435
1.5138	1.4554	4.1664	2.693
1.5034	1.4739	4.0366	2.7456
1.4985	1.4983	3.9001	2.7904
1.4918	1.5271	3.7396	2.8526
1.4812	1.5585	3.5736	2.9433
1.4746	1.5864	3.4126	3.0278
1.4741	1.6123	3.2508	3.1158
1.4772	1.6431	3.1122	3.2333
1.4814	1.6779	3.0046	3.363
1.4841	1.7128	2.9067	3.478
1.4927	1.7391	2.8486	3.5717
1.5126	1.7587	2.84	3.6859
1.5354	1.7844	2.8457	3.827
1.5591	1.822	2.8647	3.9902
1.5872	1.8566	2.9084	4.1822
1.6107	1.8773	2.9463	4.3899
1.6224	1.8906	2.9655	4.5961
1.6398	1.9095	2.9906	4.8127
1.6719	1.9313	3.0146	5.0663
1.7014	1.944	3.0337	5.2847
1.7238	1.9482	3.0674	5.4561
1.745	1.9537	3.1402	5.562
1.7715	1.9648	3.2398	5.5852
1.8066	1.9757	3.3644	5.5942
1.8468	1.9864	3.5037	5.5802
1.8783	1.9992	3.6205	5.5225
1.9061	2.0162	3.7461	5.4275
1.9392	2.0319	3.9366	5.3201
1.9744	2.0534	4.1659	5.2107
2.0103	2.0777	4.416	5.0833
2.0434	2.0978	4.7043	4.9704
2.0669	2.1129	4.9949	4.8883
2.0855	2.1287	5.305	4.8378
2.1051	2.1437	5.606	4.8194
2.1253	2.1522	5.8542	4.8157
2.1357	2.155	6.044	4.8444
2.1351	2.1488	6.193	4.8524
2.1317	2.1381	6.2802	4.8298
2.1229	2.1294	6.2676	4.8199
2.1129	2.1166	6.1547	4.8083
2.1026	2.0894	5.9892	4.7628
2.0899	2.0537	5.7851	4.646
2.0773	2.0221	5.5656	4.5078
2.0621	1.9928	5.3318	4.3681
2.043	1.9619	5.0795	4.2509
2.0264	1.932	4.9105	4.1907
2.0188	1.9123	4.8186	4.1445
2.0178	1.8926	4.7452	4.1045
2.0191	1.873	4.6872	4.0987
2.0243	1.8598	4.6719	4.1
2.0273	1.8515	4.6871	4.1156
2.0264	1.848	4.7316	4.1765
2.0287	1.8491	4.7766	4.3083
2.0365	1.8548	4.814	4.434
2.0345	1.8617	4.8494	4.5712
2.0237	1.8648	4.8926	4.7733
2.015	1.8695	4.949	5.003
2.0138	1.8864	4.9897	5.2512
2.0168	1.9162	5.0363	5.5038
2.017	1.9481	5.0412	5.7121
2.016	1.9665	4.9998	5.9239
2.0237	1.9759	4.9682	6.1596
2.0456	1.9883	5.0177	6.3972
2.0696	2.0129	5.0595	6.5983
2.0869	2.0375	5.0669	6.7464
2.1077	2.0518	5.0501	6.8646
2.138	2.0626	5.0776	6.9426
2.1742	2.0692	5.1268	6.9373
2.2145	2.0676	5.1976	6.8574
2.2638	2.0589	5.3107	6.7773
2.3092	2.0523	5.4166	6.69
2.3505	2.0452	5.5146	6.5977
2.3999	2.0349	5.6505	6.5083
2.4562	2.0247	5.7898	6.4101
2.5029	2.0094	5.8944	6.2575
2.5456	1.9961	6.011	6.0937
2.5905	1.9933	6.1804	5.9917
2.632	1.988	6.3683	5.875
2.6728	1.9838	6.5848	5.7778
2.7148	1.9925	6.8121	5.7742
2.7566	2.0082	7.0475	5.8169
2.7948	2.0237	7.3197	5.8475
2.832	2.0455	7.6614	5.9727
2.8792	2.0648	8.049	6.1611
2.9276	2.0831	8.4281	6.3986
2.9736	2.1139	8.7878	6.6943
3.024	2.1581	9.1476	7.0866
3.0812	2.206	9.4583	7.6221
3.1359	2.2521	9.6943	8.2992
3.199	2.3074	10.0336	9.1262
3.2825	2.3683	10.4685	10.0232
3.3762	2.434	10.9165	11.0509
3.4808	2.5026	11.4828	12.2012
3.6061	2.5688	12.2732	13.3001
3.7401	2.6385	13.2606	14.3353
3.8769	2.7183	14.4531	15.3943
4.0302	2.7948	15.9827	16.4609
4.1973	2.8601	17.9314	17.435
4.3643	2.9244	20.1373	18.1846
4.5357	2.9998	22.5554	18.7701
4.7115	3.0861	25.2106	19.2354
4.8875	3.175	28.23	19.4494
5.0684	3.256	31.5483	19.4694
5.249	3.3217	34.8022	19.2872
5.4107	3.3849	37.5969	18.983
5.5626	3.4557	39.6641	18.5589
5.722	3.5244	41.2181	18.0643
5.8761	3.581	42.4197	17.5344
6.0221	3.6363	43.1908	17.0549
6.1623	3.7057	43.404	16.6667
6.3024	3.7873	42.8572	16.2841
6.4471	3.8755	41.778	16.0043
6.597	3.9822	40.2907	15.9119
6.7697	4.1319	38.5759	16.1076
6.977	4.3363	36.8418	16.6815
7.2306	4.5932	35.3655	17.6926
7.5272	4.9225	34.1862	19.3176
7.8746	5.3232	33.5139	21.6968
8.3205	5.8043	33.7332	25.1898
8.865	6.3859	34.9737	30.0423
9.5172	7.0966	37.6865	36.5038
10.2835	7.9321	42.5974	45.0176
11.1983	8.9078	50.1619	55.7565
12.2922	10.0647	60.9259	69.4092
13.5666	11.4218	75.4667	85.9872
15.036	12.99	94.4795	106.208
16.7097	14.7815	118.1746	129.6179
18.6045	16.8276	147.4579	156.0663
20.7221	19.1352	182.8064	185.5105
23.0808	21.6805	224.5462	217.3833
25.674	24.4416	272.9249	250.4895
28.5033	27.4516	328.1883	284.1846
31.5471	30.6797	389.8209	315.9722
34.7965	34.0993	457.114	345.7991
38.226	37.6319	531.1785	373.6273
41.8217	41.2176	610.5538	399.7202
45.5382	44.7751	694.0795	425.7534
49.3506	48.1955	782.3632	452.1645
53.2294	51.3553	874.3403	481.0446
57.1044	54.148	970.0129	512.3942
60.8786	56.4638	1066.9351	544.8735
64.4973	58.2156	1164.656	577.1303
67.8713	59.2558	1259.2117	604.2799
70.9359	59.5563	1349.7803	622.9095
73.57	59.0536	1431.2482	627.1843
75.7314	57.7693	1503.0218	615.7774
77.306	55.7257	1555.2664	586.0364
78.2594	53.0116	1589.533	540.1471
78.5221	49.727	1599.9145	481.4039
78.0908	46.0017	1589.2563	413.1544
76.9806	41.992	1555.62	343.4301
75.1682	37.8312	1499.2369	276.1511
72.7316	33.6442	1425.7597	215.2613
69.7155	29.5662	1334.1738	163.476
66.2044	25.701	1232.9248	121.4285
62.2764	22.1087	1124.2806	88.7229
58.0654	18.8217	1012.3622	63.9143
53.6583	15.8844	899.7744	45.696
49.1408	13.3066	790.0763	32.8749
44.6019	11.0787	685.89	24.0622
40.1535	9.1709	588.2805	17.9813
35.868	7.5464	498.4758	13.8436
31.814	6.174	416.9457	10.9114
28.0162	5.0475	344.7114	8.7264
24.5103	4.145	282.1094	7.1478
21.3038	3.3962	228.9337	6.1131
18.428	2.7916	183.5368	5.4387
15.8842	2.3187	146.0339	4.8657
13.6567	1.9533	115.1472	4.3788
11.7061	1.6605	90.4402	3.9575
10.0186	1.423	70.7161	3.5397
8.5664	1.2382	55.1423	3.1682
7.3243	1.1089	42.928	2.8958
6.276	1.0209	33.5569	2.695
5.3996	0.9516	26.4722	2.5509
4.6726	0.8942	21.0219	2.4569
4.0714	0.8579	16.8836	2.3943
3.5802	0.8399	13.7698	2.3838
3.1724	0.8303	11.5221	2.405
2.8479	0.8225	10.078	2.4104
2.5956	0.8226	9.1211	2.4429
2.4034	0.8286	8.4855	2.5039
2.2605	0.834	8.1165	2.5451
2.1574	0.839	8.0141	2.5623
2.0876	0.8489	8.1172	2.5948
2.0349	0.8634	8.2888	2.6335
1.9952	0.8711	8.4323	2.6304
1.9604	0.8716	8.5407	2.6014
1.9275	0.8702	8.5828	2.5535
1.8986	0.8648	8.5827	2.4708
1.874	0.8554	8.4037	2.3615
1.851	0.8436	8.1252	2.2409
1.8191	0.8271	7.8043	2.1122
1.779	0.8055	7.6253	1.9833
1.7411	0.7835	7.5783	1.8417
1.7065	0.7628	7.6099	1.7048
1.6627	0.7397	7.652	1.5795
1.6125	0.717	7.7221	1.4729
1.5706	0.698	7.8519	1.3781
1.5286	0.6722	8.0376	1.2583
1.4775	0.6356	8.0748	1.1249
1.4261	0.598	8.144	1.0052
1.3681	0.5692	8.0515	0.9093
1.3052	0.548	7.732	0.8376
1.2433	0.5245	7.3334	0.7794
1.1856	0.4961	6.7928	0.712
1.1342	0.4671	6.2508	0.6419
1.0801	0.4459	5.5558	0.5937
1.0153	0.4313	4.8315	0.5609
0.9447	0.4139	4.1347	0.525
0.8782	0.3955	3.4858	0.4888
0.8238	0.3873	2.9311	0.4636
0.7835	0.3825	2.5117	0.4414
0.7472	0.3717	2.1564	0.4244
0.7091	0.3587	1.8541	0.4157
0.6728	0.3388	1.5903	0.4091
0.6377	0.3133	1.3846	0.4047
0.5952	0.2897	1.2067	0.4011
0.5549	0.272	1.0441	0.4007
0.529	0.2571	0.9091	0.4046
0.513	0.2434	0.8062	0.4061
0.4925	0.2298	0.7319	0.4048
0.4605	0.2164	0.6462	0.3991
0.425	0.204	0.5681	0.3843
0.3927	0.1917	0.512	0.3743
0.3639	0.183	0.4663	0.3754
0.3415	0.177	0.4262	0.3614
0.3273	0.173	0.3985	0.3287
0.3159	0.1697	0.3756	0.294
0.3056	0.1635	0.3507	0.2585
0.2962	0.1567	0.3275	0.2305
0.2888	0.1528	0.3061	0.2103
0.2803	0.1467	0.284	0.1882
0.2727	0.1383	0.2665	0.1654
0.2669	0.1363	0.2566	0.1589
0.2609	0.1404	0.2498	0.165
0.2584	0.1435	0.2493	0.1668
0.2606	0.1426	0.253	0.1658
0.2651	0.1388	0.2592	0.1601
0.2697	0.1332	0.2682	0.1491
0.271	0.1273	0.2729	0.1401
0.2718	0.1208	0.2739	0.1329
0.2731	0.1142	0.2768	0.1251
0.2718	0.1111	0.274	0.1192
0.2722	0.1103	0.2685	0.1158
0.2693	0.1073	0.2547	0.1094
0.2595	0.1027	0.2354	0.1
0.2457	0.1001	0.2153	0.09575
0.2371	0.09678	0.2061	0.0936
0.2359	0.09251	0.2044	0.08949
0.2321	0.08828	0.2011	0.08342
0.2247	0.08696	0.1989	0.08152
0.2183	0.08481	0.201	0.07926
0.2117	0.08088	0.2005	0.07612
0.203	0.08005	0.1961	0.07309
0.1972	0.08038	0.198	0.07206
0.1937	0.07954	0.2045	0.06944
0.1864	0.08038	0.203	0.06811
0.1808	0.08229	0.2	0.07205
0.1799	0.08302	0.2023	0.07708
0.1802	0.083	0.2066	0.08045
0.1815	0.07993	0.2122	0.07853
0.1833	0.07579	0.2186	0.07707
0.1801	0.07382	0.2119	0.07839
0.1749	0.07478	0.2026	0.08238
0.1691	0.07594	0.1944	0.08558
0.1641	0.07463	0.1834	0.08353
0.1578	0.07245	0.1708	0.07899
0.1505	0.07017	0.1564	0.07275
0.1423	0.06575	0.1414	0.0626
0.1292	0.06079	0.1227	0.05336
0.1142	0.05908	0.1045	0.04877
0.1051	0.0583	0.09126	0.0485
0.1037	0.05611	0.08584	0.04876
0.105	0.052	0.0869	0.04585
0.1019	0.04689	0.08405	0.0407
0.09476	0.04385	0.07772	0.03681
0.08754	0.04516	0.073	0.03978
0.08103	0.05173	0.06923	0.04935
0.07586	0.05705	0.07066	0.05983
0.07388	0.05967	0.07478	0.06462
0.07512	0.0637	0.07838	0.06899
0.07596	0.06901	0.07913	0.07383
0.07379	0.0722	0.07586	0.07661
0.06877	0.07428	0.06888	0.07783
0.0627	0.07488	0.06249	0.07711
0.05753	0.07476	0.05789	0.07622
0.05302	0.07613	0.05345	0.07588
0.05052	0.07886	0.05032	0.076
0.04737	0.08207	0.04711	0.07565
0.04472	0.08468	0.04528	0.07524
0.0444	0.08698	0.04659	0.07866
0.04309	0.08666	0.04604	0.07903
0.04165	0.0853	0.04473	0.07798
0.04147	0.08216	0.04405	0.07663
0.04341	0.07617	0.04633	0.0722
0.04634	0.06952	0.04858	0.06889
0.04613	0.06556	0.04945	0.06565
0.04464	0.06136	0.04875	0.05986
0.04531	0.0561	0.04887	0.0528
0.04616	0.05018	0.04755	0.047
0.04782	0.04513	0.04648	0.04226
0.04993	0.03989	0.04722	0.03657
0.05225	0.03171	0.04794	0.02736
0.05511	0.02291	0.04914	0.01875
0.05689	0.01492	0.05134	0.01182
0.05761	0.009822	0.05139	0.007112
0.05931	0.0062	0.0527	0.004
0.06027	0.00308	0.05384	0.001702
0.06062	0.0009616	0.05444	0.0003514
0.0615	0.0001749	0.05562	2.203e-05
0.06327	0.0009968	0.05758	0.0002814
0.06418	0.0028	0.0605	0.001901
0.06319	0.003925	0.06062	0.003471
0.0598	0.004388	0.05603	0.003876
0.05738	0.005016	0.05642	0.004581
0.05702	0.004834	0.06028	0.004141
0.05508	0.004109	0.06027	0.003372
0.05153	0.002786	0.05673	0.001819
0.04712	0.001515	0.05227	0.0007923
0.04189	0.0006495	0.04572	0.0001794
0.03491	0.0001057	0.037	7.6705e-06
0.02636	0.0007738	0.02575	0.0002273
0.01878	0.002179	0.01749	0.001399
0.01533	0.003511	0.01376	0.002985
0.01342	0.003976	0.01203	0.003536
0.01161	0.003525	0.01014	0.002884
0.008935	0.002103	0.007149	0.001225
0.006062	0.000678	0.004675	0.0002257
0.004354	0.0004496	0.003863	8.039e-05
0.003958	0.001858	0.003729	0.0007694
0.003893	0.005649	0.003655	0.00346
0.003837	0.009525	0.003586	0.007897
0.003781	0.0112	0.003523	0.009179
0.004229	0.01236	0.003557	0.01028
0.005193	0.01241	0.00412	0.01093
0.005525	0.01184	0.004662	0.01064
0.005514	0.01183	0.004624	0.01122
0.006321	0.01189	0.005532	0.01129
0.006812	0.01189	0.006109	0.01131
0.006378	0.01207	0.005472	0.01149
0.005403	0.01266	0.004493	0.012
0.004831	0.01325	0.004332	0.01272
0.004787	0.01371	0.004349	0.0136
0.004836	0.01428	0.004354	0.01495
0.004836	0.01497	0.004341	0.01597
0.004095	0.01513	0.003325	0.01553
0.002709	0.015	0.001742	0.01469
0.001025	0.01527	0.0003672	0.01356
0.0001183	0.01543	1.125e-05	0.0137
0.0009264	0.01541	0.0002684	0.01374
0.002532	0.01547	0.001536	0.01328
0.004085	0.01506	0.003223	0.01314
0.004941	0.01518	0.004294	0.01324
0.005188	0.01513	0.004703	0.01286
0.005188	0.01538	0.004716	0.01303
