# Supplementary material for: Super-resolution imaging uncovers the nanoscopic segregation of polarity proteins in epithelia
Source: eLife. 2022 Nov 7;11:e62087. doi: 10.7554/eLife.62087 (PMC9674336; doi:10.7554/eLife.62087)
Supplement: Figure 2—source data 2. [file elife-62087-fig2-data2.zip › Figure 2/TC7 PATJ occludin PL sample 1.csv]

prob_prot	ref_prot	var_prob_prot	var_ref_prot
11.0101	1.7728	202.6396	48.7866
11.0583	1.7783	204.3526	48.959
11.1016	1.7863	206.7812	48.9344
11.1442	1.7923	210.0187	48.6234
11.1911	1.7957	213.9387	48.1815
11.2474	1.8035	218.6499	47.5824
11.3154	1.8128	224.0729	47.0537
11.3747	1.8212	229.3185	46.7096
11.4222	1.8345	234.4578	46.6834
11.4581	1.8526	239.0672	47.1219
11.4834	1.8751	243.2415	48.0442
11.5046	1.8996	247.2205	49.4064
11.5213	1.924	251.2317	51.2115
11.5287	1.956	255.3769	53.4993
11.5349	1.9847	259.8571	55.8246
11.5359	2.0088	264.8303	58.0742
11.5375	2.0237	269.7976	59.8597
11.5339	2.0326	274.7668	61.3511
11.5336	2.0384	278.8773	62.2899
11.5388	2.0355	281.9155	62.5678
11.5471	2.027	282.734	62.2482
11.5429	2.0149	281.3021	61.4159
11.5187	1.9953	277.6023	59.9082
11.4813	1.9657	271.1189	57.7629
11.4382	1.9291	262.3714	54.862
11.4012	1.8884	252.0114	51.5461
11.3502	1.8402	240.8557	47.8811
11.2803	1.7909	229.1432	44.2482
11.1974	1.7376	217.4584	40.8758
11.1033	1.68	206.0711	37.4372
11.01	1.6234	195.4362	34.0599
10.9256	1.5689	185.8636	31.0721
10.8496	1.5182	176.7952	28.4993
10.7833	1.4719	168.2804	26.3604
10.719	1.426	160.2511	24.5425
10.6704	1.3834	153.0242	23.0841
10.6363	1.3416	146.5232	21.4981
10.6114	1.3014	140.9186	20.0619
10.5882	1.264	136.09	18.6712
10.5765	1.2303	132.1277	17.3448
10.5834	1.1959	129.1784	16.0321
10.5913	1.1639	126.9605	14.8391
10.5975	1.1358	125.2768	13.7817
10.6143	1.1094	124.1833	12.9009
10.6349	1.0875	123.4959	12.2268
10.6549	1.0704	122.7365	11.7235
10.6643	1.0591	122.0604	11.4224
10.6654	1.0488	121.3548	11.2722
10.6784	1.0412	120.7164	11.2228
10.6994	1.0341	120.0306	11.1821
10.7143	1.0329	119.3823	11.2258
10.7282	1.0375	118.505	11.2733
10.7458	1.0402	117.3485	11.2586
10.7733	1.0455	116.1471	11.2246
10.8033	1.0556	115.0258	11.1984
10.8264	1.0632	114.354	11.2303
10.8422	1.0638	113.9229	11.2151
10.8526	1.0597	113.5812	11.165
10.8481	1.0531	112.207	10.8045
10.8309	1.0408	110.5578	10.3428
10.8034	1.0245	108.6369	9.8229
10.7677	1.0141	106.4187	9.361
10.7202	1.0092	103.8591	9.0266
10.6685	1.0067	101.1037	8.8546
10.6217	1.0059	98.327	8.8801
10.5758	1.0062	95.8271	9.1834
10.5295	1.0122	93.6936	9.8525
10.4828	1.0279	91.8327	10.837
10.4367	1.0456	90.5095	11.9961
10.3942	1.0646	89.6308	13.2874
10.3511	1.0834	88.8062	14.62
10.2982	1.1054	88.1313	15.7293
10.2392	1.1251	87.1392	16.4788
10.1755	1.1371	85.8008	16.7959
10.109	1.1436	84.2876	16.6646
10.0455	1.1462	82.7014	16.0677
9.9768	1.1472	81.1862	15.1108
9.9061	1.1449	79.7495	13.8754
9.8347	1.1357	78.4661	12.6151
9.7663	1.1198	77.3315	11.4784
9.6841	1.1003	76.3224	10.4433
9.5925	1.0792	75.3608	9.6153
9.5056	1.0582	74.5753	9.073
9.4139	1.0429	73.8996	8.771
9.3223	1.0274	73.3645	8.5934
9.2389	1.0146	73.0012	8.4815
9.1632	1.004	72.8159	8.3919
9.0846	0.9953	72.8631	8.3257
9.0037	0.9867	72.9784	8.1961
8.936	0.9737	73.6161	8.0147
8.8702	0.9658	74.4922	7.8276
8.8005	0.966	75.3375	7.6767
8.734	0.9629	76.3563	7.5771
8.6625	0.9535	76.1835	7.4505
8.592	0.9441	75.343	7.3063
8.5208	0.9422	74.1148	7.2528
8.4517	0.945	72.7367	7.3064
8.3795	0.9504	71.2657	7.4613
8.3134	0.964	70.1124	7.7751
8.2635	0.9826	69.4321	8.0759
8.2271	1.0008	69.3361	8.3992
8.1997	1.0158	69.7896	8.7632
8.1709	1.0233	70.6066	9.1342
8.1371	1.0255	71.6825	9.5209
8.1124	1.0326	72.7904	10.0028
8.0927	1.0423	73.7837	10.4988
8.0676	1.0482	74.4589	10.9839
8.0459	1.0478	74.8756	11.437
8.0164	1.0436	75.0554	11.736
7.9685	1.0388	75.023	11.8243
7.9151	1.029	74.7853	11.6609
7.8638	1.0164	74.4544	11.2729
7.8106	1.0032	74.1835	10.7941
7.7503	0.9922	74.0412	10.3599
7.6843	0.9822	74.106	10.1115
7.6227	0.9723	74.5359	10.1106
7.558	0.9645	75.3978	10.4824
7.4992	0.967	76.5961	11.2455
7.4564	0.9761	78.0512	12.2235
7.4174	0.9804	79.6615	13.2848
7.379	0.9851	81.5296	14.314
7.3415	0.9902	83.3353	15.1671
7.3071	0.9894	84.9361	15.6953
7.2718	0.9827	86.3294	15.9236
7.2169	0.9733	87.1744	15.866
7.1483	0.9638	87.1548	15.5979
7.0774	0.9474	86.4178	15.0839
6.9863	0.9305	84.6648	14.5077
6.8913	0.913	82.5424	13.904
6.8036	0.8919	79.9673	13.3089
6.7188	0.8743	77.0753	12.7419
6.627	0.8581	74.1332	12.1312
6.5359	0.8416	71.3354	11.5157
6.4428	0.8274	68.8395	10.9805
6.3546	0.8133	66.5178	10.4407
6.2828	0.7995	64.6615	9.8947
6.2098	0.7847	62.984	9.3765
6.1411	0.7661	61.518	8.89
6.071	0.7477	60.0911	8.4431
5.994	0.7348	58.7289	8.0182
5.9212	0.7227	57.5031	7.6593
5.8555	0.7073	56.4642	7.2592
5.7902	0.6911	55.6583	6.8989
5.7292	0.673	55.1331	6.5469
5.6769	0.6476	54.8982	6.1943
5.6304	0.6224	54.95	5.8622
5.5999	0.603	55.2326	5.6201
5.5797	0.5887	55.6788	5.5485
5.5766	0.5758	56.1956	5.6097
5.5871	0.5605	56.8689	5.8117
5.6089	0.5455	57.5152	6.0796
5.6485	0.5325	58.2179	6.4525
5.7047	0.5203	59.199	6.8951
5.7778	0.5118	60.3078	7.2998
5.8829	0.5032	61.772	7.5922
6.0154	0.4884	63.567	7.6506
6.1746	0.4694	65.8304	7.5135
6.3652	0.4497	68.5389	7.2626
6.5948	0.4296	71.9447	6.9282
6.8677	0.4128	76.2159	6.5635
7.1816	0.3968	81.4037	6.1943
7.5572	0.3832	88.0307	5.8912
8.0034	0.371	96.0303	5.688
8.5154	0.3648	105.7312	5.6275
9.1089	0.3625	117.5762	5.6615
9.8085	0.3638	131.9522	5.7828
10.6206	0.3683	149.1147	5.9451
11.5743	0.3783	169.738	6.2364
12.6904	0.3964	193.634	6.6057
13.9926	0.4219	221.4264	7.0363
15.5136	0.4556	253.6905	7.5825
17.2876	0.5026	291.0795	8.2862
19.3753	0.5645	334.175	9.0943
21.8054	0.6482	384.8785	10.0776
24.6414	0.7658	443.8882	11.2922
27.9374	0.9354	512.7815	12.9046
31.7176	1.1849	593.4546	15.0285
36.0306	1.5516	685.5806	17.9102
40.944	2.1003	790.1461	21.9389
46.4692	2.9055	907.7135	27.6624
52.6116	4.0281	1039.342	35.5131
59.3962	5.6285	1181.7795	46.3545
66.7963	7.853	1334.83	61.5219
74.777	10.8291	1496.3871	82.3074
83.2797	14.7651	1663.9888	110.6733
92.2035	19.7952	1834.8795	148.3399
101.4472	26.1202	2003.84	198.2305
110.86	33.8583	2167.5513	264.2138
120.3118	43.1432	2320.4858	350.6969
129.6203	54.0268	2458.3542	463.7661
138.6239	66.3902	2580.7282	609.7807
147.1323	80.1417	2681.3417	796.1697
155.0452	94.9196	2763.0368	1028.537
162.2294	110.3166	2825.9721	1307.6705
168.5854	125.7176	2870.9465	1628.7883
174.0771	140.4861	2903.3868	1980.3951
178.5784	153.8319	2922.6731	2336.0122
182.1125	165.1341	2935.6873	2668.659
184.6409	173.7144	2943.0119	2941.9675
186.1476	179.0689	2946.0252	3118.1953
186.6675	181.0276	2947.9329	3182.761
186.1476	179.0689	2946.0252	3118.1953
184.6409	173.7144	2943.0119	2941.9675
182.1125	165.1341	2935.6873	2668.659
178.5784	153.8319	2922.6731	2336.0122
174.0771	140.4861	2903.3868	1980.3951
168.5854	125.7176	2870.9465	1628.7883
162.2294	110.3166	2825.9721	1307.6705
155.0452	94.9196	2763.0368	1028.537
147.1323	80.1417	2681.3417	796.1697
138.6239	66.3902	2580.7282	609.7807
129.6203	54.0268	2458.3542	463.7661
120.3118	43.1432	2320.4858	350.6969
110.86	33.8583	2167.5513	264.2138
101.4472	26.1202	2003.84	198.2305
92.2035	19.7952	1834.8795	148.3399
83.2797	14.7651	1663.9888	110.6733
74.777	10.8291	1496.3871	82.3074
66.7963	7.853	1334.83	61.5219
59.3962	5.6285	1181.7795	46.3545
52.6116	4.0281	1039.342	35.5131
46.4692	2.9055	907.7135	27.6624
40.944	2.1003	790.1461	21.9389
36.0306	1.5516	685.5806	17.9102
31.7176	1.1849	593.4546	15.0285
27.9374	0.9354	512.7815	12.9046
24.6414	0.7658	443.8882	11.2922
21.8054	0.6482	384.8785	10.0776
19.3753	0.5645	334.175	9.0943
17.2876	0.5026	291.0795	8.2862
15.5136	0.4556	253.6905	7.5825
13.9926	0.4219	221.4264	7.0363
12.6904	0.3964	193.634	6.6057
11.5743	0.3783	169.738	6.2364
10.6206	0.3683	149.1147	5.9451
9.8085	0.3638	131.9522	5.7828
9.1089	0.3625	117.5762	5.6615
8.5154	0.3648	105.7312	5.6275
8.0034	0.371	96.0303	5.688
7.5572	0.3832	88.0307	5.8912
7.1816	0.3968	81.4037	6.1943
6.8677	0.4128	76.2159	6.5635
6.5948	0.4296	71.9447	6.9282
6.3652	0.4497	68.5389	7.2626
6.1746	0.4694	65.8304	7.5135
6.0154	0.4884	63.567	7.6506
5.8829	0.5032	61.772	7.5922
5.7778	0.5118	60.3078	7.2998
5.7047	0.5203	59.199	6.8951
5.6485	0.5325	58.2179	6.4525
5.6089	0.5455	57.5152	6.0796
5.5871	0.5605	56.8689	5.8117
5.5766	0.5758	56.1956	5.6097
5.5797	0.5887	55.6788	5.5485
5.5999	0.603	55.2326	5.6201
5.6304	0.6224	54.95	5.8622
5.6769	0.6476	54.8982	6.1943
5.7292	0.673	55.1331	6.5469
5.7902	0.6911	55.6583	6.8989
5.8555	0.7073	56.4642	7.2592
5.9212	0.7227	57.5031	7.6593
5.994	0.7348	58.7289	8.0182
6.071	0.7477	60.0911	8.4431
6.1411	0.7661	61.518	8.89
6.2098	0.7847	62.984	9.3765
6.2828	0.7995	64.6615	9.8947
6.3546	0.8133	66.5178	10.4407
6.4428	0.8274	68.8395	10.9805
6.5359	0.8416	71.3354	11.5157
6.627	0.8581	74.1332	12.1312
6.7188	0.8743	77.0753	12.7419
6.8036	0.8919	79.9673	13.3089
6.8913	0.913	82.5424	13.904
6.9863	0.9305	84.6648	14.5077
7.0774	0.9474	86.4178	15.0839
7.1483	0.9638	87.1548	15.5979
7.2169	0.9733	87.1744	15.866
7.2718	0.9827	86.3294	15.9236
7.3071	0.9894	84.9361	15.6953
7.3415	0.9902	83.3353	15.1671
7.379	0.9851	81.5296	14.314
7.4174	0.9804	79.6615	13.2848
7.4564	0.9761	78.0512	12.2235
7.4992	0.967	76.5961	11.2455
7.558	0.9645	75.3978	10.4824
7.6227	0.9723	74.5359	10.1106
7.6843	0.9822	74.106	10.1115
7.7503	0.9922	74.0412	10.3599
7.8106	1.0032	74.1835	10.7941
7.8638	1.0164	74.4544	11.2729
7.9151	1.029	74.7853	11.6609
7.9685	1.0388	75.023	11.8243
8.0164	1.0436	75.0554	11.736
8.0459	1.0478	74.8756	11.437
8.0676	1.0482	74.4589	10.9839
8.0927	1.0423	73.7837	10.4988
8.1124	1.0326	72.7904	10.0028
8.1371	1.0255	71.6825	9.5209
8.1709	1.0233	70.6066	9.1342
8.1997	1.0158	69.7896	8.7632
8.2271	1.0008	69.3361	8.3992
8.2635	0.9826	69.4321	8.0759
8.3134	0.964	70.1124	7.7751
8.3795	0.9504	71.2657	7.4613
8.4517	0.945	72.7367	7.3064
8.5208	0.9422	74.1148	7.2528
8.592	0.9441	75.343	7.3063
8.6625	0.9535	76.1835	7.4505
8.734	0.9629	76.3563	7.5771
8.8005	0.966	75.3375	7.6767
8.8702	0.9658	74.4922	7.8276
8.936	0.9737	73.6161	8.0147
9.0037	0.9867	72.9784	8.1961
9.0846	0.9953	72.8631	8.3257
9.1632	1.004	72.8159	8.3919
9.2389	1.0146	73.0012	8.4815
9.3223	1.0274	73.3645	8.5934
9.4139	1.0429	73.8996	8.771
9.5056	1.0582	74.5753	9.073
9.5925	1.0792	75.3608	9.6153
9.6841	1.1003	76.3224	10.4433
9.7663	1.1198	77.3315	11.4784
9.8347	1.1357	78.4661	12.6151
9.9061	1.1449	79.7495	13.8754
9.9768	1.1472	81.1862	15.1108
10.0455	1.1462	82.7014	16.0677
10.109	1.1436	84.2876	16.6646
10.1755	1.1371	85.8008	16.7959
10.2392	1.1251	87.1392	16.4788
10.2982	1.1054	88.1313	15.7293
10.3511	1.0834	88.8062	14.62
10.3942	1.0646	89.6308	13.2874
10.4367	1.0456	90.5095	11.9961
10.4828	1.0279	91.8327	10.837
10.5295	1.0122	93.6936	9.8525
10.5758	1.0062	95.8271	9.1834
10.6217	1.0059	98.327	8.8801
10.6685	1.0067	101.1037	8.8546
10.7202	1.0092	103.8591	9.0266
10.7677	1.0141	106.4187	9.361
10.8034	1.0245	108.6369	9.8229
10.8309	1.0408	110.5578	10.3428
10.8481	1.0531	112.207	10.8045
10.8526	1.0597	113.5812	11.165
10.8422	1.0638	113.9229	11.2151
10.8264	1.0632	114.354	11.2303
10.8033	1.0556	115.0258	11.1984
10.7733	1.0455	116.1471	11.2246
10.7458	1.0402	117.3485	11.2586
10.7282	1.0375	118.505	11.2733
10.7143	1.0329	119.3823	11.2258
10.6994	1.0341	120.0306	11.1821
10.6784	1.0412	120.7164	11.2228
10.6654	1.0488	121.3548	11.2722
10.6643	1.0591	122.0604	11.4224
10.6549	1.0704	122.7365	11.7235
10.6349	1.0875	123.4959	12.2268
10.6143	1.1094	124.1833	12.9009
10.5975	1.1358	125.2768	13.7817
10.5913	1.1639	126.9605	14.8391
10.5834	1.1959	129.1784	16.0321
10.5765	1.2303	132.1277	17.3448
10.5882	1.264	136.09	18.6712
10.6114	1.3014	140.9186	20.0619
10.6363	1.3416	146.5232	21.4981
10.6704	1.3834	153.0242	23.0841
10.719	1.426	160.2511	24.5425
10.7833	1.4719	168.2804	26.3604
10.8496	1.5182	176.7952	28.4993
10.9256	1.5689	185.8636	31.0721
11.01	1.6234	195.4362	34.0599
11.1033	1.68	206.0711	37.4372
11.1974	1.7376	217.4584	40.8758
11.2803	1.7909	229.1432	44.2482
11.3502	1.8402	240.8557	47.8811
11.4012	1.8884	252.0114	51.5461
11.4382	1.9291	262.3714	54.862
11.4813	1.9657	271.1189	57.7629
11.5187	1.9953	277.6023	59.9082
11.5429	2.0149	281.3021	61.4159
11.5471	2.027	282.734	62.2482
11.5388	2.0355	281.9155	62.5678
11.5336	2.0384	278.8773	62.2899
11.5339	2.0326	274.7668	61.3511
11.5375	2.0237	269.7976	59.8597
11.5359	2.0088	264.8303	58.0742
11.5349	1.9847	259.8571	55.8246
11.5287	1.956	255.3769	53.4993
11.5213	1.924	251.2317	51.2115
11.5046	1.8996	247.2205	49.4064
11.4834	1.8751	243.2415	48.0442
11.4581	1.8526	239.0672	47.1219
11.4222	1.8345	234.4578	46.6834
11.3747	1.8212	229.3185	46.7096
11.3154	1.8128	224.0729	47.0537
11.2474	1.8035	218.6499	47.5824
11.1911	1.7957	213.9387	48.1815
11.1442	1.7923	210.0187	48.6234
11.1016	1.7863	206.7812	48.9344
11.0583	1.7783	204.3526	48.959
11.0101	1.7728	202.6396	48.7866
