# Supplementary material for: Super-resolution imaging uncovers the nanoscopic segregation of polarity proteins in epithelia
Source: eLife. 2022 Nov 7;11:e62087. doi: 10.7554/eLife.62087 (PMC9674336; doi:10.7554/eLife.62087)
Supplement: Figure 2—source data 2. [file elife-62087-fig2-data2.zip › Figure 2/TC7 PATJ occludin PL sample 2.csv]

prob_prot	ref_prot	var_prob_prot	var_ref_prot
4.3862	1.762	45.7772	39.0758
4.3734	1.72	47.1642	37.047
4.3547	1.6766	48.4159	34.8877
4.3327	1.6342	49.4538	32.6132
4.3108	1.5909	50.1495	30.4265
4.2899	1.5481	50.6412	28.3714
4.2683	1.5063	50.3115	26.3238
4.2543	1.4707	49.7007	24.595
4.2421	1.4455	48.5413	23.3303
4.2321	1.4318	47.1996	22.5964
4.2164	1.4277	45.5296	22.2892
4.1924	1.4361	43.5555	22.5122
4.1729	1.4559	41.8234	23.2241
4.1605	1.486	40.2692	24.4262
4.1495	1.5218	39.0322	25.9816
4.1436	1.565	38.161	27.9622
4.1441	1.6106	37.6736	30.108
4.1487	1.6568	37.4573	32.3685
4.157	1.7059	37.4844	34.5788
4.1681	1.7553	37.673	36.8278
4.18	1.8003	37.9176	38.8032
4.1913	1.8386	38.1176	40.6146
4.2103	1.8714	38.3223	42.1726
4.2388	1.9013	38.5756	43.6167
4.2625	1.9275	38.711	44.9211
4.2803	1.9441	38.8377	46.0263
4.3041	1.9552	39.0208	46.9694
4.3365	1.9636	39.5123	47.9103
4.3693	1.9722	40.1698	48.9333
4.4029	1.9861	40.9937	50.505
4.4355	2.001	42.0105	52.5775
4.4593	2.0218	43.085	55.0306
4.4713	2.0497	43.8945	58.2151
4.4805	2.0793	44.6817	61.8159
4.4884	2.1109	45.5637	65.6587
4.4893	2.1446	46.4545	69.8166
4.492	2.186	47.4351	73.9933
4.501	2.223	48.3951	77.3893
4.5112	2.2604	49.2162	80.4133
4.5204	2.2991	49.9411	82.9677
4.5305	2.3305	50.6398	84.3571
4.5407	2.358	51.1516	85.3954
4.5512	2.3851	51.5364	86.3784
4.5647	2.4047	51.6057	86.3335
4.5858	2.4209	51.7434	86.6761
4.6126	2.4264	51.8143	86.7242
4.6462	2.4334	52.0091	86.2702
4.6843	2.4437	52.2593	85.6911
4.7262	2.4485	52.5578	84.9647
4.774	2.4501	52.8921	84.1129
4.8296	2.4463	53.2182	83.1307
4.8874	2.4385	53.627	82.6689
4.9465	2.4265	53.9437	82.208
5.0033	2.4156	54.1319	81.9576
5.0601	2.4041	54.271	81.7297
5.1169	2.3875	54.4841	81.7021
5.1739	2.3692	54.6357	82.0387
5.2299	2.3474	54.8924	81.446
5.2812	2.3256	55.2501	80.9199
5.325	2.3031	55.6405	80.5423
5.3601	2.2746	55.9873	79.3177
5.3897	2.2486	56.0989	77.9071
5.4154	2.2249	56.2213	76.5844
5.436	2.198	56.1179	74.6397
5.4523	2.1763	55.8513	72.5742
5.4612	2.1626	55.31	70.8373
5.466	2.155	54.7468	69.2054
5.4748	2.1516	54.3345	67.9776
5.4898	2.1515	54.0707	67.0786
5.5157	2.1573	53.932	66.7067
5.5526	2.1674	54.1188	67.3093
5.5874	2.178	54.6966	68.5014
5.618	2.1925	55.602	70.4112
5.6531	2.2115	56.8699	72.9812
5.6956	2.2313	58.4396	75.9646
5.7448	2.2435	60.296	78.5026
5.7943	2.2518	62.2716	80.8442
5.8397	2.2562	64.0207	81.9854
5.877	2.2557	65.7347	81.8108
5.9042	2.2509	67.1921	80.7011
5.9211	2.2363	68.2351	78.1643
5.9339	2.2181	69.122	75.0184
5.9392	2.1971	69.5921	71.8286
5.9325	2.1741	69.9469	68.4238
5.9128	2.1565	69.8476	65.2422
5.8929	2.1437	69.7951	62.6416
5.869	2.1382	69.6608	60.4299
5.843	2.1395	69.4231	58.8199
5.8166	2.1399	69.1845	57.4695
5.7878	2.1388	68.9714	56.1478
5.7611	2.1374	68.6689	55.02
5.7443	2.1352	68.3802	53.6175
5.7283	2.1317	67.9952	52.032
5.7168	2.1254	67.665	50.4411
5.7037	2.119	67.2965	48.6392
5.6854	2.1122	66.8347	46.7939
5.6645	2.1059	66.3461	45.1839
5.6505	2.1023	65.839	43.8161
5.6416	2.0972	65.3378	42.5328
5.6298	2.0924	64.9329	41.5093
5.619	2.0901	64.6143	40.8593
5.6075	2.0975	64.3817	40.722
5.5996	2.1062	64.2252	40.8731
5.5898	2.1163	64.2402	41.4787
5.578	2.1275	64.277	42.3797
5.5733	2.139	64.4692	43.5975
5.5723	2.1554	64.7529	45.2702
5.5719	2.1737	65.2297	47.1209
5.5752	2.1905	65.9249	49.1166
5.5817	2.2086	66.9371	51.2677
5.6037	2.2236	68.2714	53.4742
5.6417	2.2332	69.9189	55.4679
5.6898	2.2414	72.0514	57.3651
5.7341	2.2463	74.0528	58.5907
5.7928	2.2514	76.38	59.6529
5.8638	2.2507	78.6576	59.8062
5.9404	2.251	81.1082	59.5895
6.0186	2.2482	83.4179	58.6335
6.0985	2.2469	85.5336	57.4532
6.172	2.2475	87.5845	55.86
6.2382	2.2487	89.4283	54.1517
6.2982	2.2509	91.1559	52.664
6.3537	2.2525	92.3535	51.2962
6.3982	2.2544	93.5583	50.0775
6.4313	2.2588	94.2489	49.2176
6.4526	2.2628	94.6278	48.2686
6.4589	2.2708	94.4114	47.9095
6.46	2.2771	93.7854	47.5084
6.4607	2.2838	93.1131	47.3473
6.4664	2.2875	92.3418	47.483
6.4787	2.2903	91.5703	47.8017
6.4848	2.2949	90.4504	48.4734
6.4901	2.3031	89.4221	49.3211
6.5013	2.317	88.2965	50.0333
6.5168	2.3389	87.5267	51.1916
6.5294	2.3644	86.795	52.1263
6.5456	2.3971	86.0283	53.526
6.5748	2.4307	85.4199	54.7945
6.6079	2.4717	85.1156	56.2152
6.6418	2.5151	85.0688	57.6198
6.6778	2.5603	85.2535	59.0169
6.7132	2.6048	85.5423	60.246
6.7502	2.6445	85.9555	60.9672
6.7916	2.676	86.6711	60.8544
6.8307	2.7033	87.5746	60.3749
6.863	2.7279	88.6306	59.0432
6.8968	2.7519	89.936	57.453
6.9397	2.7774	91.648	55.7918
6.9939	2.8063	93.7274	54.403
7.0642	2.8414	96.4205	53.5527
7.1348	2.8885	99.3438	53.4713
7.2169	2.953	102.6151	53.9575
7.3092	3.0321	106.179	55.1736
7.4105	3.1269	109.9477	56.8844
7.5361	3.236	114.1886	59.0145
7.6873	3.3532	118.5676	61.2206
7.8701	3.4784	123.3198	63.6608
8.0686	3.6134	128.3899	66.3438
8.3023	3.7516	134.1124	69.1055
8.5688	3.898	140.3624	72.3834
8.8616	4.0455	147.0841	76.0389
9.193	4.2003	154.5472	80.2173
9.5689	4.362	162.4634	84.9006
9.988	4.5369	170.7902	90.314
10.4461	4.721	179.2238	96.4738
10.9455	4.9093	187.5937	103.0765
11.4922	5.1125	196.1447	110.8939
12.0974	5.3325	204.2835	120.0941
12.76	5.575	212.7995	131.0219
13.4918	5.8463	221.2903	143.6908
14.296	6.1489	229.8552	158.4704
15.1942	6.4842	239.2076	175.1767
16.1804	6.8524	249.2863	193.5509
17.2734	7.2507	261.1114	213.179
18.4752	7.6749	274.3931	232.2316
19.7929	8.1509	289.7779	250.495
21.2537	8.6821	306.7405	266.5077
22.8449	9.2483	325.9866	279.917
24.5817	9.8784	346.3997	289.6414
26.453	10.5831	369.2116	295.8691
28.4357	11.4086	393.1508	299.0524
30.5381	12.3697	419.3203	298.7605
32.7501	13.5174	447.1627	295.3149
35.0568	14.9325	475.3426	290.1983
37.4109	16.6582	504.9954	283.2419
39.7979	18.8525	534.2548	276.9618
42.1759	21.4586	564.9498	272.9001
44.5132	24.7225	594.8122	273.9637
46.7862	28.6419	624.3638	283.3504
48.9559	33.3923	651.6972	305.3007
50.9946	39.0373	675.297	345.5953
52.8646	45.4695	695.462	409.4981
54.5318	52.8118	708.6192	505.5534
56.0181	60.6906	718.9117	637.9427
57.2652	68.9798	721.6501	809.5602
58.324	77.2864	721.5258	1018.0976
59.1751	85.0667	717.5883	1246.6891
59.8333	91.886	711.6309	1474.3221
60.3141	97.2744	706.994	1675.4652
60.5815	100.5588	702.4084	1803.8879
60.6921	101.9274	702.2172	1859.8508
60.5815	100.5588	702.4084	1803.8879
60.3141	97.2744	706.994	1675.4652
59.8333	91.886	711.6309	1474.3221
59.1751	85.0667	717.5883	1246.6891
58.324	77.2864	721.5258	1018.0976
57.2652	68.9798	721.6501	809.5602
56.0181	60.6906	718.9117	637.9427
54.5318	52.8118	708.6192	505.5534
52.8646	45.4695	695.462	409.4981
50.9946	39.0373	675.297	345.5953
48.9559	33.3923	651.6972	305.3007
46.7862	28.6419	624.3638	283.3504
44.5132	24.7225	594.8122	273.9637
42.1759	21.4586	564.9498	272.9001
39.7979	18.8525	534.2548	276.9618
37.4109	16.6582	504.9954	283.2419
35.0568	14.9325	475.3426	290.1983
32.7501	13.5174	447.1627	295.3149
30.5381	12.3697	419.3203	298.7605
28.4357	11.4086	393.1508	299.0524
26.453	10.5831	369.2116	295.8691
24.5817	9.8784	346.3997	289.6414
22.8449	9.2483	325.9866	279.917
21.2537	8.6821	306.7405	266.5077
19.7929	8.1509	289.7779	250.495
18.4752	7.6749	274.3931	232.2316
17.2734	7.2507	261.1114	213.179
16.1804	6.8524	249.2863	193.5509
15.1942	6.4842	239.2076	175.1767
14.296	6.1489	229.8552	158.4704
13.4918	5.8463	221.2903	143.6908
12.76	5.575	212.7995	131.0219
12.0974	5.3325	204.2835	120.0941
11.4922	5.1125	196.1447	110.8939
10.9455	4.9093	187.5937	103.0765
10.4461	4.721	179.2238	96.4738
9.988	4.5369	170.7902	90.314
9.5689	4.362	162.4634	84.9006
9.193	4.2003	154.5472	80.2173
8.8616	4.0455	147.0841	76.0389
8.5688	3.898	140.3624	72.3834
8.3023	3.7516	134.1124	69.1055
8.0686	3.6134	128.3899	66.3438
7.8701	3.4784	123.3198	63.6608
7.6873	3.3532	118.5676	61.2206
7.5361	3.236	114.1886	59.0145
7.4105	3.1269	109.9477	56.8844
7.3092	3.0321	106.179	55.1736
7.2169	2.953	102.6151	53.9575
7.1348	2.8885	99.3438	53.4713
7.0642	2.8414	96.4205	53.5527
6.9939	2.8063	93.7274	54.403
6.9397	2.7774	91.648	55.7918
6.8968	2.7519	89.936	57.453
6.863	2.7279	88.6306	59.0432
6.8307	2.7033	87.5746	60.3749
6.7916	2.676	86.6711	60.8544
6.7502	2.6445	85.9555	60.9672
6.7132	2.6048	85.5423	60.246
6.6778	2.5603	85.2535	59.0169
6.6418	2.5151	85.0688	57.6198
6.6079	2.4717	85.1156	56.2152
6.5748	2.4307	85.4199	54.7945
6.5456	2.3971	86.0283	53.526
6.5294	2.3644	86.795	52.1263
6.5168	2.3389	87.5267	51.1916
6.5013	2.317	88.2965	50.0333
6.4901	2.3031	89.4221	49.3211
6.4848	2.2949	90.4504	48.4734
6.4787	2.2903	91.5703	47.8017
6.4664	2.2875	92.3418	47.483
6.4607	2.2838	93.1131	47.3473
6.46	2.2771	93.7854	47.5084
6.4589	2.2708	94.4114	47.9095
6.4526	2.2628	94.6278	48.2686
6.4313	2.2588	94.2489	49.2176
6.3982	2.2544	93.5583	50.0775
6.3537	2.2525	92.3535	51.2962
6.2982	2.2509	91.1559	52.664
6.2382	2.2487	89.4283	54.1517
6.172	2.2475	87.5845	55.86
6.0985	2.2469	85.5336	57.4532
6.0186	2.2482	83.4179	58.6335
5.9404	2.251	81.1082	59.5895
5.8638	2.2507	78.6576	59.8062
5.7928	2.2514	76.38	59.6529
5.7341	2.2463	74.0528	58.5907
5.6898	2.2414	72.0514	57.3651
5.6417	2.2332	69.9189	55.4679
5.6037	2.2236	68.2714	53.4742
5.5817	2.2086	66.9371	51.2677
5.5752	2.1905	65.9249	49.1166
5.5719	2.1737	65.2297	47.1209
5.5723	2.1554	64.7529	45.2702
5.5733	2.139	64.4692	43.5975
5.578	2.1275	64.277	42.3797
5.5898	2.1163	64.2402	41.4787
5.5996	2.1062	64.2252	40.8731
5.6075	2.0975	64.3817	40.722
5.619	2.0901	64.6143	40.8593
5.6298	2.0924	64.9329	41.5093
5.6416	2.0972	65.3378	42.5328
5.6505	2.1023	65.839	43.8161
5.6645	2.1059	66.3461	45.1839
5.6854	2.1122	66.8347	46.7939
5.7037	2.119	67.2965	48.6392
5.7168	2.1254	67.665	50.4411
5.7283	2.1317	67.9952	52.032
5.7443	2.1352	68.3802	53.6175
5.7611	2.1374	68.6689	55.02
5.7878	2.1388	68.9714	56.1478
5.8166	2.1399	69.1845	57.4695
5.843	2.1395	69.4231	58.8199
5.869	2.1382	69.6608	60.4299
5.8929	2.1437	69.7951	62.6416
5.9128	2.1565	69.8476	65.2422
5.9325	2.1741	69.9469	68.4238
5.9392	2.1971	69.5921	71.8286
5.9339	2.2181	69.122	75.0184
5.9211	2.2363	68.2351	78.1643
5.9042	2.2509	67.1921	80.7011
5.877	2.2557	65.7347	81.8108
5.8397	2.2562	64.0207	81.9854
5.7943	2.2518	62.2716	80.8442
5.7448	2.2435	60.296	78.5026
5.6956	2.2313	58.4396	75.9646
5.6531	2.2115	56.8699	72.9812
5.618	2.1925	55.602	70.4112
5.5874	2.178	54.6966	68.5014
5.5526	2.1674	54.1188	67.3093
5.5157	2.1573	53.932	66.7067
5.4898	2.1515	54.0707	67.0786
5.4748	2.1516	54.3345	67.9776
5.466	2.155	54.7468	69.2054
5.4612	2.1626	55.31	70.8373
5.4523	2.1763	55.8513	72.5742
5.436	2.198	56.1179	74.6397
5.4154	2.2249	56.2213	76.5844
5.3897	2.2486	56.0989	77.9071
5.3601	2.2746	55.9873	79.3177
5.325	2.3031	55.6405	80.5423
5.2812	2.3256	55.2501	80.9199
5.2299	2.3474	54.8924	81.446
5.1739	2.3692	54.6357	82.0387
5.1169	2.3875	54.4841	81.7021
5.0601	2.4041	54.271	81.7297
5.0033	2.4156	54.1319	81.9576
4.9465	2.4265	53.9437	82.208
4.8874	2.4385	53.627	82.6689
4.8296	2.4463	53.2182	83.1307
4.774	2.4501	52.8921	84.1129
4.7262	2.4485	52.5578	84.9647
4.6843	2.4437	52.2593	85.6911
4.6462	2.4334	52.0091	86.2702
4.6126	2.4264	51.8143	86.7242
4.5858	2.4209	51.7434	86.6761
4.5647	2.4047	51.6057	86.3335
4.5512	2.3851	51.5364	86.3784
4.5407	2.358	51.1516	85.3954
4.5305	2.3305	50.6398	84.3571
4.5204	2.2991	49.9411	82.9677
4.5112	2.2604	49.2162	80.4133
4.501	2.223	48.3951	77.3893
4.492	2.186	47.4351	73.9933
4.4893	2.1446	46.4545	69.8166
4.4884	2.1109	45.5637	65.6587
4.4805	2.0793	44.6817	61.8159
4.4713	2.0497	43.8945	58.2151
4.4593	2.0218	43.085	55.0306
4.4355	2.001	42.0105	52.5775
4.4029	1.9861	40.9937	50.505
4.3693	1.9722	40.1698	48.9333
4.3365	1.9636	39.5123	47.9103
4.3041	1.9552	39.0208	46.9694
4.2803	1.9441	38.8377	46.0263
4.2625	1.9275	38.711	44.9211
4.2388	1.9013	38.5756	43.6167
4.2103	1.8714	38.3223	42.1726
4.1913	1.8386	38.1176	40.6146
4.18	1.8003	37.9176	38.8032
4.1681	1.7553	37.673	36.8278
4.157	1.7059	37.4844	34.5788
4.1487	1.6568	37.4573	32.3685
4.1441	1.6106	37.6736	30.108
4.1436	1.565	38.161	27.9622
4.1495	1.5218	39.0322	25.9816
4.1605	1.486	40.2692	24.4262
4.1729	1.4559	41.8234	23.2241
4.1924	1.4361	43.5555	22.5122
4.2164	1.4277	45.5296	22.2892
4.2321	1.4318	47.1996	22.5964
4.2421	1.4455	48.5413	23.3303
4.2543	1.4707	49.7007	24.595
4.2683	1.5063	50.3115	26.3238
4.2899	1.5481	50.6412	28.3714
4.3108	1.5909	50.1495	30.4265
4.3327	1.6342	49.4538	32.6132
4.3547	1.6766	48.4159	34.8877
4.3734	1.72	47.1642	37.047
4.3862	1.762	45.7772	39.0758
