# Supplementary material for: Super-resolution imaging uncovers the nanoscopic segregation of polarity proteins in epithelia
Source: eLife. 2022 Nov 7;11:e62087. doi: 10.7554/eLife.62087 (PMC9674336; doi:10.7554/eLife.62087)
Supplement: Figure 2—source data 2. [file elife-62087-fig2-data2.zip › Figure 2/TC7 PATJ occludin PL sample 3.csv]

prob_prot	ref_prot	var_prob_prot	var_ref_prot
2.3946	0.7924	21.6226	12.6149
2.3995	0.781	21.9042	12.9149
2.4046	0.7715	22.2876	13.2923
2.4078	0.7641	22.6788	13.7057
2.4144	0.7622	23.1274	14.1982
2.4265	0.7631	23.5537	14.5881
2.4415	0.7664	23.9733	14.9328
2.4543	0.7675	24.375	15.0684
2.4624	0.7647	24.8031	14.9729
2.471	0.7588	25.2765	14.7625
2.4795	0.7504	25.7551	14.2483
2.4884	0.7408	26.2979	13.674
2.4955	0.7268	26.7733	12.8307
2.5013	0.7098	27.18	11.9125
2.5035	0.6898	27.483	10.9451
2.5027	0.6677	27.6677	10.0108
2.4973	0.6484	27.7867	9.1704
2.4848	0.6318	27.7449	8.4042
2.465	0.6197	27.5125	7.8352
2.4388	0.6081	27.1283	7.3967
2.4099	0.6002	26.5971	7.1751
2.3788	0.5984	25.8883	7.196
2.3433	0.5977	25.0718	7.3358
2.3067	0.5981	24.1004	7.6527
2.2686	0.5978	22.9365	7.992
2.2282	0.5964	21.6935	8.3961
2.1833	0.5941	20.3339	8.7283
2.1417	0.5918	19.0585	8.9649
2.1025	0.5879	17.8774	9.1944
2.0667	0.5822	16.9114	9.299
2.035	0.5764	16.1741	9.3058
2.0119	0.5714	15.7514	9.2023
1.9976	0.5662	15.6366	8.9855
1.9953	0.561	15.7948	8.6365
2.0027	0.5575	16.1649	8.2792
2.0158	0.5544	16.6172	7.7171
2.0345	0.5519	17.0922	7.2535
2.0563	0.5496	17.4087	6.7844
2.0787	0.5465	17.63	6.3781
2.1013	0.5425	17.6192	6.0667
2.1265	0.5382	17.5276	5.7689
2.1509	0.5358	17.2738	5.5773
2.1716	0.5332	16.9998	5.3469
2.1889	0.5334	16.7657	5.2226
2.2055	0.5382	16.6187	5.1686
2.2213	0.5473	16.6106	5.2258
2.2356	0.5606	16.7021	5.4134
2.251	0.579	16.8441	5.7522
2.2673	0.6033	17.0037	6.2012
2.2867	0.6374	17.0826	6.8231
2.3109	0.6787	17.1126	7.6185
2.332	0.727	16.9467	8.6454
2.3499	0.7788	16.7234	9.8537
2.3718	0.8329	16.496	11.1647
2.3932	0.8873	16.229	12.6008
2.421	0.9331	16.0964	13.8807
2.4492	0.9693	16.0361	14.9222
2.473	0.9956	16.0522	15.6029
2.4873	1.0153	16.0459	15.872
2.4919	1.0274	16.0338	15.8623
2.4892	1.0225	15.9605	15.3424
2.481	1.0078	15.8279	14.6851
2.4688	0.983	15.6505	13.8549
2.45	0.9551	15.4033	12.9606
2.4288	0.9241	15.124	12.1261
2.4114	0.8894	14.8815	11.3645
2.396	0.8581	14.7055	10.7862
2.3818	0.8291	14.5462	10.2875
2.3727	0.8003	14.4798	9.8881
2.3719	0.7753	14.4616	9.5619
2.3805	0.7568	14.5651	9.2915
2.3934	0.7452	14.7233	9.097
2.4104	0.7339	14.8802	8.8774
2.4332	0.7227	15.0656	8.7372
2.457	0.7115	15.2153	8.6431
2.4805	0.7007	15.3396	8.5549
2.5019	0.6883	15.4191	8.4618
2.5182	0.674	15.4079	8.4072
2.5332	0.6579	15.3821	8.3521
2.5476	0.6388	15.3522	8.2794
2.5585	0.6157	15.3096	8.1174
2.5639	0.5916	15.2741	7.8983
2.5581	0.5664	15.2078	7.6575
2.5438	0.5424	15.1506	7.3681
2.5294	0.527	15.1401	7.1171
2.5164	0.5145	15.1819	6.8888
2.5026	0.4977	15.2166	6.6528
2.4889	0.4785	15.307	6.4484
2.476	0.4625	15.4208	6.2944
2.4691	0.4502	15.5731	6.1606
2.4678	0.4401	15.7889	6.0865
2.4705	0.4328	16.1087	6.0599
2.4729	0.4268	16.414	6.0649
2.4745	0.4228	16.7123	6.1435
2.4801	0.4206	17.1267	6.2316
2.4884	0.4189	17.5778	6.3745
2.494	0.4178	17.9993	6.5297
2.5013	0.4201	18.436	6.7402
2.5166	0.4261	18.8891	6.9356
2.5363	0.4313	19.3165	7.1124
2.5564	0.4331	19.7034	7.3449
2.5785	0.4352	20.05	7.7849
2.5988	0.4387	20.292	8.3923
2.6138	0.4436	20.467	9.1386
2.6263	0.4499	20.4275	10.0281
2.64	0.4561	20.3231	11.0297
2.6514	0.462	20.1862	11.996
2.6604	0.4682	19.952	12.8316
2.6688	0.4741	19.6684	13.5238
2.6721	0.48	19.276	13.9419
2.6695	0.4892	18.7881	13.9905
2.6596	0.5029	18.208	13.8325
2.6447	0.5169	17.5275	13.562
2.629	0.5306	16.7535	13.1312
2.6142	0.5458	15.9607	12.637
2.6028	0.5606	15.2191	12.2336
2.5866	0.5716	14.5199	11.7366
2.5592	0.5813	13.8635	11.262
2.5306	0.5905	13.287	10.7553
2.5093	0.5951	12.8424	10.188
2.4983	0.5969	12.5712	9.6164
2.4899	0.5948	12.3865	8.9989
2.4809	0.5871	12.2393	8.3487
2.4697	0.5803	12.1404	7.8619
2.4574	0.5759	12.0437	7.5677
2.4499	0.5735	11.9189	7.4637
2.448	0.5725	11.7821	7.5437
2.4444	0.5709	11.5974	7.8406
2.4438	0.5723	11.4101	8.3383
2.4485	0.577	11.2413	8.9898
2.4555	0.5857	11.0924	9.8336
2.465	0.5975	10.9935	10.8472
2.4786	0.6092	10.9902	11.861
2.4999	0.6175	11.0847	12.749
2.5288	0.6246	11.2511	13.5253
2.5618	0.6299	11.4605	13.9941
2.5913	0.6382	11.7098	14.3326
2.6182	0.6425	12.0145	14.2685
2.6537	0.6441	12.3912	14.1584
2.6986	0.6436	12.8486	14.0014
2.7438	0.6395	13.378	13.903
2.7902	0.6351	13.975	13.8153
2.839	0.6318	14.6065	13.7873
2.8888	0.6329	15.2652	13.8659
2.9406	0.6383	15.9898	13.8026
2.9883	0.6465	16.6932	13.9039
3.0318	0.6638	17.3871	14.3325
3.0694	0.6873	18.0821	14.8706
3.1037	0.7149	18.6801	15.7831
3.1396	0.7461	19.3106	17.1193
3.1689	0.7822	19.923	18.5947
3.1916	0.8232	20.5291	20.1788
3.2067	0.8658	21.0586	22.0525
3.218	0.9133	21.494	24.0418
3.2252	0.9648	21.9075	25.8817
3.2241	1.0162	22.297	27.7585
3.2239	1.0703	22.5295	29.7032
3.2327	1.1222	22.7458	31.1112
3.24	1.1709	22.8524	32.1571
3.2524	1.2112	22.9974	32.8415
3.2651	1.2471	23.1197	32.9563
3.2791	1.2831	23.4008	32.5612
3.3002	1.319	23.7582	31.7459
3.3404	1.3531	24.3046	30.6667
3.4067	1.382	25.0161	29.2058
3.4932	1.4082	25.841	27.6804
3.6061	1.4297	26.6724	26.1425
3.7597	1.4439	27.5057	24.703
3.9628	1.4514	28.5442	23.21
4.2255	1.4545	29.5766	21.8074
4.5506	1.4533	30.8303	20.4028
4.9663	1.4552	32.673	19.1947
5.4859	1.4645	35.2702	18.0967
6.1485	1.491	39.4484	17.2415
6.9786	1.5338	46.0412	16.6585
7.9905	1.601	55.8973	16.3977
9.231	1.7071	70.1705	16.5079
10.7002	1.8584	89.5936	17.0756
12.4618	2.0809	115.3684	18.2307
14.4912	2.3923	148.0714	20.0054
16.8272	2.8624	187.893	22.512
19.4728	3.5213	234.8311	25.9762
22.4324	4.438	288.3039	30.6138
25.7009	5.6934	347.056	36.6263
29.2004	7.3306	410.3151	44.5059
32.9368	9.5696	476.1473	55.3707
36.8294	12.4197	543.7471	70.1557
40.8437	16.232	610.373	91.3249
44.893	21.0249	675.6611	120.7442
48.9033	27.1093	736.5524	163.6637
52.7827	34.6579	790.0646	227.0723
56.4838	43.6038	836.919	317.6691
59.9081	54.2299	871.6189	450.7186
63.0625	66.0355	899.6049	630.447
65.8151	78.876	914.0672	869.1354
68.1966	92.0586	922.4396	1165.0169
70.1494	104.6841	922.4959	1495.0675
71.6821	115.9658	919.5856	1833.4254
72.797	124.9601	915.8568	2133.8561
73.4298	130.5472	911.1242	2328.1038
73.6675	132.79	910.4396	2415.4411
73.4298	130.5472	911.1242	2328.1038
72.797	124.9601	915.8568	2133.8561
71.6821	115.9658	919.5856	1833.4254
70.1494	104.6841	922.4959	1495.0675
68.1966	92.0586	922.4396	1165.0169
65.8151	78.876	914.0672	869.1354
63.0625	66.0355	899.6049	630.447
59.9081	54.2299	871.6189	450.7186
56.4838	43.6038	836.919	317.6691
52.7827	34.6579	790.0646	227.0723
48.9033	27.1093	736.5524	163.6637
44.893	21.0249	675.6611	120.7442
40.8437	16.232	610.373	91.3249
36.8294	12.4197	543.7471	70.1557
32.9368	9.5696	476.1473	55.3707
29.2004	7.3306	410.3151	44.5059
25.7009	5.6934	347.056	36.6263
22.4324	4.438	288.3039	30.6138
19.4728	3.5213	234.8311	25.9762
16.8272	2.8624	187.893	22.512
14.4912	2.3923	148.0714	20.0054
12.4618	2.0809	115.3684	18.2307
10.7002	1.8584	89.5936	17.0756
9.231	1.7071	70.1705	16.5079
7.9905	1.601	55.8973	16.3977
6.9786	1.5338	46.0412	16.6585
6.1485	1.491	39.4484	17.2415
5.4859	1.4645	35.2702	18.0967
4.9663	1.4552	32.673	19.1947
4.5506	1.4533	30.8303	20.4028
4.2255	1.4545	29.5766	21.8074
3.9628	1.4514	28.5442	23.21
3.7597	1.4439	27.5057	24.703
3.6061	1.4297	26.6724	26.1425
3.4932	1.4082	25.841	27.6804
3.4067	1.382	25.0161	29.2058
3.3404	1.3531	24.3046	30.6667
3.3002	1.319	23.7582	31.7459
3.2791	1.2831	23.4008	32.5612
3.2651	1.2471	23.1197	32.9563
3.2524	1.2112	22.9974	32.8415
3.24	1.1709	22.8524	32.1571
3.2327	1.1222	22.7458	31.1112
3.2239	1.0703	22.5295	29.7032
3.2241	1.0162	22.297	27.7585
3.2252	0.9648	21.9075	25.8817
3.218	0.9133	21.494	24.0418
3.2067	0.8658	21.0586	22.0525
3.1916	0.8232	20.5291	20.1788
3.1689	0.7822	19.923	18.5947
3.1396	0.7461	19.3106	17.1193
3.1037	0.7149	18.6801	15.7831
3.0694	0.6873	18.0821	14.8706
3.0318	0.6638	17.3871	14.3325
2.9883	0.6465	16.6932	13.9039
2.9406	0.6383	15.9898	13.8026
2.8888	0.6329	15.2652	13.8659
2.839	0.6318	14.6065	13.7873
2.7902	0.6351	13.975	13.8153
2.7438	0.6395	13.378	13.903
2.6986	0.6436	12.8486	14.0014
2.6537	0.6441	12.3912	14.1584
2.6182	0.6425	12.0145	14.2685
2.5913	0.6382	11.7098	14.3326
2.5618	0.6299	11.4605	13.9941
2.5288	0.6246	11.2511	13.5253
2.4999	0.6175	11.0847	12.749
2.4786	0.6092	10.9902	11.861
2.465	0.5975	10.9935	10.8472
2.4555	0.5857	11.0924	9.8336
2.4485	0.577	11.2413	8.9898
2.4438	0.5723	11.4101	8.3383
2.4444	0.5709	11.5974	7.8406
2.448	0.5725	11.7821	7.5437
2.4499	0.5735	11.9189	7.4637
2.4574	0.5759	12.0437	7.5677
2.4697	0.5803	12.1404	7.8619
2.4809	0.5871	12.2393	8.3487
2.4899	0.5948	12.3865	8.9989
2.4983	0.5969	12.5712	9.6164
2.5093	0.5951	12.8424	10.188
2.5306	0.5905	13.287	10.7553
2.5592	0.5813	13.8635	11.262
2.5866	0.5716	14.5199	11.7366
2.6028	0.5606	15.2191	12.2336
2.6142	0.5458	15.9607	12.637
2.629	0.5306	16.7535	13.1312
2.6447	0.5169	17.5275	13.562
2.6596	0.5029	18.208	13.8325
2.6695	0.4892	18.7881	13.9905
2.6721	0.48	19.276	13.9419
2.6688	0.4741	19.6684	13.5238
2.6604	0.4682	19.952	12.8316
2.6514	0.462	20.1862	11.996
2.64	0.4561	20.3231	11.0297
2.6263	0.4499	20.4275	10.0281
2.6138	0.4436	20.467	9.1386
2.5988	0.4387	20.292	8.3923
2.5785	0.4352	20.05	7.7849
2.5564	0.4331	19.7034	7.3449
2.5363	0.4313	19.3165	7.1124
2.5166	0.4261	18.8891	6.9356
2.5013	0.4201	18.436	6.7402
2.494	0.4178	17.9993	6.5297
2.4884	0.4189	17.5778	6.3745
2.4801	0.4206	17.1267	6.2316
2.4745	0.4228	16.7123	6.1435
2.4729	0.4268	16.414	6.0649
2.4705	0.4328	16.1087	6.0599
2.4678	0.4401	15.7889	6.0865
2.4691	0.4502	15.5731	6.1606
2.476	0.4625	15.4208	6.2944
2.4889	0.4785	15.307	6.4484
2.5026	0.4977	15.2166	6.6528
2.5164	0.5145	15.1819	6.8888
2.5294	0.527	15.1401	7.1171
2.5438	0.5424	15.1506	7.3681
2.5581	0.5664	15.2078	7.6575
2.5639	0.5916	15.2741	7.8983
2.5585	0.6157	15.3096	8.1174
2.5476	0.6388	15.3522	8.2794
2.5332	0.6579	15.3821	8.3521
2.5182	0.674	15.4079	8.4072
2.5019	0.6883	15.4191	8.4618
2.4805	0.7007	15.3396	8.5549
2.457	0.7115	15.2153	8.6431
2.4332	0.7227	15.0656	8.7372
2.4104	0.7339	14.8802	8.8774
2.3934	0.7452	14.7233	9.097
2.3805	0.7568	14.5651	9.2915
2.3719	0.7753	14.4616	9.5619
2.3727	0.8003	14.4798	9.8881
2.3818	0.8291	14.5462	10.2875
2.396	0.8581	14.7055	10.7862
2.4114	0.8894	14.8815	11.3645
2.4288	0.9241	15.124	12.1261
2.45	0.9551	15.4033	12.9606
2.4688	0.983	15.6505	13.8549
2.481	1.0078	15.8279	14.6851
2.4892	1.0225	15.9605	15.3424
2.4919	1.0274	16.0338	15.8623
2.4873	1.0153	16.0459	15.872
2.473	0.9956	16.0522	15.6029
2.4492	0.9693	16.0361	14.9222
2.421	0.9331	16.0964	13.8807
2.3932	0.8873	16.229	12.6008
2.3718	0.8329	16.496	11.1647
2.3499	0.7788	16.7234	9.8537
2.332	0.727	16.9467	8.6454
2.3109	0.6787	17.1126	7.6185
2.2867	0.6374	17.0826	6.8231
2.2673	0.6033	17.0037	6.2012
2.251	0.579	16.8441	5.7522
2.2356	0.5606	16.7021	5.4134
2.2213	0.5473	16.6106	5.2258
2.2055	0.5382	16.6187	5.1686
2.1889	0.5334	16.7657	5.2226
2.1716	0.5332	16.9998	5.3469
2.1509	0.5358	17.2738	5.5773
2.1265	0.5382	17.5276	5.7689
2.1013	0.5425	17.6192	6.0667
2.0787	0.5465	17.63	6.3781
2.0563	0.5496	17.4087	6.7844
2.0345	0.5519	17.0922	7.2535
2.0158	0.5544	16.6172	7.7171
2.0027	0.5575	16.1649	8.2792
1.9953	0.561	15.7948	8.6365
1.9976	0.5662	15.6366	8.9855
2.0119	0.5714	15.7514	9.2023
2.035	0.5764	16.1741	9.3058
2.0667	0.5822	16.9114	9.299
2.1025	0.5879	17.8774	9.1944
2.1417	0.5918	19.0585	8.9649
2.1833	0.5941	20.3339	8.7283
2.2282	0.5964	21.6935	8.3961
2.2686	0.5978	22.9365	7.992
2.3067	0.5981	24.1004	7.6527
2.3433	0.5977	25.0718	7.3358
2.3788	0.5984	25.8883	7.196
2.4099	0.6002	26.5971	7.1751
2.4388	0.6081	27.1283	7.3967
2.465	0.6197	27.5125	7.8352
2.4848	0.6318	27.7449	8.4042
2.4973	0.6484	27.7867	9.1704
2.5027	0.6677	27.6677	10.0108
2.5035	0.6898	27.483	10.9451
2.5013	0.7098	27.18	11.9125
2.4955	0.7268	26.7733	12.8307
2.4884	0.7408	26.2979	13.674
2.4795	0.7504	25.7551	14.2483
2.471	0.7588	25.2765	14.7625
2.4624	0.7647	24.8031	14.9729
2.4543	0.7675	24.375	15.0684
2.4415	0.7664	23.9733	14.9328
2.4265	0.7631	23.5537	14.5881
2.4144	0.7622	23.1274	14.1982
2.4078	0.7641	22.6788	13.7057
2.4046	0.7715	22.2876	13.2923
2.3995	0.781	21.9042	12.9149
2.3946	0.7924	21.6226	12.6149
