# Supplementary material for: Super-resolution imaging uncovers the nanoscopic segregation of polarity proteins in epithelia
Source: eLife. 2022 Nov 7;11:e62087. doi: 10.7554/eLife.62087 (PMC9674336; doi:10.7554/eLife.62087)
Supplement: Figure 2—source data 2. [file elife-62087-fig2-data2.zip › Figure 2/TC7 PKC dzeta Occludin AB sample 1.csv]

prob_prot	ref_prot	var_prob_prot	var_ref_prot
32.7902	1.6019	252.9688	36.9333
32.5743	1.619	248.177	37.0557
32.345	1.6253	244.9185	36.6893
32.1156	1.6218	243.0788	35.8545
31.9	1.6155	242.3449	34.9799
31.7047	1.6159	243.5958	34.0393
31.5189	1.6127	246.0816	33.0341
31.3468	1.5998	249.9534	32.0025
31.1763	1.5844	254.9655	30.9476
31.0133	1.5674	260.7863	29.9944
30.8611	1.5627	267.133	29.3262
30.7199	1.5652	273.9533	28.9257
30.5742	1.5745	280.6829	28.8407
30.4399	1.5839	287.1263	29.0282
30.31	1.5911	292.9968	29.6456
30.1859	1.5986	298.6836	30.5785
30.0618	1.6067	302.7948	31.6275
29.9379	1.6168	305.5318	33.0217
29.8248	1.6321	306.8476	34.8106
29.7341	1.6536	307.1796	36.9395
29.6575	1.6785	305.4881	39.2809
29.5984	1.7054	303.4833	41.6274
29.55	1.7298	301.2247	43.9937
29.5473	1.7455	299.744	46.4253
29.5747	1.7572	297.8448	48.8926
29.6213	1.7671	296.9942	51.057
29.6927	1.7698	296.945	52.6266
29.7833	1.7668	297.9047	53.7592
29.9024	1.7511	299.7774	54.3307
30.0384	1.7255	302.6678	54.5307
30.1854	1.6996	306.3338	54.2983
30.3405	1.6717	311.0632	53.8713
30.487	1.6388	316.7632	53.1971
30.6317	1.5987	323.3899	52.1561
30.7568	1.5575	328.9422	50.7034
30.8553	1.509	333.7899	48.896
30.9247	1.4527	336.7176	46.8092
30.9598	1.4043	338.0014	44.414
30.9603	1.3704	337.0546	41.9258
30.9323	1.3394	335.4349	39.1696
30.8879	1.3028	332.7188	36.2695
30.8309	1.2688	329.6417	33.3234
30.7593	1.2481	326.1519	30.8237
30.6919	1.2428	323.7659	28.8034
30.619	1.238	322.3609	26.8375
30.5605	1.2264	323.0267	24.8398
30.5283	1.2162	325.0742	23.1848
30.5264	1.2124	327.965	22.0003
30.5495	1.2108	332.7901	21.2133
30.5935	1.2088	337.4315	20.6977
30.6549	1.2085	343.244	20.3985
30.7494	1.2134	349.5931	20.3368
30.8555	1.2186	356.0282	20.5018
30.9935	1.2164	363.131	20.6077
31.1416	1.1991	369.7478	20.5264
31.2897	1.1747	375.9753	20.27
31.435	1.1472	381.4786	19.8895
31.5576	1.1217	383.9575	19.3137
31.6804	1.1019	384.2743	18.5772
31.7996	1.0841	381.9126	17.7554
31.9156	1.0625	377.3569	16.8734
32.0198	1.0369	370.3165	15.839
32.1028	1.0104	362.503	14.7061
32.189	0.9886	354.4881	13.6578
32.2814	0.9767	346.0129	12.8506
32.3691	0.9702	337.0033	12.2111
32.4531	0.9646	327.4719	11.6857
32.5498	0.96	319.1941	11.3058
32.6648	0.9582	312.2967	11.0068
32.7898	0.9576	306.2769	10.7632
32.9042	0.9588	299.8822	10.5398
33.0099	0.9695	293.0982	10.3311
33.1154	0.9874	287.186	10.179
33.2418	1.0028	282.3143	10.0217
33.3742	1.0116	278.5973	9.7885
33.5155	1.0231	275.1911	9.4707
33.6679	1.0407	273.3403	9.1821
33.8284	1.059	272.8343	8.8984
34.0063	1.0717	273.5279	8.5769
34.1979	1.0809	275.4684	8.2213
34.4461	1.0899	279.1042	7.8737
34.7188	1.1016	284.0929	7.5494
35.001	1.1198	289.8951	7.2421
35.2912	1.1306	296.5017	6.9273
35.603	1.1297	303.0176	6.5998
35.9376	1.13	309.8946	6.2695
36.2619	1.1349	316.5248	5.9557
36.5754	1.133	322.6486	5.673
36.8665	1.1253	327.6833	5.44
37.1568	1.1187	332.2431	5.212
37.441	1.1203	336.7464	5.0307
37.7289	1.1229	341.519	4.8701
38.0101	1.1194	345.8478	4.7471
38.2854	1.1149	350.9347	4.6269
38.5466	1.1148	355.3061	4.5543
38.8166	1.1111	360.4238	4.5277
39.0856	1.1015	365.6424	4.5071
39.3771	1.0882	371.1207	4.4588
39.6744	1.0857	376.5625	4.46
39.991	1.0995	381.7406	4.5433
40.3228	1.1127	388.5459	4.6325
40.667	1.1256	395.7283	4.7143
41.0066	1.1491	403.6725	4.8329
41.344	1.1665	412.0723	4.9018
41.6756	1.1756	420.3712	4.9483
41.9725	1.1858	429.4856	4.9736
42.2337	1.2049	438.6389	4.9963
42.4348	1.2314	447.609	5.0115
42.5898	1.2584	455.6774	5.0649
42.7069	1.2798	462.3344	5.1275
42.7777	1.2943	467.8608	5.1652
42.8104	1.3073	471.9596	5.2544
42.8051	1.3177	474.2084	5.3862
42.7719	1.3249	474.5367	5.5023
42.7255	1.3257	473.7333	5.6131
42.6736	1.3243	472.4981	5.7853
42.6338	1.3241	469.7145	5.9751
42.5825	1.3347	466.5684	6.1651
42.5802	1.3454	464.0077	6.3354
42.6211	1.3548	462.134	6.5413
42.6849	1.3671	459.6654	6.807
42.7662	1.387	456.9608	7.1392
42.8607	1.4099	453.8314	7.4721
43.0036	1.4316	449.9977	7.7596
43.1574	1.4463	445.32	8.0026
43.3045	1.458	439.8413	8.2573
43.4576	1.466	434.7974	8.518
43.6056	1.4774	428.8325	8.8048
43.7724	1.4841	423.8935	9.0844
43.9307	1.4867	419.9413	9.4508
44.0703	1.492	416.7129	9.8865
44.1784	1.491	415.0944	10.328
44.2479	1.4838	415.0749	10.852
44.2935	1.4728	417.6996	11.3739
44.3085	1.4596	422.6454	11.819
44.3092	1.4518	429.5157	12.2607
44.312	1.4385	439.0194	12.5662
44.3071	1.4229	449.6496	12.7401
44.3096	1.4172	461.6057	12.8021
44.3153	1.4279	473.2094	12.7713
44.3232	1.4493	484.0235	12.7403
44.34	1.4758	493.6598	12.7235
44.3413	1.5084	500.1026	12.6511
44.3602	1.5519	505.2849	12.578
44.3866	1.6165	507.4338	12.6791
44.4217	1.7027	508.8922	12.9363
44.4651	1.7989	509.7131	13.3713
44.5217	1.9061	510.3686	14.0468
44.6145	2.0432	512.8296	15.0656
44.7172	2.209	515.7021	16.3854
44.8282	2.3783	518.5027	17.8906
44.9554	2.5605	521.6913	19.4838
45.0957	2.7825	524.7322	21.1777
45.2584	3.0572	527.3505	22.9268
45.4343	3.3846	529.7407	24.9471
45.6577	3.7532	531.3021	27.2978
45.9282	4.1688	531.1006	30.2209
46.2387	4.6265	529.5034	33.6747
46.6063	5.1559	525.06	38.1418
47.0169	5.7599	518.5835	43.7121
47.5053	6.4736	511.207	50.673
48.0778	7.272	503.7617	58.9405
48.7259	8.1478	496.9987	68.9166
49.4416	9.1119	490.6372	80.9156
50.219	10.1629	486.328	94.5625
51.108	11.3164	484.7761	110.254
52.0359	12.5477	485.3714	128.2305
53.0222	13.8541	487.8446	148.7998
54.0627	15.2346	493.0403	171.9542
55.1671	16.6893	500.8282	198.259
56.3464	18.1969	512.1096	228.268
57.5893	19.7345	524.9805	261.0211
58.8892	21.302	538.1438	297.364
60.2427	22.8956	550.9764	337.7721
61.636	24.5152	562.7419	381.5832
63.0708	26.1542	573.3063	429.445
64.5565	27.7875	582.1743	479.0548
66.0914	29.4275	588.9431	529.7684
67.6386	31.0547	593.1189	579.2508
69.2151	32.6404	593.3331	626.626
70.8353	34.1621	590.396	670.2206
72.5094	35.5973	583.088	707.1531
74.2006	36.9293	570.9247	737.8145
75.9185	38.1112	556.2149	759.7221
77.6498	39.0994	539.7127	772.7928
79.3846	39.8399	524.3711	774.3757
81.0726	40.2775	510.3919	766.3223
82.6994	40.3733	499.8239	746.6221
84.2566	40.1226	495.1478	717.2562
85.681	39.4626	496.9415	674.6324
86.9281	38.4248	506.037	624.7356
87.9026	36.9636	523.4546	566.1207
88.5855	35.1738	548.5191	504.0798
88.8852	33.0495	581.0846	438.6614
88.7649	30.6714	618.831	373.5352
88.1719	28.1178	662.059	311.7557
87.0445	25.4457	705.8332	255.4237
85.4131	22.7457	747.879	205.7608
83.2105	20.095	783.7343	162.9087
80.5141	17.5526	810.1877	126.6583
77.3146	15.1827	825.2937	97.4874
73.716	12.9918	827.2897	74.6023
69.782	11.0315	815.319	56.9841
65.6031	9.2828	790.907	43.1709
61.2766	7.7641	752.6125	32.4099
56.8942	6.4632	704.9652	24.3788
52.5719	5.3735	649.8723	18.4763
48.3541	4.4715	589.1677	14.0254
44.2876	3.7171	526.3798	10.6873
40.4726	3.0933	463.1047	8.1428
36.8818	2.568	402.6121	6.1794
33.563	2.1384	345.8684	4.6833
30.5089	1.7732	295.0599	3.5443
27.7587	1.4608	249.3706	2.6577
25.2954	1.1903	209.9204	2.0265
23.1003	0.968	176.2302	1.5814
21.1565	0.797	147.8223	1.2295
19.4384	0.6567	123.9802	0.9615
17.9331	0.5366	103.7333	0.7563
16.6037	0.4384	87.0327	0.5971
15.4635	0.358	73.4803	0.4736
14.4849	0.2924	62.6786	0.3807
13.6501	0.2451	54.0053	0.3148
12.9381	0.2138	47.1112	0.266
12.339	0.1874	41.6556	0.2187
11.8343	0.1634	37.3529	0.1746
11.4135	0.1416	34.0553	0.1442
11.0674	0.1216	31.5615	0.1252
10.7648	0.1037	29.5547	0.1101
10.5094	0.09186	27.9423	0.103
10.2863	0.08674	26.5905	0.09816
10.0987	0.08147	25.426	0.09055
9.9349	0.07942	24.4189	0.08681
9.7714	0.07926	23.4817	0.08257
9.6084	0.07996	22.7076	0.07847
9.4637	0.0801	21.9713	0.07458
9.3278	0.08004	21.2504	0.07359
9.1784	0.08502	20.5941	0.08655
9.0123	0.0953	19.992	0.1176
8.8531	0.1028	19.4269	0.1428
8.7109	0.1035	18.929	0.1447
8.571	0.1035	18.4429	0.1492
8.4189	0.106	17.9786	0.1681
8.2496	0.1083	17.522	0.1953
8.0701	0.1066	17.0369	0.2097
7.8911	0.1034	16.5565	0.208
7.7189	0.1025	16.0871	0.209
7.5379	0.1015	15.4992	0.2012
7.3514	0.09712	14.9175	0.1747
7.1703	0.09264	14.4016	0.1427
7.0005	0.09499	13.8677	0.132
6.8397	0.09994	13.3702	0.1314
6.6738	0.1013	12.83	0.1212
6.5059	0.09966	12.309	0.1088
6.3426	0.1001	11.8077	0.1073
6.1883	0.1043	11.3214	0.1163
6.0496	0.1091	10.8595	0.1236
5.9192	0.113	10.4288	0.13
5.79	0.1141	10.1049	0.1338
5.6688	0.1142	9.8651	0.1365
5.5645	0.1172	9.6375	0.1463
5.4614	0.1202	9.458	0.1568
5.3589	0.1219	9.3459	0.166
5.2625	0.1223	9.2828	0.1746
5.1536	0.1212	9.1987	0.1783
5.0243	0.1194	9.08	0.1852
4.8907	0.118	8.9722	0.2003
4.7549	0.1134	8.8242	0.2106
4.6185	0.1062	8.6735	0.2087
4.4926	0.1017	8.5874	0.2121
4.3787	0.09971	8.5904	0.217
4.2711	0.09827	8.6496	0.2201
4.1748	0.09555	8.7093	0.2209
4.095	0.09356	8.7684	0.2237
4.0369	0.09176	8.8385	0.2146
3.9805	0.08741	8.973	0.1925
3.9091	0.08212	9.0803	0.175
3.8369	0.0779	9.2367	0.1661
3.7745	0.07394	9.3488	0.1531
3.7245	0.06852	9.419	0.1298
3.6833	0.06444	9.4938	0.1128
3.6395	0.06151	9.5504	0.1013
3.5911	0.05782	9.6058	0.08948
3.5274	0.0533	9.6187	0.07535
3.4527	0.04941	9.5926	0.06419
3.3803	0.04681	9.6031	0.05752
3.3146	0.04471	9.6906	0.05226
3.2479	0.04211	9.7693	0.04536
3.1734	0.03902	9.7965	0.03833
3.0943	0.03682	9.7634	0.0349
3.0125	0.03682	9.7036	0.03491
2.9248	0.03771	9.6006	0.03687
2.849	0.03875	9.5037	0.04052
2.7955	0.03976	9.4395	0.0441
2.758	0.04001	9.3246	0.04526
2.7174	0.03962	9.1558	0.04594
2.6597	0.03916	8.9573	0.04576
2.5931	0.03905	8.7851	0.04538
2.5293	0.03829	8.6331	0.04324
2.4725	0.03895	8.4454	0.04199
2.4206	0.04067	8.2459	0.04391
2.3638	0.04095	8.0612	0.04455
2.3017	0.04001	7.8795	0.04367
2.2466	0.03905	7.6866	0.04273
2.2003	0.03785	7.5163	0.04161
2.152	0.03649	7.3817	0.0403
2.1106	0.03441	7.3236	0.03758
2.0807	0.03187	7.2523	0.03458
2.0548	0.03043	7.1412	0.03288
2.0278	0.02979	7.0133	0.03223
2.0011	0.02922	6.8859	0.03163
1.9775	0.02787	6.7718	0.0289
1.9563	0.0263	6.5976	0.02572
1.9318	0.02518	6.3718	0.02381
1.9067	0.02465	6.1388	0.02341
1.8844	0.0245	6.0128	0.02336
1.8598	0.024	5.9425	0.02269
1.8265	0.02308	5.8339	0.0217
1.7907	0.02225	5.706	0.02091
1.7623	0.02156	5.596	0.02032
1.7413	0.02065	5.5315	0.01934
1.7258	0.01951	5.4786	0.0181
1.7139	0.01782	5.4261	0.01652
1.7039	0.0168	5.413	0.01582
1.6861	0.01668	5.3957	0.01581
1.6592	0.01669	5.3546	0.01582
1.629	0.0167	5.2867	0.01583
1.6039	0.0167	5.2322	0.01584
1.5877	0.01671	5.2112	0.01585
1.58	0.01672	5.2053	0.01587
1.5672	0.01673	5.1603	0.01588
1.5458	0.01673	5.0649	0.01589
1.522	0.01684	4.9812	0.01594
1.5022	0.01717	4.9045	0.01603
1.4869	0.01716	4.8299	0.01612
1.4675	0.01623	4.757	0.0152
1.4443	0.01573	4.7118	0.01484
1.4248	0.01565	4.6888	0.01482
1.4091	0.01566	4.6466	0.01483
1.3963	0.01509	4.5995	0.01404
1.3807	0.01406	4.5276	0.01304
1.3645	0.01343	4.4533	0.01269
1.345	0.01342	4.3789	0.01268
1.324	0.01317	4.2921	0.01224
1.2978	0.01192	4.1523	0.01073
1.2717	0.0104	3.9886	0.009602
1.2483	0.008996	3.8417	0.007886
1.2234	0.007918	3.7066	0.007184
1.1934	0.007596	3.5575	0.006552
1.1692	0.007509	3.4576	0.006393
1.1515	0.007442	3.392	0.006169
1.1431	0.00797	3.3946	0.00647
1.1371	0.008825	3.4183	0.007744
1.1246	0.008637	3.4118	0.00729
1.107	0.008304	3.4041	0.006974
1.0871	0.009903	3.4098	0.006997
1.0651	0.01294	3.4383	0.0103
1.0524	0.01509	3.5128	0.01423
1.0461	0.01577	3.5957	0.01476
1.0409	0.01666	3.6811	0.01569
1.0369	0.01724	3.759	0.0163
1.0346	0.01752	3.8553	0.01613
1.0284	0.01837	3.9734	0.01653
1.0187	0.02012	4.0631	0.01806
1.0058	0.02215	4.088	0.02029
0.9888	0.02376	4.0808	0.02215
0.9697	0.0253	4.0533	0.02353
0.9492	0.02648	4.034	0.02513
0.9277	0.02724	3.9855	0.02565
0.9068	0.02801	3.9243	0.02659
0.889	0.02773	3.8444	0.02634
0.8761	0.02791	3.7608	0.02642
0.8614	0.02862	3.627	0.02701
0.8442	0.02895	3.466	0.02729
0.8289	0.02913	3.3194	0.02752
0.817	0.02847	3.1748	0.02648
0.8059	0.02693	3.0118	0.0245
0.7935	0.02561	2.8132	0.02356
0.7797	0.02494	2.6266	0.02357
0.7633	0.02436	2.4539	0.02279
0.7425	0.02281	2.2804	0.02103
0.7215	0.02156	2.1169	0.02089
0.7027	0.02142	1.9671	0.02218
0.6878	0.02122	1.8429	0.02156
0.6739	0.02017	1.7382	0.01955
0.6645	0.01937	1.6819	0.01862
0.6564	0.0193	1.6216	0.01859
0.6458	0.01956	1.5593	0.0187
0.636	0.01972	1.5236	0.01864
0.6283	0.01955	1.5091	0.01866
0.6223	0.01906	1.4982	0.01817
0.6192	0.01892	1.4911	0.01773
0.6212	0.01943	1.5051	0.01768
0.6234	0.01968	1.5412	0.01782
0.6225	0.01863	1.5833	0.0167
0.6212	0.01735	1.6238	0.01551
0.6196	0.01615	1.6514	0.01466
0.6165	0.01385	1.6622	0.01157
0.6191	0.01056	1.6867	0.008528
0.6254	0.008142	1.7215	0.006591
0.6272	0.007223	1.7305	0.005856
