# Supplementary material for: Super-resolution imaging uncovers the nanoscopic segregation of polarity proteins in epithelia
Source: eLife. 2022 Nov 7;11:e62087. doi: 10.7554/eLife.62087 (PMC9674336; doi:10.7554/eLife.62087)
Supplement: Figure 2—source data 2. [file elife-62087-fig2-data2.zip › Figure 2/TC7 PKC dzeta Occludin AB sample 2.csv]

prob_prot	ref_prot	var_prob_prot	var_ref_prot
4.9355	0.1693	9.2326	0.1931
4.945	0.1688	9.4037	0.2008
4.9534	0.1635	9.5022	0.204
4.965	0.1608	9.5251	0.2087
4.9771	0.1638	9.5622	0.2201
4.9793	0.1694	9.5945	0.2324
4.971	0.1743	9.594	0.2396
4.9641	0.1774	9.5962	0.243
4.9568	0.1826	9.5346	0.2492
4.946	0.1902	9.3878	0.2617
4.9356	0.1966	9.2286	0.2726
4.9196	0.2023	9.018	0.2767
4.8998	0.2101	8.787	0.2765
4.8815	0.2211	8.6114	0.2817
4.8655	0.2297	8.4756	0.2872
4.8516	0.2336	8.3517	0.2877
4.8436	0.2393	8.255	0.2949
4.8411	0.247	8.1975	0.3089
4.8541	0.2535	8.1933	0.3213
4.8832	0.2592	8.2445	0.3353
4.9112	0.2628	8.3235	0.3519
4.9426	0.2645	8.4513	0.3656
4.9969	0.2661	8.6501	0.3815
5.0664	0.2689	8.8805	0.4034
5.1449	0.2721	9.1851	0.4168
5.2239	0.2749	9.619	0.4155
5.2909	0.276	10.1211	0.4046
5.3584	0.2731	10.6482	0.3869
5.4334	0.2678	11.1382	0.3633
5.5144	0.2605	11.6253	0.34
5.6059	0.2538	12.1647	0.329
5.6999	0.2489	12.7242	0.3357
5.7887	0.2478	13.2128	0.3548
5.8788	0.2506	13.6021	0.3799
5.972	0.2543	13.9243	0.413
6.0561	0.2587	14.2281	0.4633
6.1284	0.2642	14.4924	0.5241
6.1954	0.2686	14.687	0.5942
6.2594	0.2749	14.843	0.6826
6.3133	0.2855	14.9224	0.7802
6.3573	0.2965	14.9378	0.8611
6.3921	0.3074	14.965	0.9117
6.4159	0.3187	14.9413	0.9344
6.4309	0.327	14.8196	0.9397
6.4405	0.3333	14.6177	0.9332
6.4373	0.3397	14.3835	0.9126
6.4137	0.3433	14.1891	0.8705
6.3691	0.346	14.0135	0.8121
6.3138	0.3516	13.8129	0.7601
6.2503	0.3534	13.5743	0.7071
6.1852	0.3496	13.3274	0.6482
6.1134	0.3457	13.1386	0.6037
6.0321	0.3415	12.9437	0.5766
5.9471	0.3374	12.6581	0.5718
5.8551	0.3382	12.2966	0.5924
5.7533	0.3431	11.8388	0.6295
5.6601	0.3444	11.3424	0.6783
5.5805	0.3449	10.9161	0.7397
5.5027	0.3468	10.5685	0.8064
5.4176	0.3478	10.212	0.8752
5.331	0.3534	9.7898	0.9671
5.2618	0.3644	9.3532	1.0958
5.2191	0.3787	9.0284	1.2582
5.1902	0.3907	8.7993	1.4142
5.1693	0.4008	8.6217	1.5574
5.1626	0.4109	8.5457	1.6913
5.1671	0.4194	8.591	1.8256
5.1789	0.4249	8.6953	1.9396
5.2005	0.4266	8.8442	1.9936
5.2338	0.4253	9.0868	1.9914
5.2792	0.4214	9.4462	1.9594
5.3363	0.4157	9.8914	1.8749
5.4073	0.4108	10.4179	1.738
5.4854	0.4044	10.9829	1.5825
5.5683	0.394	11.5824	1.4219
5.6535	0.3821	12.3455	1.2617
5.7371	0.3683	13.2078	1.0967
5.8181	0.3529	14.0967	0.9492
5.896	0.3384	14.9295	0.8225
5.9775	0.325	15.6696	0.7103
6.0618	0.3137	16.3562	0.6191
6.1438	0.3075	17.0007	0.5489
6.2244	0.3082	17.5614	0.4993
6.3038	0.3108	18.0948	0.4661
6.3791	0.3111	18.4881	0.4471
6.4433	0.3106	18.7064	0.4438
6.4922	0.3092	18.8455	0.4422
6.5324	0.3072	18.8891	0.4334
6.57	0.3066	18.7789	0.4174
6.6027	0.3078	18.5381	0.4084
6.6272	0.31	18.235	0.414
6.6496	0.3102	17.8365	0.4171
6.6714	0.3062	17.4152	0.4088
6.6842	0.3027	16.9974	0.4008
6.6919	0.3046	16.5115	0.4035
6.7011	0.3085	16.0338	0.4194
6.7101	0.3114	15.6106	0.438
6.719	0.3147	15.2596	0.4545
6.7297	0.3189	15.0063	0.4666
6.7361	0.323	14.8258	0.4716
6.7391	0.3287	14.6987	0.4782
6.7415	0.3349	14.6226	0.4904
6.7435	0.339	14.585	0.5013
6.7428	0.3398	14.6956	0.5045
6.7443	0.3403	15.0914	0.5047
6.7552	0.3436	15.7171	0.5114
6.7702	0.3463	16.3889	0.5197
6.7813	0.35	17.0812	0.5335
6.7828	0.3549	17.8098	0.5563
6.7842	0.356	18.5277	0.572
6.7968	0.3561	19.173	0.5735
6.8128	0.3608	19.8281	0.5721
6.8281	0.3644	20.4343	0.5661
6.846	0.3621	20.8572	0.5467
6.8525	0.3566	20.9876	0.5191
6.8486	0.3524	20.8922	0.4873
6.8533	0.3506	20.7182	0.457
6.8645	0.3447	20.409	0.4279
6.8843	0.3367	19.8898	0.3985
6.9152	0.3309	19.201	0.3774
6.9455	0.3227	18.5339	0.3597
6.9804	0.3091	17.9341	0.3358
7.0295	0.2935	17.32	0.3156
7.0901	0.2838	16.702	0.309
7.1573	0.2769	16.1613	0.3064
7.2266	0.2682	15.787	0.2999
7.3032	0.2653	15.5993	0.2922
7.3936	0.2671	15.5061	0.2857
7.4931	0.2691	15.4513	0.2797
7.6054	0.2744	15.4717	0.2756
7.7338	0.2887	15.6418	0.2817
7.8647	0.3095	15.9551	0.3024
7.999	0.3313	16.4447	0.3275
8.1313	0.352	17.1255	0.3457
8.2613	0.3735	17.8856	0.3631
8.3971	0.4002	18.6225	0.3882
8.5325	0.4308	19.396	0.4308
8.658	0.4614	20.3433	0.4828
8.7766	0.4922	21.3548	0.5397
8.8866	0.525	22.3228	0.6135
8.9919	0.5577	23.3218	0.7175
9.0977	0.5896	24.3784	0.849
9.1999	0.6242	25.5558	0.9985
9.2874	0.6628	26.8714	1.1754
9.3587	0.7011	28.2189	1.3666
9.4321	0.7361	29.5624	1.5558
9.5101	0.7738	31.0126	1.7714
9.5745	0.8174	32.525	2.0502
9.6332	0.863	34.0254	2.3902
9.7027	0.9057	35.5584	2.7313
9.7775	0.944	37.0928	3.0723
9.8463	0.979	38.5294	3.4476
9.908	1.0184	39.9248	3.9062
9.9705	1.0636	41.3545	4.4546
10.0493	1.1086	42.6919	5.1021
10.1473	1.159	43.9329	5.8322
10.2671	1.2233	45.0751	6.6405
10.3952	1.3022	46.0865	7.5718
10.5325	1.3982	47.1676	8.6658
10.6958	1.5098	48.3614	9.8938
10.8942	1.6475	49.579	11.2271
11.1362	1.8202	50.8336	12.7632
11.4249	2.0225	52.1863	14.5467
11.7572	2.2557	53.8847	16.6711
12.1569	2.5356	56.2468	19.2148
12.6378	2.8705	59.3063	22.2051
13.1903	3.2499	62.9551	25.5581
13.8365	3.6862	67.3979	29.2884
14.5878	4.2031	72.8025	33.3891
15.4408	4.7894	79.4039	37.9064
16.4079	5.4567	87.5437	42.9062
17.5167	6.2241	97.7661	48.3994
18.7665	7.0943	110.4594	54.4118
20.1526	8.0666	125.9594	60.8927
21.6896	9.1475	144.6768	67.6122
23.389	10.3366	166.9236	74.2806
25.2543	11.6317	192.8736	80.9084
27.2926	13.0329	223.2403	87.8179
29.4992	14.5194	258.5182	94.965
31.8659	16.0699	298.5001	102.4592
34.3875	17.6662	342.7363	110.4448
37.0294	19.278	391.1923	119.2337
39.7576	20.8609	442.872	128.6721
42.5498	22.3666	496.6525	138.9577
45.3795	23.7464	552.1217	150.0327
48.211	24.9359	608.4337	161.4495
50.9956	25.889	664.5177	172.2355
53.6878	26.5502	718.7518	180.8089
56.2695	26.8826	769.2552	186.3946
58.7027	26.8574	814.8377	187.8308
60.9293	26.455	853.974	184.3843
62.9107	25.6891	885.1204	175.939
64.6289	24.5905	908.5056	162.8154
66.0534	23.1927	923.8403	145.7116
67.1668	21.5347	930.9661	125.8914
67.9689	19.6836	931.2637	104.7918
68.4445	17.7113	925.9017	84.1813
68.5863	15.711	915.7719	65.6539
68.4248	13.746	903.2961	49.869
67.9743	11.8505	889.7581	36.8501
67.2502	10.0588	876.2965	26.5391
66.2868	8.4058	863.3942	18.8003
65.1022	6.938	851.066	13.1981
63.7369	5.6695	841.2469	9.145
62.2321	4.5777	832.9472	6.3721
60.6123	3.646	824.754	4.5007
58.911	2.8655	817.5855	3.2005
57.1486	2.2339	810.302	2.3144
55.3476	1.7328	801.9202	1.7201
53.5292	1.3297	793.5025	1.3357
51.706	0.9952	785.8285	1.0726
49.8905	0.7169	778.1366	0.862
48.1011	0.4954	769.8193	0.6768
46.3505	0.3449	762.0013	0.5314
44.6362	0.2528	754.8211	0.4258
42.9548	0.1953	747.3778	0.3496
41.3122	0.1592	740.0947	0.3028
39.7177	0.1367	733.5109	0.2794
38.1598	0.1202	726.1651	0.273
36.6341	0.1082	717.4269	0.2781
35.1435	0.1004	707.7502	0.2878
33.6843	0.09536	696.7518	0.2992
32.2553	0.09035	683.6393	0.3052
30.8704	0.08568	668.4077	0.3034
29.5324	0.08121	651.341	0.2894
28.2186	0.07726	632.9435	0.2601
26.9347	0.07321	613.0607	0.2224
25.693	0.06854	591.5153	0.1897
24.4957	0.06347	569.1051	0.1606
23.3459	0.05769	546.2667	0.13
22.2446	0.05172	523.1017	0.09778
21.1859	0.04609	500.0198	0.0708
20.1677	0.04101	478.1623	0.05311
19.1945	0.03647	457.3466	0.04276
18.269	0.03256	436.972	0.03542
17.3889	0.02927	417.2244	0.02729
16.556	0.0274	398.3078	0.02344
15.7678	0.02671	380.1434	0.023
15.0158	0.02632	361.7854	0.02238
14.2917	0.02534	342.6837	0.02118
13.5881	0.02295	323.3839	0.01872
12.9176	0.02078	304.2217	0.01778
12.2928	0.02085	285.113	0.02002
11.6958	0.02225	265.7853	0.02406
11.109	0.02346	246.5162	0.02639
10.5441	0.02555	227.922	0.02843
10.0014	0.02707	209.8076	0.03063
9.4854	0.02645	192.267	0.02977
8.9947	0.02572	175.4507	0.0269
8.5195	0.0265	159.6114	0.02497
8.0603	0.02872	145.0444	0.02843
7.6227	0.02938	131.6877	0.0322
7.2136	0.02877	119.3265	0.03478
6.8297	0.02766	108.0185	0.03638
6.4604	0.02622	97.7915	0.03672
6.1029	0.02491	88.4843	0.03779
5.7703	0.02391	80.1273	0.04115
5.463	0.02347	72.4997	0.04581
5.1664	0.02316	65.7358	0.04635
4.8795	0.02362	59.8182	0.04617
4.613	0.02358	54.6017	0.04326
4.3671	0.02322	49.9657	0.04024
4.1375	0.0227	45.7928	0.03814
3.9257	0.02115	41.9222	0.0322
3.7207	0.01985	38.2402	0.02706
3.5233	0.01905	34.8325	0.02456
3.342	0.01757	31.8328	0.02131
3.1761	0.01539	29.1605	0.01679
3.0275	0.01411	26.7481	0.0138
2.8942	0.01354	24.7788	0.01261
2.7636	0.0121	23.3224	0.01096
2.6433	0.00942	22.4334	0.007866
2.541	0.005706	22.0118	0.003449
2.4537	0.002328	21.9978	0.0006685
2.3773	0.001592	22.5036	0.0008289
2.3089	0.002647	23.5733	0.001802
2.2458	0.003742	24.9463	0.003161
2.1872	0.004295	26.5002	0.003926
2.1349	0.004167	28.4655	0.003817
2.0912	0.003689	30.7084	0.003293
2.053	0.003429	32.9443	0.003076
2.0165	0.003845	35.1199	0.00338
1.9852	0.004316	37.3476	0.003945
1.9599	0.004233	39.5385	0.003851
1.9366	0.003569	41.5874	0.003046
1.9132	0.002748	43.1241	0.001811
1.8882	0.002332	44.3021	0.001175
1.8586	0.00263	45.1471	0.00177
1.826	0.003045	45.4949	0.002363
1.7968	0.002276	45.5705	0.001457
1.7726	0.001005	45.0887	0.0003871
1.7479	0.0001735	44.0989	2.61e-05
1.7199	0.0	42.6827	0.0
1.6899	0.0	40.6396	0.0
1.66	0.0	38.1788	0.0
1.6285	0.0	35.3727	0.0
1.5919	0.0	32.4274	0.0
1.546	1.288e-05	29.2711	3.8083e-07
1.4972	0.0002427	26.0058	4.814e-05
1.4519	0.001106	22.9482	0.000508
1.4051	0.002452	20.0892	0.001805
1.3536	0.003292	17.3634	0.002823
1.3001	0.003447	14.7816	0.003045
1.2488	0.00346	12.4677	0.003096
1.1972	0.003753	10.3549	0.003343
1.1448	0.004514	8.4728	0.003958
1.097	0.005259	6.9462	0.004609
1.0543	0.006568	5.6679	0.005417
1.0115	0.009001	4.5767	0.007552
0.9669	0.01079	3.6812	0.009973
0.9215	0.01108	2.9635	0.0106
0.8789	0.01105	2.3656	0.01056
0.8419	0.01115	1.8767	0.01062
0.8141	0.01089	1.5086	0.0103
0.7927	0.01024	1.2446	0.009704
0.7714	0.009795	1.0464	0.009321
0.7517	0.009044	0.895	0.0082
0.741	0.007152	0.7998	0.005881
0.732	0.004485	0.7349	0.003266
0.7166	0.001987	0.6863	0.000959
0.6997	0.0004712	0.664	0.0001007
0.6854	1.838e-05	0.6509	7.7526e-07
0.6726	0.0	0.6399	0.0
0.6572	0.0	0.6379	0.0
0.6426	1.485e-05	0.6435	5.0645e-07
0.6281	0.0003149	0.6396	5.781e-05
0.6123	0.001441	0.6287	0.0006942
0.5958	0.002846	0.6194	0.002263
0.5775	0.003491	0.6104	0.003106
0.5562	0.003386	0.5895	0.002995
0.533	0.002503	0.5565	0.001809
0.5132	0.001076	0.5349	0.0004217
0.4943	0.0001716	0.5199	2.237e-05
0.4658	4.0797e-06	0.4906	3.8215e-08
0.433	0.0	0.453	0.0
0.4063	0.0	0.4217	0.0
0.3883	0.0	0.4014	0.0
0.3742	0.0	0.3885	0.0
0.3607	0.0	0.372	0.0
0.3511	0.0	0.3547	0.0
0.3451	0.0	0.3471	0.0
0.3401	6.268e-05	0.3434	5.0298e-06
0.3406	0.0007154	0.3419	0.0002135
0.3433	0.002109	0.342	0.001335
0.3443	0.003181	0.3462	0.002747
0.3462	0.003395	0.3461	0.003034
0.3474	0.003518	0.3346	0.003061
0.3478	0.003456	0.3276	0.003068
0.3511	0.003379	0.3311	0.003019
0.3532	0.002969	0.3384	0.002507
0.352	0.001966	0.3425	0.001081
0.3499	0.001288	0.3417	0.0004541
0.3486	0.00132	0.3422	0.0008955
0.3458	0.001322	0.3442	0.0009696
0.3394	0.001039	0.3424	0.0006811
0.3321	0.0007872	0.3407	0.0005009
0.3245	0.0006111	0.3446	0.0003247
0.316	0.0002808	0.3511	6.511e-05
0.3057	3.311e-06	0.3528	2.517e-08
0.2955	0.0	0.3454	0.0
0.2873	0.0	0.3351	0.0
0.2803	0.0	0.3216	0.0
0.2687	0.0	0.2986	0.0
0.2533	0.0	0.2735	0.0
0.2414	0.0	0.257	0.0
0.2339	0.0	0.2488	0.0
0.2284	0.0	0.2433	0.0
0.2225	0.0	0.2369	0.0
0.2149	0.0	0.2294	0.0
0.2075	0.0	0.225	0.0
0.2027	0.0	0.2257	0.0
0.2019	0.0	0.2277	0.0
0.2057	0.0	0.2356	0.0
0.2118	0.0	0.2451	0.0
0.2157	0.0	0.2514	0.0
0.2174	6.0279e-06	0.2566	8.3426e-08
0.2176	0.0002362	0.2606	4.342e-05
0.2169	0.001221	0.2596	0.0005487
0.2177	0.002543	0.2536	0.001892
0.2204	0.003202	0.2506	0.002808
0.2253	0.003496	0.2605	0.003068
0.2297	0.00406	0.273	0.003641
0.2323	0.004257	0.2821	0.003897
0.2317	0.003857	0.2847	0.003434
0.2278	0.002976	0.2764	0.002173
0.2245	0.002172	0.2673	0.001062
0.2201	0.002024	0.2579	0.001295
0.2127	0.002444	0.246	0.001984
0.2023	0.002655	0.2329	0.002243
0.1933	0.002292	0.2174	0.00191
0.1887	0.00156	0.2007	0.001117
0.1856	0.0007476	0.1895	0.0003378
0.1834	0.0001731	0.1843	2.674e-05
0.1817	5.5836e-06	0.1817	7.1582e-08
0.182	0.0	0.1848	0.0
0.1843	0.0	0.1895	0.0
0.187	0.0	0.1937	0.0
0.1879	0.0	0.1947	0.0
0.1854	0.0	0.1934	0.0
0.1797	0.0	0.189	0.0
0.1726	0.0	0.1808	0.0
