# Supplementary material for: Super-resolution imaging uncovers the nanoscopic segregation of polarity proteins in epithelia
Source: eLife. 2022 Nov 7;11:e62087. doi: 10.7554/eLife.62087 (PMC9674336; doi:10.7554/eLife.62087)
Supplement: Figure 2—source data 2. [file elife-62087-fig2-data2.zip › Figure 2/TC7 PKC dzeta Occludin AB sample 3.csv]

prob_prot	ref_prot	var_prob_prot	var_ref_prot
4.8153	0.1507	13.5336	0.1338
4.771	0.1503	13.3832	0.1307
4.7398	0.1488	13.3685	0.1311
4.7247	0.1466	13.5222	0.1306
4.7174	0.1433	13.8344	0.1298
4.7077	0.1404	14.361	0.1282
4.7031	0.14	15.0347	0.1282
4.7141	0.1409	15.8236	0.1325
4.7285	0.142	16.751	0.1392
4.7463	0.1397	17.7996	0.139
4.7711	0.1375	18.9891	0.1408
4.7904	0.135	20.1568	0.1399
4.8093	0.1324	21.1837	0.1368
4.8345	0.1323	22.1096	0.1375
4.866	0.1323	23.0067	0.1391
4.8993	0.1323	23.7165	0.1411
4.9258	0.1362	24.1103	0.1456
4.9446	0.142	24.3911	0.1463
4.9452	0.1507	24.47	0.1561
4.9332	0.1588	24.3499	0.1704
4.9233	0.1621	24.1279	0.1781
4.9207	0.1617	23.9847	0.185
4.919	0.1603	23.8651	0.1938
4.8927	0.161	23.6951	0.2088
4.8364	0.163	23.37	0.2239
4.7745	0.166	23.0862	0.2375
4.7274	0.1699	22.7989	0.2512
4.6963	0.1734	22.5809	0.265
4.6682	0.1762	22.339	0.2774
4.6406	0.1798	22.0646	0.2934
4.6211	0.1838	21.7733	0.3189
4.6068	0.188	21.458	0.3525
4.6	0.1921	21.1493	0.3902
4.5961	0.198	20.7724	0.442
4.6017	0.2095	20.3996	0.5222
4.6212	0.2229	19.9395	0.6186
4.6513	0.2351	19.4597	0.7229
4.6861	0.2415	19.0404	0.8115
4.7224	0.2408	18.7322	0.8371
4.7669	0.2397	18.381	0.8329
4.8163	0.2395	18.0467	0.8113
4.8653	0.2387	17.7573	0.7634
4.9261	0.2347	17.656	0.6966
4.9847	0.2278	17.6578	0.6282
5.0333	0.218	17.6682	0.548
5.0949	0.2089	17.7573	0.474
5.1648	0.2028	17.8687	0.4088
5.2317	0.1973	18.0933	0.3529
5.2982	0.193	18.372	0.3167
5.3717	0.192	18.7051	0.2989
5.4384	0.1905	19.0668	0.285
5.4938	0.1871	19.4382	0.263
5.544	0.1865	19.7045	0.244
5.5883	0.1902	19.9046	0.2383
5.6272	0.193	19.978	0.2395
5.6655	0.1955	20.0393	0.2441
5.7067	0.1967	20.1209	0.2453
5.7562	0.1945	20.2584	0.2398
5.8068	0.1922	20.3966	0.2352
5.8397	0.1923	20.3487	0.2316
5.8595	0.1906	20.1865	0.2254
5.891	0.1877	20.0773	0.2202
5.9271	0.1877	20.0936	0.2162
5.9529	0.1888	20.1649	0.2136
5.9777	0.189	20.2007	0.2125
6.0011	0.1884	20.1664	0.2125
6.0126	0.186	20.1443	0.2146
6.0112	0.1792	20.1082	0.2118
6.0067	0.1679	20.0644	0.2067
6.0074	0.1545	19.9785	0.2006
6.0054	0.1475	19.7841	0.1984
5.9978	0.1474	19.5886	0.2016
5.9861	0.1474	19.3832	0.2029
5.9937	0.1474	19.2316	0.2021
6.0138	0.1448	19.0722	0.1966
6.0269	0.1415	18.9592	0.1902
6.0414	0.1386	19.0675	0.1828
6.0639	0.1357	19.2541	0.1744
6.0951	0.1347	19.5826	0.1715
6.1323	0.1357	20.0169	0.1711
6.1763	0.1377	20.5712	0.1724
6.2342	0.1408	21.432	0.1762
6.3046	0.1411	22.4348	0.1783
6.38	0.1414	23.4206	0.1874
6.4583	0.1456	24.3958	0.2013
6.5534	0.1529	25.535	0.215
6.644	0.1597	26.6787	0.2279
6.726	0.1646	27.8015	0.2365
6.8134	0.17	29.0215	0.2432
6.9066	0.1789	30.3211	0.2567
6.9862	0.1876	31.3123	0.2725
7.0563	0.1938	32.0054	0.2823
7.1275	0.202	32.652	0.2925
7.2036	0.2118	33.2984	0.3009
7.2637	0.2249	33.6683	0.315
7.2973	0.2436	33.7693	0.3409
7.3202	0.2591	33.7285	0.3669
7.3467	0.2663	33.5428	0.3775
7.3732	0.2716	33.0786	0.3842
7.3923	0.2768	32.4614	0.3933
7.4075	0.2793	31.8841	0.4009
7.419	0.2771	31.3948	0.4005
7.4192	0.2746	31.0198	0.3954
7.4172	0.271	30.6297	0.3824
7.4248	0.2668	30.2407	0.3664
7.4337	0.2644	29.9528	0.3547
7.4454	0.2651	29.8726	0.3517
7.4779	0.2693	30.1446	0.3578
7.53	0.2774	30.7165	0.369
7.5735	0.2828	31.3546	0.3721
7.6008	0.2847	32.0287	0.3658
7.6319	0.2834	32.8285	0.3591
7.6791	0.2786	33.574	0.3508
7.7474	0.2728	34.3417	0.3404
7.8197	0.2693	34.984	0.3315
7.878	0.2696	35.5537	0.3289
7.925	0.2728	36.2956	0.3399
7.9765	0.2757	37.0067	0.358
8.0404	0.2755	37.6576	0.3646
8.1196	0.277	38.3813	0.3772
8.2204	0.2789	39.3123	0.4095
8.3272	0.2787	40.3725	0.4505
8.4291	0.2758	41.3707	0.4965
8.5263	0.2718	42.3934	0.5479
8.6127	0.2655	43.4637	0.5657
8.6935	0.2565	44.7292	0.5734
8.7802	0.2495	46.1886	0.601
8.8764	0.2449	47.6357	0.6322
8.9775	0.2388	48.825	0.6378
9.0798	0.2331	49.9353	0.6294
9.1762	0.2254	51.1197	0.6241
9.273	0.2117	52.2198	0.6067
9.371	0.1989	53.1643	0.6074
9.4618	0.194	53.8603	0.6405
9.5508	0.192	54.0932	0.6761
9.6567	0.1949	54.2215	0.7334
9.7549	0.2004	54.3305	0.8132
9.8321	0.2057	54.2109	0.8704
9.9078	0.2125	53.9614	0.9207
9.993	0.2212	53.7946	0.9984
10.0782	0.2326	53.632	1.1029
10.1676	0.2436	53.2627	1.1913
10.2709	0.2524	52.7352	1.2573
10.3951	0.2649	52.2311	1.3445
10.5206	0.2822	51.7158	1.4498
10.6436	0.3056	51.1729	1.5971
10.7783	0.3326	50.571	1.7968
10.9347	0.3574	49.9018	1.9514
11.1012	0.3792	49.2302	2.0531
11.2843	0.4035	48.7428	2.238
11.4889	0.4267	48.3609	2.4597
11.7116	0.4479	48.1526	2.6705
11.9767	0.4744	48.4866	2.9495
12.2879	0.5083	49.4606	3.355
12.6391	0.5515	51.0733	3.8803
13.0331	0.6034	53.2	4.5021
13.4882	0.6614	55.8931	5.2445
13.9945	0.7185	59.1556	6.0602
14.5565	0.7776	63.1745	6.9636
15.197	0.8482	68.0846	8.0351
15.9227	0.9364	73.9801	9.2608
16.7361	1.0522	81.1985	10.6695
17.6352	1.183	89.8548	12.062
18.6275	1.3246	100.2936	13.5185
19.73	1.4916	112.4744	15.0814
20.9742	1.6878	126.5018	16.6304
22.3688	1.9148	142.7135	18.2819
23.9057	2.1751	161.2041	20.1569
25.5853	2.4978	181.9467	22.3109
27.4229	2.8935	205.8693	24.7504
29.4299	3.3588	232.3101	27.6465
31.6489	3.9058	261.4787	30.9877
34.077	4.5302	292.9813	34.7132
36.6839	5.2376	326.5542	38.9976
39.4896	6.0388	362.2641	43.9333
42.4776	6.9416	399.289	49.6796
45.6468	7.9515	437.262	55.7333
48.9703	9.0559	476.3701	62.0017
52.4462	10.2523	517.6397	68.7452
56.043	11.5324	560.0269	75.5806
59.7196	12.8843	603.0714	82.5147
63.4453	14.2527	648.9033	89.0068
67.1741	15.6107	697.5723	94.9987
70.8639	16.9472	749.7157	100.3187
74.428	18.1941	803.0538	104.7488
77.8375	19.2902	860.8851	108.4186
80.9842	20.1553	922.3984	111.1161
83.8388	20.7801	987.8651	112.5138
86.3422	21.141	1054.9348	111.8636
88.4388	21.201	1121.7303	108.4861
90.0781	20.935	1187.411	103.6355
91.238	20.342	1248.1175	96.0892
91.8655	19.4734	1302.3577	87.0885
91.9359	18.3464	1347.0806	76.3637
91.4671	17.0211	1378.8986	65.4081
90.4921	15.5419	1396.572	54.4742
88.9996	13.9796	1396.0178	44.1116
87.0381	12.4026	1382.4209	34.7798
84.654	10.863	1352.2982	26.7808
81.9237	9.3791	1308.4116	20.2957
78.8939	7.9509	1251.8998	15.1783
75.6143	6.6192	1186.865	11.3251
72.1645	5.4412	1117.5104	8.5276
68.6157	4.448	1044.7096	6.3893
65.0214	3.6035	971.1299	4.8751
61.4225	2.8557	899.1175	3.6894
57.878	2.2275	831.3616	2.7354
54.4266	1.7296	769.6096	2.0747
51.084	1.3361	713.4598	1.6925
47.8753	1.024	663.9794	1.4304
44.8351	0.7867	621.0775	1.1701
41.9613	0.5978	584.1966	0.9034
39.2612	0.452	552.6455	0.6687
36.7398	0.3482	526.1522	0.4889
34.3965	0.2816	503.8603	0.3848
32.2295	0.2386	484.8321	0.3265
30.2355	0.2035	467.9857	0.2705
28.4011	0.171	453.8357	0.2265
26.6989	0.1448	442.2862	0.1911
25.1289	0.1241	431.4724	0.1535
23.6851	0.1103	420.4263	0.1259
22.3761	0.1002	409.5987	0.1086
21.1641	0.09111	399.1602	0.09706
20.0402	0.08563	388.6503	0.09118
19.0012	0.083	377.668	0.08831
18.0068	0.08047	364.986	0.08702
17.0599	0.07863	350.8577	0.0856
16.1616	0.07864	335.2573	0.08538
15.3129	0.07924	318.6796	0.08557
14.5015	0.07908	301.4131	0.08511
13.7196	0.07753	283.7941	0.08259
12.9781	0.07563	265.5849	0.0805
12.2581	0.07267	246.766	0.07767
11.566	0.06974	228.047	0.076
10.9104	0.06702	209.6854	0.07291
10.2805	0.06475	191.6858	0.07325
9.6859	0.06376	174.2209	0.07481
9.1342	0.06078	157.642	0.07122
8.6019	0.05705	141.8244	0.0651
8.0899	0.0542	126.654	0.05923
7.6147	0.0522	112.5142	0.05327
7.1742	0.05183	99.5323	0.04896
6.774	0.0517	87.6925	0.0478
6.4045	0.04983	76.9928	0.04569
6.0532	0.04788	67.5232	0.0443
5.7338	0.04655	59.3224	0.04304
5.446	0.0451	52.2248	0.04177
5.1804	0.04307	46.1045	0.03952
4.9344	0.04149	40.8235	0.03841
4.71	0.04111	36.3151	0.03826
4.5112	0.04108	32.5939	0.03777
4.3402	0.04299	29.5593	0.03891
4.1844	0.04504	27.019	0.04136
4.0276	0.04485	24.8546	0.04082
3.8741	0.04396	22.9915	0.03968
3.7373	0.04298	21.3013	0.03951
3.6222	0.04138	19.6381	0.03779
3.5102	0.04014	18.1499	0.03659
3.4038	0.03975	16.9207	0.03596
3.3099	0.0399	15.8156	0.03512
3.2091	0.04123	14.64	0.03646
3.0998	0.0445	13.5142	0.03942
3.0075	0.04625	12.5817	0.04103
2.939	0.04559	11.8188	0.03954
2.8768	0.04442	11.1926	0.03954
2.8184	0.04158	10.6136	0.03686
2.7532	0.03849	9.9762	0.03567
2.6852	0.03807	9.3465	0.03699
2.6278	0.03774	8.8686	0.03671
2.5685	0.03649	8.4718	0.0372
2.5087	0.03557	8.0618	0.03738
2.4562	0.03437	7.6719	0.037
2.4127	0.0323	7.3914	0.03608
2.3755	0.02904	7.188	0.03316
2.328	0.0254	6.9085	0.02985
2.27	0.02028	6.5677	0.02303
2.2152	0.01459	6.2619	0.01612
2.1528	0.01016	5.9402	0.01041
2.0861	0.007618	5.6318	0.007189
2.0308	0.00668	5.3979	0.006293
1.9851	0.006178	5.187	0.005764
1.9385	0.005602	4.9837	0.004482
1.8915	0.005561	4.813	0.004688
1.8503	0.005461	4.6556	0.004601
1.8182	0.004154	4.4949	0.002859
1.791	0.003304	4.3812	0.002682
1.7697	0.003521	4.3228	0.003107
1.7523	0.003396	4.2714	0.002914
1.7363	0.002945	4.2276	0.002072
1.7262	0.00311	4.2161	0.001636
1.7212	0.004123	4.2408	0.00294
1.7163	0.005239	4.2478	0.004364
1.7126	0.006184	4.2578	0.005698
1.7124	0.006701	4.2985	0.006268
1.712	0.006902	4.3366	0.006498
1.7065	0.007294	4.3731	0.006854
1.695	0.00799	4.385	0.007476
1.6835	0.008502	4.3524	0.007841
1.6667	0.008918	4.2927	0.008167
1.6465	0.008738	4.2191	0.00793
1.6208	0.007263	4.1236	0.005999
1.5892	0.005725	4.0126	0.004879
1.5585	0.004865	3.9274	0.004295
1.5333	0.00335	3.8689	0.002556
1.5052	0.00162	3.8015	0.0008471
1.4763	0.0004224	3.731	9.224e-05
1.4564	3.22e-05	3.6479	2.0134e-06
1.4402	0.0	3.5396	0.0
1.4147	0.0	3.4197	0.0
1.3896	0.0	3.3095	0.0
1.3685	0.0	3.2032	0.0
1.3431	0.000112	3.0968	1.434e-05
1.3162	0.001133	3.0047	0.0004453
1.2882	0.002501	2.8901	0.00187
1.245	0.003538	2.7145	0.003001
1.1962	0.004154	2.5543	0.003705
1.1605	0.004328	2.4474	0.003966
1.1315	0.004328	2.3763	0.003938
1.1013	0.003633	2.3025	0.002964
1.0705	0.001675	2.2054	0.0007243
1.0404	0.0001365	2.0957	1.44e-05
1.0042	0.0	1.968	0.0
0.9692	0.0	1.8506	0.0
0.9387	0.0	1.7384	0.0
0.907	0.0	1.6242	0.0
0.8768	0.0	1.5531	0.0
0.8487	0.0	1.5062	0.0
0.8255	0.0	1.4605	0.0
0.8041	0.0	1.3891	0.0
0.7819	0.0	1.3302	0.0
0.7655	0.0	1.3093	0.0
0.7556	0.0	1.3077	0.0
0.7404	0.0	1.288	0.0
0.72	0.0	1.2299	0.0
0.7069	0.0	1.1853	0.0
0.6988	0.0	1.155	0.0
0.6879	0.0	1.11	0.0
0.6724	0.0	1.0605	0.0
0.6549	0.0	1.0076	0.0
0.6418	0.0	0.9479	0.0
0.6322	0.0	0.8884	0.0
0.6292	0.0	0.859	0.0
0.6309	0.0	0.8526	0.0
0.6325	0.0	0.8518	0.0
0.631	0.0	0.8456	0.0
0.6315	0.0	0.8581	0.0
0.6411	0.0	0.9044	0.0
0.6481	0.0	0.9441	0.0
0.6532	0.0	1.0135	0.0
0.6583	0.0	1.0848	0.0
0.6605	0.0	1.1198	0.0
0.6582	0.0	1.1415	0.0
0.6517	0.0	1.1693	0.0
0.6454	0.0	1.1956	0.0
0.6372	0.0	1.1895	0.0
0.6229	0.0	1.141	0.0
0.6026	0.0	1.064	0.0
0.5811	0.0	0.9889	0.0
0.561	0.0	0.9119	0.0
0.5425	0.0	0.8362	0.0
0.5246	0.0006269	0.7762	0.0001485
0.5028	0.002144	0.7056	0.001286
0.4794	0.003882	0.6489	0.003343
0.4603	0.004971	0.6246	0.005217
0.448	0.005571	0.6091	0.006788
0.4366	0.005736	0.5868	0.007208
0.4238	0.00571	0.5734	0.007115
0.4103	0.005291	0.5658	0.005839
0.3966	0.004513	0.5531	0.004328
0.3861	0.003004	0.5328	0.002088
0.3766	0.001132	0.518	0.0003508
0.367	5.621e-05	0.5036	3.2692e-06
0.361	0.0002275	0.5034	3.636e-05
0.3611	0.001404	0.5244	0.0005705
0.3616	0.004017	0.5447	0.002513
0.3627	0.007287	0.5511	0.005732
0.3619	0.009684	0.5451	0.00873
0.3582	0.01185	0.527	0.01154
0.3525	0.01438	0.5042	0.01665
0.3456	0.01655	0.4906	0.02266
0.3418	0.01817	0.5042	0.02726
0.3425	0.01908	0.5302	0.03043
0.3407	0.0187	0.5312	0.03079
0.3331	0.01749	0.5262	0.0285
0.326	0.0161	0.5303	0.02475
0.325	0.01429	0.5413	0.01989
0.3282	0.01197	0.552	0.01472
0.331	0.009378	0.5505	0.009953
0.332	0.007086	0.5296	0.006436
0.3281	0.00452	0.4943	0.003151
0.3195	0.00175	0.4615	0.0006725
0.312	0.0002884	0.432	3.693e-05
0.3083	3.6025e-06	0.4017	2.5203e-08
0.3048	0.0	0.3779	0.0
0.2965	0.0	0.3498	0.0
0.2858	0.0	0.3217	0.0
0.2689	0.0	0.2866	0.0
0.2492	0.0	0.2572	0.0
0.2355	0.0	0.2336	0.0
0.227	0.0	0.2193	0.0
0.2216	0.0	0.2144	0.0
