# Supplementary material for: Super-resolution imaging uncovers the nanoscopic segregation of polarity proteins in epithelia
Source: eLife. 2022 Nov 7;11:e62087. doi: 10.7554/eLife.62087 (PMC9674336; doi:10.7554/eLife.62087)
Supplement: Figure 2—source data 2. [file elife-62087-fig2-data2.zip › Figure 2/TC7 PKC dzeta Occludin PL sample 1.csv]

prob_prot	ref_prot	var_prob_prot	var_ref_prot
11.3177	1.8647	120.6073	19.3577
11.3171	1.8379	119.8174	19.5214
11.3214	1.8192	119.5543	19.7526
11.3331	1.8058	119.8503	20.0444
11.3531	1.796	120.877	20.4591
11.3745	1.7934	122.4159	20.7965
11.4021	1.7956	124.2076	21.1413
11.4337	1.8014	126.3018	21.5225
11.4656	1.8068	127.9157	21.8076
11.4949	1.8089	129.2908	22.0942
11.5239	1.8123	129.7122	22.4235
11.556	1.8235	129.6496	22.8899
11.5798	1.839	129.068	23.5519
11.5991	1.8562	127.7923	24.6081
11.6133	1.8777	126.2329	26.1885
11.6163	1.9064	124.281	28.5405
11.6264	1.9377	122.4859	31.7755
11.6274	1.9712	120.1953	35.9068
11.6282	2.0041	118.594	40.738
11.6242	2.0362	116.9706	46.2625
11.6219	2.0696	115.6675	52.2034
11.6196	2.0978	115.4804	57.4015
11.6083	2.123	115.8035	61.8943
11.601	2.1436	117.6556	64.7192
11.5865	2.1556	119.9911	65.3656
11.5626	2.1572	122.868	64.3704
11.5365	2.1505	126.0776	61.1751
11.4989	2.1379	127.6757	56.7278
11.4628	2.1218	127.5931	51.8521
11.4367	2.1003	126.0517	46.2691
11.4046	2.0781	122.3022	40.9557
11.3681	2.0551	117.2229	36.125
11.3339	2.0382	111.5169	31.9558
11.3048	2.0288	105.3848	28.5111
11.2872	2.022	99.9933	25.8511
11.2809	2.0168	95.8497	23.8309
11.2822	2.016	93.0812	22.4456
11.3016	2.0222	91.681	21.6042
11.3368	2.0347	91.3274	21.1446
11.3871	2.0497	91.8089	21.0044
11.4513	2.063	92.503	20.9426
11.5219	2.0736	93.2564	21.0344
11.5992	2.0792	93.8448	21.0807
11.6812	2.0815	94.4309	21.1436
11.7655	2.0846	95.1113	20.9796
11.8505	2.0849	95.9438	20.7457
11.9472	2.081	97.4062	20.3097
12.0544	2.0781	99.5453	19.7867
12.1667	2.0703	102.4593	19.1649
12.2831	2.0558	106.2301	18.4423
12.3938	2.0417	110.3756	17.7939
12.5003	2.0328	115.3314	17.2196
12.6007	2.0339	120.5124	16.8711
12.7081	2.043	126.5423	16.7241
12.8107	2.0569	132.7709	16.7404
12.9011	2.0726	139.6832	17.0766
12.9913	2.0899	147.506	17.7208
13.0776	2.1158	155.6405	18.923
13.1598	2.1484	164.5142	20.4233
13.2392	2.1823	173.5512	22.345
13.3129	2.2133	181.3274	24.5788
13.3744	2.2369	188.0201	26.8157
13.403	2.256	192.1362	29.1193
13.4098	2.2655	193.0053	31.0058
13.3988	2.2691	190.5712	32.1491
13.3633	2.2691	185.6178	33.0565
13.3106	2.2568	177.9166	32.3842
13.2406	2.2445	168.193	31.6292
13.1545	2.2311	157.9814	29.8781
13.0577	2.2162	148.0344	27.9318
12.9604	2.1929	138.7579	25.7492
12.8772	2.1624	131.0736	23.3813
12.8008	2.1339	125.1883	21.2315
12.7239	2.1029	120.8381	19.0877
12.6605	2.0714	118.0366	17.0539
12.6053	2.0384	116.8494	15.3609
12.561	2.0038	116.7822	13.7323
12.5185	1.968	117.1757	12.4194
12.4774	1.9321	118.4673	11.3827
12.4341	1.9007	119.9591	10.6059
12.3752	1.871	121.2667	10.0033
12.3039	1.8419	122.3636	9.5196
12.2216	1.8172	122.5733	9.24
12.1292	1.7987	121.9869	9.022
12.0304	1.7835	120.4339	8.8119
11.9274	1.7705	118.0916	8.5695
11.8242	1.7621	115.0127	8.3215
11.7253	1.7551	111.5026	8.09
11.6278	1.7511	107.5315	7.929
11.5397	1.7508	103.9498	7.8493
11.4597	1.756	100.4813	7.8569
11.3953	1.7719	97.5232	7.9509
11.3469	1.7943	95.3527	8.1307
11.305	1.8151	93.8466	8.3616
11.2712	1.8365	93.423	8.6381
11.2546	1.8604	94.0894	8.9589
11.2625	1.8888	95.7997	9.3666
11.2793	1.9141	98.1984	9.7775
11.2925	1.9335	101.07	10.2112
11.2971	1.9491	103.9274	10.6096
11.3011	1.9568	106.0758	10.9648
11.3025	1.9578	107.1976	11.2621
11.2887	1.953	107.1225	11.5022
11.2643	1.9441	106.1985	11.6324
11.2286	1.9296	103.871	11.6095
11.1857	1.914	101.3568	11.4503
11.1384	1.895	98.6229	11.1415
11.0895	1.8758	96.3001	10.7834
11.0547	1.8588	94.6999	10.4184
11.024	1.844	93.9324	10.1699
10.995	1.8302	94.0559	9.9693
10.979	1.8182	94.9355	9.8812
10.9773	1.8089	96.5452	9.9256
10.9916	1.8052	98.0815	10.0609
11.0098	1.8067	99.1167	10.2163
11.0347	1.8142	99.7434	10.4126
11.0583	1.8263	99.0563	10.5741
11.0979	1.8435	97.6883	10.6595
11.1443	1.8651	95.6935	10.7039
11.1983	1.8906	93.6778	10.8386
11.2618	1.9159	92.0572	11.0301
11.338	1.9392	91.2781	11.3491
11.4396	1.9656	92.0467	11.794
11.5551	1.9974	94.105	12.2378
11.6947	2.0353	97.8409	12.7558
11.8596	2.0794	102.9921	13.2335
12.0392	2.1293	108.8653	13.6661
12.2365	2.177	115.5903	13.9114
12.4286	2.2154	121.7615	13.9342
12.6352	2.2547	127.633	13.9124
12.8337	2.2887	132.1478	13.76
13.0285	2.3152	135.2187	13.4706
13.2163	2.3363	137.4474	13.0702
13.3888	2.3592	138.2348	12.6944
13.552	2.382	138.9351	12.3859
13.6953	2.3996	138.7895	12.1129
13.8149	2.4183	138.239	11.9836
13.9055	2.4391	137.4062	12.0237
13.955	2.4557	134.963	12.1544
13.9959	2.4662	132.5158	12.3219
14.0261	2.4747	128.665	12.4511
14.0581	2.4875	125.1299	12.6921
14.0776	2.4994	121.1873	12.986
14.0996	2.5157	117.9862	13.3835
14.1238	2.5337	115.3567	13.7152
14.1466	2.5481	113.7033	13.9196
14.183	2.5692	113.0331	14.0165
14.2511	2.6057	113.9009	14.0178
14.3332	2.6557	116.3933	14.0131
14.4385	2.7121	120.2596	13.9563
14.5658	2.7729	125.5355	14.1019
14.709	2.8452	131.6	14.4767
14.8696	2.9212	138.3452	15.1682
15.0557	2.998	144.5298	16.3276
15.2473	3.0762	149.415	18.0871
15.4361	3.1586	153.1411	20.4613
15.6236	3.2416	154.9786	23.2665
15.8257	3.3156	155.5198	26.2492
16.035	3.3709	155.2722	28.9512
16.243	3.4094	155.4903	31.259
16.45	3.4316	157.2914	32.8291
16.6585	3.4363	160.9541	33.6007
16.8733	3.4198	166.5468	33.5146
17.0891	3.3865	173.7906	32.5882
17.3084	3.3455	182.377	31.0967
17.5309	3.2974	191.5793	29.3647
17.7391	3.2366	200.2164	27.5883
17.9181	3.1778	206.7182	26.0838
18.072	3.1367	210.452	25.1119
18.2069	3.1164	210.5552	24.4644
18.3203	3.1274	208.146	24.479
18.4129	3.182	203.5646	25.2493
18.5076	3.2871	198.3147	26.5925
18.63	3.447	193.8484	28.5596
18.7673	3.6782	190.1853	31.0696
18.9362	3.9948	189.1592	34.1676
19.1467	4.4304	190.7573	37.7099
19.3997	4.9908	195.0493	41.8724
19.6893	5.7132	201.0811	46.9109
20.014	6.623	207.6768	52.8953
20.3763	7.7603	213.4385	60.3376
20.7883	9.1736	217.8476	69.7284
21.2341	10.8992	220.0178	81.6455
21.7235	13.0861	220.4701	96.9724
22.2478	15.7044	219.9972	116.4853
22.8229	18.9735	219.0713	142.1957
23.4405	22.8574	219.2793	175.2315
24.0962	27.5541	220.0613	217.4839
24.8034	33.1348	222.322	271.7015
25.5581	39.5895	226.235	339.9074
26.3454	47.1215	230.9395	428.5028
27.1309	55.4822	237.0581	542.1405
27.8998	64.8171	242.9828	688.4345
28.6467	74.6905	249.5262	874.049
29.3515	84.8702	255.1146	1099.3349
29.993	94.9303	260.5028	1362.7662
30.5478	104.2656	265.0953	1645.8976
30.9922	112.3494	268.3665	1922.0758
31.3287	118.7497	271.3727	2163.2011
31.5257	122.6075	272.7727	2315.3089
31.6074	124.2358	273.8095	2381.904
31.5257	122.6075	272.7727	2315.3089
31.3287	118.7497	271.3727	2163.2011
30.9922	112.3494	268.3665	1922.0758
30.5478	104.2656	265.0953	1645.8976
29.993	94.9303	260.5028	1362.7662
29.3515	84.8702	255.1146	1099.3349
28.6467	74.6905	249.5262	874.049
27.8998	64.8171	242.9828	688.4345
27.1309	55.4822	237.0581	542.1405
26.3454	47.1215	230.9395	428.5028
25.5581	39.5895	226.235	339.9074
24.8034	33.1348	222.322	271.7015
24.0962	27.5541	220.0613	217.4839
23.4405	22.8574	219.2793	175.2315
22.8229	18.9735	219.0713	142.1957
22.2478	15.7044	219.9972	116.4853
21.7235	13.0861	220.4701	96.9724
21.2341	10.8992	220.0178	81.6455
20.7883	9.1736	217.8476	69.7284
20.3763	7.7603	213.4385	60.3376
20.014	6.623	207.6768	52.8953
19.6893	5.7132	201.0811	46.9109
19.3997	4.9908	195.0493	41.8724
19.1467	4.4304	190.7573	37.7099
18.9362	3.9948	189.1592	34.1676
18.7673	3.6782	190.1853	31.0696
18.63	3.447	193.8484	28.5596
18.5076	3.2871	198.3147	26.5925
18.4129	3.182	203.5646	25.2493
18.3203	3.1274	208.146	24.479
18.2069	3.1164	210.5552	24.4644
18.072	3.1367	210.452	25.1119
17.9181	3.1778	206.7182	26.0838
17.7391	3.2366	200.2164	27.5883
17.5309	3.2974	191.5793	29.3647
17.3084	3.3455	182.377	31.0967
17.0891	3.3865	173.7906	32.5882
16.8733	3.4198	166.5468	33.5146
16.6585	3.4363	160.9541	33.6007
16.45	3.4316	157.2914	32.8291
16.243	3.4094	155.4903	31.259
16.035	3.3709	155.2722	28.9512
15.8257	3.3156	155.5198	26.2492
15.6236	3.2416	154.9786	23.2665
15.4361	3.1586	153.1411	20.4613
15.2473	3.0762	149.415	18.0871
15.0557	2.998	144.5298	16.3276
14.8696	2.9212	138.3452	15.1682
14.709	2.8452	131.6	14.4767
14.5658	2.7729	125.5355	14.1019
14.4385	2.7121	120.2596	13.9563
14.3332	2.6557	116.3933	14.0131
14.2511	2.6057	113.9009	14.0178
14.183	2.5692	113.0331	14.0165
14.1466	2.5481	113.7033	13.9196
14.1238	2.5337	115.3567	13.7152
14.0996	2.5157	117.9862	13.3835
14.0776	2.4994	121.1873	12.986
14.0581	2.4875	125.1299	12.6921
14.0261	2.4747	128.665	12.4511
13.9959	2.4662	132.5158	12.3219
13.955	2.4557	134.963	12.1544
13.9055	2.4391	137.4062	12.0237
13.8149	2.4183	138.239	11.9836
13.6953	2.3996	138.7895	12.1129
13.552	2.382	138.9351	12.3859
13.3888	2.3592	138.2348	12.6944
13.2163	2.3363	137.4474	13.0702
13.0285	2.3152	135.2187	13.4706
12.8337	2.2887	132.1478	13.76
12.6352	2.2547	127.633	13.9124
12.4286	2.2154	121.7615	13.9342
12.2365	2.177	115.5903	13.9114
12.0392	2.1293	108.8653	13.6661
11.8596	2.0794	102.9921	13.2335
11.6947	2.0353	97.8409	12.7558
11.5551	1.9974	94.105	12.2378
11.4396	1.9656	92.0467	11.794
11.338	1.9392	91.2781	11.3491
11.2618	1.9159	92.0572	11.0301
11.1983	1.8906	93.6778	10.8386
11.1443	1.8651	95.6935	10.7039
11.0979	1.8435	97.6883	10.6595
11.0583	1.8263	99.0563	10.5741
11.0347	1.8142	99.7434	10.4126
11.0098	1.8067	99.1167	10.2163
10.9916	1.8052	98.0815	10.0609
10.9773	1.8089	96.5452	9.9256
10.979	1.8182	94.9355	9.8812
10.995	1.8302	94.0559	9.9693
11.024	1.844	93.9324	10.1699
11.0547	1.8588	94.6999	10.4184
11.0895	1.8758	96.3001	10.7834
11.1384	1.895	98.6229	11.1415
11.1857	1.914	101.3568	11.4503
11.2286	1.9296	103.871	11.6095
11.2643	1.9441	106.1985	11.6324
11.2887	1.953	107.1225	11.5022
11.3025	1.9578	107.1976	11.2621
11.3011	1.9568	106.0758	10.9648
11.2971	1.9491	103.9274	10.6096
11.2925	1.9335	101.07	10.2112
11.2793	1.9141	98.1984	9.7775
11.2625	1.8888	95.7997	9.3666
11.2546	1.8604	94.0894	8.9589
11.2712	1.8365	93.423	8.6381
11.305	1.8151	93.8466	8.3616
11.3469	1.7943	95.3527	8.1307
11.3953	1.7719	97.5232	7.9509
11.4597	1.756	100.4813	7.8569
11.5397	1.7508	103.9498	7.8493
11.6278	1.7511	107.5315	7.929
11.7253	1.7551	111.5026	8.09
11.8242	1.7621	115.0127	8.3215
11.9274	1.7705	118.0916	8.5695
12.0304	1.7835	120.4339	8.8119
12.1292	1.7987	121.9869	9.022
12.2216	1.8172	122.5733	9.24
12.3039	1.8419	122.3636	9.5196
12.3752	1.871	121.2667	10.0033
12.4341	1.9007	119.9591	10.6059
12.4774	1.9321	118.4673	11.3827
12.5185	1.968	117.1757	12.4194
12.561	2.0038	116.7822	13.7323
12.6053	2.0384	116.8494	15.3609
12.6605	2.0714	118.0366	17.0539
12.7239	2.1029	120.8381	19.0877
12.8008	2.1339	125.1883	21.2315
12.8772	2.1624	131.0736	23.3813
12.9604	2.1929	138.7579	25.7492
13.0577	2.2162	148.0344	27.9318
13.1545	2.2311	157.9814	29.8781
13.2406	2.2445	168.193	31.6292
13.3106	2.2568	177.9166	32.3842
13.3633	2.2691	185.6178	33.0565
13.3988	2.2691	190.5712	32.1491
13.4098	2.2655	193.0053	31.0058
13.403	2.256	192.1362	29.1193
13.3744	2.2369	188.0201	26.8157
13.3129	2.2133	181.3274	24.5788
13.2392	2.1823	173.5512	22.345
13.1598	2.1484	164.5142	20.4233
13.0776	2.1158	155.6405	18.923
12.9913	2.0899	147.506	17.7208
12.9011	2.0726	139.6832	17.0766
12.8107	2.0569	132.7709	16.7404
12.7081	2.043	126.5423	16.7241
12.6007	2.0339	120.5124	16.8711
12.5003	2.0328	115.3314	17.2196
12.3938	2.0417	110.3756	17.7939
12.2831	2.0558	106.2301	18.4423
12.1667	2.0703	102.4593	19.1649
12.0544	2.0781	99.5453	19.7867
11.9472	2.081	97.4062	20.3097
11.8505	2.0849	95.9438	20.7457
11.7655	2.0846	95.1113	20.9796
11.6812	2.0815	94.4309	21.1436
11.5992	2.0792	93.8448	21.0807
11.5219	2.0736	93.2564	21.0344
11.4513	2.063	92.503	20.9426
11.3871	2.0497	91.8089	21.0044
11.3368	2.0347	91.3274	21.1446
11.3016	2.0222	91.681	21.6042
11.2822	2.016	93.0812	22.4456
11.2809	2.0168	95.8497	23.8309
11.2872	2.022	99.9933	25.8511
11.3048	2.0288	105.3848	28.5111
11.3339	2.0382	111.5169	31.9558
11.3681	2.0551	117.2229	36.125
11.4046	2.0781	122.3022	40.9557
11.4367	2.1003	126.0517	46.2691
11.4628	2.1218	127.5931	51.8521
11.4989	2.1379	127.6757	56.7278
11.5365	2.1505	126.0776	61.1751
11.5626	2.1572	122.868	64.3704
11.5865	2.1556	119.9911	65.3656
11.601	2.1436	117.6556	64.7192
11.6083	2.123	115.8035	61.8943
11.6196	2.0978	115.4804	57.4015
11.6219	2.0696	115.6675	52.2034
11.6242	2.0362	116.9706	46.2625
11.6282	2.0041	118.594	40.738
11.6274	1.9712	120.1953	35.9068
11.6264	1.9377	122.4859	31.7755
11.6163	1.9064	124.281	28.5405
11.6133	1.8777	126.2329	26.1885
11.5991	1.8562	127.7923	24.6081
11.5798	1.839	129.068	23.5519
11.556	1.8235	129.6496	22.8899
11.5239	1.8123	129.7122	22.4235
11.4949	1.8089	129.2908	22.0942
11.4656	1.8068	127.9157	21.8076
11.4337	1.8014	126.3018	21.5225
11.4021	1.7956	124.2076	21.1413
11.3745	1.7934	122.4159	20.7965
11.3531	1.796	120.877	20.4591
11.3331	1.8058	119.8503	20.0444
11.3214	1.8192	119.5543	19.7526
11.3171	1.8379	119.8174	19.5214
11.3177	1.8647	120.6073	19.3577
