# Supplementary material for: Super-resolution imaging uncovers the nanoscopic segregation of polarity proteins in epithelia
Source: eLife. 2022 Nov 7;11:e62087. doi: 10.7554/eLife.62087 (PMC9674336; doi:10.7554/eLife.62087)
Supplement: Figure 2—source data 2. [file elife-62087-fig2-data2.zip › Figure 2/TC7 PKC dzeta Occludin PL sample 2.csv]

prob_prot	ref_prot	var_prob_prot	var_ref_prot
18.2351	0.2621	295.8728	0.9372
17.9497	0.2697	289.0028	1.0854
17.675	0.2764	283.3645	1.2736
17.4077	0.2787	276.9099	1.4605
17.147	0.2832	270.1711	1.6295
16.9036	0.291	263.3955	1.743
16.685	0.2913	255.6766	1.7678
16.4827	0.2895	247.0675	1.7396
16.3019	0.2832	238.8598	1.6132
16.1661	0.2709	231.3602	1.4265
16.0673	0.2569	224.2213	1.1998
15.9768	0.2425	218.0008	0.9835
15.9214	0.2276	213.384	0.8011
15.9227	0.2113	210.227	0.6306
15.9584	0.1983	208.0598	0.5044
15.9992	0.1877	207.2483	0.4258
16.0687	0.181	207.9718	0.3896
16.1717	0.1765	209.7996	0.3837
16.3064	0.173	212.1928	0.4057
16.4524	0.1736	214.8927	0.4524
16.5937	0.1738	217.3112	0.5019
16.7316	0.1712	218.6126	0.5364
16.8814	0.1702	219.5362	0.56
17.0286	0.1717	219.6074	0.5886
17.1568	0.1705	218.8819	0.5956
17.2699	0.1689	217.9851	0.5683
17.3755	0.1694	216.908	0.539
17.4787	0.1704	216.5437	0.5159
17.5723	0.1704	216.5997	0.501
17.6785	0.1763	218.0155	0.5292
17.7853	0.1865	220.6355	0.6105
17.8646	0.1993	224.5019	0.747
17.9269	0.222	229.0319	0.959
18.0092	0.2496	233.8041	1.2237
18.1195	0.274	238.9415	1.49
18.2348	0.3033	244.5159	1.7811
18.3512	0.336	250.327	2.0381
18.4632	0.3653	257.1135	2.2889
18.5601	0.3823	264.8089	2.3926
18.6513	0.3917	272.8225	2.4292
18.7592	0.4014	281.3476	2.4266
18.8772	0.4104	290.135	2.3909
18.9729	0.4106	297.9633	2.2588
19.055	0.4073	305.2014	2.0969
19.1173	0.4016	311.1119	1.9431
19.1747	0.3974	314.9378	1.8139
19.2394	0.3912	316.3912	1.6958
19.3114	0.3846	316.6331	1.6097
19.3809	0.3822	315.7996	1.6031
19.4562	0.385	313.8136	1.6661
19.5354	0.3825	311.9318	1.7376
19.6381	0.3758	311.4655	1.7852
19.7596	0.3712	312.2404	1.7967
19.8709	0.3689	314.163	1.7832
19.9667	0.364	317.897	1.7224
20.0825	0.361	323.5789	1.6401
20.1861	0.3555	330.9458	1.5293
20.2665	0.3512	339.5865	1.3937
20.3165	0.3479	348.1371	1.2695
20.3482	0.3441	355.8473	1.1774
20.37	0.3386	362.6499	1.1036
20.3688	0.3348	367.6187	1.047
20.3358	0.3372	370.3103	1.0323
20.2741	0.3397	370.9379	1.0543
20.1883	0.3385	369.5058	1.0814
20.0995	0.341	365.836	1.1441
20.0043	0.3502	360.4055	1.2589
19.8947	0.3637	353.8039	1.4138
19.7741	0.3729	345.9307	1.5638
19.6492	0.3746	336.9537	1.6819
19.5243	0.377	327.3527	1.7789
19.4133	0.3849	317.4303	1.8753
19.3158	0.3884	307.0977	1.9444
19.235	0.3852	297.3084	1.967
19.1772	0.3827	288.3186	1.964
19.1435	0.3806	279.8324	1.9175
19.1431	0.3752	272.357	1.8356
19.1569	0.3616	266.0077	1.7015
19.2015	0.3516	261.3267	1.5613
19.2884	0.3399	258.1795	1.396
19.4008	0.3218	256.8257	1.225
19.5385	0.3015	257.0812	1.0516
19.7052	0.2895	259.3044	0.9035
19.8873	0.2815	263.1454	0.7679
20.0954	0.2702	268.8024	0.6517
20.3202	0.2554	276.0655	0.5716
20.5477	0.2415	285.0718	0.5204
20.7812	0.232	294.9618	0.4916
21.0332	0.2252	305.4763	0.4756
21.2866	0.2173	315.9252	0.4704
21.523	0.2081	325.4984	0.4644
21.7255	0.1963	333.4717	0.4574
21.9152	0.1806	339.7569	0.4393
22.0923	0.1647	343.6614	0.4225
22.2303	0.1526	345.7856	0.3975
22.3029	0.1414	345.7743	0.3731
22.3349	0.1339	345.366	0.348
22.3167	0.1294	343.6295	0.3136
22.2778	0.1217	341.5141	0.2711
22.2046	0.1118	339.5176	0.2358
22.0831	0.1001	338.5973	0.2052
21.9445	0.0913	338.6145	0.1791
21.811	0.09112	339.5759	0.1567
21.6794	0.09361	341.1714	0.1418
21.5755	0.09698	344.4232	0.1438
21.49	0.1073	348.5443	0.1663
21.4287	0.1243	354.3063	0.2077
21.3657	0.1463	361.3625	0.2765
21.3246	0.1657	369.0494	0.3625
21.3075	0.1813	377.2603	0.4577
21.3152	0.1997	384.812	0.5768
21.3368	0.2281	391.072	0.7469
21.3475	0.259	396.1772	0.9313
21.351	0.2821	398.1483	1.0827
21.3651	0.3019	398.1601	1.2111
21.3776	0.3222	394.2113	1.3494
21.3767	0.3418	388.2529	1.4512
21.3519	0.3592	380.0154	1.5369
21.3444	0.3711	370.0491	1.5736
21.3553	0.3814	359.1038	1.601
21.3572	0.3917	346.9666	1.6325
21.3411	0.3979	334.1308	1.6353
21.3404	0.3941	320.8826	1.571
21.3492	0.3845	307.8874	1.4836
21.3713	0.3758	295.8789	1.4052
21.3842	0.3692	283.7843	1.3173
21.3842	0.3646	272.9233	1.244
21.3991	0.3599	263.7628	1.1516
21.4201	0.357	256.5376	1.0762
21.4179	0.3544	250.7934	1.0171
21.392	0.357	246.0712	1.0091
21.3775	0.3643	242.1578	1.0505
21.3602	0.3722	238.1078	1.1183
21.3081	0.3817	233.0987	1.2096
21.2504	0.3953	228.3119	1.2955
21.2002	0.4084	223.023	1.3642
21.167	0.4054	217.9024	1.3822
21.1514	0.3967	212.6472	1.3776
21.1387	0.3936	207.8662	1.3721
21.159	0.3838	204.6967	1.3027
21.1792	0.3647	203.5019	1.1986
21.2056	0.344	204.8208	1.1093
21.2771	0.3227	208.0918	1.0012
21.385	0.299	213.0874	0.8961
21.5166	0.2775	219.2192	0.8264
21.6613	0.2622	226.3221	0.7835
21.8054	0.2465	233.5401	0.7386
21.9512	0.2233	240.779	0.6874
22.1204	0.2047	247.5091	0.6522
22.3199	0.1949	253.5107	0.6137
22.5085	0.1847	258.5979	0.5685
22.6746	0.1778	262.7814	0.5441
22.8108	0.1721	265.7521	0.5256
22.9292	0.1644	266.9586	0.4834
23.0421	0.1584	266.7995	0.4412
23.1681	0.1573	265.5712	0.4105
23.2903	0.1586	263.0567	0.3974
23.3759	0.1614	258.9892	0.397
23.434	0.17	254.5954	0.4104
23.4912	0.1818	250.4187	0.4396
23.5663	0.1948	246.1345	0.4841
23.6502	0.2143	241.7255	0.549
23.7466	0.2419	237.8089	0.6407
23.8555	0.275	234.08	0.7615
23.9935	0.308	230.6574	0.899
24.1638	0.3441	227.538	1.0509
24.3502	0.383	225.2848	1.2083
24.5644	0.4275	223.9243	1.3928
24.8048	0.4709	222.4825	1.5538
25.1086	0.5109	221.7039	1.67
25.4727	0.5532	221.5678	1.7771
25.8549	0.5957	222.3019	1.8598
26.269	0.6433	224.0361	1.9298
26.7239	0.6952	226.2146	2.0002
27.2147	0.7515	228.7582	2.0878
27.7419	0.8329	231.4316	2.2222
28.3001	0.934	234.3141	2.3971
28.8907	1.0488	236.7275	2.6334
29.465	1.1873	238.8518	2.9348
30.0918	1.3885	241.9007	3.3146
30.7404	1.666	245.8791	3.7849
31.4053	2.0415	251.08	4.4067
32.0794	2.5145	257.9476	5.2818
32.7669	3.0959	266.1973	6.3381
33.4673	3.7898	276.3682	7.7801
34.1598	4.6601	287.674	9.7264
34.8477	5.7567	299.2128	12.1779
35.5275	7.0374	310.6726	15.4491
36.171	8.5286	319.2844	19.8558
36.8077	10.2112	327.7708	25.8056
37.3748	12.1395	332.2463	33.8178
37.8972	14.2617	336.0189	44.4485
38.3262	16.5695	334.6261	58.321
38.6636	18.9618	331.82	75.3321
38.9426	21.3672	326.9195	95.8438
39.1689	23.7155	320.747	119.5214
39.3331	25.856	314.0274	144.0984
39.4254	27.6684	307.0312	167.7704
39.4772	29.0857	301.7779	187.9419
39.5212	29.9654	298.1183	200.1278
39.5332	30.3188	296.4179	205.3698
39.5212	29.9654	298.1183	200.1278
39.4772	29.0857	301.7779	187.9419
39.4254	27.6684	307.0312	167.7704
39.3331	25.856	314.0274	144.0984
39.1689	23.7155	320.747	119.5214
38.9426	21.3672	326.9195	95.8438
38.6636	18.9618	331.82	75.3321
38.3262	16.5695	334.6261	58.321
37.8972	14.2617	336.0189	44.4485
37.3748	12.1395	332.2463	33.8178
36.8077	10.2112	327.7708	25.8056
36.171	8.5286	319.2844	19.8558
35.5275	7.0374	310.6726	15.4491
34.8477	5.7567	299.2128	12.1779
34.1598	4.6601	287.674	9.7264
33.4673	3.7898	276.3682	7.7801
32.7669	3.0959	266.1973	6.3381
32.0794	2.5145	257.9476	5.2818
31.4053	2.0415	251.08	4.4067
30.7404	1.666	245.8791	3.7849
30.0918	1.3885	241.9007	3.3146
29.465	1.1873	238.8518	2.9348
28.8907	1.0488	236.7275	2.6334
28.3001	0.934	234.3141	2.3971
27.7419	0.8329	231.4316	2.2222
27.2147	0.7515	228.7582	2.0878
26.7239	0.6952	226.2146	2.0002
26.269	0.6433	224.0361	1.9298
25.8549	0.5957	222.3019	1.8598
25.4727	0.5532	221.5678	1.7771
25.1086	0.5109	221.7039	1.67
24.8048	0.4709	222.4825	1.5538
24.5644	0.4275	223.9243	1.3928
24.3502	0.383	225.2848	1.2083
24.1638	0.3441	227.538	1.0509
23.9935	0.308	230.6574	0.899
23.8555	0.275	234.08	0.7615
23.7466	0.2419	237.8089	0.6407
23.6502	0.2143	241.7255	0.549
23.5663	0.1948	246.1345	0.4841
23.4912	0.1818	250.4187	0.4396
23.434	0.17	254.5954	0.4104
23.3759	0.1614	258.9892	0.397
23.2903	0.1586	263.0567	0.3974
23.1681	0.1573	265.5712	0.4105
23.0421	0.1584	266.7995	0.4412
22.9292	0.1644	266.9586	0.4834
22.8108	0.1721	265.7521	0.5256
22.6746	0.1778	262.7814	0.5441
22.5085	0.1847	258.5979	0.5685
22.3199	0.1949	253.5107	0.6137
22.1204	0.2047	247.5091	0.6522
21.9512	0.2233	240.779	0.6874
21.8054	0.2465	233.5401	0.7386
21.6613	0.2622	226.3221	0.7835
21.5166	0.2775	219.2192	0.8264
21.385	0.299	213.0874	0.8961
21.2771	0.3227	208.0918	1.0012
21.2056	0.344	204.8208	1.1093
21.1792	0.3647	203.5019	1.1986
21.159	0.3838	204.6967	1.3027
21.1387	0.3936	207.8662	1.3721
21.1514	0.3967	212.6472	1.3776
21.167	0.4054	217.9024	1.3822
21.2002	0.4084	223.023	1.3642
21.2504	0.3953	228.3119	1.2955
21.3081	0.3817	233.0987	1.2096
21.3602	0.3722	238.1078	1.1183
21.3775	0.3643	242.1578	1.0505
21.392	0.357	246.0712	1.0091
21.4179	0.3544	250.7934	1.0171
21.4201	0.357	256.5376	1.0762
21.3991	0.3599	263.7628	1.1516
21.3842	0.3646	272.9233	1.244
21.3842	0.3692	283.7843	1.3173
21.3713	0.3758	295.8789	1.4052
21.3492	0.3845	307.8874	1.4836
21.3404	0.3941	320.8826	1.571
21.3411	0.3979	334.1308	1.6353
21.3572	0.3917	346.9666	1.6325
21.3553	0.3814	359.1038	1.601
21.3444	0.3711	370.0491	1.5736
21.3519	0.3592	380.0154	1.5369
21.3767	0.3418	388.2529	1.4512
21.3776	0.3222	394.2113	1.3494
21.3651	0.3019	398.1601	1.2111
21.351	0.2821	398.1483	1.0827
21.3475	0.259	396.1772	0.9313
21.3368	0.2281	391.072	0.7469
21.3152	0.1997	384.812	0.5768
21.3075	0.1813	377.2603	0.4577
21.3246	0.1657	369.0494	0.3625
21.3657	0.1463	361.3625	0.2765
21.4287	0.1243	354.3063	0.2077
21.49	0.1073	348.5443	0.1663
21.5755	0.09698	344.4232	0.1438
21.6794	0.09361	341.1714	0.1418
21.811	0.09112	339.5759	0.1567
21.9445	0.0913	338.6145	0.1791
22.0831	0.1001	338.5973	0.2052
22.2046	0.1118	339.5176	0.2358
22.2778	0.1217	341.5141	0.2711
22.3167	0.1294	343.6295	0.3136
22.3349	0.1339	345.366	0.348
22.3029	0.1414	345.7743	0.3731
22.2303	0.1526	345.7856	0.3975
22.0923	0.1647	343.6614	0.4225
21.9152	0.1806	339.7569	0.4393
21.7255	0.1963	333.4717	0.4574
21.523	0.2081	325.4984	0.4644
21.2866	0.2173	315.9252	0.4704
21.0332	0.2252	305.4763	0.4756
20.7812	0.232	294.9618	0.4916
20.5477	0.2415	285.0718	0.5204
20.3202	0.2554	276.0655	0.5716
20.0954	0.2702	268.8024	0.6517
19.8873	0.2815	263.1454	0.7679
19.7052	0.2895	259.3044	0.9035
19.5385	0.3015	257.0812	1.0516
19.4008	0.3218	256.8257	1.225
19.2884	0.3399	258.1795	1.396
19.2015	0.3516	261.3267	1.5613
19.1569	0.3616	266.0077	1.7015
19.1431	0.3752	272.357	1.8356
19.1435	0.3806	279.8324	1.9175
19.1772	0.3827	288.3186	1.964
19.235	0.3852	297.3084	1.967
19.3158	0.3884	307.0977	1.9444
19.4133	0.3849	317.4303	1.8753
19.5243	0.377	327.3527	1.7789
19.6492	0.3746	336.9537	1.6819
19.7741	0.3729	345.9307	1.5638
19.8947	0.3637	353.8039	1.4138
20.0043	0.3502	360.4055	1.2589
20.0995	0.341	365.836	1.1441
20.1883	0.3385	369.5058	1.0814
20.2741	0.3397	370.9379	1.0543
20.3358	0.3372	370.3103	1.0323
20.3688	0.3348	367.6187	1.047
20.37	0.3386	362.6499	1.1036
20.3482	0.3441	355.8473	1.1774
20.3165	0.3479	348.1371	1.2695
20.2665	0.3512	339.5865	1.3937
20.1861	0.3555	330.9458	1.5293
20.0825	0.361	323.5789	1.6401
19.9667	0.364	317.897	1.7224
19.8709	0.3689	314.163	1.7832
19.7596	0.3712	312.2404	1.7967
19.6381	0.3758	311.4655	1.7852
19.5354	0.3825	311.9318	1.7376
19.4562	0.385	313.8136	1.6661
19.3809	0.3822	315.7996	1.6031
19.3114	0.3846	316.6331	1.6097
19.2394	0.3912	316.3912	1.6958
19.1747	0.3974	314.9378	1.8139
19.1173	0.4016	311.1119	1.9431
19.055	0.4073	305.2014	2.0969
18.9729	0.4106	297.9633	2.2588
18.8772	0.4104	290.135	2.3909
18.7592	0.4014	281.3476	2.4266
18.6513	0.3917	272.8225	2.4292
18.5601	0.3823	264.8089	2.3926
18.4632	0.3653	257.1135	2.2889
18.3512	0.336	250.327	2.0381
18.2348	0.3033	244.5159	1.7811
18.1195	0.274	238.9415	1.49
18.0092	0.2496	233.8041	1.2237
17.9269	0.222	229.0319	0.959
17.8646	0.1993	224.5019	0.747
17.7853	0.1865	220.6355	0.6105
17.6785	0.1763	218.0155	0.5292
17.5723	0.1704	216.5997	0.501
17.4787	0.1704	216.5437	0.5159
17.3755	0.1694	216.908	0.539
17.2699	0.1689	217.9851	0.5683
17.1568	0.1705	218.8819	0.5956
17.0286	0.1717	219.6074	0.5886
16.8814	0.1702	219.5362	0.56
16.7316	0.1712	218.6126	0.5364
16.5937	0.1738	217.3112	0.5019
16.4524	0.1736	214.8927	0.4524
16.3064	0.173	212.1928	0.4057
16.1717	0.1765	209.7996	0.3837
16.0687	0.181	207.9718	0.3896
15.9992	0.1877	207.2483	0.4258
15.9584	0.1983	208.0598	0.5044
15.9227	0.2113	210.227	0.6306
15.9214	0.2276	213.384	0.8011
15.9768	0.2425	218.0008	0.9835
16.0673	0.2569	224.2213	1.1998
16.1661	0.2709	231.3602	1.4265
16.3019	0.2832	238.8598	1.6132
16.4827	0.2895	247.0675	1.7396
16.685	0.2913	255.6766	1.7678
16.9036	0.291	263.3955	1.743
17.147	0.2832	270.1711	1.6295
17.4077	0.2787	276.9099	1.4605
17.675	0.2764	283.3645	1.2736
17.9497	0.2697	289.0028	1.0854
18.2351	0.2621	295.8728	0.9372
