# Supplementary material for: Super-resolution imaging uncovers the nanoscopic segregation of polarity proteins in epithelia
Source: eLife. 2022 Nov 7;11:e62087. doi: 10.7554/eLife.62087 (PMC9674336; doi:10.7554/eLife.62087)
Supplement: Figure 2—source data 2. [file elife-62087-fig2-data2.zip › Figure 2/TC7 PKC dzeta Occludin PL sample 3.csv]

prob_prot	ref_prot	var_prob_prot	var_ref_prot
21.7978	0.6711	197.0486	2.2694
21.9096	0.6738	199.196	2.2907
22.0368	0.6785	201.0322	2.3394
22.1782	0.685	202.6591	2.4001
22.3335	0.6916	204.252	2.4745
22.5044	0.6999	206.2011	2.5671
22.6908	0.7091	208.4529	2.6671
22.8724	0.7189	210.5988	2.7411
23.0597	0.7302	213.0634	2.8182
23.2511	0.744	215.8454	2.932
23.4341	0.7567	218.8292	3.0278
23.5978	0.7645	221.5366	3.0824
23.7348	0.7692	223.7735	3.1421
23.8488	0.7728	225.6552	3.199
23.9304	0.7816	226.8219	3.3081
23.9782	0.7929	226.9789	3.4612
24.0054	0.8019	226.7989	3.5735
24.0071	0.8088	226.7828	3.692
23.9846	0.8141	226.818	3.7926
23.9402	0.8156	226.6561	3.8955
23.8818	0.8167	226.7642	4.0411
23.8103	0.8123	227.383	4.1927
23.7413	0.8078	228.0007	4.3255
23.6625	0.8027	228.6926	4.4473
23.5668	0.7993	229.3799	4.5369
23.4669	0.7916	229.901	4.5874
23.367	0.7791	230.1981	4.5518
23.2783	0.7647	230.1806	4.4889
23.194	0.7496	229.9232	4.3946
23.1095	0.7364	229.5814	4.2709
23.0406	0.7265	229.1773	4.1641
22.9921	0.7164	228.7579	4.0175
22.9505	0.7069	228.3411	3.8425
22.9289	0.7018	228.7021	3.7128
22.9318	0.7046	229.3297	3.6879
22.9682	0.7059	230.383	3.6722
23.0231	0.7052	232.2904	3.6034
23.1054	0.7083	234.7765	3.5488
23.2227	0.7173	237.8841	3.4971
23.3632	0.7263	242.1925	3.4437
23.5141	0.7311	247.0373	3.3554
23.6872	0.7311	252.3703	3.2423
23.8614	0.7315	258.0564	3.1815
24.041	0.7348	264.0575	3.1648
24.224	0.7345	270.1328	3.1618
24.3938	0.7257	275.9687	3.1761
24.5534	0.7145	281.6051	3.2288
24.7162	0.704	286.944	3.2941
24.8584	0.6955	291.9819	3.3688
24.9894	0.6872	296.555	3.4337
25.1182	0.6822	300.3356	3.5055
25.2381	0.6809	304.247	3.5848
25.3473	0.6807	307.4386	3.6346
25.4508	0.6795	310.3062	3.6704
25.557	0.6794	312.6052	3.6741
25.6609	0.6808	314.3986	3.6978
25.7623	0.6844	315.4376	3.7824
25.8527	0.6926	316.0961	3.8712
25.9317	0.7077	316.6839	4.0088
26.0161	0.7251	316.9639	4.1597
26.1055	0.7408	317.4646	4.2864
26.2026	0.753	317.5615	4.3857
26.2986	0.7598	317.9785	4.4333
26.3845	0.7648	319.128	4.4588
26.4534	0.7628	320.5867	4.3862
26.5096	0.7564	321.8515	4.2484
26.5757	0.7497	323.2455	4.0286
26.653	0.7409	324.531	3.7236
26.7209	0.7315	325.3271	3.3771
26.7892	0.7195	326.0363	3.0342
26.8708	0.7014	326.5734	2.7185
26.96	0.6803	326.9632	2.4544
27.0405	0.6598	327.0613	2.2428
27.0995	0.6448	326.9783	2.0934
27.1521	0.6354	327.1323	2.0167
27.2245	0.6275	327.4213	1.9927
27.297	0.62	327.0623	1.9771
27.3644	0.6165	326.9494	1.9893
27.413	0.6134	326.6385	1.9866
27.4542	0.6055	326.6607	1.9716
27.5059	0.592	327.2039	1.9429
27.5723	0.5771	328.3563	1.9033
27.6197	0.5638	329.9026	1.8494
27.6545	0.554	331.7712	1.7956
27.687	0.5415	333.8246	1.7033
27.7228	0.527	335.6979	1.5766
27.7647	0.5121	337.685	1.4553
27.8067	0.5002	339.8619	1.3508
27.8521	0.4941	342.4329	1.2727
27.9004	0.4884	345.5007	1.2182
27.9246	0.4832	348.5318	1.1882
27.9519	0.4827	351.6126	1.1845
27.9779	0.4852	354.6525	1.2069
28.0145	0.4863	357.5401	1.2509
28.0472	0.4824	359.6942	1.2957
28.0735	0.4778	361.2309	1.3534
28.0921	0.4776	362.7557	1.4212
28.1266	0.48	363.8855	1.5101
28.1651	0.481	364.5531	1.5936
28.1827	0.4851	364.7957	1.6563
28.2004	0.492	365.2376	1.7066
28.2344	0.4991	365.3548	1.7383
28.2791	0.5089	365.5181	1.7644
28.3358	0.5191	365.5942	1.7852
28.3841	0.5258	365.419	1.7821
28.4223	0.533	365.0767	1.759
28.4558	0.5431	364.1341	1.7448
28.4928	0.5512	362.7013	1.7584
28.518	0.5581	360.7761	1.7819
28.5464	0.5667	358.9979	1.806
28.5757	0.5736	357.2272	1.8242
28.603	0.5802	355.2105	1.8513
28.6269	0.5861	352.7555	1.8706
28.6587	0.5863	351.0244	1.8643
28.6914	0.5856	349.5112	1.8681
28.7326	0.5926	348.2797	1.9007
28.7573	0.6025	346.2696	1.918
28.7615	0.6107	343.9339	1.9279
28.7454	0.6165	341.4605	1.9097
28.7261	0.6241	338.6396	1.8718
28.7084	0.6384	336.191	1.8558
28.6829	0.6574	333.4351	1.8809
28.6448	0.675	330.7421	1.895
28.5935	0.6915	328.0417	1.8665
28.5331	0.7035	326.2292	1.8281
28.4821	0.7074	325.1217	1.7675
28.4471	0.7063	324.3396	1.6898
28.4351	0.7047	323.699	1.617
28.4406	0.7037	322.9575	1.5499
28.4725	0.7034	322.5327	1.5037
28.5251	0.7064	322.4647	1.4657
28.6146	0.7177	323.037	1.4555
28.7388	0.7393	323.9179	1.4656
28.8948	0.7642	325.2006	1.4919
29.0914	0.7906	326.4725	1.552
29.3244	0.8217	328.5335	1.6296
29.5943	0.8597	331.518	1.745
29.894	0.9011	335.1302	1.9303
30.2511	0.9424	339.2483	2.1923
30.6558	0.9911	343.9346	2.5421
31.0813	1.0514	349.0958	2.9969
31.5339	1.1136	354.8471	3.5391
32.0205	1.1772	360.7001	4.1293
32.5232	1.2402	366.8341	4.7643
33.0231	1.3042	373.3996	5.4057
33.5213	1.3732	379.5137	6.0451
34.033	1.4426	385.6636	6.7048
34.5554	1.4992	391.7937	7.1936
35.0626	1.5439	397.5504	7.6066
35.5607	1.5774	402.4184	7.7919
36.0586	1.6106	406.297	7.8923
36.5726	1.64	409.5431	7.8137
37.1019	1.6631	412.8261	7.5858
37.6225	1.6789	414.7512	7.2335
38.136	1.6868	415.7436	6.8484
38.655	1.6864	416.5698	6.5682
39.1628	1.6805	418.0527	6.3269
39.6765	1.6795	420.2382	6.1798
40.181	1.6842	421.6178	6.1547
40.6811	1.683	424.1138	6.2274
41.1526	1.6786	427.0456	6.3901
41.6088	1.6682	430.864	6.5921
42.0592	1.6484	434.5538	6.7492
42.4915	1.6313	438.6623	6.974
42.8769	1.6342	442.2704	7.2427
43.2206	1.648	445.4023	7.591
43.5235	1.661	447.5664	7.8723
43.7782	1.6712	449.3036	8.1171
43.981	1.6734	450.6137	8.2311
44.1277	1.6754	450.9653	8.2673
44.2563	1.6916	451.507	8.403
44.3615	1.7239	452.2022	8.6084
44.4308	1.7833	453.1028	9.0254
44.4836	1.8838	453.5067	9.6633
44.5366	2.0205	455.0491	10.5634
44.6142	2.2197	457.4623	11.866
44.7228	2.495	461.2244	13.5789
44.9068	2.8734	464.9449	15.7439
45.1525	3.372	469.9777	18.6209
45.4908	4.0419	475.9046	22.6621
45.9398	4.9023	483.3717	28.1804
46.5391	6.0078	492.6058	35.4721
47.2979	7.3933	504.9717	45.34
48.2246	9.137	519.8303	58.9584
49.3034	11.3359	537.3691	78.5823
50.5239	14.0092	559.1197	105.1961
51.9488	17.3174	584.3469	142.9184
53.5493	21.2457	613.1156	194.8
55.3184	26.058	645.9442	267.1172
57.1854	31.627	683.1499	363.9113
59.1758	38.106	722.309	492.8494
61.2321	45.3233	764.0973	659.9104
63.2912	53.2788	806.0184	867.6802
65.309	61.7221	847.8885	1119.1773
67.2182	70.3594	888.5207	1410.5272
68.9683	78.8206	925.8867	1728.8995
70.5078	86.6699	960.0432	2056.2618
71.751	93.3755	986.8013	2357.2387
72.6974	98.6553	1007.6203	2607.8114
73.2537	101.8921	1020.3714	2766.2739
73.4711	103.1917	1025.3962	2826.5401
73.2537	101.8921	1020.3714	2766.2739
72.6974	98.6553	1007.6203	2607.8114
71.751	93.3755	986.8013	2357.2387
70.5078	86.6699	960.0432	2056.2618
68.9683	78.8206	925.8867	1728.8995
67.2182	70.3594	888.5207	1410.5272
65.309	61.7221	847.8885	1119.1773
63.2912	53.2788	806.0184	867.6802
61.2321	45.3233	764.0973	659.9104
59.1758	38.106	722.309	492.8494
57.1854	31.627	683.1499	363.9113
55.3184	26.058	645.9442	267.1172
53.5493	21.2457	613.1156	194.8
51.9488	17.3174	584.3469	142.9184
50.5239	14.0092	559.1197	105.1961
49.3034	11.3359	537.3691	78.5823
48.2246	9.137	519.8303	58.9584
47.2979	7.3933	504.9717	45.34
46.5391	6.0078	492.6058	35.4721
45.9398	4.9023	483.3717	28.1804
45.4908	4.0419	475.9046	22.6621
45.1525	3.372	469.9777	18.6209
44.9068	2.8734	464.9449	15.7439
44.7228	2.495	461.2244	13.5789
44.6142	2.2197	457.4623	11.866
44.5366	2.0205	455.0491	10.5634
44.4836	1.8838	453.5067	9.6633
44.4308	1.7833	453.1028	9.0254
44.3615	1.7239	452.2022	8.6084
44.2563	1.6916	451.507	8.403
44.1277	1.6754	450.9653	8.2673
43.981	1.6734	450.6137	8.2311
43.7782	1.6712	449.3036	8.1171
43.5235	1.661	447.5664	7.8723
43.2206	1.648	445.4023	7.591
42.8769	1.6342	442.2704	7.2427
42.4915	1.6313	438.6623	6.974
42.0592	1.6484	434.5538	6.7492
41.6088	1.6682	430.864	6.5921
41.1526	1.6786	427.0456	6.3901
40.6811	1.683	424.1138	6.2274
40.181	1.6842	421.6178	6.1547
39.6765	1.6795	420.2382	6.1798
39.1628	1.6805	418.0527	6.3269
38.655	1.6864	416.5698	6.5682
38.136	1.6868	415.7436	6.8484
37.6225	1.6789	414.7512	7.2335
37.1019	1.6631	412.8261	7.5858
36.5726	1.64	409.5431	7.8137
36.0586	1.6106	406.297	7.8923
35.5607	1.5774	402.4184	7.7919
35.0626	1.5439	397.5504	7.6066
34.5554	1.4992	391.7937	7.1936
34.033	1.4426	385.6636	6.7048
33.5213	1.3732	379.5137	6.0451
33.0231	1.3042	373.3996	5.4057
32.5232	1.2402	366.8341	4.7643
32.0205	1.1772	360.7001	4.1293
31.5339	1.1136	354.8471	3.5391
31.0813	1.0514	349.0958	2.9969
30.6558	0.9911	343.9346	2.5421
30.2511	0.9424	339.2483	2.1923
29.894	0.9011	335.1302	1.9303
29.5943	0.8597	331.518	1.745
29.3244	0.8217	328.5335	1.6296
29.0914	0.7906	326.4725	1.552
28.8948	0.7642	325.2006	1.4919
28.7388	0.7393	323.9179	1.4656
28.6146	0.7177	323.037	1.4555
28.5251	0.7064	322.4647	1.4657
28.4725	0.7034	322.5327	1.5037
28.4406	0.7037	322.9575	1.5499
28.4351	0.7047	323.699	1.617
28.4471	0.7063	324.3396	1.6898
28.4821	0.7074	325.1217	1.7675
28.5331	0.7035	326.2292	1.8281
28.5935	0.6915	328.0417	1.8665
28.6448	0.675	330.7421	1.895
28.6829	0.6574	333.4351	1.8809
28.7084	0.6384	336.191	1.8558
28.7261	0.6241	338.6396	1.8718
28.7454	0.6165	341.4605	1.9097
28.7615	0.6107	343.9339	1.9279
28.7573	0.6025	346.2696	1.918
28.7326	0.5926	348.2797	1.9007
28.6914	0.5856	349.5112	1.8681
28.6587	0.5863	351.0244	1.8643
28.6269	0.5861	352.7555	1.8706
28.603	0.5802	355.2105	1.8513
28.5757	0.5736	357.2272	1.8242
28.5464	0.5667	358.9979	1.806
28.518	0.5581	360.7761	1.7819
28.4928	0.5512	362.7013	1.7584
28.4558	0.5431	364.1341	1.7448
28.4223	0.533	365.0767	1.759
28.3841	0.5258	365.419	1.7821
28.3358	0.5191	365.5942	1.7852
28.2791	0.5089	365.5181	1.7644
28.2344	0.4991	365.3548	1.7383
28.2004	0.492	365.2376	1.7066
28.1827	0.4851	364.7957	1.6563
28.1651	0.481	364.5531	1.5936
28.1266	0.48	363.8855	1.5101
28.0921	0.4776	362.7557	1.4212
28.0735	0.4778	361.2309	1.3534
28.0472	0.4824	359.6942	1.2957
28.0145	0.4863	357.5401	1.2509
27.9779	0.4852	354.6525	1.2069
27.9519	0.4827	351.6126	1.1845
27.9246	0.4832	348.5318	1.1882
27.9004	0.4884	345.5007	1.2182
27.8521	0.4941	342.4329	1.2727
27.8067	0.5002	339.8619	1.3508
27.7647	0.5121	337.685	1.4553
27.7228	0.527	335.6979	1.5766
27.687	0.5415	333.8246	1.7033
27.6545	0.554	331.7712	1.7956
27.6197	0.5638	329.9026	1.8494
27.5723	0.5771	328.3563	1.9033
27.5059	0.592	327.2039	1.9429
27.4542	0.6055	326.6607	1.9716
27.413	0.6134	326.6385	1.9866
27.3644	0.6165	326.9494	1.9893
27.297	0.62	327.0623	1.9771
27.2245	0.6275	327.4213	1.9927
27.1521	0.6354	327.1323	2.0167
27.0995	0.6448	326.9783	2.0934
27.0405	0.6598	327.0613	2.2428
26.96	0.6803	326.9632	2.4544
26.8708	0.7014	326.5734	2.7185
26.7892	0.7195	326.0363	3.0342
26.7209	0.7315	325.3271	3.3771
26.653	0.7409	324.531	3.7236
26.5757	0.7497	323.2455	4.0286
26.5096	0.7564	321.8515	4.2484
26.4534	0.7628	320.5867	4.3862
26.3845	0.7648	319.128	4.4588
26.2986	0.7598	317.9785	4.4333
26.2026	0.753	317.5615	4.3857
26.1055	0.7408	317.4646	4.2864
26.0161	0.7251	316.9639	4.1597
25.9317	0.7077	316.6839	4.0088
25.8527	0.6926	316.0961	3.8712
25.7623	0.6844	315.4376	3.7824
25.6609	0.6808	314.3986	3.6978
25.557	0.6794	312.6052	3.6741
25.4508	0.6795	310.3062	3.6704
25.3473	0.6807	307.4386	3.6346
25.2381	0.6809	304.247	3.5848
25.1182	0.6822	300.3356	3.5055
24.9894	0.6872	296.555	3.4337
24.8584	0.6955	291.9819	3.3688
24.7162	0.704	286.944	3.2941
24.5534	0.7145	281.6051	3.2288
24.3938	0.7257	275.9687	3.1761
24.224	0.7345	270.1328	3.1618
24.041	0.7348	264.0575	3.1648
23.8614	0.7315	258.0564	3.1815
23.6872	0.7311	252.3703	3.2423
23.5141	0.7311	247.0373	3.3554
23.3632	0.7263	242.1925	3.4437
23.2227	0.7173	237.8841	3.4971
23.1054	0.7083	234.7765	3.5488
23.0231	0.7052	232.2904	3.6034
22.9682	0.7059	230.383	3.6722
22.9318	0.7046	229.3297	3.6879
22.9289	0.7018	228.7021	3.7128
22.9505	0.7069	228.3411	3.8425
22.9921	0.7164	228.7579	4.0175
23.0406	0.7265	229.1773	4.1641
23.1095	0.7364	229.5814	4.2709
23.194	0.7496	229.9232	4.3946
23.2783	0.7647	230.1806	4.4889
23.367	0.7791	230.1981	4.5518
23.4669	0.7916	229.901	4.5874
23.5668	0.7993	229.3799	4.5369
23.6625	0.8027	228.6926	4.4473
23.7413	0.8078	228.0007	4.3255
23.8103	0.8123	227.383	4.1927
23.8818	0.8167	226.7642	4.0411
23.9402	0.8156	226.6561	3.8955
23.9846	0.8141	226.818	3.7926
24.0071	0.8088	226.7828	3.692
24.0054	0.8019	226.7989	3.5735
23.9782	0.7929	226.9789	3.4612
23.9304	0.7816	226.8219	3.3081
23.8488	0.7728	225.6552	3.199
23.7348	0.7692	223.7735	3.1421
23.5978	0.7645	221.5366	3.0824
23.4341	0.7567	218.8292	3.0278
23.2511	0.744	215.8454	2.932
23.0597	0.7302	213.0634	2.8182
22.8724	0.7189	210.5988	2.7411
22.6908	0.7091	208.4529	2.6671
22.5044	0.6999	206.2011	2.5671
22.3335	0.6916	204.252	2.4745
22.1782	0.685	202.6591	2.4001
22.0368	0.6785	201.0322	2.3394
21.9096	0.6738	199.196	2.2907
21.7978	0.6711	197.0486	2.2694
