# Supplementary material for: Super-resolution imaging uncovers the nanoscopic segregation of polarity proteins in epithelia
Source: eLife. 2022 Nov 7;11:e62087. doi: 10.7554/eLife.62087 (PMC9674336; doi:10.7554/eLife.62087)
Supplement: Figure 2—source data 2. [file elife-62087-fig2-data2.zip › Figure 2/TC7 ZO-1 Occludin AB sample 1.csv]

prob_prot	ref_prot	var_prob_prot	var_ref_prot
0.2289	0.2168	1.0231	0.843
0.2169	0.2066	0.9678	0.7283
0.2034	0.1955	0.8738	0.6022
0.188	0.1847	0.7428	0.4961
0.1722	0.1733	0.5982	0.4091
0.1579	0.1602	0.4698	0.3331
0.1445	0.1469	0.3824	0.2709
0.1329	0.1349	0.3297	0.229
0.1258	0.1229	0.3072	0.2023
0.1233	0.1143	0.3043	0.1876
0.1224	0.1098	0.3048	0.1889
0.1231	0.1096	0.3079	0.2116
0.1248	0.1118	0.3052	0.2464
0.125	0.1176	0.2927	0.2838
0.1259	0.1238	0.2837	0.3148
0.1276	0.1285	0.2778	0.3322
0.1275	0.1329	0.2675	0.3397
0.1267	0.1367	0.2643	0.3354
0.125	0.1381	0.2598	0.3099
0.124	0.1387	0.2579	0.2836
0.1274	0.1397	0.2754	0.2628
0.1353	0.1412	0.3113	0.2501
0.1463	0.1415	0.361	0.2394
0.1589	0.1416	0.4298	0.2328
0.1757	0.143	0.549	0.2344
0.1985	0.1432	0.7336	0.2398
0.2254	0.1415	0.9876	0.2482
0.2529	0.1412	1.3156	0.2615
0.2791	0.1443	1.7084	0.2763
0.3042	0.1496	2.1234	0.2905
0.3264	0.1541	2.5149	0.2978
0.3445	0.1567	2.8481	0.2969
0.3583	0.1606	3.0666	0.3035
0.3643	0.1663	3.0908	0.3261
0.3602	0.1698	2.9398	0.3527
0.3477	0.171	2.6465	0.385
0.3304	0.1727	2.2755	0.4297
0.3101	0.1736	1.904	0.4658
0.2866	0.1734	1.5322	0.4824
0.2615	0.1747	1.1846	0.483
0.2344	0.1772	0.8964	0.4626
0.2066	0.1762	0.6537	0.4194
0.179	0.173	0.4627	0.3663
0.1551	0.1711	0.3335	0.3202
0.1382	0.1709	0.2512	0.2982
0.1281	0.1724	0.2031	0.3043
0.1211	0.1742	0.1793	0.3277
0.1147	0.1773	0.1656	0.3678
0.1112	0.1824	0.1616	0.4312
0.1145	0.1867	0.17	0.5044
0.1211	0.1916	0.1876	0.5758
0.1277	0.1988	0.2174	0.6293
0.1349	0.2057	0.2619	0.6495
0.1453	0.2126	0.331	0.6512
0.1571	0.2179	0.4423	0.6297
0.1722	0.2232	0.638	0.608
0.1929	0.2294	0.9454	0.5899
0.2153	0.2372	1.3584	0.5741
0.2364	0.2441	1.8913	0.5647
0.2584	0.2509	2.5635	0.5578
0.2827	0.2588	3.2792	0.5588
0.3061	0.2666	3.8938	0.5746
0.3249	0.2694	4.3261	0.597
0.3355	0.2685	4.5078	0.6125
0.3358	0.2665	4.3949	0.619
0.3309	0.2627	4.007	0.6234
0.3247	0.2547	3.4772	0.6205
0.3152	0.2476	2.921	0.6177
0.3033	0.2399	2.4023	0.6083
0.2923	0.2317	1.9482	0.5987
0.2835	0.2238	1.5845	0.5868
0.2765	0.216	1.315	0.5752
0.2687	0.2109	1.1166	0.5695
0.2622	0.2101	0.9876	0.5755
0.255	0.21	0.9104	0.5745
0.2497	0.2104	0.8832	0.5598
0.2493	0.2107	0.9076	0.5374
0.2527	0.2118	0.9645	0.5174
0.258	0.2143	1.026	0.5035
0.2637	0.2147	1.0755	0.4925
0.269	0.2153	1.1318	0.4959
0.2736	0.2263	1.1745	0.5356
0.2747	0.2435	1.1836	0.6216
0.2739	0.2606	1.159	0.7336
0.2707	0.2774	1.1028	0.8698
0.2652	0.293	1.0252	1.0186
0.2573	0.304	0.9367	1.1424
0.2471	0.3123	0.8405	1.2238
0.2374	0.3183	0.7518	1.2472
0.2307	0.3208	0.6803	1.2096
0.2265	0.3169	0.6346	1.1336
0.223	0.3061	0.6319	1.0423
0.2198	0.294	0.6837	0.945
0.2194	0.2846	0.785	0.8612
0.2192	0.2771	0.9197	0.7936
0.2153	0.2721	1.038	0.7487
0.2086	0.2666	1.1187	0.7037
0.2006	0.2621	1.1423	0.6552
0.1899	0.2594	1.0949	0.6112
0.1726	0.2555	0.9583	0.5601
0.1521	0.2518	0.7771	0.5095
0.1314	0.2512	0.5888	0.4771
0.1117	0.2519	0.4075	0.4592
0.09427	0.2475	0.2668	0.4446
0.08146	0.2391	0.1772	0.434
0.07169	0.2303	0.1217	0.4322
0.06561	0.2201	0.0997	0.4326
0.06148	0.208	0.1063	0.4183
0.05892	0.1963	0.1371	0.4012
0.05872	0.1863	0.1821	0.3781
0.06027	0.1796	0.2395	0.3584
0.06354	0.1804	0.3251	0.3602
0.06794	0.1852	0.4331	0.3839
0.07256	0.1898	0.5322	0.414
0.07594	0.1997	0.602	0.4634
0.07861	0.215	0.6468	0.5296
0.08495	0.2335	0.6789	0.5976
0.09286	0.2561	0.681	0.6699
0.1027	0.2798	0.6669	0.7203
0.1131	0.2998	0.6264	0.763
0.1204	0.3128	0.5634	0.7815
0.1261	0.3242	0.5153	0.7988
0.1325	0.333	0.4834	0.807
0.1375	0.3346	0.4599	0.7917
0.1429	0.3306	0.4467	0.7682
0.1482	0.327	0.4443	0.7344
0.1549	0.3252	0.4528	0.6872
0.1625	0.3262	0.4788	0.649
0.1714	0.3315	0.5327	0.6401
0.1831	0.3354	0.6207	0.6672
0.1963	0.3342	0.7355	0.7441
0.2104	0.3328	0.8949	0.846
0.2249	0.3344	1.1076	0.9609
0.2381	0.3383	1.3291	1.0972
0.2492	0.3389	1.5098	1.1993
0.2563	0.3393	1.6311	1.2698
0.258	0.3384	1.6729	1.2996
0.2542	0.3355	1.6145	1.2815
0.2493	0.3254	1.4799	1.2099
0.2461	0.3092	1.3255	1.1212
0.2433	0.2905	1.1661	1.0242
0.2393	0.271	1.0129	0.9224
0.2353	0.2491	0.8887	0.8085
0.2314	0.226	0.8045	0.6884
0.2306	0.2026	0.7517	0.5805
0.2298	0.1813	0.7156	0.5012
0.2307	0.1644	0.6903	0.4364
0.2336	0.1503	0.6832	0.365
0.237	0.136	0.6897	0.2939
0.2419	0.1268	0.7111	0.2419
0.2513	0.1258	0.7486	0.2111
0.2608	0.1309	0.7961	0.1991
0.2717	0.1402	0.8586	0.1965
0.2896	0.1511	0.93	0.201
0.3135	0.1676	1.0029	0.2334
0.3407	0.1935	1.0841	0.2992
0.367	0.2233	1.1592	0.4036
0.3958	0.2597	1.2331	0.5688
0.4308	0.3001	1.3333	0.7871
0.4724	0.3498	1.4646	1.0882
0.52	0.4112	1.6311	1.5088
0.5796	0.4813	1.861	2.0722
0.6551	0.5718	2.1738	2.9276
0.7405	0.6788	2.5955	4.1096
0.8458	0.8158	3.1675	5.8397
0.9818	0.9903	3.9385	8.1658
1.145	1.2124	4.9396	11.3357
1.3331	1.4928	6.1865	15.3851
1.557	1.8446	7.83	20.5602
1.8279	2.2921	9.9855	27.2517
2.1589	2.8431	12.8312	35.3568
2.571	3.5378	16.6924	45.3294
3.056	4.3873	21.8077	57.7959
3.642	5.4084	28.8802	73.2843
4.3407	6.6262	38.1011	93.1967
5.1718	8.0715	50.6373	117.9472
6.1472	9.7777	67.1347	149.3464
7.2899	11.748	88.9503	187.2892
8.6256	14.0198	116.6924	232.1915
10.1568	16.6012	151.0062	284.4825
11.9058	19.4838	193.1814	344.8946
13.866	22.6641	242.5282	414.1906
16.031	26.1111	299.9141	491.6309
18.398	29.7848	364.6294	579.0795
20.9511	33.5868	435.8898	677.5935
23.6804	37.4089	514.3254	789.4955
26.528	41.1307	596.4895	916.1873
29.4141	44.5734	682.2196	1053.6798
32.2375	47.5734	768.8618	1197.3634
34.8572	49.9283	851.1912	1332.7207
37.1476	51.4632	927.295	1443.2624
38.9411	52.0123	982.4339	1507.044
40.1133	51.4887	1015.8499	1512.186
40.5263	49.8499	1016.0131	1444.5357
40.105	47.1673	980.9402	1311.1051
38.8427	43.5597	913.6602	1124.7814
36.7876	39.2334	817.4386	910.8206
34.0638	34.4467	703.8985	696.5849
30.8279	29.4777	582.3934	502.6058
27.2742	24.5692	463.4685	343.0702
23.5824	19.9396	355.9012	222.5964
19.9355	15.7405	263.6355	137.5073
16.4886	12.0819	188.9134	81.5063
13.3371	8.9988	130.9629	45.9674
10.5538	6.5044	87.9922	24.9894
8.186	4.547	57.4157	13.1034
6.2196	3.0639	36.3757	6.6549
4.6322	1.9756	22.441	3.3076
3.3755	1.2085	13.5124	1.5902
2.4093	0.689	7.8991	0.759
1.6725	0.3549	4.5281	0.3506
1.1346	0.169	2.5537	0.1555
0.76	0.07601	1.4582	0.07093
0.5069	0.03849	0.8767	0.03947
0.3336	0.02446	0.5836	0.0271
0.2231	0.01872	0.4467	0.02136
0.1565	0.01665	0.3883	0.02077
0.1185	0.01612	0.3652	0.02263
0.09912	0.01657	0.35	0.02577
0.0905	0.01685	0.3381	0.02976
0.08686	0.01691	0.3355	0.03461
0.08558	0.01639	0.3394	0.03792
0.08539	0.01552	0.366	0.03711
0.08791	0.01533	0.4393	0.03554
0.09509	0.01507	0.5707	0.03332
0.1042	0.01499	0.7604	0.02976
0.113	0.01626	0.9976	0.02402
0.1215	0.01725	1.2609	0.02029
0.1292	0.01793	1.5394	0.01926
0.136	0.01921	1.797	0.0211
0.1419	0.02213	2.0075	0.02603
0.1435	0.02622	2.0876	0.03525
0.1403	0.03036	2.0023	0.05054
0.1334	0.036	1.8223	0.07478
0.1241	0.04307	1.5775	0.1044
0.1133	0.05151	1.308	0.1449
0.1009	0.06024	1.0308	0.1938
0.0869	0.06785	0.7573	0.2302
0.07317	0.07501	0.527	0.2652
0.06144	0.08109	0.3606	0.2969
0.05193	0.08564	0.248	0.3201
0.04356	0.08862	0.1703	0.3338
0.03512	0.08867	0.112	0.331
0.02769	0.0885	0.0686	0.3136
0.02268	0.08572	0.04283	0.2746
0.01833	0.08349	0.0274	0.2416
0.01299	0.08349	0.0153	0.2181
0.008854	0.08192	0.007915	0.1992
0.008719	0.07732	0.006836	0.1811
0.01215	0.07375	0.01024	0.1758
0.0156	0.07484	0.01524	0.1935
0.01702	0.076	0.02006	0.2203
0.01822	0.07319	0.0267	0.2264
0.02084	0.07116	0.0381	0.2256
0.02418	0.06875	0.05753	0.2234
0.02802	0.06522	0.08341	0.2153
0.03032	0.06103	0.1035	0.202
0.03169	0.05622	0.1217	0.1817
0.03362	0.04983	0.1461	0.1541
0.03541	0.04107	0.167	0.1151
0.03641	0.03251	0.1775	0.07949
0.03609	0.02779	0.1776	0.05603
0.03511	0.02551	0.173	0.04172
0.03347	0.02427	0.1612	0.03413
0.03105	0.02498	0.1416	0.03338
0.02841	0.02711	0.1208	0.03946
0.02629	0.02909	0.104	0.05091
0.02424	0.03108	0.09045	0.06581
0.02135	0.03414	0.07397	0.08107
0.01793	0.0377	0.05429	0.09199
0.01579	0.04255	0.04004	0.1045
0.01524	0.04699	0.03406	0.1126
0.01628	0.05146	0.03556	0.1249
0.01877	0.05447	0.0418	0.1365
0.02216	0.05608	0.05133	0.148
0.02609	0.05616	0.06548	0.1574
0.02947	0.05616	0.08174	0.1676
0.03321	0.05642	0.1012	0.1759
0.03888	0.05572	0.127	0.1826
0.04564	0.0532	0.1594	0.1805
0.05176	0.05173	0.1944	0.1696
0.05684	0.05116	0.2365	0.1559
0.06037	0.05028	0.2863	0.1386
0.06365	0.04701	0.3457	0.1128
0.06666	0.04264	0.409	0.08479
0.06767	0.03901	0.4611	0.06411
0.06649	0.03592	0.4969	0.05345
0.06422	0.03246	0.4996	0.0474
0.06052	0.02905	0.4556	0.04279
0.05495	0.02438	0.378	0.03388
0.04831	0.02018	0.2901	0.02547
0.0416	0.01659	0.2124	0.01895
0.03432	0.01335	0.1471	0.01459
0.02666	0.01041	0.09363	0.01094
0.02024	0.007671	0.05527	0.007388
0.01542	0.006928	0.03118	0.007055
0.01107	0.009067	0.01725	0.01023
0.007559	0.01172	0.01033	0.01696
0.005162	0.01464	0.00664	0.026
0.00337	0.01816	0.004122	0.03818
0.002137	0.02253	0.002225	0.05642
0.001345	0.02677	0.001134	0.08172
0.0008095	0.03097	0.0005593	0.1141
0.0003541	0.03595	0.0001402	0.155
6.732e-05	0.04085	8.1582e-06	0.1991
0.0	0.04461	0.0	0.2404
0.0	0.04735	0.0	0.281
0.0	0.04955	0.0	0.3211
0.0	0.05032	0.0	0.3405
0.0	0.04765	0.0	0.3203
0.0	0.04163	0.0	0.2689
5.56e-05	0.03535	5.1359e-06	0.2032
0.0005191	0.03025	0.0001942	0.144
0.001667	0.02601	0.001072	0.09933
0.002627	0.02174	0.002283	0.06267
0.003105	0.01829	0.002826	0.0373
0.003575	0.01719	0.003281	0.0261
0.003843	0.0182	0.003604	0.02456
0.003888	0.02059	0.003657	0.03269
0.003888	0.02388	0.003657	0.04479
0.003873	0.02722	0.003629	0.05626
0.003662	0.0299	0.0033	0.06464
0.003235	0.03173	0.002795	0.06949
0.002547	0.03232	0.002094	0.07172
0.001805	0.03196	0.001425	0.07129
0.001362	0.0304	0.001077	0.06685
0.0007973	0.02669	0.0004594	0.05563
0.0002464	0.02261	5.807e-05	0.04465
0.0	0.0197	0.0	0.03678
0.0	0.01634	0.0	0.02604
8.435e-05	0.01167	1.231e-05	0.01397
0.0004726	0.00718	0.0001947	0.005906
0.001068	0.003276	0.0007763	0.001581
0.001353	0.0007877	0.001084	0.000158
0.001305	0.0007233	0.001053	0.0002101
0.0009205	0.001835	0.0006356	0.001271
0.0003799	0.002699	0.0001478	0.002676
6.861e-05	0.00301	7.1181e-06	0.003457
0.0	0.003245	0.0	0.004044
0.0	0.003534	0.0	0.004271
0.0	0.003766	0.0	0.004482
0.0	0.003051	0.0	0.003016
0.0	0.002183	0.0	0.001817
0.0	0.001162	0.0	0.0006022
0.0	0.000292	0.0	3.859e-05
0.0	0.0	0.0	0.0
0.0	0.0	0.0	0.0
0.0	0.0	0.0	0.0
0.0	0.0	0.0	0.0
0.0	0.0	0.0	0.0
0.0	0.0	0.0	0.0
0.0	0.0	0.0	0.0
0.0	0.0	0.0	0.0
0.0	0.0	0.0	0.0
0.0	0.0	0.0	0.0
0.0	0.0	0.0	0.0
0.0	0.0	0.0	0.0
0.0	0.0	0.0	0.0
0.0	0.0	0.0	0.0
0.0	0.0	0.0	0.0
0.0	0.0	0.0	0.0
0.0	0.0	0.0	0.0
0.0002154	0.0	6.793e-05	0.0
0.001579	0.0	0.001445	0.0
0.003545	0.0	0.005417	0.0
0.005394	0.0	0.01034	0.0
0.007404	0.0	0.01632	0.0
0.009939	0.0	0.02744	0.0
0.013	0.0	0.04577	0.0
0.01646	0.0	0.07022	0.0
0.02002	0.0	0.0994	0.0
0.02338	0.0	0.1301	0.0
0.02606	0.0003181	0.1543	6.455e-05
0.02787	0.001582	0.1705	0.0008153
0.02794	0.003093	0.1671	0.002783
0.02709	0.005295	0.1566	0.006463
0.02571	0.007644	0.1402	0.01229
0.02377	0.01044	0.1168	0.02198
0.0211	0.01304	0.08734	0.03427
0.01737	0.01534	0.05652	0.04819
0.01303	0.01736	0.03192	0.0634
0.009775	0.01949	0.01817	0.08196
0.007532	0.02126	0.01019	0.09958
0.005215	0.02207	0.004385	0.1076
0.003205	0.02088	0.002288	0.09784
0.002455	0.01937	0.002102	0.08735
0.002539	0.01724	0.002265	0.07077
0.002889	0.01516	0.002641	0.05481
0.002773	0.0116	0.002497	0.03169
0.002454	0.00785	0.002202	0.01502
0.002299	0.004904	0.002064	0.006441
0.002032	0.002311	0.001718	0.00159
0.001262	0.0005371	0.000789	0.0002343
0.0004195	0.0001754	0.0001175	3.27e-05
3.857e-05	0.0	3.1415e-06	0.0
0.0	0.0	0.0	0.0
0.0	0.0	0.0	0.0
0.0	0.0	0.0	0.0
0.0	0.0	0.0	0.0
0.0	0.0	0.0	0.0
0.0	0.0	0.0	0.0
