# Supplementary material for: Super-resolution imaging uncovers the nanoscopic segregation of polarity proteins in epithelia
Source: eLife. 2022 Nov 7;11:e62087. doi: 10.7554/eLife.62087 (PMC9674336; doi:10.7554/eLife.62087)
Supplement: Figure 2—source data 2. [file elife-62087-fig2-data2.zip › Figure 2/TC7 ZO-1 Occludin AB sample 2.csv]

prob_prot	ref_prot	var_prob_prot	var_ref_prot
0.1147	0.4271	0.1416	0.6085
0.1192	0.4217	0.1496	0.5829
0.1206	0.4235	0.1487	0.5724
0.1246	0.4274	0.1482	0.5707
0.1342	0.4292	0.1508	0.5527
0.1439	0.4348	0.1533	0.5413
0.1553	0.4439	0.1502	0.5596
0.1695	0.4523	0.1543	0.5913
0.1801	0.4613	0.1642	0.6337
0.1916	0.469	0.1824	0.6717
0.206	0.4701	0.2184	0.6902
0.2215	0.4677	0.2648	0.6964
0.2332	0.4632	0.2965	0.7144
0.2416	0.459	0.307	0.74
0.2522	0.4534	0.3207	0.7678
0.2681	0.4438	0.354	0.7856
0.2817	0.4297	0.388	0.7929
0.289	0.4142	0.4044	0.8067
0.2997	0.4028	0.4198	0.821
0.3102	0.3967	0.4414	0.825
0.3151	0.3944	0.4612	0.8219
0.3225	0.3937	0.4771	0.8167
0.3327	0.3916	0.4989	0.8132
0.3397	0.3874	0.5144	0.8006
0.3496	0.3823	0.5305	0.7803
0.3621	0.3801	0.5629	0.7564
0.3718	0.3822	0.6064	0.7429
0.383	0.3858	0.6591	0.7258
0.3961	0.3881	0.7267	0.687
0.4069	0.3891	0.7952	0.65
0.421	0.3905	0.8794	0.6269
0.4379	0.3904	0.9883	0.6056
0.4576	0.3897	1.1073	0.5878
0.4791	0.394	1.2263	0.5809
0.4984	0.4037	1.3434	0.5775
0.5185	0.4172	1.4513	0.6016
0.5375	0.4352	1.535	0.6709
0.5496	0.4582	1.5824	0.7692
0.5564	0.4842	1.6155	0.874
0.5642	0.5155	1.6344	1.0267
0.5715	0.5497	1.6114	1.2209
0.5719	0.5819	1.5559	1.4301
0.5674	0.6134	1.4887	1.6553
0.5667	0.6482	1.4306	1.8967
0.5664	0.6847	1.3545	2.1537
0.5569	0.7118	1.2487	2.3354
0.5419	0.7337	1.1535	2.4882
0.5319	0.7519	1.0812	2.4978
0.5304	0.7663	1.0309	2.4215
0.5322	0.7731	1.0087	2.3234
0.5348	0.7755	1.0243	2.2192
0.5312	0.7809	1.0357	2.1444
0.5272	0.7828	1.0492	2.0834
0.527	0.7761	1.0885	2.0099
0.5284	0.7692	1.1479	1.9389
0.5296	0.7658	1.2036	1.8733
0.5286	0.765	1.249	1.8134
0.5187	0.7558	1.2585	1.7359
0.5111	0.7434	1.2574	1.6836
0.5113	0.7345	1.2703	1.6422
0.5123	0.7272	1.2938	1.6046
0.5122	0.718	1.296	1.5538
0.5113	0.7085	1.2877	1.4938
0.5082	0.6974	1.2632	1.4537
0.4984	0.6882	1.203	1.4331
0.4869	0.678	1.1437	1.4169
0.48	0.661	1.1184	1.3574
0.4747	0.6403	1.0883	1.2946
0.4671	0.6227	1.0324	1.2645
0.4578	0.6093	0.9809	1.2471
0.4523	0.6042	0.9378	1.211
0.4517	0.6011	0.9006	1.1594
0.4509	0.5904	0.8621	1.09
0.4453	0.5837	0.8226	1.0393
0.4386	0.5843	0.7973	1.001
0.43	0.5813	0.7838	0.9463
0.4188	0.5779	0.778	0.9053
0.4051	0.5752	0.7733	0.8961
0.3941	0.5742	0.7687	0.9003
0.3883	0.5738	0.7578	0.8997
0.3848	0.5765	0.7349	0.9204
0.3773	0.5836	0.6974	0.9599
0.3713	0.5954	0.6632	1.0153
0.3747	0.6087	0.6347	1.047
0.3805	0.6227	0.6121	1.0815
0.3849	0.6404	0.5802	1.132
0.3832	0.6601	0.5336	1.1858
0.3794	0.6753	0.4945	1.236
0.3761	0.6849	0.4701	1.2867
0.3746	0.6876	0.4623	1.3235
0.3782	0.6868	0.4805	1.329
0.3852	0.6924	0.5085	1.3267
0.3959	0.6967	0.5209	1.2997
0.4149	0.6935	0.5428	1.2499
0.4366	0.6892	0.582	1.186
0.4519	0.6784	0.6239	1.0973
0.4627	0.6583	0.6821	1.0066
0.4698	0.6378	0.7493	0.9377
0.479	0.6195	0.8144	0.868
0.4919	0.6067	0.898	0.8152
0.5101	0.6018	0.991	0.7974
0.5293	0.5967	1.0874	0.7911
0.5441	0.5935	1.1745	0.7865
0.5561	0.5945	1.2776	0.8037
0.5615	0.5957	1.3649	0.8164
0.5607	0.5988	1.4252	0.8381
0.562	0.6009	1.49	0.8721
0.5653	0.6022	1.565	0.9147
0.5638	0.6033	1.5872	0.9537
0.5593	0.607	1.5598	0.9951
0.5563	0.6186	1.5276	1.0677
0.55	0.6314	1.4834	1.1787
0.5393	0.6408	1.4361	1.3009
0.5261	0.6521	1.3591	1.4599
0.515	0.6713	1.2854	1.6586
0.5053	0.6913	1.2158	1.8439
0.4984	0.7028	1.1522	1.9939
0.4971	0.7097	1.1055	2.1026
0.4973	0.7181	1.0928	2.1799
0.4976	0.7276	1.1009	2.2217
0.4969	0.7364	1.1132	2.2416
0.4948	0.742	1.1257	2.2325
0.4949	0.7379	1.1591	2.1762
0.4998	0.7268	1.1967	2.082
0.51	0.7191	1.2451	1.9686
0.5215	0.7136	1.323	1.8332
0.5264	0.7021	1.4011	1.6808
0.5323	0.6876	1.4745	1.5393
0.545	0.6725	1.5336	1.4279
0.5557	0.6614	1.5783	1.3188
0.564	0.652	1.6275	1.2128
0.5755	0.6409	1.6757	1.124
0.5878	0.624	1.7227	1.0613
0.6	0.6041	1.7873	1.0069
0.6137	0.589	1.88	0.9653
0.63	0.5836	2.0071	0.962
0.6484	0.5905	2.1709	1.0045
0.6713	0.6049	2.3662	1.0493
0.7002	0.6268	2.6278	1.089
0.732	0.653	2.9392	1.1346
0.7684	0.6802	3.3081	1.192
0.8126	0.7089	3.8014	1.2949
0.8703	0.7502	4.429	1.4501
0.9453	0.8085	5.2657	1.6649
1.0413	0.885	6.4389	2.0049
1.1603	0.9764	8.0365	2.5204
1.2957	1.0683	9.969	3.2075
1.4597	1.162	12.6184	4.0469
1.6595	1.2726	16.114	5.1419
1.9003	1.4017	20.9405	6.6684
2.1868	1.5386	27.3022	8.6473
2.5325	1.6898	36.0412	11.2149
2.9355	1.859	47.3915	14.3983
3.4106	2.058	62.366	18.3842
3.9674	2.2725	81.2983	23.0599
4.6154	2.4997	105.6863	28.4111
5.3492	2.7452	136.3643	34.739
6.199	3.0181	174.031	42.2218
7.1621	3.3166	218.444	50.6358
8.2388	3.6388	270.3226	59.6459
9.4147	3.9818	329.7972	69.2827
10.7161	4.354	397.0009	79.7251
12.1103	4.7514	469.1928	90.645
13.6164	5.1834	546.9711	102.4899
15.2305	5.6505	626.056	114.9578
16.9497	6.1701	706.025	128.6179
18.7724	6.7297	783.7164	143.022
20.7126	7.3513	859.4693	158.8049
22.7444	8.0322	930.4605	176.1175
24.8777	8.7829	996.4809	195.3612
27.1424	9.6207	1058.5059	217.1998
29.5355	10.5462	1117.3703	241.3051
32.0632	11.5437	1172.7997	268.6221
34.7328	12.6085	1226.8466	298.766
37.5208	13.7642	1278.0099	332.1602
40.4254	15.0045	1333.0334	368.9814
43.3882	16.2831	1387.5493	409.0521
46.3976	17.5966	1450.5242	452.2048
49.4017	18.9433	1515.6198	494.9535
52.3687	20.3132	1591.0693	538.9673
55.1862	21.6463	1670.7402	579.9292
57.7946	22.9249	1757.9506	620.1035
60.0785	24.0995	1846.7229	652.9146
61.9535	25.1509	1934.0707	680.3329
63.3167	26.0318	2011.3097	698.9827
64.1024	26.7116	2068.3966	708.8327
64.2662	27.1667	2102.0628	709.992
63.7271	27.3609	2102.1725	699.4499
62.4898	27.2827	2066.0575	679.6022
60.5767	26.9084	1988.4363	648.2169
58.0163	26.2627	1871.1443	609.1699
54.8708	25.3484	1719.2844	561.283
51.2551	24.1667	1541.9231	506.6808
47.2721	22.7414	1347.5423	447.2928
43.0287	21.1331	1148.0558	386.428
38.664	19.3977	955.7327	326.5804
34.2884	17.5829	778.1219	269.1298
30.0228	15.7416	619.6808	216.1837
25.953	13.9313	483.6364	169.355
22.1486	12.1707	371.0027	129.9858
18.6611	10.4526	280.0102	98.1455
15.5114	8.8239	208.6325	73.105
12.7315	7.3815	153.6584	53.6749
10.3342	6.1397	111.6316	38.8177
8.2844	5.0592	80.48	27.7728
6.5528	4.11	57.4762	19.64
5.1081	3.3045	40.9439	14.1041
3.9212	2.6356	28.6819	10.2939
2.9822	2.0898	20.0932	7.6475
2.2383	1.6389	13.8076	5.6814
1.6575	1.272	9.3988	4.33
1.2174	0.9734	6.2865	3.2958
0.9008	0.743	4.2366	2.5478
0.6609	0.5752	2.8084	1.9575
0.4734	0.4574	1.8088	1.5372
0.3375	0.3665	1.158	1.2148
0.2509	0.2979	0.7546	0.9653
0.1948	0.2501	0.5025	0.7853
0.1561	0.2167	0.3414	0.6629
0.132	0.1939	0.2522	0.5609
0.1159	0.176	0.1972	0.4541
0.1102	0.1617	0.1667	0.3579
0.1115	0.1486	0.1591	0.2771
0.1147	0.1389	0.1593	0.2233
0.1174	0.1337	0.1599	0.1963
0.1206	0.1312	0.1622	0.1814
0.122	0.1281	0.1589	0.1642
0.1192	0.124	0.1487	0.1428
0.116	0.1213	0.1395	0.1335
0.1132	0.1213	0.1318	0.1322
0.1086	0.1214	0.124	0.1338
0.1038	0.1197	0.1202	0.1371
0.09791	0.1166	0.1138	0.1434
0.09305	0.1111	0.1083	0.143
0.08789	0.1065	0.1006	0.1408
0.0795	0.1062	0.0874	0.1436
0.06969	0.1087	0.07676	0.153
0.06345	0.1124	0.06911	0.1624
0.05633	0.1146	0.0533	0.1614
0.04923	0.1149	0.04232	0.1529
0.0453	0.115	0.03838	0.1436
0.04213	0.1205	0.03653	0.1426
0.04115	0.1289	0.03582	0.1493
0.04153	0.1357	0.03571	0.1608
0.03885	0.1454	0.03377	0.1853
0.03565	0.1589	0.03205	0.223
0.03529	0.1709	0.03206	0.256
0.03443	0.1804	0.03066	0.2808
0.03002	0.1863	0.02528	0.2978
0.0249	0.1869	0.02151	0.3088
0.02173	0.1882	0.0197	0.3291
0.02028	0.1912	0.01852	0.3561
0.01797	0.1895	0.0159	0.3514
0.01464	0.1818	0.01275	0.321
0.01162	0.1668	0.01014	0.2765
0.009099	0.1491	0.007591	0.2389
0.006785	0.1335	0.00551	0.2056
0.005077	0.1159	0.0045	0.1688
0.004701	0.09901	0.004155	0.1357
0.00471	0.08597	0.004205	0.1124
0.005222	0.07837	0.004704	0.1036
0.006561	0.07643	0.005625	0.1049
0.008507	0.07302	0.007163	0.09586
0.01132	0.06811	0.009553	0.08307
0.0152	0.06579	0.01228	0.08085
0.01931	0.06444	0.0166	0.07664
0.02222	0.05933	0.01958	0.06721
0.02459	0.05295	0.02204	0.06098
0.02635	0.04769	0.0255	0.05459
0.0279	0.04332	0.03008	0.04491
0.02809	0.03639	0.03192	0.03184
0.02709	0.03082	0.03036	0.0244
0.02606	0.03017	0.02824	0.02496
0.02428	0.03244	0.02566	0.02682
0.02165	0.03472	0.02168	0.02704
0.01974	0.0361	0.01862	0.02909
0.0187	0.03893	0.01694	0.03347
0.01658	0.04253	0.01422	0.03847
0.01329	0.0464	0.01124	0.0442
0.01009	0.05071	0.008351	0.05101
0.007185	0.05288	0.00552	0.05349
0.004148	0.05254	0.002761	0.05381
0.001774	0.05167	0.0007355	0.05589
0.0005033	0.05265	0.000108	0.05675
8.9382e-06	0.05445	1.2414e-07	0.05699
0.0	0.05496	0.0	0.05512
0.0	0.05333	0.0	0.05014
0.0	0.0474	0.0	0.04056
0.0	0.04061	0.0	0.0339
0.0	0.03453	0.0	0.02792
0.0	0.02847	0.0	0.02302
0.0	0.02422	0.0	0.0182
0.0	0.02193	0.0	0.01491
0.0	0.0229	0.0	0.01766
0.0	0.02482	0.0	0.02048
0.0	0.02735	0.0	0.02215
0.0	0.0308	0.0	0.0256
0.0	0.03337	0.0	0.02855
0.0	0.03428	0.0	0.02979
0.0	0.03507	0.0	0.0306
1.252e-05	0.03666	2.7897e-07	0.03302
0.0003771	0.03851	7.773e-05	0.03758
0.001659	0.0397	0.0007795	0.04247
0.003173	0.04013	0.002244	0.04516
0.004196	0.04011	0.003533	0.04335
0.005342	0.04008	0.004576	0.04203
0.006454	0.04075	0.005898	0.04164
0.006534	0.04243	0.005987	0.04035
0.006183	0.04483	0.005615	0.04225
0.006506	0.04573	0.005982	0.04475
0.006646	0.04573	0.005869	0.04571
0.006863	0.04534	0.005315	0.04587
0.007268	0.04432	0.006096	0.04607
0.007676	0.0422	0.006624	0.0434
0.007835	0.04049	0.006487	0.0408
0.007598	0.03992	0.006133	0.03977
0.00793	0.04109	0.006091	0.04021
0.008784	0.04265	0.007112	0.04308
0.009064	0.04197	0.006737	0.04156
0.008607	0.04019	0.006197	0.03795
0.007413	0.03902	0.005442	0.03495
0.008149	0.03891	0.006013	0.03336
0.01024	0.03936	0.008395	0.03226
0.01151	0.03864	0.01027	0.03245
0.01187	0.03809	0.01048	0.0331
0.01366	0.03931	0.01135	0.03356
0.0159	0.04263	0.0136	0.03669
0.01679	0.04649	0.01421	0.04132
0.01727	0.05019	0.01477	0.04523
0.01872	0.05107	0.01807	0.04582
0.01995	0.04885	0.02201	0.04241
0.01914	0.04603	0.02112	0.03682
0.01884	0.04423	0.02061	0.03595
0.02055	0.04276	0.02851	0.03558
0.02067	0.04055	0.02871	0.0348
0.01957	0.03871	0.02558	0.03318
0.01771	0.03899	0.02086	0.03263
0.01575	0.03705	0.01594	0.03021
0.01398	0.03498	0.01287	0.02947
0.0128	0.0366	0.0115	0.03188
0.01042	0.03899	0.008459	0.03478
0.005555	0.0406	0.002948	0.03826
0.001533	0.04157	0.0003633	0.04158
0.0	0.04159	0.0	0.04244
0.0	0.04211	0.0	0.0433
0.0	0.0425	0.0	0.04337
5.4408e-06	0.04197	5.2721e-08	0.04209
0.0003842	0.03765	8.37e-05	0.03729
0.001438	0.02957	0.0007617	0.02778
0.00233	0.0226	0.001897	0.02079
0.002553	0.01804	0.002145	0.01543
0.003076	0.016	0.002571	0.01413
0.003583	0.01738	0.003161	0.01481
0.003835	0.01877	0.003378	0.01577
0.004375	0.01963	0.00381	0.01641
0.004793	0.02083	0.004384	0.01704
0.00494	0.02088	0.00421	0.01637
0.004873	0.0199	0.003833	0.01684
0.004206	0.01858	0.003239	0.01673
0.00313	0.0179	0.001834	0.02081
0.002943	0.02053	0.001713	0.03388
0.003581	0.0238	0.002525	0.04732
0.004275	0.02528	0.003207	0.05314
0.003876	0.02571	0.002837	0.05303
0.002891	0.02592	0.001932	0.0532
0.001697	0.0267	0.0008266	0.05404
0.000468	0.02889	0.0001142	0.05634
2.34e-05	0.02905	9.7495e-07	0.0535
0.0	0.02798	0.0	0.03695
0.0	0.02752	0.0	0.02622
0.0	0.02796	0.0	0.02469
0.0	0.03038	0.0	0.0262
0.0	0.03359	0.0	0.0292
0.0	0.03518	0.0	0.03112
0.0	0.03386	0.0	0.02995
0.0	0.03286	0.0	0.03111
0.0	0.03383	0.0	0.03514
0.0	0.03693	0.0	0.04115
0.0	0.03853	0.0	0.04293
0.0	0.03862	0.0	0.04279
0.0	0.03758	0.0	0.04215
0.0	0.03382	0.0	0.03766
0.0	0.02865	0.0	0.03315
0.0	0.02479	0.0	0.02719
0.0	0.02361	0.0	0.0224
0.0	0.02615	0.0	0.02168
0.0	0.03024	0.0	0.02547
0.0	0.03292	0.0	0.02833
0.0	0.03311	0.0	0.02793
0.0	0.03376	0.0	0.02903
0.0	0.03663	0.0	0.03125
0.0	0.04045	0.0	0.03487
0.0	0.04365	0.0	0.03798
0.0	0.04507	0.0	0.0385
0.0	0.04514	0.0	0.03924
0.0	0.04595	0.0	0.04074
0.0001265	0.04775	1.028e-05	0.04325
0.0009077	0.04829	0.0003519	0.047
0.002206	0.04775	0.001553	0.0507
0.002831	0.04761	0.00248	0.05335
0.002799	0.04726	0.002336	0.05474
