# Supplementary material for: Super-resolution imaging uncovers the nanoscopic segregation of polarity proteins in epithelia
Source: eLife. 2022 Nov 7;11:e62087. doi: 10.7554/eLife.62087 (PMC9674336; doi:10.7554/eLife.62087)
Supplement: Figure 2—source data 2. [file elife-62087-fig2-data2.zip › Figure 2/TC7 ZO-1 Occludin AB sample 3.csv]

prob_prot	ref_prot	var_prob_prot	var_ref_prot
1.9545	9.4231	3.6828	42.1858
1.9631	9.4413	3.6747	42.5032
1.9648	9.4711	3.6615	43.0278
1.9635	9.5065	3.6693	43.6196
1.9701	9.5323	3.6975	44.2173
1.9824	9.5431	3.6914	44.8052
1.9945	9.5663	3.6805	45.2895
2.0051	9.6054	3.7085	45.6736
2.0124	9.6442	3.7726	46.0178
2.0113	9.6694	3.8309	46.3409
2.0106	9.6921	3.8871	46.5819
2.0186	9.7155	3.9606	46.7057
2.0282	9.7422	4.0255	46.864
2.0308	9.7772	4.0441	47.2011
2.0305	9.8161	4.0576	47.5559
2.0312	9.8512	4.0883	47.9363
2.0272	9.8929	4.1379	48.4674
2.0166	9.9498	4.1814	49.1696
2.003	10.0102	4.1782	50.0389
1.9897	10.0667	4.1361	51.107
1.972	10.1273	4.0746	52.3589
1.949	10.1994	3.9896	53.8008
1.9231	10.2676	3.8962	55.407
1.9045	10.3185	3.8368	57.1636
1.8917	10.354	3.7844	58.983
1.883	10.3816	3.7008	60.843
1.8778	10.3991	3.6151	62.8041
1.8677	10.3997	3.5406	64.7725
1.8479	10.3772	3.4794	66.5706
1.8245	10.3424	3.4363	67.9869
1.8052	10.3049	3.4258	69.1541
1.7933	10.2549	3.4149	70.1908
1.7807	10.185	3.3951	71.0731
1.7608	10.0942	3.37	71.8722
1.7425	9.9943	3.3531	72.5208
1.7329	9.9057	3.3578	73.18
1.7241	9.8277	3.3652	73.833
1.7144	9.7416	3.3776	74.3147
1.7033	9.6509	3.4052	74.7357
1.6905	9.5771	3.429	75.2373
1.6768	9.5193	3.4614	75.8888
1.6631	9.4708	3.5134	76.6804
1.647	9.4214	3.5669	77.3625
1.6321	9.3771	3.6241	77.9984
1.6217	9.3499	3.6656	78.5261
1.6175	9.3331	3.6881	78.9129
1.6206	9.3042	3.7105	79.2143
1.6176	9.2676	3.714	79.4473
1.6089	9.2255	3.7143	79.523
1.6061	9.1872	3.7185	79.4961
1.6152	9.1526	3.7569	79.4036
1.6262	9.1128	3.8342	79.2959
1.6391	9.0706	3.9054	79.2701
1.6582	9.0328	3.9694	79.119
1.6754	8.988	4.0411	78.848
1.6879	8.9342	4.1386	78.7178
1.7073	8.8803	4.2877	78.823
1.7325	8.8405	4.4722	79.116
1.7552	8.8087	4.6517	79.4854
1.7774	8.7698	4.8498	79.9707
1.7972	8.7274	5.0401	80.7077
1.8122	8.6861	5.1663	81.4968
1.8271	8.6541	5.29	82.3387
1.8402	8.6221	5.4152	83.1275
1.8507	8.5887	5.4827	83.693
1.8633	8.5636	5.5276	83.9615
1.8752	8.5347	5.5735	83.8258
1.8829	8.4971	5.5797	83.5644
1.8852	8.4624	5.517	83.2935
1.885	8.4321	5.4217	82.8205
1.8833	8.4031	5.3218	82.0329
1.8854	8.3703	5.253	81.0286
1.8854	8.344	5.2093	80.06
1.8796	8.3207	5.1467	79.1661
1.8699	8.2944	5.0672	78.2229
1.8594	8.2701	4.9887	77.273
1.8545	8.2545	4.909	76.6009
1.8574	8.2435	4.8255	76.3426
1.8578	8.242	4.736	76.2624
1.8585	8.2548	4.6841	76.3099
1.8651	8.2727	4.6739	76.4936
1.8758	8.2891	4.6677	76.8802
1.89	8.309	4.6661	77.2918
1.9111	8.3455	4.6844	77.6603
1.9342	8.3885	4.6665	78.1644
1.9607	8.425	4.6298	78.7958
1.9941	8.4602	4.637	79.2536
2.0315	8.5015	4.7001	79.5265
2.0663	8.5461	4.7822	79.6214
2.0949	8.5912	4.8608	79.6066
2.1212	8.6375	4.9682	79.4794
2.1481	8.6849	5.0888	79.3065
2.1775	8.7262	5.2277	78.9078
2.2072	8.7607	5.3872	78.2819
2.2336	8.8021	5.5282	77.7101
2.2589	8.8489	5.6679	77.3044
2.2877	8.9042	5.7901	76.9337
2.3101	8.9569	5.8599	76.6201
2.3275	8.9986	5.9268	76.2705
2.3476	9.0419	6.0422	75.7142
2.3651	9.092	6.1594	74.9987
2.3745	9.1489	6.2161	74.3834
2.3799	9.1985	6.2404	73.7973
2.3889	9.2343	6.2916	73.0301
2.3995	9.2623	6.3479	72.1474
2.4049	9.2788	6.3396	71.1462
2.4066	9.2906	6.3031	70.1178
2.4063	9.3025	6.2923	69.2244
2.4068	9.3092	6.3048	68.4962
2.4173	9.3072	6.3016	67.8312
2.4307	9.3187	6.2997	67.1887
2.4389	9.3431	6.2832	66.5709
2.4491	9.3725	6.2519	66.0566
2.4653	9.4096	6.2393	65.7807
2.4775	9.4537	6.2167	65.686
2.493	9.5126	6.1696	65.7488
2.5174	9.5892	6.1173	65.8252
2.5379	9.6784	6.09	66.0357
2.5491	9.7798	6.0854	66.5171
2.558	9.8971	6.0694	67.1322
2.5641	10.0321	6.0345	67.8704
2.5669	10.1764	6.0173	68.7707
2.5613	10.3331	6.0061	69.9169
2.5593	10.5097	6.0026	71.3262
2.5645	10.7091	6.0304	72.9326
2.5731	10.9152	6.0738	74.7155
2.5907	11.1292	6.172	76.8823
2.6172	11.3675	6.3251	79.6058
2.6387	11.6281	6.5113	82.7481
2.6529	11.8908	6.735	86.0426
2.6726	12.1654	7.0083	89.7112
2.7089	12.4548	7.3779	93.9022
2.7601	12.753	7.8537	98.2559
2.8135	13.0649	8.4034	102.4502
2.8643	13.3917	9.0081	106.5531
2.9237	13.7273	9.6482	110.7388
2.9996	14.0693	10.3634	114.8352
3.0906	14.4239	11.2255	118.6825
3.193	14.7838	12.1753	122.5277
3.3002	15.1369	13.226	126.244
3.4197	15.4988	14.4754	129.9842
3.56	15.8781	15.9049	133.763
3.7153	16.2622	17.4936	137.4046
3.8737	16.6386	19.1892	141.0228
4.0415	17.0166	20.9842	144.8681
4.2348	17.4118	23.0127	148.8544
4.4498	17.8282	25.293	152.878
4.6703	18.2676	27.8037	157.0635
4.9092	18.7125	30.6572	161.5366
5.1813	19.1686	33.8676	166.125
5.4761	19.6484	37.4977	170.8456
5.7893	20.1521	41.6491	175.7496
6.1336	20.6779	46.449	181.0778
6.5226	21.2283	52.1242	186.6542
6.9598	21.8161	58.9413	192.0317
7.4464	22.4412	67.2069	197.5334
8.006	23.1097	77.3344	203.528
8.6507	23.8277	89.5975	209.8321
9.3754	24.6093	104.2858	216.5961
10.1861	25.4577	122.1501	224.0039
11.1034	26.3911	143.9497	231.8289
12.1534	27.4199	170.1002	239.744
13.3602	28.5491	201.0593	247.9784
14.7356	29.7766	237.6033	257.3402
16.312	31.12	279.8781	267.4862
18.0936	32.5781	327.8244	277.7986
20.0863	34.1439	381.1444	288.4239
22.315	35.8311	439.2706	299.2239
24.8101	37.6479	502.0249	309.3423
27.6015	39.6259	569.3419	318.0268
30.6731	41.7602	639.8558	325.5203
34.0344	44.0279	710.712	331.74
37.6559	46.39	780.9343	337.1491
41.5111	48.8515	850.7497	342.4699
45.5461	51.4093	918.0613	349.0682
49.7031	54.0321	980.9576	358.414
53.9223	56.6882	1039.1354	370.9009
58.074	59.3178	1090.7896	388.0977
62.0332	61.8628	1135.7319	411.1607
65.6775	64.2549	1173.2957	440.4381
68.8362	66.4175	1201.9218	476.4758
71.3969	68.3115	1219.1828	518.0618
73.2461	69.8633	1224.0544	563.1537
74.2494	70.9692	1215.1138	609.2774
74.3537	71.5976	1192.5196	655.2433
73.4947	71.678	1155.6184	695.6788
71.7137	71.1951	1104.1288	724.7698
69.0751	70.1185	1037.9383	739.4001
65.6784	68.4511	961.6711	737.1821
61.6493	66.2384	876.8417	717.5402
57.1399	63.5058	787.0835	679.8769
52.3042	60.3236	695.0497	626.8131
47.2954	56.7626	602.7229	561.7272
42.2599	52.9176	512.8302	489.1913
37.3438	48.8988	428.0237	414.3582
32.6539	44.8166	350.398	341.4445
28.2846	40.7649	281.8719	274.6474
24.2767	36.8177	223.3716	216.2947
20.6514	33.0391	174.0837	166.7038
17.4276	29.4764	133.4129	125.9202
14.5921	26.1491	100.923	93.7615
12.1411	23.0892	75.8778	69.6238
10.0635	20.3255	57.0426	51.695
8.3209	17.863	42.9409	38.6325
6.8663	15.6839	32.529	29.5536
5.6566	13.7586	25.1467	23.2555
4.6582	12.0793	20.006	18.9574
3.8391	10.6296	16.2908	16.0369
3.1769	9.3796	13.5599	14.0538
2.661	8.3042	11.5099	12.7262
2.2589	7.3874	9.9463	11.7859
1.9385	6.6045	8.7852	11.0519
1.6818	5.9318	7.9422	10.4683
1.4827	5.3575	7.2823	9.989
1.3324	4.8796	6.6581	9.5234
1.214	4.4801	6.0783	9.1058
1.12	4.1252	5.6023	8.7721
1.0494	3.8258	5.1818	8.4404
0.9948	3.5822	4.8096	8.0997
0.9534	3.3805	4.5234	7.8458
0.9227	3.2013	4.2949	7.664
0.8986	3.0401	4.0849	7.5005
0.8761	2.902	3.8927	7.3753
0.8508	2.7859	3.7358	7.2851
0.8273	2.6825	3.607	7.2096
0.8108	2.596	3.5253	7.1754
0.7988	2.5202	3.4409	7.1681
0.7845	2.4402	3.3302	7.1611
0.7682	2.3573	3.2149	7.1314
0.7493	2.2821	3.0708	7.0881
0.7266	2.2083	2.8847	6.9849
0.701	2.1386	2.6807	6.7803
0.6737	2.0718	2.4759	6.5425
0.6499	2.0	2.2955	6.2799
0.632	1.9301	2.1457	5.9986
0.6085	1.8677	1.9707	5.673
0.5787	1.8047	1.7731	5.3015
0.5514	1.7419	1.5919	4.9441
0.5282	1.6813	1.438	4.603
0.5093	1.6235	1.3062	4.267
0.493	1.5667	1.1888	3.9561
0.4775	1.5093	1.0976	3.6619
0.4642	1.4485	1.037	3.3708
0.4514	1.3849	0.9815	3.0836
0.4387	1.325	0.926	2.8251
0.4311	1.2721	0.8945	2.5896
0.4272	1.2215	0.8778	2.3656
0.4232	1.1744	0.8674	2.1708
0.421	1.1327	0.8708	2.0003
0.4215	1.0952	0.8913	1.8453
0.422	1.0558	0.9172	1.727
0.4194	1.0097	0.9329	1.6316
0.4142	0.9661	0.9299	1.5521
0.4055	0.9336	0.9107	1.5066
0.3976	0.9066	0.9014	1.4773
0.3935	0.8775	0.9124	1.4405
0.3889	0.8463	0.926	1.3857
0.3845	0.8116	0.9209	1.3137
0.3783	0.7779	0.8876	1.2448
0.3691	0.7422	0.8466	1.1611
0.3604	0.7052	0.82	1.0696
0.3525	0.672	0.7904	0.9984
0.3476	0.6415	0.7508	0.9385
0.3457	0.6154	0.7092	0.8833
0.3422	0.5963	0.657	0.8459
0.3325	0.5814	0.5974	0.8158
0.3218	0.5625	0.5507	0.7694
0.3129	0.5446	0.5082	0.7251
0.3033	0.5337	0.4614	0.6961
0.2907	0.5247	0.4146	0.6748
0.277	0.5119	0.3742	0.6577
0.266	0.5034	0.3506	0.6417
0.2573	0.4977	0.3339	0.6093
0.2476	0.4921	0.314	0.5746
0.2378	0.4841	0.2907	0.5375
0.2276	0.4756	0.2704	0.508
0.2176	0.4673	0.2665	0.4908
0.2129	0.4585	0.2831	0.4776
0.2141	0.4463	0.3034	0.4678
0.2165	0.4319	0.3151	0.4479
0.2189	0.4192	0.3266	0.4228
0.223	0.407	0.3451	0.3995
0.2298	0.3964	0.3684	0.3873
0.2327	0.3881	0.3721	0.3745
0.2302	0.3787	0.3616	0.357
0.2267	0.3687	0.3553	0.343
0.2246	0.3603	0.3613	0.338
0.2232	0.3486	0.37	0.3332
0.2216	0.3384	0.3666	0.3242
0.2191	0.3348	0.3529	0.3223
0.2147	0.3305	0.33	0.3185
0.2076	0.3179	0.2989	0.3077
0.2007	0.3034	0.274	0.2978
0.1943	0.2919	0.2524	0.2881
0.1895	0.2809	0.2346	0.2741
0.1858	0.2694	0.2231	0.259
0.1798	0.254	0.209	0.2443
0.1689	0.2364	0.1887	0.2261
0.1567	0.2199	0.1707	0.2117
0.1463	0.2069	0.1606	0.1988
0.1369	0.196	0.1526	0.1852
0.1251	0.1868	0.1399	0.1723
0.1113	0.1805	0.1247	0.1611
0.0965	0.1792	0.1107	0.1564
0.0831	0.1782	0.09981	0.1542
0.07403	0.1751	0.09342	0.147
0.07046	0.1706	0.08932	0.139
0.0674	0.1643	0.08457	0.1342
0.06271	0.156	0.07889	0.1307
0.05295	0.1511	0.06646	0.1314
0.04037	0.1508	0.0482	0.1348
0.03158	0.1506	0.03601	0.1357
0.02829	0.1447	0.02967	0.1329
0.02728	0.1382	0.02563	0.1298
0.02716	0.1344	0.02472	0.1272
0.02713	0.1297	0.02517	0.1236
0.02599	0.1233	0.02392	0.1174
0.02437	0.1152	0.0222	0.1108
0.02183	0.1051	0.01921	0.104
0.01838	0.09713	0.01548	0.09849
0.01408	0.09093	0.01139	0.09533
0.01055	0.08362	0.009061	0.08991
0.009074	0.07557	0.008291	0.08262
0.008657	0.07135	0.008185	0.08022
0.008975	0.0705	0.008197	0.07872
0.01027	0.07081	0.009003	0.08049
0.01178	0.07063	0.01021	0.07982
0.01427	0.06962	0.01179	0.07516
0.01781	0.07125	0.01496	0.07361
0.0199	0.07584	0.01672	0.07601
0.02148	0.07974	0.01829	0.07839
0.02331	0.08187	0.02128	0.07873
0.02485	0.08245	0.02508	0.07942
0.02594	0.08256	0.02812	0.08134
0.02703	0.08606	0.03046	0.09331
0.02855	0.09252	0.0322	0.1125
0.02955	0.09708	0.03268	0.1267
0.02868	0.1007	0.03044	0.1332
0.02817	0.1039	0.02804	0.1383
0.02892	0.1064	0.02695	0.1466
0.03011	0.1079	0.02655	0.1478
0.03234	0.109	0.02804	0.1467
0.03417	0.1099	0.02999	0.147
0.03434	0.1119	0.02991	0.147
0.03284	0.1117	0.02731	0.1412
0.03194	0.1111	0.0259	0.1363
0.03482	0.1101	0.03068	0.1303
0.03736	0.1078	0.03591	0.1238
0.0381	0.1037	0.03832	0.1154
0.0392	0.09768	0.0385	0.1045
0.04317	0.0892	0.03872	0.09024
0.04954	0.08224	0.04343	0.08104
0.05464	0.07816	0.04873	0.07712
0.05682	0.07416	0.05122	0.07198
0.05688	0.06989	0.05136	0.06721
0.05588	0.0675	0.04952	0.06404
0.05349	0.0663	0.04615	0.06031
0.04848	0.06406	0.04168	0.05602
0.04047	0.06131	0.03499	0.05203
0.0345	0.06085	0.03118	0.05143
0.03152	0.06259	0.02892	0.05231
0.0286	0.06545	0.02587	0.05411
0.02512	0.06547	0.02271	0.05456
0.02215	0.06291	0.02044	0.0528
0.02032	0.0629	0.01873	0.05556
0.0182	0.06512	0.01643	0.06038
0.01539	0.06704	0.01373	0.0627
0.01228	0.06692	0.01064	0.06086
0.009204	0.06543	0.007303	0.06054
0.00619	0.06293	0.004023	0.05958
0.003812	0.0608	0.001776	0.05706
0.002973	0.05864	0.001257	0.05451
0.004285	0.05542	0.00293	0.04985
0.005641	0.05207	0.004727	0.04589
0.005986	0.05076	0.005128	0.04502
0.0058	0.05161	0.004757	0.04464
0.005301	0.05439	0.004764	0.04633
0.004631	0.0584	0.004217	0.0503
0.003708	0.05978	0.003223	0.05127
0.002347	0.05731	0.001515	0.0479
0.000743	0.05249	0.0001985	0.04381
0.0001556	0.04704	9.5978e-06	0.03998
0.0009669	0.04371	0.0002966	0.03851
0.002729	0.04516	0.001892	0.03943
0.004194	0.04848	0.003605	0.04187
0.005375	0.0507	0.004761	0.04443
0.006712	0.051	0.005914	0.04479
0.008247	0.04993	0.007217	0.04342
0.009798	0.04866	0.008738	0.04344
0.01122	0.04871	0.01007	0.04738
0.01208	0.04997	0.011	0.05352
0.0134	0.05125	0.01191	0.05726
0.01509	0.05389	0.01343	0.06254
0.01599	0.05653	0.01427	0.06745
0.01816	0.05769	0.01521	0.06905
0.021	0.06044	0.01819	0.07223
0.02217	0.06279	0.01996	0.07586
0.02109	0.06369	0.0189	0.07685
0.01945	0.06579	0.01714	0.07828
0.0174	0.06898	0.01523	0.07933
0.01554	0.07205	0.01373	0.07981
