# Supplementary material for: Super-resolution imaging uncovers the nanoscopic segregation of polarity proteins in epithelia
Source: eLife. 2022 Nov 7;11:e62087. doi: 10.7554/eLife.62087 (PMC9674336; doi:10.7554/eLife.62087)
Supplement: Figure 2—source data 2. [file elife-62087-fig2-data2.zip › Figure 2/TC7 ZO-1 Occludin PL sample 1.csv]

prob_prot	ref_prot	var_prob_prot	var_ref_prot
0.7448	0.2726	10.7503	2.5842
0.7478	0.2717	10.3487	2.708
0.7531	0.2712	10.1181	2.8473
0.7561	0.2726	9.9125	3.0071
0.7584	0.2742	9.805	3.1727
0.7581	0.2738	9.6879	3.3119
0.7561	0.2734	9.5385	3.422
0.7522	0.2752	9.2575	3.4922
0.7466	0.2781	8.8197	3.5643
0.7397	0.2792	8.3144	3.6124
0.7311	0.2827	7.739	3.6744
0.725	0.2882	7.2592	3.7644
0.7185	0.291	6.9495	3.8656
0.7097	0.2927	6.5858	3.8917
0.7018	0.2934	6.2476	3.8632
0.694	0.2955	6.0427	3.8836
0.6894	0.3002	5.8587	3.8835
0.6915	0.311	5.769	4.0712
0.6987	0.3236	5.906	4.4341
0.7063	0.331	6.2038	4.8719
0.7106	0.3328	6.3467	5.0616
0.7209	0.3305	6.6224	5.0492
0.7336	0.3257	7.1125	4.9938
0.7446	0.3196	7.7316	4.7887
0.7543	0.3114	8.4995	4.4983
0.7678	0.3019	9.5239	4.1831
0.7822	0.2957	10.6642	3.903
0.7934	0.2915	11.7865	3.6572
0.8038	0.2875	12.9053	3.4513
0.8099	0.2842	13.6939	3.2906
0.81	0.2816	13.9486	3.1356
0.81	0.2776	13.9494	2.9826
0.8078	0.2735	13.4452	2.8634
0.8021	0.2713	12.617	2.7587
0.7951	0.2729	11.6651	2.7052
0.7886	0.2761	10.7249	2.7107
0.7834	0.2766	9.9332	2.7321
0.7793	0.2761	9.3852	2.768
0.7774	0.2776	9.2029	2.8221
0.7792	0.2838	9.4135	2.8837
0.7828	0.2951	10.0346	2.9609
0.7866	0.3067	10.8729	3.0403
0.791	0.3176	11.7607	3.1474
0.7953	0.3289	12.58	3.2658
0.7948	0.3414	13.1543	3.4077
0.7917	0.3558	13.2866	3.5748
0.7825	0.3732	12.8349	3.7503
0.7704	0.3906	12.0627	3.9496
0.7567	0.4054	10.9439	4.1424
0.7399	0.4181	9.6667	4.3494
0.7235	0.4297	8.4614	4.5706
0.707	0.44	7.3692	4.7584
0.692	0.4516	6.5325	4.956
0.6799	0.4643	6.0132	5.1885
0.6699	0.475	5.7221	5.4045
0.6694	0.4841	5.6954	5.6115
0.678	0.4924	5.8787	5.8535
0.69	0.5009	6.1967	6.1417
0.7065	0.5093	6.6778	6.4817
0.7278	0.5183	7.3254	6.8366
0.7502	0.5282	8.0469	7.1775
0.7717	0.5373	8.7982	7.5037
0.793	0.5459	9.6118	7.791
0.8124	0.5544	10.3687	7.9843
0.8264	0.5627	10.9356	8.1371
0.8357	0.5702	11.2523	8.1916
0.8397	0.5769	11.2085	8.2174
0.8372	0.5839	10.7931	8.2715
0.8337	0.5892	10.2212	8.2593
0.8294	0.5926	9.4036	8.2278
0.8245	0.594	8.6668	8.1639
0.8188	0.5929	7.992	8.077
0.8081	0.5897	7.4645	8.0031
0.7924	0.5851	7.165	7.9362
0.7779	0.579	7.1225	7.8589
0.7668	0.5722	7.3469	7.7876
0.7552	0.5646	7.7178	7.7478
0.7442	0.5566	8.1307	7.7255
0.7356	0.5464	8.5258	7.7189
0.7271	0.5341	8.7573	7.6955
0.7168	0.5232	8.9004	7.6859
0.7019	0.5145	8.6511	7.7207
0.6855	0.506	8.2045	7.7433
0.6689	0.4984	7.5886	7.7516
0.6541	0.4916	6.8842	7.7355
0.6445	0.487	6.2878	7.7249
0.6387	0.4831	5.8259	7.7264
0.6332	0.4795	5.5133	7.7049
0.6315	0.4756	5.423	7.651
0.6325	0.4728	5.4749	7.6057
0.6378	0.4681	5.6904	7.5078
0.6506	0.4635	6.0343	7.4128
0.6671	0.4567	6.434	7.2864
0.6887	0.4489	6.9162	7.134
0.7138	0.4425	7.5015	7.0137
0.741	0.4364	8.1075	6.9474
0.7681	0.4313	8.8438	6.9728
0.798	0.4276	9.6668	7.072
0.8311	0.4238	10.5601	7.2289
0.8643	0.4225	11.4853	7.4388
0.8952	0.4222	12.4066	7.6748
0.9271	0.4227	13.3531	7.9344
0.9594	0.4243	14.1067	8.2006
0.9884	0.4289	14.6932	8.4548
1.0166	0.4336	15.1465	8.6836
1.0441	0.4383	15.4586	8.8998
1.0688	0.4434	15.6088	9.0759
1.0932	0.4477	15.6966	9.2057
1.1166	0.4553	15.785	9.2929
1.1375	0.4672	15.9543	9.3521
1.1556	0.4806	16.2085	9.3928
1.1742	0.4958	16.6113	9.3688
1.1936	0.5112	17.2849	9.3518
1.2105	0.5291	18.2021	9.3988
1.2209	0.5448	19.3744	9.4435
1.2225	0.5589	20.7017	9.4717
1.2197	0.5751	22.1832	9.5321
1.2104	0.5866	23.2986	9.5804
1.194	0.592	23.8833	9.5651
1.1671	0.5978	23.6098	9.6071
1.1271	0.5992	22.295	9.6604
1.0783	0.5958	20.3481	9.7358
1.0232	0.5888	17.7252	9.8559
0.9686	0.5809	15.0621	10.0531
0.9136	0.5751	12.6726	10.3469
0.8607	0.5698	10.7484	10.7232
0.8146	0.5674	9.455	11.1844
0.7765	0.5679	8.7533	11.7636
0.7483	0.5726	8.6414	12.4736
0.7306	0.5821	8.9872	13.2504
0.7228	0.591	9.6752	13.9764
0.7228	0.5988	10.6351	14.6681
0.7244	0.6067	11.6446	15.3551
0.7277	0.6157	12.67	16.0119
0.7342	0.6241	13.7366	16.5498
0.7419	0.6314	14.6882	16.9774
0.752	0.6387	15.5081	17.2475
0.7649	0.6458	16.1848	17.3365
0.7812	0.6529	16.7181	17.3435
0.7963	0.6607	17.1042	17.2347
0.8089	0.6682	17.2777	16.9118
0.8214	0.6748	17.2444	16.4309
0.8311	0.6801	17.0095	15.8292
0.8377	0.6826	16.5142	15.1345
0.8464	0.6843	16.0577	14.4588
0.8527	0.6855	15.5649	13.839
0.8598	0.6861	15.0658	13.3074
0.8629	0.6873	14.5095	12.8484
0.8645	0.688	13.9798	12.5096
0.8689	0.6926	13.5378	12.3019
0.8784	0.7008	13.1118	12.209
0.8914	0.711	12.869	12.2776
0.9039	0.7248	12.6583	12.4757
0.9167	0.7425	12.6245	12.8635
0.9354	0.7658	12.8386	13.4021
0.9583	0.7919	13.2559	14.0391
0.9831	0.8197	13.7851	14.7418
1.006	0.8549	14.3009	15.6054
1.0299	0.8993	14.8721	16.5284
1.0579	0.9489	15.4033	17.4266
1.085	0.9991	15.5499	18.3157
1.115	1.0503	15.7076	19.1845
1.152	1.1077	15.7133	20.0645
1.1987	1.1716	15.7146	21.0723
1.2492	1.2406	15.6848	22.2563
1.3032	1.318	15.5895	23.7122
1.3714	1.4085	15.7238	25.4742
1.4582	1.5136	15.9655	27.5725
1.5617	1.6306	16.495	30.0422
1.6786	1.7613	17.3321	32.8822
1.8117	1.9092	18.5499	36.0743
1.9658	2.0781	20.3557	39.6769
2.1434	2.2684	22.8644	43.6491
2.3463	2.4809	26.152	47.9547
2.5775	2.7297	30.2131	52.5425
2.8467	3.0157	35.1182	57.3591
3.162	3.3508	40.6411	62.6722
3.5255	3.7387	46.789	68.2461
3.9548	4.2027	53.1826	73.9204
4.482	4.7654	59.9381	79.4811
5.116	5.4436	66.9453	84.893
5.8999	6.2896	74.134	90.1049
6.8471	7.3166	82.2302	95.0796
8.0288	8.6003	91.503	99.7155
9.4509	10.1295	102.9766	104.4893
11.2174	12.0117	116.8507	109.4444
13.3307	14.2343	134.5356	114.8504
15.8691	16.8617	156.6884	121.1804
18.8689	19.9346	184.1054	129.2075
22.3117	23.4088	218.619	140.0251
26.2904	27.366	260.849	154.0448
30.6438	31.6552	311.7164	172.42
35.4265	36.3188	372.1994	195.798
40.4256	41.1403	442.9971	224.7068
45.4942	45.999	520.7	258.7258
50.4488	50.7144	605.2066	297.483
54.9851	55.0055	687.9343	337.5694
58.8776	58.6585	764.8179	375.13
61.9172	61.5303	828.2786	407.4641
63.7388	63.2747	865.5202	427.269
64.4966	64.014	884.6466	436.5147
63.7388	63.2747	865.5202	427.269
61.9172	61.5303	828.2786	407.4641
58.8776	58.6585	764.8179	375.13
54.9851	55.0055	687.9343	337.5694
50.4488	50.7144	605.2066	297.483
45.4942	45.999	520.7	258.7258
40.4256	41.1403	442.9971	224.7068
35.4265	36.3188	372.1994	195.798
30.6438	31.6552	311.7164	172.42
26.2904	27.366	260.849	154.0448
22.3117	23.4088	218.619	140.0251
18.8689	19.9346	184.1054	129.2075
15.8691	16.8617	156.6884	121.1804
13.3307	14.2343	134.5356	114.8504
11.2174	12.0117	116.8507	109.4444
9.4509	10.1295	102.9766	104.4893
8.0288	8.6003	91.503	99.7155
6.8471	7.3166	82.2302	95.0796
5.8999	6.2896	74.134	90.1049
5.116	5.4436	66.9453	84.893
4.482	4.7654	59.9381	79.4811
3.9548	4.2027	53.1826	73.9204
3.5255	3.7387	46.789	68.2461
3.162	3.3508	40.6411	62.6722
2.8467	3.0157	35.1182	57.3591
2.5775	2.7297	30.2131	52.5425
2.3463	2.4809	26.152	47.9547
2.1434	2.2684	22.8644	43.6491
1.9658	2.0781	20.3557	39.6769
1.8117	1.9092	18.5499	36.0743
1.6786	1.7613	17.3321	32.8822
1.5617	1.6306	16.495	30.0422
1.4582	1.5136	15.9655	27.5725
1.3714	1.4085	15.7238	25.4742
1.3032	1.318	15.5895	23.7122
1.2492	1.2406	15.6848	22.2563
1.1987	1.1716	15.7146	21.0723
1.152	1.1077	15.7133	20.0645
1.115	1.0503	15.7076	19.1845
1.085	0.9991	15.5499	18.3157
1.0579	0.9489	15.4033	17.4266
1.0299	0.8993	14.8721	16.5284
1.006	0.8549	14.3009	15.6054
0.9831	0.8197	13.7851	14.7418
0.9583	0.7919	13.2559	14.0391
0.9354	0.7658	12.8386	13.4021
0.9167	0.7425	12.6245	12.8635
0.9039	0.7248	12.6583	12.4757
0.8914	0.711	12.869	12.2776
0.8784	0.7008	13.1118	12.209
0.8689	0.6926	13.5378	12.3019
0.8645	0.688	13.9798	12.5096
0.8629	0.6873	14.5095	12.8484
0.8598	0.6861	15.0658	13.3074
0.8527	0.6855	15.5649	13.839
0.8464	0.6843	16.0577	14.4588
0.8377	0.6826	16.5142	15.1345
0.8311	0.6801	17.0095	15.8292
0.8214	0.6748	17.2444	16.4309
0.8089	0.6682	17.2777	16.9118
0.7963	0.6607	17.1042	17.2347
0.7812	0.6529	16.7181	17.3435
0.7649	0.6458	16.1848	17.3365
0.752	0.6387	15.5081	17.2475
0.7419	0.6314	14.6882	16.9774
0.7342	0.6241	13.7366	16.5498
0.7277	0.6157	12.67	16.0119
0.7244	0.6067	11.6446	15.3551
0.7228	0.5988	10.6351	14.6681
0.7228	0.591	9.6752	13.9764
0.7306	0.5821	8.9872	13.2504
0.7483	0.5726	8.6414	12.4736
0.7765	0.5679	8.7533	11.7636
0.8146	0.5674	9.455	11.1844
0.8607	0.5698	10.7484	10.7232
0.9136	0.5751	12.6726	10.3469
0.9686	0.5809	15.0621	10.0531
1.0232	0.5888	17.7252	9.8559
1.0783	0.5958	20.3481	9.7358
1.1271	0.5992	22.295	9.6604
1.1671	0.5978	23.6098	9.6071
1.194	0.592	23.8833	9.5651
1.2104	0.5866	23.2986	9.5804
1.2197	0.5751	22.1832	9.5321
1.2225	0.5589	20.7017	9.4717
1.2209	0.5448	19.3744	9.4435
1.2105	0.5291	18.2021	9.3988
1.1936	0.5112	17.2849	9.3518
1.1742	0.4958	16.6113	9.3688
1.1556	0.4806	16.2085	9.3928
1.1375	0.4672	15.9543	9.3521
1.1166	0.4553	15.785	9.2929
1.0932	0.4477	15.6966	9.2057
1.0688	0.4434	15.6088	9.0759
1.0441	0.4383	15.4586	8.8998
1.0166	0.4336	15.1465	8.6836
0.9884	0.4289	14.6932	8.4548
0.9594	0.4243	14.1067	8.2006
0.9271	0.4227	13.3531	7.9344
0.8952	0.4222	12.4066	7.6748
0.8643	0.4225	11.4853	7.4388
0.8311	0.4238	10.5601	7.2289
0.798	0.4276	9.6668	7.072
0.7681	0.4313	8.8438	6.9728
0.741	0.4364	8.1075	6.9474
0.7138	0.4425	7.5015	7.0137
0.6887	0.4489	6.9162	7.134
0.6671	0.4567	6.434	7.2864
0.6506	0.4635	6.0343	7.4128
0.6378	0.4681	5.6904	7.5078
0.6325	0.4728	5.4749	7.6057
0.6315	0.4756	5.423	7.651
0.6332	0.4795	5.5133	7.7049
0.6387	0.4831	5.8259	7.7264
0.6445	0.487	6.2878	7.7249
0.6541	0.4916	6.8842	7.7355
0.6689	0.4984	7.5886	7.7516
0.6855	0.506	8.2045	7.7433
0.7019	0.5145	8.6511	7.7207
0.7168	0.5232	8.9004	7.6859
0.7271	0.5341	8.7573	7.6955
0.7356	0.5464	8.5258	7.7189
0.7442	0.5566	8.1307	7.7255
0.7552	0.5646	7.7178	7.7478
0.7668	0.5722	7.3469	7.7876
0.7779	0.579	7.1225	7.8589
0.7924	0.5851	7.165	7.9362
0.8081	0.5897	7.4645	8.0031
0.8188	0.5929	7.992	8.077
0.8245	0.594	8.6668	8.1639
0.8294	0.5926	9.4036	8.2278
0.8337	0.5892	10.2212	8.2593
0.8372	0.5839	10.7931	8.2715
0.8397	0.5769	11.2085	8.2174
0.8357	0.5702	11.2523	8.1916
0.8264	0.5627	10.9356	8.1371
0.8124	0.5544	10.3687	7.9843
0.793	0.5459	9.6118	7.791
0.7717	0.5373	8.7982	7.5037
0.7502	0.5282	8.0469	7.1775
0.7278	0.5183	7.3254	6.8366
0.7065	0.5093	6.6778	6.4817
0.69	0.5009	6.1967	6.1417
0.678	0.4924	5.8787	5.8535
0.6694	0.4841	5.6954	5.6115
0.6699	0.475	5.7221	5.4045
0.6799	0.4643	6.0132	5.1885
0.692	0.4516	6.5325	4.956
0.707	0.44	7.3692	4.7584
0.7235	0.4297	8.4614	4.5706
0.7399	0.4181	9.6667	4.3494
0.7567	0.4054	10.9439	4.1424
0.7704	0.3906	12.0627	3.9496
0.7825	0.3732	12.8349	3.7503
0.7917	0.3558	13.2866	3.5748
0.7948	0.3414	13.1543	3.4077
0.7953	0.3289	12.58	3.2658
0.791	0.3176	11.7607	3.1474
0.7866	0.3067	10.8729	3.0403
0.7828	0.2951	10.0346	2.9609
0.7792	0.2838	9.4135	2.8837
0.7774	0.2776	9.2029	2.8221
0.7793	0.2761	9.3852	2.768
0.7834	0.2766	9.9332	2.7321
0.7886	0.2761	10.7249	2.7107
0.7951	0.2729	11.6651	2.7052
0.8021	0.2713	12.617	2.7587
0.8078	0.2735	13.4452	2.8634
0.81	0.2776	13.9494	2.9826
0.81	0.2816	13.9486	3.1356
0.8099	0.2842	13.6939	3.2906
0.8038	0.2875	12.9053	3.4513
0.7934	0.2915	11.7865	3.6572
0.7822	0.2957	10.6642	3.903
0.7678	0.3019	9.5239	4.1831
0.7543	0.3114	8.4995	4.4983
0.7446	0.3196	7.7316	4.7887
0.7336	0.3257	7.1125	4.9938
0.7209	0.3305	6.6224	5.0492
0.7106	0.3328	6.3467	5.0616
0.7063	0.331	6.2038	4.8719
0.6987	0.3236	5.906	4.4341
0.6915	0.311	5.769	4.0712
0.6894	0.3002	5.8587	3.8835
0.694	0.2955	6.0427	3.8836
0.7018	0.2934	6.2476	3.8632
0.7097	0.2927	6.5858	3.8917
0.7185	0.291	6.9495	3.8656
0.725	0.2882	7.2592	3.7644
0.7311	0.2827	7.739	3.6744
0.7397	0.2792	8.3144	3.6124
0.7466	0.2781	8.8197	3.5643
0.7522	0.2752	9.2575	3.4922
0.7561	0.2734	9.5385	3.422
0.7581	0.2738	9.6879	3.3119
0.7584	0.2742	9.805	3.1727
0.7561	0.2726	9.9125	3.0071
0.7531	0.2712	10.1181	2.8473
0.7478	0.2717	10.3487	2.708
0.7448	0.2726	10.7503	2.5842
