# Supplementary material for: Super-resolution imaging uncovers the nanoscopic segregation of polarity proteins in epithelia
Source: eLife. 2022 Nov 7;11:e62087. doi: 10.7554/eLife.62087 (PMC9674336; doi:10.7554/eLife.62087)
Supplement: Figure 2—source data 2. [file elife-62087-fig2-data2.zip › Figure 2/TC7 ZO-1 Occludin PL sample 2.csv]

prob_prot	ref_prot	var_prob_prot	var_ref_prot
1.5642	1.6197	79.1018	43.7507
1.5532	1.5949	78.1126	43.2897
1.5452	1.58	76.8222	43.5022
1.5368	1.5719	75.6606	44.4369
1.5362	1.5708	75.3512	45.8055
1.5369	1.5762	75.803	47.5897
1.5401	1.5891	76.857	49.8091
1.547	1.6033	78.7326	52.3063
1.5547	1.6152	80.7088	54.9943
1.5631	1.6287	82.448	57.5613
1.5705	1.644	84.0536	60.0589
1.5725	1.661	84.1284	62.5109
1.5699	1.6739	83.6933	64.4305
1.5638	1.6866	82.4782	66.1437
1.5525	1.6977	80.0752	67.3859
1.543	1.706	77.8379	68.197
1.5307	1.7136	75.0725	68.5461
1.519	1.7184	72.6179	68.2108
1.5062	1.719	70.7058	67.5582
1.4884	1.7151	69.1478	66.6392
1.4726	1.707	68.4423	65.3535
1.4563	1.6882	68.1847	63.621
1.4388	1.6619	68.1352	61.5578
1.4197	1.6292	67.9026	59.1491
1.3966	1.5899	67.1703	56.3657
1.3679	1.5468	65.8417	53.5649
1.3328	1.4962	63.3469	50.5445
1.2905	1.4382	60.1852	47.3827
1.2405	1.3779	55.9228	44.3595
1.1819	1.3178	51.1497	41.5616
1.1196	1.2585	46.2302	38.9593
1.0547	1.2019	41.2564	36.4619
0.9893	1.1484	36.6056	34.2021
0.923	1.0993	32.3213	32.1257
0.8576	1.0532	28.6765	30.0965
0.7936	1.0125	25.5539	28.175
0.735	0.9779	23.1536	26.3422
0.6802	0.9475	21.3365	24.6035
0.6307	0.9202	20.0816	22.8993
0.5887	0.8956	19.3804	21.2357
0.5554	0.8743	19.4013	19.7034
0.5271	0.8573	20.0392	18.328
0.5055	0.8406	21.1931	17.0131
0.4895	0.8252	22.8387	15.8238
0.4797	0.8105	25.0068	14.7104
0.4746	0.7961	27.4517	13.676
0.4734	0.7788	30.2261	12.711
0.4751	0.761	32.9792	11.8541
0.4796	0.7451	35.654	11.0636
0.4866	0.7295	38.1446	10.3284
0.4944	0.7156	40.0419	9.7216
0.5032	0.7042	41.5447	9.2546
0.5116	0.6961	42.4459	8.9592
0.5197	0.69	42.8718	8.8232
0.5268	0.6885	42.7189	8.8917
0.5307	0.6932	41.7107	9.1892
0.5331	0.7031	40.1641	9.753
0.5332	0.7189	38.016	10.6132
0.5288	0.7395	35.3714	11.7529
0.5209	0.7626	32.3696	13.1227
0.5098	0.7881	29.0682	14.7486
0.4955	0.8151	25.6406	16.6512
0.4801	0.8428	22.2838	18.7844
0.4631	0.8677	19.2081	20.9571
0.4461	0.8899	16.4015	23.0582
0.4301	0.9094	13.9028	24.9672
0.4171	0.9251	11.7871	26.6073
0.4081	0.9362	10.1521	27.8009
0.4043	0.943	9.0308	28.4983
0.4039	0.9439	8.2572	28.5849
0.4067	0.9401	7.8388	28.2409
0.4123	0.9311	7.7402	27.5903
0.4231	0.9169	7.9497	26.6477
0.4371	0.9004	8.3503	25.5403
0.4521	0.8845	8.8881	24.4225
0.4669	0.868	9.6622	23.32
0.4825	0.8499	10.6698	22.2928
0.4986	0.8328	11.9301	21.4124
0.5126	0.8169	13.4014	20.5464
0.5269	0.8028	15.1584	19.8093
0.5435	0.7902	17.2714	19.1223
0.5647	0.7809	19.7589	18.5421
0.5859	0.7744	22.3867	18.0402
0.6055	0.7676	25.1466	17.4885
0.6258	0.7615	27.9555	17.0234
0.6468	0.7575	30.5591	16.6298
0.6672	0.7549	32.8494	16.2426
0.6852	0.7522	34.5816	15.8429
0.7006	0.7497	35.8358	15.4409
0.7136	0.7491	36.7794	14.9957
0.7212	0.7492	37.0228	14.5486
0.725	0.7472	36.9672	14.1218
0.7235	0.7443	36.467	13.7116
0.718	0.7441	35.8485	13.4536
0.7093	0.7455	35.0459	13.3536
0.6995	0.7468	34.1073	13.3809
0.6868	0.7491	33.1239	13.5179
0.6741	0.7538	32.1464	13.8214
0.6617	0.7596	30.9894	14.2532
0.6504	0.7639	29.86	14.8339
0.6378	0.7687	28.6373	15.575
0.6254	0.7747	27.4339	16.4534
0.6146	0.7811	26.175	17.4119
0.6063	0.7907	24.8799	18.5271
0.6001	0.8012	23.6234	19.7909
0.5937	0.8116	22.3417	21.1291
0.5884	0.8213	21.0245	22.4914
0.5832	0.8322	19.7409	23.937
0.5784	0.8443	18.6026	25.4814
0.5757	0.8549	17.6965	26.9078
0.577	0.8653	17.0646	28.2282
0.5809	0.8735	16.8217	29.3439
0.588	0.8796	16.9414	30.106
0.5987	0.8868	17.5518	30.6777
0.6149	0.8942	18.7683	31.0508
0.6342	0.8974	20.4736	31.0753
0.6549	0.9007	22.6646	30.9636
0.6784	0.9052	25.1721	30.6185
0.7036	0.9102	27.899	30.1596
0.7265	0.9126	30.7434	29.6668
0.7453	0.916	33.3226	29.1894
0.7659	0.9219	35.805	28.7242
0.7856	0.9305	37.8556	28.4142
0.7981	0.9405	39.0598	28.2299
0.8055	0.9516	39.6709	28.2041
0.8136	0.9678	39.7901	28.5124
0.82	0.9894	39.607	29.0784
0.8259	1.014	39.3479	29.9126
0.8318	1.0429	38.9159	31.1097
0.8415	1.0742	38.8126	32.637
0.8569	1.1104	39.3882	34.4881
0.8773	1.1501	40.6461	36.5883
0.9055	1.1897	42.6013	38.8594
0.9399	1.2305	45.5592	41.2311
0.9758	1.2716	49.3469	43.6956
1.012	1.3136	53.722	46.179
1.0488	1.352	58.6064	48.571
1.0854	1.3831	63.3458	50.6656
1.1188	1.4104	67.6176	52.4954
1.1491	1.4337	70.9273	53.8419
1.1747	1.454	72.8822	54.8173
1.1935	1.4674	73.2939	55.0017
1.2076	1.4762	72.1142	54.7455
1.2158	1.4832	69.5268	53.9925
1.2219	1.488	65.8273	52.7455
1.2275	1.4925	61.6683	51.2607
1.2299	1.4948	56.9596	49.4406
1.2335	1.4992	52.4083	47.6848
1.2371	1.5077	47.9885	45.9217
1.2426	1.5222	44.1117	44.418
1.2508	1.5396	41.2196	43.2207
1.2593	1.5624	39.0636	42.3653
1.2764	1.5913	37.9686	41.8824
1.3013	1.6263	37.6629	41.7449
1.329	1.6695	37.9046	41.9863
1.3587	1.7264	38.6087	42.9032
1.394	1.7894	39.4218	44.2996
1.4389	1.8579	40.9217	46.1052
1.4801	1.9309	42.6854	48.1818
1.5195	2.0098	44.9874	50.6846
1.5716	2.0979	48.2815	53.4805
1.6359	2.1872	52.3054	56.1316
1.7064	2.2765	57.1576	58.7679
1.779	2.3595	62.7787	61.1005
1.8607	2.4414	68.7461	62.9922
1.9487	2.524	74.5377	64.3919
2.043	2.6029	79.5516	65.0055
2.1508	2.6821	83.5577	65.0313
2.2647	2.7603	86.3549	64.4594
2.389	2.8429	88.3513	63.3478
2.5227	2.9334	89.8445	62.0607
2.6726	3.0326	91.1809	60.4716
2.8426	3.1573	92.876	59.0147
3.0396	3.3155	95.3201	57.9305
3.2685	3.509	98.7102	57.0821
3.5357	3.7495	103.4012	56.6877
3.867	4.0627	109.2614	56.5839
4.2715	4.4678	116.8392	57.0843
4.7713	5.0054	126.0086	58.0963
5.375	5.6805	137.1514	59.7315
6.1191	6.5514	150.1331	62.2142
7.0324	7.6286	165.3736	65.5913
8.1588	8.9454	183.2635	70.052
9.5655	10.5641	203.9731	75.8551
11.2728	12.4968	228.7901	83.6821
13.3821	14.8451	258.1908	94.4106
15.8849	17.5668	294.5221	108.9773
18.9168	20.7921	339.3302	128.672
22.4657	24.4792	395.0319	155.0137
26.6145	28.6593	461.8141	190.0447
31.3796	33.3017	541.5721	235.9813
36.6721	38.3019	634.6093	294.5507
42.4881	43.6093	734.9979	367.5577
48.6027	49.0403	841.4684	454.9857
54.8438	54.4234	944.229	554.0999
60.9382	59.58	1041.7003	661.4971
66.5695	64.2068	1125.3544	768.6763
71.3975	68.0918	1191.4052	866.3907
75.1585	71.0868	1241.6985	946.0129
77.4437	72.9349	1267.4618	995.2376
78.3221	73.6675	1280.7077	1014.218
77.4437	72.9349	1267.4618	995.2376
75.1585	71.0868	1241.6985	946.0129
71.3975	68.0918	1191.4052	866.3907
66.5695	64.2068	1125.3544	768.6763
60.9382	59.58	1041.7003	661.4971
54.8438	54.4234	944.229	554.0999
48.6027	49.0403	841.4684	454.9857
42.4881	43.6093	734.9979	367.5577
36.6721	38.3019	634.6093	294.5507
31.3796	33.3017	541.5721	235.9813
26.6145	28.6593	461.8141	190.0447
22.4657	24.4792	395.0319	155.0137
18.9168	20.7921	339.3302	128.672
15.8849	17.5668	294.5221	108.9773
13.3821	14.8451	258.1908	94.4106
11.2728	12.4968	228.7901	83.6821
9.5655	10.5641	203.9731	75.8551
8.1588	8.9454	183.2635	70.052
7.0324	7.6286	165.3736	65.5913
6.1191	6.5514	150.1331	62.2142
5.375	5.6805	137.1514	59.7315
4.7713	5.0054	126.0086	58.0963
4.2715	4.4678	116.8392	57.0843
3.867	4.0627	109.2614	56.5839
3.5357	3.7495	103.4012	56.6877
3.2685	3.509	98.7102	57.0821
3.0396	3.3155	95.3201	57.9305
2.8426	3.1573	92.876	59.0147
2.6726	3.0326	91.1809	60.4716
2.5227	2.9334	89.8445	62.0607
2.389	2.8429	88.3513	63.3478
2.2647	2.7603	86.3549	64.4594
2.1508	2.6821	83.5577	65.0313
2.043	2.6029	79.5516	65.0055
1.9487	2.524	74.5377	64.3919
1.8607	2.4414	68.7461	62.9922
1.779	2.3595	62.7787	61.1005
1.7064	2.2765	57.1576	58.7679
1.6359	2.1872	52.3054	56.1316
1.5716	2.0979	48.2815	53.4805
1.5195	2.0098	44.9874	50.6846
1.4801	1.9309	42.6854	48.1818
1.4389	1.8579	40.9217	46.1052
1.394	1.7894	39.4218	44.2996
1.3587	1.7264	38.6087	42.9032
1.329	1.6695	37.9046	41.9863
1.3013	1.6263	37.6629	41.7449
1.2764	1.5913	37.9686	41.8824
1.2593	1.5624	39.0636	42.3653
1.2508	1.5396	41.2196	43.2207
1.2426	1.5222	44.1117	44.418
1.2371	1.5077	47.9885	45.9217
1.2335	1.4992	52.4083	47.6848
1.2299	1.4948	56.9596	49.4406
1.2275	1.4925	61.6683	51.2607
1.2219	1.488	65.8273	52.7455
1.2158	1.4832	69.5268	53.9925
1.2076	1.4762	72.1142	54.7455
1.1935	1.4674	73.2939	55.0017
1.1747	1.454	72.8822	54.8173
1.1491	1.4337	70.9273	53.8419
1.1188	1.4104	67.6176	52.4954
1.0854	1.3831	63.3458	50.6656
1.0488	1.352	58.6064	48.571
1.012	1.3136	53.722	46.179
0.9758	1.2716	49.3469	43.6956
0.9399	1.2305	45.5592	41.2311
0.9055	1.1897	42.6013	38.8594
0.8773	1.1501	40.6461	36.5883
0.8569	1.1104	39.3882	34.4881
0.8415	1.0742	38.8126	32.637
0.8318	1.0429	38.9159	31.1097
0.8259	1.014	39.3479	29.9126
0.82	0.9894	39.607	29.0784
0.8136	0.9678	39.7901	28.5124
0.8055	0.9516	39.6709	28.2041
0.7981	0.9405	39.0598	28.2299
0.7856	0.9305	37.8556	28.4142
0.7659	0.9219	35.805	28.7242
0.7453	0.916	33.3226	29.1894
0.7265	0.9126	30.7434	29.6668
0.7036	0.9102	27.899	30.1596
0.6784	0.9052	25.1721	30.6185
0.6549	0.9007	22.6646	30.9636
0.6342	0.8974	20.4736	31.0753
0.6149	0.8942	18.7683	31.0508
0.5987	0.8868	17.5518	30.6777
0.588	0.8796	16.9414	30.106
0.5809	0.8735	16.8217	29.3439
0.577	0.8653	17.0646	28.2282
0.5757	0.8549	17.6965	26.9078
0.5784	0.8443	18.6026	25.4814
0.5832	0.8322	19.7409	23.937
0.5884	0.8213	21.0245	22.4914
0.5937	0.8116	22.3417	21.1291
0.6001	0.8012	23.6234	19.7909
0.6063	0.7907	24.8799	18.5271
0.6146	0.7811	26.175	17.4119
0.6254	0.7747	27.4339	16.4534
0.6378	0.7687	28.6373	15.575
0.6504	0.7639	29.86	14.8339
0.6617	0.7596	30.9894	14.2532
0.6741	0.7538	32.1464	13.8214
0.6868	0.7491	33.1239	13.5179
0.6995	0.7468	34.1073	13.3809
0.7093	0.7455	35.0459	13.3536
0.718	0.7441	35.8485	13.4536
0.7235	0.7443	36.467	13.7116
0.725	0.7472	36.9672	14.1218
0.7212	0.7492	37.0228	14.5486
0.7136	0.7491	36.7794	14.9957
0.7006	0.7497	35.8358	15.4409
0.6852	0.7522	34.5816	15.8429
0.6672	0.7549	32.8494	16.2426
0.6468	0.7575	30.5591	16.6298
0.6258	0.7615	27.9555	17.0234
0.6055	0.7676	25.1466	17.4885
0.5859	0.7744	22.3867	18.0402
0.5647	0.7809	19.7589	18.5421
0.5435	0.7902	17.2714	19.1223
0.5269	0.8028	15.1584	19.8093
0.5126	0.8169	13.4014	20.5464
0.4986	0.8328	11.9301	21.4124
0.4825	0.8499	10.6698	22.2928
0.4669	0.868	9.6622	23.32
0.4521	0.8845	8.8881	24.4225
0.4371	0.9004	8.3503	25.5403
0.4231	0.9169	7.9497	26.6477
0.4123	0.9311	7.7402	27.5903
0.4067	0.9401	7.8388	28.2409
0.4039	0.9439	8.2572	28.5849
0.4043	0.943	9.0308	28.4983
0.4081	0.9362	10.1521	27.8009
0.4171	0.9251	11.7871	26.6073
0.4301	0.9094	13.9028	24.9672
0.4461	0.8899	16.4015	23.0582
0.4631	0.8677	19.2081	20.9571
0.4801	0.8428	22.2838	18.7844
0.4955	0.8151	25.6406	16.6512
0.5098	0.7881	29.0682	14.7486
0.5209	0.7626	32.3696	13.1227
0.5288	0.7395	35.3714	11.7529
0.5332	0.7189	38.016	10.6132
0.5331	0.7031	40.1641	9.753
0.5307	0.6932	41.7107	9.1892
0.5268	0.6885	42.7189	8.8917
0.5197	0.69	42.8718	8.8232
0.5116	0.6961	42.4459	8.9592
0.5032	0.7042	41.5447	9.2546
0.4944	0.7156	40.0419	9.7216
0.4866	0.7295	38.1446	10.3284
0.4796	0.7451	35.654	11.0636
0.4751	0.761	32.9792	11.8541
0.4734	0.7788	30.2261	12.711
0.4746	0.7961	27.4517	13.676
0.4797	0.8105	25.0068	14.7104
0.4895	0.8252	22.8387	15.8238
0.5055	0.8406	21.1931	17.0131
0.5271	0.8573	20.0392	18.328
0.5554	0.8743	19.4013	19.7034
0.5887	0.8956	19.3804	21.2357
0.6307	0.9202	20.0816	22.8993
0.6802	0.9475	21.3365	24.6035
0.735	0.9779	23.1536	26.3422
0.7936	1.0125	25.5539	28.175
0.8576	1.0532	28.6765	30.0965
0.923	1.0993	32.3213	32.1257
0.9893	1.1484	36.6056	34.2021
1.0547	1.2019	41.2564	36.4619
1.1196	1.2585	46.2302	38.9593
1.1819	1.3178	51.1497	41.5616
1.2405	1.3779	55.9228	44.3595
1.2905	1.4382	60.1852	47.3827
1.3328	1.4962	63.3469	50.5445
1.3679	1.5468	65.8417	53.5649
1.3966	1.5899	67.1703	56.3657
1.4197	1.6292	67.9026	59.1491
1.4388	1.6619	68.1352	61.5578
1.4563	1.6882	68.1847	63.621
1.4726	1.707	68.4423	65.3535
1.4884	1.7151	69.1478	66.6392
1.5062	1.719	70.7058	67.5582
1.519	1.7184	72.6179	68.2108
1.5307	1.7136	75.0725	68.5461
1.543	1.706	77.8379	68.197
1.5525	1.6977	80.0752	67.3859
1.5638	1.6866	82.4782	66.1437
1.5699	1.6739	83.6933	64.4305
1.5725	1.661	84.1284	62.5109
1.5705	1.644	84.0536	60.0589
1.5631	1.6287	82.448	57.5613
1.5547	1.6152	80.7088	54.9943
1.547	1.6033	78.7326	52.3063
1.5401	1.5891	76.857	49.8091
1.5369	1.5762	75.803	47.5897
1.5362	1.5708	75.3512	45.8055
1.5368	1.5719	75.6606	44.4369
1.5452	1.58	76.8222	43.5022
1.5532	1.5949	78.1126	43.2897
1.5642	1.6197	79.1018	43.7507
