# Supplementary material for: Super-resolution imaging uncovers the nanoscopic segregation of polarity proteins in epithelia
Source: eLife. 2022 Nov 7;11:e62087. doi: 10.7554/eLife.62087 (PMC9674336; doi:10.7554/eLife.62087)
Supplement: Figure 2—source data 2. [file elife-62087-fig2-data2.zip › Figure 2/TC7 ZO-1 Occludin PL sample 3.csv]

prob_prot	ref_prot	var_prob_prot	var_ref_prot
2.0655	2.0929	98.5838	56.1527
2.0505	2.1116	101.39	58.9857
2.0293	2.1245	102.4422	61.3728
1.9998	2.13	100.5515	63.1702
1.9656	2.1269	95.8487	64.4148
1.9298	2.1178	89.5344	64.8955
1.8936	2.101	82.0121	64.4621
1.8583	2.0788	74.1787	63.5571
1.8277	2.0517	67.9091	61.9631
1.8044	2.0227	63.5826	59.9742
1.7904	1.9885	61.0589	57.794
1.7912	1.9547	60.727	55.4726
1.8007	1.9241	61.7798	53.1428
1.8194	1.8934	64.1259	51.0803
1.8439	1.8638	67.4782	49.3065
1.8669	1.8387	70.7187	47.8047
1.8896	1.8211	74.2378	46.7887
1.9091	1.8071	77.4134	46.1205
1.9251	1.8001	80.0114	45.891
1.9395	1.8007	82.226	45.8819
1.9515	1.8074	83.9484	46.041
1.9575	1.8197	85.4278	46.514
1.9633	1.8365	86.8236	47.1675
1.9699	1.8573	88.1791	48.1738
1.9737	1.8794	89.7493	49.3665
1.97	1.9038	91.6951	50.8346
1.9669	1.9321	94.0054	52.649
1.9613	1.9604	96.3623	54.6931
1.9497	1.9912	98.3461	56.9927
1.9358	2.0218	99.8352	59.5348
1.9153	2.0484	99.989	61.9147
1.8935	2.0745	99.6481	64.4867
1.8629	2.1003	97.8319	66.4174
1.8259	2.1263	94.7664	68.0248
1.7873	2.1517	90.7851	69.2843
1.7505	2.1721	86.1439	69.6849
1.7183	2.1941	81.4591	69.9466
1.682	2.2108	76.4789	69.5426
1.6475	2.2264	71.9551	69.1371
1.6167	2.243	67.9161	68.3142
1.5932	2.2575	64.6295	67.3468
1.5752	2.2683	61.889	66.3291
1.5568	2.278	59.449	65.5305
1.5416	2.2892	57.6001	65.0485
1.5255	2.3012	55.5998	64.7425
1.514	2.3147	53.749	64.6391
1.5026	2.3242	52.0009	64.6501
1.4867	2.3275	50.1174	64.6446
1.4703	2.3253	48.4318	64.5986
1.4543	2.3195	47.1906	64.484
1.4467	2.3074	47.2321	64.1617
1.4418	2.2927	48.566	63.5936
1.4357	2.2781	51.6392	62.9832
1.4293	2.2614	56.8251	62.3814
1.4239	2.2416	63.6497	61.7819
1.4253	2.2114	71.9322	60.9098
1.4302	2.1713	80.653	59.7548
1.4317	2.1284	88.7047	58.4565
1.4288	2.0845	95.2067	57.1126
1.4181	2.039	98.353	55.6671
1.4015	1.9938	98.8095	54.3073
1.3762	1.9473	94.9907	52.8072
1.3469	1.9015	88.4068	51.0089
1.3137	1.8593	79.5469	48.9741
1.279	1.8221	70.3541	46.7973
1.244	1.7856	61.7273	44.5155
1.209	1.7564	54.5808	42.1825
1.1766	1.7335	48.8572	39.8595
1.1526	1.7171	44.9446	37.6122
1.1354	1.698	43.0535	35.417
1.1254	1.6779	42.186	33.247
1.1218	1.6586	42.5592	31.3165
1.1204	1.6346	44.0178	29.4413
1.1162	1.609	45.4576	27.5666
1.1082	1.5833	47.4829	25.8439
1.0974	1.5591	49.1896	24.2631
1.0847	1.5324	50.1237	22.6819
1.0706	1.5054	50.2911	21.342
1.0456	1.4802	48.0568	20.2538
1.0172	1.4536	45.2737	19.308
0.9849	1.4271	40.9998	18.584
0.9502	1.4002	36.3225	18.0681
0.9134	1.3708	31.2233	17.6453
0.8735	1.342	26.0048	17.2623
0.8345	1.3133	21.3659	17.0347
0.7982	1.2857	17.6109	16.7566
0.7634	1.2635	14.5895	16.5874
0.735	1.2452	12.393	16.3738
0.7071	1.2275	10.8149	16.191
0.6815	1.213	9.7915	16.1029
0.6589	1.2009	9.2084	16.1191
0.6393	1.1941	8.7927	16.262
0.625	1.1915	8.5928	16.4808
0.6117	1.1897	8.4047	16.6955
0.5993	1.1872	8.2964	16.9383
0.5907	1.1812	8.2031	17.1719
0.5852	1.1782	8.1001	17.308
0.5842	1.1796	8.0148	17.363
0.5842	1.1814	7.7613	17.1447
0.5834	1.1788	7.4744	16.8056
0.5774	1.1725	7.0039	16.3164
0.5652	1.1672	6.4669	15.8115
0.5511	1.1616	5.8339	15.2721
0.5409	1.1528	5.183	14.7188
0.5334	1.1414	4.5655	14.1689
0.5277	1.1292	4.0144	13.6973
0.5219	1.1182	3.55	13.3171
0.5169	1.1099	3.2103	13.0009
0.512	1.1015	2.9579	12.7529
0.5074	1.0899	2.8326	12.5803
0.5035	1.074	2.7798	12.4693
0.5028	1.0599	2.8335	12.445
0.5028	1.0449	2.9279	12.3565
0.503	1.0333	3.0518	12.3419
0.498	1.0218	3.098	12.1207
0.4867	1.0121	3.0792	11.8951
0.4732	1.0012	2.9642	11.5752
0.4635	0.9878	2.864	11.1865
0.4528	0.9759	2.7284	10.8514
0.4408	0.9681	2.6436	10.5295
0.4297	0.9595	2.6602	10.2949
0.4206	0.9495	2.783	10.128
0.4155	0.9383	2.9528	9.9568
0.4164	0.9278	3.2235	9.8296
0.4206	0.9198	3.5895	9.7576
0.4276	0.9146	4.0015	9.6853
0.4358	0.9105	4.4901	9.6234
0.4455	0.9079	4.9896	9.5327
0.4574	0.9094	5.5577	9.4574
0.4728	0.9082	6.2447	9.3852
0.486	0.9132	6.8605	9.3693
0.4948	0.9227	7.4654	9.4297
0.501	0.9374	8.0364	9.5956
0.5084	0.9586	8.5221	9.8904
0.5175	0.9882	8.8214	10.3645
0.5312	1.0242	9.0357	11.0315
0.5491	1.0645	9.2108	11.9248
0.5735	1.1127	9.355	13.0902
0.602	1.1659	9.5825	14.5501
0.6346	1.2208	9.962	16.3364
0.6691	1.2806	10.4602	18.446
0.7115	1.3483	11.1783	20.9098
0.761	1.4226	12.1744	23.7431
0.8114	1.496	13.3191	26.8425
0.8629	1.5641	14.5941	30.1421
0.916	1.6316	15.9849	33.5889
0.9671	1.701	17.317	37.1518
1.0157	1.7707	18.6471	40.8549
1.0595	1.8376	19.9373	44.5331
1.0974	1.9002	21.1176	48.0123
1.1278	1.9618	22.3164	51.2899
1.1495	2.0216	23.2771	54.2092
1.1692	2.0765	24.3866	56.6089
1.1867	2.1292	25.6239	58.4577
1.2054	2.1807	27.1451	60.0162
1.2258	2.2338	28.7342	61.1797
1.2511	2.29	30.286	61.6413
1.2825	2.3512	31.7931	61.8837
1.3154	2.4114	32.9693	61.8651
1.3453	2.4696	33.5479	61.6347
1.3744	2.5284	33.6811	61.2079
1.407	2.5898	33.1991	60.6741
1.4452	2.6594	32.2335	59.9577
1.4834	2.7328	31.225	59.3102
1.5247	2.8156	30.2045	58.7411
1.5692	2.9069	29.7116	58.2021
1.6162	3.0132	29.8731	57.8777
1.667	3.1358	30.7863	57.69
1.724	3.2749	32.5634	57.7751
1.7856	3.4426	35.1045	57.958
1.8528	3.6434	38.4416	58.6509
1.9327	3.894	42.2879	59.7924
2.0344	4.1999	46.5902	61.3794
2.1624	4.5788	51.4592	63.4864
2.3167	5.029	56.2262	66.1877
2.5219	5.5711	61.1304	69.6411
2.8	6.2434	66.2191	73.7037
3.1476	7.0458	71.5738	78.5929
3.6147	8.077	77.382	84.5931
4.1993	9.3096	84.1026	91.7671
4.9758	10.8292	92.4487	100.2469
5.9644	12.6664	103.5413	110.1858
7.2342	14.9001	118.5846	122.183
8.8784	17.6247	138.5758	137.1317
10.8995	20.7994	165.0174	155.7904
13.5105	24.609	199.9722	179.3243
16.6094	28.9168	244.3207	208.3415
20.4947	33.9302	302.2619	245.5795
25.029	39.5301	374.248	292.9341
30.3598	45.7725	463.8545	352.7417
36.5091	52.6179	572.1518	427.2014
43.3088	59.8901	698.2799	517.2078
50.8201	67.5341	840.6992	624.3388
58.6597	75.2603	1000.4251	747.5963
66.5802	82.7789	1159.5091	880.6689
74.3206	89.9157	1324.0548	1021.2211
81.3699	96.2411	1471.5388	1156.432
87.4101	101.5505	1600.6119	1278.7732
92.1243	105.6406	1705.0569	1377.6786
94.9298	108.1107	1761.9821	1435.7627
96.1044	109.1494	1793.3599	1461.2328
94.9298	108.1107	1761.9821	1435.7627
92.1243	105.6406	1705.0569	1377.6786
87.4101	101.5505	1600.6119	1278.7732
81.3699	96.2411	1471.5388	1156.432
74.3206	89.9157	1324.0548	1021.2211
66.5802	82.7789	1159.5091	880.6689
58.6597	75.2603	1000.4251	747.5963
50.8201	67.5341	840.6992	624.3388
43.3088	59.8901	698.2799	517.2078
36.5091	52.6179	572.1518	427.2014
30.3598	45.7725	463.8545	352.7417
25.029	39.5301	374.248	292.9341
20.4947	33.9302	302.2619	245.5795
16.6094	28.9168	244.3207	208.3415
13.5105	24.609	199.9722	179.3243
10.8995	20.7994	165.0174	155.7904
8.8784	17.6247	138.5758	137.1317
7.2342	14.9001	118.5846	122.183
5.9644	12.6664	103.5413	110.1858
4.9758	10.8292	92.4487	100.2469
4.1993	9.3096	84.1026	91.7671
3.6147	8.077	77.382	84.5931
3.1476	7.0458	71.5738	78.5929
2.8	6.2434	66.2191	73.7037
2.5219	5.5711	61.1304	69.6411
2.3167	5.029	56.2262	66.1877
2.1624	4.5788	51.4592	63.4864
2.0344	4.1999	46.5902	61.3794
1.9327	3.894	42.2879	59.7924
1.8528	3.6434	38.4416	58.6509
1.7856	3.4426	35.1045	57.958
1.724	3.2749	32.5634	57.7751
1.667	3.1358	30.7863	57.69
1.6162	3.0132	29.8731	57.8777
1.5692	2.9069	29.7116	58.2021
1.5247	2.8156	30.2045	58.7411
1.4834	2.7328	31.225	59.3102
1.4452	2.6594	32.2335	59.9577
1.407	2.5898	33.1991	60.6741
1.3744	2.5284	33.6811	61.2079
1.3453	2.4696	33.5479	61.6347
1.3154	2.4114	32.9693	61.8651
1.2825	2.3512	31.7931	61.8837
1.2511	2.29	30.286	61.6413
1.2258	2.2338	28.7342	61.1797
1.2054	2.1807	27.1451	60.0162
1.1867	2.1292	25.6239	58.4577
1.1692	2.0765	24.3866	56.6089
1.1495	2.0216	23.2771	54.2092
1.1278	1.9618	22.3164	51.2899
1.0974	1.9002	21.1176	48.0123
1.0595	1.8376	19.9373	44.5331
1.0157	1.7707	18.6471	40.8549
0.9671	1.701	17.317	37.1518
0.916	1.6316	15.9849	33.5889
0.8629	1.5641	14.5941	30.1421
0.8114	1.496	13.3191	26.8425
0.761	1.4226	12.1744	23.7431
0.7115	1.3483	11.1783	20.9098
0.6691	1.2806	10.4602	18.446
0.6346	1.2208	9.962	16.3364
0.602	1.1659	9.5825	14.5501
0.5735	1.1127	9.355	13.0902
0.5491	1.0645	9.2108	11.9248
0.5312	1.0242	9.0357	11.0315
0.5175	0.9882	8.8214	10.3645
0.5084	0.9586	8.5221	9.8904
0.501	0.9374	8.0364	9.5956
0.4948	0.9227	7.4654	9.4297
0.486	0.9132	6.8605	9.3693
0.4728	0.9082	6.2447	9.3852
0.4574	0.9094	5.5577	9.4574
0.4455	0.9079	4.9896	9.5327
0.4358	0.9105	4.4901	9.6234
0.4276	0.9146	4.0015	9.6853
0.4206	0.9198	3.5895	9.7576
0.4164	0.9278	3.2235	9.8296
0.4155	0.9383	2.9528	9.9568
0.4206	0.9495	2.783	10.128
0.4297	0.9595	2.6602	10.2949
0.4408	0.9681	2.6436	10.5295
0.4528	0.9759	2.7284	10.8514
0.4635	0.9878	2.864	11.1865
0.4732	1.0012	2.9642	11.5752
0.4867	1.0121	3.0792	11.8951
0.498	1.0218	3.098	12.1207
0.503	1.0333	3.0518	12.3419
0.5028	1.0449	2.9279	12.3565
0.5028	1.0599	2.8335	12.445
0.5035	1.074	2.7798	12.4693
0.5074	1.0899	2.8326	12.5803
0.512	1.1015	2.9579	12.7529
0.5169	1.1099	3.2103	13.0009
0.5219	1.1182	3.55	13.3171
0.5277	1.1292	4.0144	13.6973
0.5334	1.1414	4.5655	14.1689
0.5409	1.1528	5.183	14.7188
0.5511	1.1616	5.8339	15.2721
0.5652	1.1672	6.4669	15.8115
0.5774	1.1725	7.0039	16.3164
0.5834	1.1788	7.4744	16.8056
0.5842	1.1814	7.7613	17.1447
0.5842	1.1796	8.0148	17.363
0.5852	1.1782	8.1001	17.308
0.5907	1.1812	8.2031	17.1719
0.5993	1.1872	8.2964	16.9383
0.6117	1.1897	8.4047	16.6955
0.625	1.1915	8.5928	16.4808
0.6393	1.1941	8.7927	16.262
0.6589	1.2009	9.2084	16.1191
0.6815	1.213	9.7915	16.1029
0.7071	1.2275	10.8149	16.191
0.735	1.2452	12.393	16.3738
0.7634	1.2635	14.5895	16.5874
0.7982	1.2857	17.6109	16.7566
0.8345	1.3133	21.3659	17.0347
0.8735	1.342	26.0048	17.2623
0.9134	1.3708	31.2233	17.6453
0.9502	1.4002	36.3225	18.0681
0.9849	1.4271	40.9998	18.584
1.0172	1.4536	45.2737	19.308
1.0456	1.4802	48.0568	20.2538
1.0706	1.5054	50.2911	21.342
1.0847	1.5324	50.1237	22.6819
1.0974	1.5591	49.1896	24.2631
1.1082	1.5833	47.4829	25.8439
1.1162	1.609	45.4576	27.5666
1.1204	1.6346	44.0178	29.4413
1.1218	1.6586	42.5592	31.3165
1.1254	1.6779	42.186	33.247
1.1354	1.698	43.0535	35.417
1.1526	1.7171	44.9446	37.6122
1.1766	1.7335	48.8572	39.8595
1.209	1.7564	54.5808	42.1825
1.244	1.7856	61.7273	44.5155
1.279	1.8221	70.3541	46.7973
1.3137	1.8593	79.5469	48.9741
1.3469	1.9015	88.4068	51.0089
1.3762	1.9473	94.9907	52.8072
1.4015	1.9938	98.8095	54.3073
1.4181	2.039	98.353	55.6671
1.4288	2.0845	95.2067	57.1126
1.4317	2.1284	88.7047	58.4565
1.4302	2.1713	80.653	59.7548
1.4253	2.2114	71.9322	60.9098
1.4239	2.2416	63.6497	61.7819
1.4293	2.2614	56.8251	62.3814
1.4357	2.2781	51.6392	62.9832
1.4418	2.2927	48.566	63.5936
1.4467	2.3074	47.2321	64.1617
1.4543	2.3195	47.1906	64.484
1.4703	2.3253	48.4318	64.5986
1.4867	2.3275	50.1174	64.6446
1.5026	2.3242	52.0009	64.6501
1.514	2.3147	53.749	64.6391
1.5255	2.3012	55.5998	64.7425
1.5416	2.2892	57.6001	65.0485
1.5568	2.278	59.449	65.5305
1.5752	2.2683	61.889	66.3291
1.5932	2.2575	64.6295	67.3468
1.6167	2.243	67.9161	68.3142
1.6475	2.2264	71.9551	69.1371
1.682	2.2108	76.4789	69.5426
1.7183	2.1941	81.4591	69.9466
1.7505	2.1721	86.1439	69.6849
1.7873	2.1517	90.7851	69.2843
1.8259	2.1263	94.7664	68.0248
1.8629	2.1003	97.8319	66.4174
1.8935	2.0745	99.6481	64.4867
1.9153	2.0484	99.989	61.9147
1.9358	2.0218	99.8352	59.5348
1.9497	1.9912	98.3461	56.9927
1.9613	1.9604	96.3623	54.6931
1.9669	1.9321	94.0054	52.649
1.97	1.9038	91.6951	50.8346
1.9737	1.8794	89.7493	49.3665
1.9699	1.8573	88.1791	48.1738
1.9633	1.8365	86.8236	47.1675
1.9575	1.8197	85.4278	46.514
1.9515	1.8074	83.9484	46.041
1.9395	1.8007	82.226	45.8819
1.9251	1.8001	80.0114	45.891
1.9091	1.8071	77.4134	46.1205
1.8896	1.8211	74.2378	46.7887
1.8669	1.8387	70.7187	47.8047
1.8439	1.8638	67.4782	49.3065
1.8194	1.8934	64.1259	51.0803
1.8007	1.9241	61.7798	53.1428
1.7912	1.9547	60.727	55.4726
1.7904	1.9885	61.0589	57.794
1.8044	2.0227	63.5826	59.9742
1.8277	2.0517	67.9091	61.9631
1.8583	2.0788	74.1787	63.5571
1.8936	2.101	82.0121	64.4621
1.9298	2.1178	89.5344	64.8955
1.9656	2.1269	95.8487	64.4148
1.9998	2.13	100.5515	63.1702
2.0293	2.1245	102.4422	61.3728
2.0505	2.1116	101.39	58.9857
2.0655	2.0929	98.5838	56.1527
