# Supplementary material for: Super-resolution imaging uncovers the nanoscopic segregation of polarity proteins in epithelia
Source: eLife. 2022 Nov 7;11:e62087. doi: 10.7554/eLife.62087 (PMC9674336; doi:10.7554/eLife.62087)
Supplement: Figure 4—source data 2. [file elife-62087-fig4-data2.txt]

	PPI12	PPI21
PATJ PALS1 PL	0.71	0.46
PATJ PALS1 AB	0.46	0.69
PATJ aPKC PL	0.20	0.25
PATJ aPKC AB	0.25	0.41
PALS1 aPKC PL	0.16	0.21
PALS1 aPKC AB	0.22	0.27
PALS1 PAR6beta PL	0.17	0.39
PALS1 PAR6beta AB	0.58	0.60
aPKC PAR6beta PL	0.70	0.82
aPKC PAR6beta AB	0.78	0.59
CRB3A PALS1 PL	0.19	0.38
CRB3A PALS1 AB	0.40	0.44
CRB3A PATJ PL	0.26	0.28
CRB3A aPKC PL	0.29	0.24
CRB3A aPKC AB	0.33	0.19
CRB3A PAR6beta PL	0.30	0.22
CRB3A PAR3 PL	0.18	0.13
CRB3A PAR3 AB	0.20	0.25
PAR3 PALS1 PL	0.1	0.07
PAR3 PALS1 AB	0.12	0.19
PAR3 aPKC PL	0.32	0.49
PAR3 aPKC AB	0.12	0.11
PATJ A532 A568 PL	0.91	0.67
CRB3A ZO-1 PL	0.07	0.14
CRB3A ZO-1 AB	0.31	0.10
PAR3 Occl PL	0.19	0.30
PAR3 Occl AB	0.52	0.17
