# Supplementary material for: Super-resolution imaging uncovers the nanoscopic segregation of polarity proteins in epithelia
Source: eLife. 2022 Nov 7;11:e62087. doi: 10.7554/eLife.62087 (PMC9674336; doi:10.7554/eLife.62087)
Supplement: Figure 5—source data 1. [file elife-62087-fig5-data1.zip]

Archive with 3 entries (3 files):
- Figure 5/README.txt
- Figure 5/Results_distance_to_membrane.txt
- Figure 5/Results_distance_to_TJ.txt
