# Supplementary material for: Super-resolution imaging uncovers the nanoscopic segregation of polarity proteins in epithelia
Source: eLife. 2022 Nov 7;11:e62087. doi: 10.7554/eLife.62087 (PMC9674336; doi:10.7554/eLife.62087)
Supplement: Figure 5—source data 1. [file elife-62087-fig5-data1.zip › Figure 5/README.txt]

Results_distance_to_TJ
1st column absolute distance in nm of center of gold label to upper position of tight junction
2nd column relative distance in nm of center of gold label to upper position of tight junction in horizontal direction
3rd column relative distance in nm of center of gold label to upper position of tight junction in vertical direction

Results_distance_to_membrane
absolute distance in nm of center of gold label to apical membrane
