# Supplementary material for: Super-resolution imaging uncovers the nanoscopic segregation of polarity proteins in epithelia
Source: eLife. 2022 Nov 7;11:e62087. doi: 10.7554/eLife.62087 (PMC9674336; doi:10.7554/eLife.62087)
Supplement: Figure 5—source data 1. [file elife-62087-fig5-data1.zip › Figure 5/Results_distance_to_membrane.txt]

73.3697
67.8888
34.0588
73.1908
128.6313
194.1363
196.0045
189.7425
46.5725
54.5711
51.788
202.1584
74.5185
45.3431
42.2019
58.1378
70.4911
37.4433
47.0106
43.566
56.9386
48.3735
64.405
56.1427
27.5136
83.4799
89.8888
74.7737
30.2288
42.5206
31.127
73.6614
43.6928
565.6854
565.6854
33.5261
29.5146
31.9235
62.656
39.0157
28.103
71.1354
79.6445
61.6198
88.3637
323.5937
302.7724
155.3333
44.1462
40.4784
68.7641
31.3138
60.2255
32.5098
53.106
43.0262
38.7184
40.1386
26.8742
15.5081
18.962
59.3507
841.5468
858.5715
574.9774
68.6331
76.922
37.9063
58.4428
60.4722
42.0423
39.7883
24.8909
37.7595
22.3607
41.7665
157.7199
64.2564
66.8065
73.4454
94.9292
21.8403
51.8652
59.7746
43.382
44.7772
10.6301
53.8516
37.4433
29.1548
29.0689
68.0147
48.5489
34.7851
54.2033
92.4446
105.9481
92.4446
1210.4214
1208.1606
30.5941
44.7909
70.214
45.6703
62.3182
63.6274
34.9285
78.5875
27.7849
72.4983
56.4624
32.249
57.2014
36.2215
42.7551
26.9072
40.7707
43.9318
73.9797
107.6708
55.1453
41.8808
52.1536
92.8493
42.9535
44.1475
36.4966
60.0083
75.7694
31.3847
51.6236
75.1532
92.6553
102.5768
103.0922
107.0561
157.6896
30.1183
21
52.4309
97.8621
70.5439
129.3763
73.8677
31.4006
52.345
55.4617
65.7951
86.122
62.3699
35
28.178
59.6825
55.0273
83.2406
37.4833
54.6717
69.3181
66.2873
61.6847
62.2415
61.2944
50.1021
41.8463
48.4608
35.2263
59.8814
9.4281
51.5019
58.8029
57.5809
38.6264
46.6905
50.1199
25.2982
274.5906
23.0217
26.9258
145.7738
217.6649
208.9593
244.7386
216.0208
175.0114
13.7275
77.8266
62.3251
65.9242
33.6155
63.2456
55.0273
62.6418
91.4166
85.0941
