# Supplementary material for: Super-resolution imaging uncovers the nanoscopic segregation of polarity proteins in epithelia
Source: eLife. 2022 Nov 7;11:e62087. doi: 10.7554/eLife.62087 (PMC9674336; doi:10.7554/eLife.62087)
Supplement: Figure 5—source data 1. [file elife-62087-fig5-data1.zip › Figure 5/Results_distance_to_TJ.txt]

173.1876	-169.5656	35.2344
162.9145	158.5548	-37.4366
396.4666	391.9828	-59.4581
390.998	389.7806	-30.8301
455.776	453.643	44.043
487.6657	466.8559	140.9376
518.3247	506.4946	110.1075
99.3656	96.8946	-22.0215
120.2947	110.1075	48.4473
105.9095	105.7032	-6.6065
145.3586	145.3419	-2.2022
170.0083	136.5333	-101.2989
296.1463	-83.6817	-284.0774
329.4773	-96.8946	-314.9075
1210.9065	-1098.8731	508.6968
687.2545	189.3849	-660.6452
690.3698	200.3957	-660.6452
80.9721	-74.8731	30.8301
189.7048	189.3849	11.0108
134.6197	-134.3312	-8.8086
178.143	176.172	26.4258
97.2942	-96.8946	-8.8086
67.5526	63.8624	22.0215
152.0122	-151.9484	-4.4043
187.2993	-187.1828	-6.6065
207.0022	-207.0022	0
466.5096	-466.4398	8.0699
214.5135	-208.2032	51.6473
170.0891	169.4677	14.5258
770.0805	-520	-568
225.5748	-222	-40
249.3271	-242	-60
240.408	-240	-14
213.5884	-212	26
202	-202	0
94.0213	-58	74
545.1899	-544	-36
116.619	-44	108
141.4496	-98	102
586.1229	-586	-12
577.4703	-556	-156
169.0089	158	60
138.7083	126	58
112.0179	-112	-2
187.2966	186	22
59.3633	-50	32
112.1784	-110	22
134.0149	-134	-2
348.7865	-346	44
800.3024	-790	128
88.2836	87	-15
123.1463	102	-69
189.2142	-189	9
208.7534	-207	-27
121.8236	-75	96
98.27	-84	51
117.8813	-114	30
107.4151	-87	63
119.438	118.9293	-11.012
851.2644	-850.124	-44.0479
463.4875	-458.0979	-70.4766
529.9721	-526.3721	-61.667
526.9938	-515.3602	-110.1197
548.0599	-530.7769	-136.5484
585.2942	-572.6224	-121.1317
87.1269	81.4886	-30.8335
93.3358	88.0958	-30.8335
213.1321	207.025	-50.6551
572.3725	-550.5985	-156.37
119.0108	-118.9293	4.4048
172.2942	171.7867	13.2144
389.6433	387.6213	-39.6431
392.1807	392.0261	-11.012
421.78	418.4548	-52.8575
175.6474	174	24
709.6379	705	81
419.142	408	-96
756.7199	756	33
792.2045	792	18
198.2044	198	-9
204.3526	204	12
810.4776	807	75
740.1311	735	87
507.0355	507	-6
333.8637	333	-24
349.5612	348	-33
98.27	51	84
944.7476	942	72
250.8007	249	-30
162.3607	-144	75
205.2754	-183	93
156.4609	-132	84
775.1387	774	42
253.7794	252	-30
162.3607	-156	45
168.428	-168	12
753.1673	750	69
775.4869	774	48
596.9397	-561	204
632.8507	-588	234
97.3499	81	54
218.0574	-218.0129	-4.4043
199.1821	-198.1935	19.8194
229.8902	-226.8215	37.4366
566.1583	537.3247	178.3742
255.6772	-251.0452	48.4473
143.1398	-138.7355	-35.2344
604.1202	-601.1871	59.4581
208.4147	-207.0022	24.2237
524.2784	488.8774	189.3849
199.1821	-198.1935	19.8194
770.416	-698.0817	325.9183
777.5213	-682.6667	372.1634
189.3977	-189.3849	-2.2022
340.9922	-310.5032	140.9376
741.2126	733.3161	107.9054
308.7805	-288.4817	110.1075
408.9364	-378.7699	154.1505
765.8198	757.5398	112.3097
750.9624	746.529	81.4796
88.1961	-88.086	4.4043
69.9508	61.6602	33.0323
97.7418	90.2882	37.4366
300.301	299.4925	22.0215
194.0518	191.5871	30.8301
330.2492	328.1204	37.4366
470.6269	466.8559	59.4581
493.5962	493.2817	17.6172
85.0612	79.2774	30.8301
1027.4136	-1024	-83.6817
1065.8886	-1059.2344	-118.9161
845.9125	845.6258	-22.0215
879.4552	878.6581	-37.4366
869.9498	869.8495	13.2129
328.3273	286.2796	160.757
70.5032	-70.4688	2.2022
96.5185	-79.2774	55.0538
103.8752	103.5011	8.8086
498.606	-493.2817	-72.671
555.0905	535.1226	147.5441
723.3956	709.0925	143.1398
738.5482	728.9118	118.9161
765.3352	748.7312	158.5548
763.2604	742.1247	178.3742
129.2533	118.9161	-50.6495
267.414	-85.8839	-253.2473
542.0793	-525	135
159.2545	159	9
194.5379	186	57
205.3412	186	87
224.058	201	99
330.4361	288	162
186.2901	180	48
228.4929	228	15
185.151	165.1613	83.6817
327.8173	325.9183	-35.2344
408.972	169.5656	372.1634
430.93	224.6194	367.7591
