# Supplementary material for: Super-resolution imaging uncovers the nanoscopic segregation of polarity proteins in epithelia
Source: eLife. 2022 Nov 7;11:e62087. doi: 10.7554/eLife.62087 (PMC9674336; doi:10.7554/eLife.62087)
Supplement: Figure 6—source data 1. [file elife-62087-fig6-data1.txt]

	higher microvilli	microvilli base	out of microvilli
aPKC	145	106	38
PAR6beta	72	86	24
PATJ	9	40	72
PALS1	17	61	108
