# Supplementary material for: Super-resolution imaging uncovers the nanoscopic segregation of polarity proteins in epithelia
Source: eLife. 2022 Nov 7;11:e62087. doi: 10.7554/eLife.62087 (PMC9674336; doi:10.7554/eLife.62087)
Supplement: Source code 1. [file elife-62087-code1.zip]

Archive with 4 entries (4 files):
- Analysis scripts/2D cross correlation.py
- Analysis scripts/Electron microscopy tools.ijm
- Analysis scripts/README.txt
- Analysis scripts/Two-color intensity along junctions.ijm
