# Supplementary material for: Super-resolution imaging uncovers the nanoscopic segregation of polarity proteins in epithelia
Source: eLife. 2022 Nov 7;11:e62087. doi: 10.7554/eLife.62087 (PMC9674336; doi:10.7554/eLife.62087)
Supplement: Source code 1. [file elife-62087-code1.zip › Analysis scripts/README.txt]

*****

"Two-color intensity along junctions.ijm" is a macro toolset for ImageJ. It was used to extract data for Figures 1 and 2.

It is used to extract the intensity along junctions of two-color images and image sequences. Macros are specific to junctions observed in the apico-basal and planar orientation. "Result" macros generate files consisting in the concatenation of the information of multiple junctions.

*****

"2D cross correlation.py" is a Python script used to calculate cross-correlations needed to estimate Protein-protein proximity indices presented in Figure 3.

*****

"Electron microscopy tools.ijm" is a macro toolset for ImageJ. It was used to extract the position of beads, tight junctions and apical membrane in Figure 4. Help is integrated to the toolset
