# Supplementary material for: Super-resolution imaging uncovers the nanoscopic segregation of polarity proteins in epithelia
Source: eLife. 2022 Nov 7;11:e62087. doi: 10.7554/eLife.62087 (PMC9674336; doi:10.7554/eLife.62087)
Supplement: Appendix 1—figure 1—source data 1. [file elife-62087-app1-fig1-data1.zip]

Archive with 12 entries (12 files):
- Annotated - Blot 1 and 2 anti-Tub.pdf
- Annotated - Blot 1 anti-PAR6beta blot 2 anti-GFP.pdf
- Annotated - Blot 3 - anti-tubulin.pdf
- Annotated -Blot 3 (bottom) anti-CRB3.pdf
- Blot 1 and 2 anti-Tub.tif
- Blot 1 anti-PAR6beta blot 2 anti-GFP.tif
- Blot 3 - anti-tubulin.tif
- Blot 3 (bottom) anti-CRB3.tif
- white light - Blot 1 and 2 anti-Tub.tif
- white light - Blot 1 anti-PAR6beta blot 2 anti-GFP.tif
- white light - Blot 3 - anti-tubulin.tif
- white light - Blot 3 (bottom) anti-CRB3.tif
